# Supplementary material for: Functional divergence of CYP76AKs shapes the chemodiversity of abietane-type diterpenoids in genus Salvia
Source: Nat Commun. 2023 Aug 4;14:4696. doi: 10.1038/s41467-023-40401-y (PMC10403556; doi:10.1038/s41467-023-40401-y)
Supplement: Supplementary file 4 — Supplementary Data 1 [file 41467_2023_40401_MOESM4_ESM.xlsx]

## Sheet: Supplementary Data 1
Supplementary Data 1. List of surveyed species, including acronym, sample type, taxonomic classifications, recorded habitat, accession source, collection location, collection date, reproductive stage, number of individuals sampled, and transcriptome assembly statistics for this study.
Taxon	Acronym	Sample type	Family	Subfamily	Tribe: Subtribe	Subgenus	Clade	Recorded habitat	Accession source	Collection location	Collection date	Reproductive stage	Individuals sampled (RNA sequencing)	Individuals sampled (chemistry profiling n=3)	Data type	Source	Total size (bp) of representative transcripts	No. representative transcripts	GC%	Longest transcript (bp)	Average transcript size (bp)	N50 transcript size (bp)	NR	GO	KO	COG	Swiss-Prot	Pfam
Clinopodium polycephalum (Vaniot) C.Y.Wu & S.J.Hsuan	CLPOL	Outgroup	Lamiaceae	Nepetoideae	Mentheae: Clinopodiinae	/	/	China	Plant materials, collected from the field	Lijiang, Yunnan Province, China	2020-07-18	Flowering	leaves, flowers, stems, roots	/	transcriptome	This study	41473669	45807	44	12097	905	1523	31027	24731	12929	26412	22983	23137
Prunella vulgaris L.	PRVUL	Outgroup	Lamiaceae	Nepetoideae	Mentheae: Prunellinae	/	/	Africa, SW Asia, Europe, North America	Plant materials, collected from the field	Lijiang, Yunnan Province, China	2020-05-05	Flowering	leaves, flowers, stems, roots	/	transcriptome	This study	44008289	43475	44	12168	1012	1619	29659	24020	13248	26607	23338	23718
Salvia abrotanoides (Kar.) Sytsma	SAABR	Ingroup	Lamiaceae	Nepetoideae	Mentheae: Salviinae	Perovskia	PR	Afghanistan, Pakistan, Tibet, West Himalaya, Xinjiang	Plant materials, collected from the field	Chenshan Botanical Garden, Shanghai, China	2021-06-24	Vegetative	leaves, flowers, stems, roots	leaves, roots	transcriptome	This study	36230094	31902	45	13281	1135	1779	23105	20201	10257	20637	18251	18584
Salvia adenophora Fernald	SAADE	Ingroup	Lamiaceae	Nepetoideae	Mentheae: Salviinae	Calosphace	II	Mexico Southwest	Seed, Sue Templeton's Unlimited Perennials, Australia, URL: https://www.salviaspecialist.com/	Pudong, Shanghai, China	2020-11-25	Flowering	leaves, flowers, stems, roots	leaves, roots	transcriptome	This study	44042899	53256	44	10934	827	1284	43788	38504	21263	38197	32791	30964
Salvia aerea H.Lév.	SAAER-1	Ingroup	Lamiaceae	Nepetoideae	Mentheae: Salviinae	Glutinaria	IV	Sichuan, Guizhou, and Yunnan provinces in China	Plant materials, collected from the field	Lijiang, Yunnan Province, China	2020-07-09	Flowering	leaves, flowers, stems, roots	leaves, roots	transcriptome	This study	37438626	40606	45	10581	922	1588	26687	23020	12764	22863	20629	20967
Salvia amplexicaulis Lam.	SAAMP	Ingroup	Lamiaceae	Nepetoideae	Mentheae: Salviinae	Sclarea	I	southeastern Europe	Seed, Jelitto Perennial Seed, Germany, URL: https://www.jelitto.com/	Pudong, Shanghai, China	2020-11-06	Vegetative	leaves, stems, roots	leaves, roots	transcriptome	This study	29032565	32980	45	6373	880	1340	25806	17543	12745	23335	19674	19183
Salvia apiana Jeps.	SAAPI	Ingroup	Lamiaceae	Nepetoideae	Mentheae: Salviinae	Audibertia	II	Southern California and Baja California	Seed, Sue Templeton's Unlimited Perennials, Australia, URL: https://www.salviaspecialist.com/	Pudong, Shanghai, China	2020-11-06	Vegetative	leaves, stems, roots	leaves, roots	transcriptome	This study	29895709	38534	44	6392	775	1203	29592	25833	13420	25895	21369	20224
Salvia arborescens Urb. & Ekman	SAARB	Ingroup	Lamiaceae	Nepetoideae	Mentheae: Salviinae	Calosphace	II	Hispaniola	Seed, Sue Templeton's Unlimited Perennials, Australia, URL: https://www.salviaspecialist.com/	Pudong, Shanghai, China	2020-12-03	Vegetative	leaves, stems, roots	leaves, roots	transcriptome	This study	39997020	52075	45	9875	768	1272	38555	33683	17184	31884	27101	25402
Salvia argentea L.	SAARG	Ingroup	Lamiaceae	Nepetoideae	Mentheae: Salviinae	Sclarea	I	Southern Europe from Portugal to Bulgaria	Seed, Jelitto Perennial Seed, Germany, URL: https://www.jelitto.com/	Pudong, Shanghai, China	2020-11-07	Vegetative	leaves, stems, roots	leaves, roots	transcriptome	This study	35006476	31858	45	14577	1098	1752	22576	19743	9771	20111	17346	17625
Salvia azurea Michx. ex Vahl	SAAZU	Ingroup	Lamiaceae	Nepetoideae	Mentheae: Salviinae	Calosphace	II	W. Central & S. U.S.A.	Seed, Sue Templeton's Unlimited Perennials, Australia, URL: https://www.salviaspecialist.com/	Pudong, Shanghai, China	2020-09-25	Flowering	leaves, flowers, stems, roots	leaves, roots	transcriptome	This study	37230977	39776	45	9628	936	1481	30622	23809	13340	26936	22875	22638
Salvia bifidocalyx C.Y.Wu & Y.C.Huang	SABIF	Ingroup	Lamiaceae	Nepetoideae	Mentheae: Salviinae	Glutinaria	IV	Yunnan province in China	Plant materials, collected from the field	Diqing, Yunnan Province, China	2020-07-12	Flowering	leaves, flowers, stems, roots	leaves, roots	transcriptome	This study	40527561	43954	45	13406	922	1557	26616	22866	12983	22163	20939	21476
Salvia biserrata M.Martens & Galeotti	SABIS	Ingroup	Lamiaceae	Nepetoideae	Mentheae: Salviinae	Calosphace	II	Mexico Central, Mexico Gulf	Seed, Sue Templeton's Unlimited Perennials, Australia, URL: https://www.salviaspecialist.com/	Pudong, Shanghai, China	2020-12-03	Flowering	leaves, flowers, stems, roots	leaves, roots	transcriptome	This study	44879727	61602	46	7154	728	1165	48172	42081	24018	40671	35546	33413
Salvia bowleyana var. subbipinnata C.Y.Wu	SABOWV	Ingroup	Lamiaceae	Nepetoideae	Mentheae: Salviinae	Glutinaria	IV	Zhejiang province in China	Plant materials, collected from the field	Qingyuan, Guangdong Province, China	2020-05-20	Flowering	leaves, flowers, stems, roots	leaves, roots	transcriptome	This study	39385589	42505	46	9555	926	1548	29229	24940	14354	26759	22753	23014
Salvia bulleyana Diels	SABUL	Ingroup	Lamiaceae	Nepetoideae	Mentheae: Salviinae	Glutinaria	IV	Yunnan province in China	Plant materials, collected from the field	Dali, Yunnan Province, China	2020-07-26	Vegetative	leaves, stems, roots	leaves, roots	transcriptome	This study	30408567	32611	45	8899	932	1491	22780	19775	10516	20269	17148	16952
Salvia candidissima Vahl	SACAN	Ingroup	Lamiaceae	Nepetoideae	Mentheae: Salviinae	Sclarea	I	Albania, Greece, Iran, Iraq, Turkey	Seed, Jelitto Perennial Seed, Germany, URL: https://www.jelitto.com/	Pudong, Shanghai, China	2020-11-06	Vegetative	leaves, stems, roots	leaves, roots	transcriptome	This study	26543624	28510	46	9119	931	1415	23080	20146	10445	20818	17475	17095
Salvia canescens var. daghestanica (Sosn.) Menitsky	SADAG	Ingroup	Lamiaceae	Nepetoideae	Mentheae: Salviinae	Sclarea	I	North Caucasus	Seed, Jelitto Perennial Seed, Germany, URL: https://www.jelitto.com/	Pudong, Shanghai, China	2020-11-07	Vegetative	leaves, stems, roots	leaves, roots	transcriptome	This study	35525068	37251	46	8560	953	1568	26466	14460	12573	24660	20391	20366
Salvia castanea Diels	SACAS	Ingroup	Lamiaceae	Nepetoideae	Mentheae: Salviinae	Glutinaria	IV	Sichuan, Xizang, Yunnan provinces in China	Plant materials, collected from the field	Nyingchi, Tibet, China	2020-07-03	Vegetative	leaves, flowers, stems, roots	leaves, roots	transcriptome	This study	35196224	36369	45	12777	967	1585	24190	20983	10858	21122	18166	18196
Salvia castanea f. tomentosa E.Peter	SACASV-1	Ingroup	Lamiaceae	Nepetoideae	Mentheae: Salviinae	Glutinaria	IV	Sichuan, Xizang, Yunnan provinces in China	Plant materials, collected from the field	Nyingchi, Tibet, China	2020-07-23	Flowering	leaves, flowers, stems, roots	leaves, roots	transcriptome	This study	36888884	35827	45	12635	1029	1642	24528	19243	10686	21946	18763	19142
Salvia caudata Epling	SACAU	Ingroup	Lamiaceae	Nepetoideae	Mentheae: Salviinae	Calosphace	II	Mexico Northeast	Seed, Sue Templeton's Unlimited Perennials, Australia, URL: https://www.salviaspecialist.com/	Pudong, Shanghai, China	2020-12-03	Vegetative	leaves, stems, roots	leaves, roots	transcriptome	This study	39938396	41744	45	10063	956	1579	31356	27067	14991	27946	23967	24127
Salvia cavaleriei H.Lév.	SACAV	Ingroup	Lamiaceae	Nepetoideae	Mentheae: Salviinae	Glutinaria	IV	Guangdong, Guangxi, Guizhou, Hubei, Hunan, Jiangxi, Shaanxi, Sichuan, and Yunnan provinces in China	Plant materials, collected from the field	Leshan, Sichuan Province, China	2020-07-29	Flowering	leaves, flowers, stems, roots	leaves, roots	transcriptome	This study	34751852	35072	45	8624	990	1617	24743	21397	11191	22166	18825	18873
Salvia chinensis Benth.	SACHI-1	Ingroup	Lamiaceae	Nepetoideae	Mentheae: Salviinae	Glutinaria	IV	Anhui, Fujian, Guangdong, Guangxi, Hubei, Hunan, Jiangsu, Jiangxi, Shandong, Sichuan, Taiwan, Zhejiang province in China	Plant materials, collected from the field	Chenshan Botanical Garden, Shanghai, China	2020-09-16	Flowering	leaves, flowers, stems, roots	leaves, roots	transcriptome	This study	34390565	33324	45	10558	1032	1661	23830	19068	10258	21169	18267	18733
Salvia cinnabarina M.Martens & Galeotti	SACIN	Ingroup	Lamiaceae	Nepetoideae	Mentheae: Salviinae	Calosphace	II	Mexico to Central America.	Seed, Sue Templeton's Unlimited Perennials, Australia, URL: https://www.salviaspecialist.com/	Pudong, Shanghai, China	2020-12-03	Flowering	leaves, flowers, stems, roots	leaves, roots	transcriptome	This study	38322331	39013	45	10169	982	1565	29543	26007	12716	25543	21941	21695
Salvia circinnata Cav.	SACIR	Ingroup	Lamiaceae	Nepetoideae	Mentheae: Salviinae	Calosphace	II	Mexico	Seed, Sue Templeton's Unlimited Perennials, Australia, URL: https://www.salviaspecialist.com/	Pudong, Shanghai, China	2020-12-03	Flowering	leaves, flowers, stems, roots	leaves, roots	transcriptome	This study	37783554	37931	45	10438	996	1603	29087	25492	13245	25502	21931	21883
Salvia coccinea 'Summer Jewel Pink'	SACOC	Ingroup	Lamiaceae	Nepetoideae	Mentheae: Salviinae	Calosphace	II	Brazil	Seed, Sue Templeton's Unlimited Perennials, Australia, URL: https://www.salviaspecialist.com/	Pudong, Shanghai, China	2020-06-24	Flowering	leaves, flowers, stems, roots	leaves, roots	transcriptome	This study	38178178	35785	45	7735	1066	1630	28834	22521	12102	25361	21628	21791
Salvia coerulea Benth.	SACOE	Ingroup	Lamiaceae	Nepetoideae	Mentheae: Salviinae	Calosphace	II	Argentina Northeast, Argentina Northwest, Brazil South, Brazil West-Central, Paraguay, Uruguay	Seed, Sue Templeton's Unlimited Perennials, Australia, URL: https://www.salviaspecialist.com/	Pudong, Shanghai, China	2020-11-25	Vegetative	leaves, stems, roots	leaves, roots	transcriptome	This study	37138916	47707	45	8889	778	1242	35606	31091	16312	29259	25099	23451
Salvia columbariae Benth.	SACOL	Ingroup	Lamiaceae	Nepetoideae	Mentheae: Salviinae	Audibertia	II	Arizona, California, Mexico Northwest, Nevada, New Mexico, Utah	Seed, Jelitto Perennial Seed, Germany, URL: https://www.jelitto.com/	Pudong, Shanghai, China	2020-08-20	Vegetative	leaves, stems, roots	leaves, roots	transcriptome	This study	38686098	40246	44	8253	961	1586	28687	22760	12791	25930	21930	21585
Salvia cynica Dunn	SACYN	Ingroup	Lamiaceae	Nepetoideae	Mentheae: Salviinae	Glutinaria	IV	Sichuan province in China	Plant materials, collected from the field	Ganzi, Sichuan Province, China	2020-06-14	Flowering	leaves, flowers, stems, roots	leaves, roots	transcriptome	This study	43656948	52099	46	8064	837	1399	32523	27867	18040	27114	26385	27246
Salvia deserta Schangin	SADES	Ingroup	Lamiaceae	Nepetoideae	Mentheae: Salviinae	Sclarea	I	Xinjiang province in China, Altay, Kazakhstan, Kirgizstan, Uzbekistan, West Siberia	Plant materials, collected from the field	Ili, Xinjiang, China	2020-08-28	Flowering	leaves, flowers, stems, roots	leaves, roots	transcriptome	This study	35833037	33156	46	11201	1080	1682	25382	20229	10535	22077	19097	19697
Salvia digitaloides Diels	SADIG	Ingroup	Lamiaceae	Nepetoideae	Mentheae: Salviinae	Glutinaria	IV	Yunnan, Guizhou, and Sichuan provinces in China	Plant materials, collected from the field	Lijiang, Yunnan Province, China	2020-07-09	Flowering	leaves, flowers, stems, roots	leaves, roots	transcriptome	This study	37827296	38946	45	9663	971	1621	24750	21377	11226	21977	18883	19324
Salvia elegans Vahl	SAELE	Ingroup	Lamiaceae	Nepetoideae	Mentheae: Salviinae	Calosphace	II	Mexico	Seed, Sue Templeton's Unlimited Perennials, Australia, URL: https://www.salviaspecialist.com/	Pudong, Shanghai, China	2020-12-03	Flowering	leaves, flowers, stems, roots	leaves, roots	transcriptome	This study	42633257	48699	45	7564	875	1467	34122	29926	16615	29648	26344	26089
Salvia farinacea 'Fairy Queen'	SAFAR	Ingroup	Lamiaceae	Nepetoideae	Mentheae: Salviinae	Calosphace	II	Mediterranean region	Seed, Jelitto Perennial Seed, Germany, URL: https://www.jelitto.com/	Pudong, Shanghai, China	2020-08-14	Flowering	leaves, flowers, stems, roots	leaves, roots	transcriptome	This study	37892976	42495	45	7571	891	1416	33210	25735	14167	28519	23970	23069
Salvia flava var. megalantha Diels	SAFLAV	Ingroup	Lamiaceae	Nepetoideae	Mentheae: Salviinae	Glutinaria	IV	Yunnan province in China	Plant materials, collected from the field	Lijiang, Yunnan Province, China	2020-07-09	Flowering	leaves, flowers, stems, roots	leaves, roots	transcriptome	This study	37059832	35452	45	13351	1045	1672	23808	18825	10272	20378	18271	18973
Salvia hispanica L.	SAHIS	Ingroup	Lamiaceae	Nepetoideae	Mentheae: Salviinae	Calosphace	II	Mexico to Ecuador	Seed, Jelitto Perennial Seed, Germany, URL: https://www.jelitto.com/	Pudong, Shanghai, China	2020-11-06	Flowering	leaves, flowers, stems, roots	leaves, roots	transcriptome	This study	39271500	38780	45	10770	1012	1603	30760	27020	13226	26539	23062	23150
Salvia iodantha Fernald	SAIOD	Ingroup	Lamiaceae	Nepetoideae	Mentheae: Salviinae	Calosphace	II	Mexico	Seed, Sue Templeton's Unlimited Perennials, Australia, URL: https://www.salviaspecialist.com/	Pudong, Shanghai, China	2020-11-25	Flowering	leaves, flowers, stems, roots	leaves, roots	transcriptome	This study	42063300	49452	45	8613	850	1391	35348	30782	17556	30692	27373	27123
Salvia jurisicii Kosanin	SAJUR	Ingroup	Lamiaceae	Nepetoideae	Mentheae: Salviinae	Sclarea	I	North Macedonia.	Seed, Sue Templeton's Unlimited Perennials, Australia, URL: https://www.salviaspecialist.com/	Pudong, Shanghai, China	2020-11-06	Vegetative	leaves, stems, roots	leaves, roots	transcriptome	This study	34944580	38783	45	6979	901	1475	27646	23800	14847	25431	21953	21661
Salvia karwinskii Benth.	SAKAR	Ingroup	Lamiaceae	Nepetoideae	Mentheae: Salviinae	Calosphace	II	Central Mexico to Nicaragua	Seed, Sue Templeton's Unlimited Perennials, Australia, URL: https://www.salviaspecialist.com/	Pudong, Shanghai, China	2020-11-25	Vegetative	leaves, stems, roots	leaves, roots	transcriptome	This study	38277676	39482	44	7635	969	1565	29437	25729	12866	25351	21715	21375
Salvia leucantha Cav.	SALEU	Ingroup	Lamiaceae	Nepetoideae	Mentheae: Salviinae	Calosphace	II	Mexico to Central America	Plant materials, collected from the field	Kunming, Yunnan Province, China	2020-07-14	Flowering	leaves, flowers, stems, roots	leaves, roots	transcriptome	This study	37295680	37488	45	7552	994	1574	29147	22495	12017	25029	21344	21294
Salvia lyrata L.	SALYR	Ingroup	Lamiaceae	Nepetoideae	Mentheae: Salviinae	"Heterosphace"	I	Alabama, Connecticut, Florida, Illinois, Kansas, Kentucky, Missouri, New Jersey, New York, South Carolina, Tennessee, Texas	Seed, Sue Templeton's Unlimited Perennials, Australia, URL: https://www.salviaspecialist.com/	Pudong, Shanghai, China	2020-09-04	Vegetative	leaves, stems, roots	leaves, roots	transcriptome	This study	41173284	46677	45	12012	882	1469	32204	25200	13236	27579	22643	21479
Salvia madrensis Seem.	SAMAD	Ingroup	Lamiaceae	Nepetoideae	Mentheae: Salviinae	Calosphace	II	Mexico Northwest	Seed, Sue Templeton's Unlimited Perennials, Australia, URL: https://www.salviaspecialist.com/	Pudong, Shanghai, China	2020-11-25	Flowering	leaves, flowers, stems, roots	leaves, roots	transcriptome	This study	41263120	42665	45	11894	967	1567	31310	27573	13338	26587	23075	22799
Salvia mexicana L.	SAMEX	Ingroup	Lamiaceae	Nepetoideae	Mentheae: Salviinae	Calosphace	II	Mexico	Seed, Sue Templeton's Unlimited Perennials, Australia, URL: https://www.salviaspecialist.com/	Pudong, Shanghai, China	2020-12-03	Vegetative	leaves, stems, roots	leaves, roots	transcriptome	This study	39907149	46291	45	9111	862	1426	33493	29190	15511	29280	24931	25041
Salvia miniata Fernald	SAMIN	Ingroup	Lamiaceae	Nepetoideae	Mentheae: Salviinae	Calosphace	II	Belize, Guatemala, Honduras, Mexico Southeast	Seed, Sue Templeton's Unlimited Perennials, Australia, URL: https://www.salviaspecialist.com/	Pudong, Shanghai, China	2020-11-25	Flowering	leaves, flowers, stems, roots	leaves, roots	transcriptome	This study	41711467	50661	45	7959	823	1353	36189	31212	17573	32675	27503	27583
Salvia 'Mystic Spires Blue'	SAMYS	Ingroup	Lamiaceae	Nepetoideae	Mentheae: Salviinae	Calosphace	II	Mediterranean region	Seed, Jelitto Perennial Seed, Germany, URL: https://www.jelitto.com/	Pudong, Shanghai, China	2020-08-14	Flowering	leaves, flowers, stems, roots	leaves, roots	transcriptome	This study	38451196	47919	45	7535	802	1278	36906	28190	15682	30702	26022	24559
Salvia namaensis Schinz	SANAM	Ingroup	Lamiaceae	Nepetoideae	Mentheae: Salviinae	"Heterosphace"	I	Cape Provinces, Free State, Namibia	Seed, Sue Templeton's Unlimited Perennials, Australia, URL: https://www.salviaspecialist.com/	Pudong, Shanghai, China	2020-12-03	Vegetative	leaves, stems, roots	leaves, roots	transcriptome	This study	36691428	37530	46	11720	977	1638	26956	23205	12597	23660	20765	21380
Salvia nutans L.	SANUT	Ingroup	Lamiaceae	Nepetoideae	Mentheae: Salviinae	Sclarea	I	Central and Eastern Europe and possibly Siberia	Seed, Jelitto Perennial Seed, Germany, URL: https://www.jelitto.com/	Pudong, Shanghai, China	2020-11-06	Vegetative	leaves, stems, roots	leaves, roots	transcriptome	This study	33431088	30430	46	12760	1098	1724	23120	20100	10026	20492	17659	17983
Salvia officinalis L.	SAOFF	Ingroup	Lamiaceae	Nepetoideae	Mentheae: Salviinae	Salvia	I	Mediterranean region	Seed, Jelitto Perennial Seed, Germany, URL: https://www.jelitto.com/	Pudong, Shanghai, China	2020-05-05	Vegetative	leaves, stems, roots	leaves, roots	transcriptome	This study	37997185	34434	45	13458	1103	1747	24328	19404	10042	21397	18525	19224
Salvia officinalis subsp. lavandulifolia (Vahl) Gams	SALAV	Ingroup	Lamiaceae	Nepetoideae	Mentheae: Salviinae	Salvia	I	Spain and southern France	Seed, Jelitto Perennial Seed, Germany, URL: https://www.jelitto.com/	Pudong, Shanghai, China	2020-11-06	Vegetative	leaves, flowers, stems, roots	leaves, roots	transcriptome	This study	34832488	33195	45	11075	1049	1685	23907	20777	10299	21074	18095	18296
Salvia pachyphylla Epling ex Munz	SAPAC	Ingroup	Lamiaceae	Nepetoideae	Mentheae: Salviinae	Audibertia	II	Arizona, California, Mexico Northwest, Nevada	Seed, Jelitto Perennial Seed, Germany, URL: https://www.jelitto.com/	Pudong, Shanghai, China	2020-11-06	Vegetative	leaves, stems, roots	leaves, roots	transcriptome	This study	39222754	42334	44	12816	926	1584	29325	25521	12713	25426	21243	20523
Salvia plebeia R.Br.	SAPLE	Ingroup	Lamiaceae	Nepetoideae	Mentheae: Salviinae	Glutinaria	IV	Asia	Plant materials, collected from the field	Bozhou, Anhui Province, China	2021-04-04	Vegetative	leaves, stems, roots	leaves, roots	transcriptome	This study	42227628	45530	44	11840	927	1601	31136	26848	14764	27969	24042	23819
Salvia pratensis L.	SAPRA	Ingroup	Lamiaceae	Nepetoideae	Mentheae: Salviinae	Sclarea	I	Europe, western Asia and northern Africa	Seed, Jelitto Perennial Seed, Germany, URL: https://www.jelitto.com/	Pudong, Shanghai, China	2020-11-06	Vegetative	leaves, stems, roots	leaves, roots	transcriptome	This study	35879378	37960	45	8129	945	1547	27499	23949	13393	25033	21393	21367
Salvia prionitis Hance	SAPRI	Ingroup	Lamiaceae	Nepetoideae	Mentheae: Salviinae	Glutinaria	IV	Anhui, Guangdong, Guangxi, Hunan, Jiangxi, and Zhejiang provinces	Plant materials, collected from the field	Beihai, Guangxi Province, China	2020-07-03	Vegetative	leaves, stems, roots	leaves, roots	transcriptome	This study	36026737	35068	44	13470	1027	1695	22851	19853	9864	19977	17263	17344
Salvia przewalskii Maxim.	SAPRZ	Ingroup	Lamiaceae	Nepetoideae	Mentheae: Salviinae	Glutinaria	IV	Gansu, Hubei, Sichuan, Xizang, and Yunnan provinces in China	Plant materials, collected from the field	Dali, Yunnan Province, China	2020-08-12	Vegetative	leaves, stems, roots	leaves, roots	transcriptome	This study	41423198	47500	44	12881	872	1509	26859	23093	12882	23920	20798	21000
Salvia recognita Fisch. & C.A.Mey.	SAREC	Ingroup	Lamiaceae	Nepetoideae	Mentheae: Salviinae	Salvia	I	Turkey	Seed, Jelitto Perennial Seed, Germany, URL: https://www.jelitto.com/	Pudong, Shanghai, China	2020-11-07	Vegetative	leaves, flowers, stems, roots	leaves, roots	transcriptome	This study	31066180	32968	45	7214	942	1494	24064	20988	10505	21326	17955	17632
Salvia roborowskii Maxim.	SAROB	Ingroup	Lamiaceae	Nepetoideae	Mentheae: Salviinae	Glutinaria	IV	Gansu, Qinghai, Sichuan, Xizang, Yunnan provinces in China	Plant materials, collected from the field	Ganzi, Sichuan Province, China	2020-07-03	Vegetative	leaves, stems, roots	leaves, roots	transcriptome	This study	36615599	41535	44	11578	881	1518	24952	21471	13505	23593	20235	20268
Salvia roemeriana Scheele	SAROE	Ingroup	Lamiaceae	Nepetoideae	Mentheae: Salviinae	"Heterosphace"	I	Mexico Northeast, Texas	Seed, Jelitto Perennial Seed, Germany, URL: https://www.jelitto.com/	Pudong, Shanghai, China	2020-05-05	Flowering	leaves, flowers, stems, roots	leaves, roots	transcriptome	This study	44620756	50305	45	9195	887	1483	34089	26636	14036	29164	24074	23140
Salvia roscida Fernald	SAROS	Ingroup	Lamiaceae	Nepetoideae	Mentheae: Salviinae	Calosphace	II	Mexico	Seed, Sue Templeton's Unlimited Perennials, Australia, URL: https://www.salviaspecialist.com/	Pudong, Shanghai, China	2020-11-25	Flowering	leaves, flowers, stems, roots	leaves, roots	transcriptome	This study	40372482	41100	45	9139	982	1579	30938	27127	13879	26681	23220	23459
Salvia rosmarinus Schleid.	SAROSM	Ingroup	Lamiaceae	Nepetoideae	Mentheae: Salviinae	Rosmarinus	PR	Mediterranean region	Seed, Jelitto Perennial Seed, Germany, URL: https://www.jelitto.com/	Pudong, Shanghai, China	2021-06-25	Vegetative	leaves, flowers, stems, roots	leaves, roots	transcriptome	This study	43290757	51510	44	13923	840	1471	33627	29116	15292	29825	24610	23943
Salvia rypara Briq.	SARYP	Ingroup	Lamiaceae	Nepetoideae	Mentheae: Salviinae	Calosphace	II	Argentina and Bolivia	Seed, Sue Templeton's Unlimited Perennials, Australia, URL: https://www.salviaspecialist.com/	Pudong, Shanghai, China	2020-11-25	Flowering	leaves, flowers, stems, roots	leaves, roots	transcriptome	This study	38767463	47166	45	10641	821	1312	36816	32278	16240	30900	26071	24338
Salvia sclarea L.	SASCL	Ingroup	Lamiaceae	Nepetoideae	Mentheae: Salviinae	Sclarea	I	northern Mediterranean Basin, along with some areas in north Africa and Central Asia	Seed, Jelitto Perennial Seed, Germany, URL: https://www.jelitto.com/	Pudong, Shanghai, China	2020-11-06	Vegetative	leaves, stems, roots	leaves, roots	transcriptome	This study	33055835	29504	45	9163	1120	1723	22448	19596	9953	20163	17377	17570
Salvia sclarea var. turkestanica 'Vatican Pink'	SASCLP	Ingroup	Lamiaceae	Nepetoideae	Mentheae: Salviinae	Sclarea	I	northern Mediterranean Basin, along with some areas in north Africa and Central Asia	Seed, Jelitto Perennial Seed, Germany, URL: https://www.jelitto.com/	Pudong, Shanghai, China	2020-11-06	Vegetative	leaves, stems, roots	leaves, roots	transcriptome	This study	35080078	31246	45	12237	1122	1798	22180	19363	9691	19853	17219	17504
Salvia semiatrata Zucc.	SASEM	Ingroup	Lamiaceae	Nepetoideae	Mentheae: Salviinae	Calosphace	II	Mexico Southwest	Seed, Sue Templeton's Unlimited Perennials, Australia, URL: https://www.salviaspecialist.com/	Pudong, Shanghai, China	2020-11-25	Flowering	leaves, flowers, stems, roots	leaves, roots	transcriptome	This study	40548332	46122	45	7027	879	1417	34318	30102	14904	28901	24890	24554
Salvia splendens Sellow ex Wied-Neuw.	SASPL	Ingroup	Lamiaceae	Nepetoideae	Mentheae: Salviinae	Calosphace	II	Brazil	Plant materials, collected from the field	Kunming, Yunnan Province, China	2020-07-18	Flowering	leaves, flowers, stems, roots	leaves, roots	transcriptome	This study	43583701	50874	45	12172	856	1378	37676	32676	18634	33108	28471	27513
Salvia subpalmatinervis E.Peter	SASUB-1	Ingroup	Lamiaceae	Nepetoideae	Mentheae: Salviinae	Glutinaria	IV	Yunnan province in China	Plant materials, collected from the field	Dali, Yunnan Province, China	2020-06-19	Flowering	leaves, flowers, stems, roots	leaves, roots	transcriptome	This study	42861538	51415	45	12184	833	1405	31770	27534	16661	27191	25580	26095
Salvia tiliifolia Vahl	SATIL	Ingroup	Lamiaceae	Nepetoideae	Mentheae: Salviinae	Calosphace	II	Texas to Peru	Plant materials, collected from the field	Kunming, Yunnan Province, China	2020-07-18	Flowering	leaves, flowers, stems, roots	leaves, roots	transcriptome	This study	40869672	41701	45	8839	980	1550	31929	27772	15208	29241	24902	24936
Salvia tricuspis Franch.	SATRIC	Ingroup	Lamiaceae	Nepetoideae	Mentheae: Salviinae	Glutinaria	IV	Sichuan, Gansu, Shaanxi, and Shanxi provinces in China	Plant materials, collected from the field	Ganzi, Sichuan Province, China	2020-07-03	Vegetative	leaves, stems, roots	leaves, roots	transcriptome	This study	38626362	47476	44	10834	813	1357	26550	22752	15344	25631	22023	21787
Salvia trijuga Diels	SATRIJ-1	Ingroup	Lamiaceae	Nepetoideae	Mentheae: Salviinae	Glutinaria	IV	Yunnan, Sichuan, and Xizang provinces in China	Plant materials, collected from the field	Dali, Yunnan Province, China	2020-09-16	Flowering	leaves, flowers, stems, roots	leaves, roots	transcriptome	This study	37753449	39524	45	9069	955	1636	26470	22643	12618	24577	20442	20608
Salvia tubifera Cav.	SATUB	Ingroup	Lamiaceae	Nepetoideae	Mentheae: Salviinae	Calosphace	II	Mexico to Guatemala	Seed, Sue Templeton's Unlimited Perennials, Australia, URL: https://www.salviaspecialist.com/	Pudong, Shanghai, China	2020-11-25	Flowering	leaves, flowers, stems, roots	leaves, roots	transcriptome	This study	38630282	37721	45	13344	1024	1614	29177	25578	12635	25059	21674	21597
Salvia uliginosa Benth.	SAULI	Ingroup	Lamiaceae	Nepetoideae	Mentheae: Salviinae	Calosphace	II	southern Brazil, Uruguay, and Argentina	Seed, Sue Templeton's Unlimited Perennials, Australia, URL: https://www.salviaspecialist.com/	Pudong, Shanghai, China	2020-11-25	Flowering	leaves, flowers, stems, roots	leaves, roots	transcriptome	This study	47138029	64833	45	9593	727	1118	43081	37488	21414	37655	31739	29382
Salvia urica Epling	SAURI	Ingroup	Lamiaceae	Nepetoideae	Mentheae: Salviinae	Calosphace	II	Belize, El Salvador, Guatemala, Honduras, Mexico Southeast, Nicaragua	Seed, Sue Templeton's Unlimited Perennials, Australia, URL: https://www.salviaspecialist.com/	Pudong, Shanghai, China	2020-12-03	Vegetative	leaves, stems, roots	leaves, roots	transcriptome	This study	39153303	40101	45	9062	976	1587	29995	26191	13222	25599	22365	22308
Salvia verticillata L.	SAVER	Ingroup	Lamiaceae	Nepetoideae	Mentheae: Salviinae	"Heterosphace"	I	central Europe to western Asia, and naturalized in northern Europe and North America	Seed, Jelitto Perennial Seed, Germany, URL: https://www.jelitto.com/	Pudong, Shanghai, China	2020-11-06	Vegetative	leaves, stems, roots	leaves, roots	transcriptome	This study	37174685	40994	44	10605	906	1547	24993	21700	12781	23215	19965	20015
Salvia viridis L.	SAVIR	Ingroup	Lamiaceae	Nepetoideae	Mentheae: Salviinae	Sclarea	I	Mediterranean to the Crimea and into Iran	Seed, Jelitto Perennial Seed, Germany, URL: https://www.jelitto.com/	Pudong, Shanghai, China	2020-07-02	Flowering	leaves, flowers, stems, roots	leaves, roots	transcriptome	This study	32814031	31113	45	11934	1054	1667	23042	18605	10530	21139	18391	18593
Salvia wagneriana Pol.	SAWAG	Ingroup	Lamiaceae	Nepetoideae	Mentheae: Salviinae	Calosphace	II	Nicaragua, Costa Rica, Guatemala, El Salvador, Mexico Southeast	Seed, Sue Templeton's Unlimited Perennials, Australia, URL: https://www.salviaspecialist.com/	Pudong, Shanghai, China	2020-12-03	Flowering	leaves, flowers, stems, roots	leaves, roots	transcriptome	This study	41845683	46490	45	8687	900	1454	34197	29685	16430	29614	26283	26426
Salvia yunnanensis C.H.Wright	SAYUN	Ingroup	Lamiaceae	Nepetoideae	Mentheae: Salviinae	Glutinaria	IV	Yunnan, Guizhou, and Sichuan provinces in China	Plant materials, collected from the field	Kunming, Yunnan Province, China	2020-05-09	Flowering	leaves, flowers, stems, roots	leaves, roots	transcriptome	This study	36788960	35772	45	13510	1028	1691	23974	19021	9814	20781	17971	18511
Salvia aerea-2	SAAER-2	Ingroup	Lamiaceae	Nepetoideae	Mentheae: Salviinae	Glutinaria	IV	Sichuan, Guizhou, and Yunnan provinces in China	Plant materials, collected from the field	Lijiang, Yunnan Province, China	2020-07-16	Flowering	leaves, flowers, stems, roots	/	transcriptome	This study	36585506	37528	45	13408	974	1606	25224	21836	11428	21562	19338	19806
Salvia castanea f. tomentosa-2	SACASV-2	Ingroup	Lamiaceae	Nepetoideae	Mentheae: Salviinae	Glutinaria	IV	Sichuan, Xizang, Yunnan provinces in China	Plant materials, collected from the field	Nyingchi, Tibet, China	2020-08-05	Flowering	leaves, flowers, stems, roots	/	transcriptome	This study	38793036	37387	45	12183	1037	1718	23989	14491	10365	20813	18098	18549
Salvia chinensis-2	SACHI-2	Ingroup	Lamiaceae	Nepetoideae	Mentheae: Salviinae	Glutinaria	IV	Anhui, Fujian, Guangdong, Guangxi, Hubei, Hunan, Jiangsu, Jiangxi, Shandong, Sichuan, Taiwan, Zhejiang province in China	Plant materials, collected from the field	Chenshan Botanical Garden, Shanghai, China	2020-09-01	Flowering	leaves, flowers, stems, roots	/	transcriptome	This study	36548399	35003	45	15678	1044	1723	23728	20713	10101	20537	17934	18318
Salvia chinensis-3	SACHI-3	Ingroup	Lamiaceae	Nepetoideae	Mentheae: Salviinae	Glutinaria	IV	Anhui, Fujian, Guangdong, Guangxi, Hubei, Hunan, Jiangsu, Jiangxi, Shandong, Sichuan, Taiwan, Zhejiang province in China	Plant materials, collected from the field	Chenshan Botanical Garden, Shanghai, China	2020-09-20	Flowering	leaves, flowers, stems, roots	/	transcriptome	This study	36477550	33903	45	12135	1075	1723	23555	18716	9648	20458	17953	18358
Salvia chinensis-4	SACHI-4	Ingroup	Lamiaceae	Nepetoideae	Mentheae: Salviinae	Glutinaria	IV	Anhui, Fujian, Guangdong, Guangxi, Hubei, Hunan, Jiangsu, Jiangxi, Shandong, Sichuan, Taiwan, Zhejiang province in China	Plant materials, collected from the field	Chenshan Botanical Garden, Shanghai, China	2020-09-14	Flowering	leaves, flowers, stems, roots	/	transcriptome	This study	37476636	35716	45	12024	1049	1702	24903	19847	10289	21647	18879	19469
Salvia chinensis-5	SACHI-5	Ingroup	Lamiaceae	Nepetoideae	Mentheae: Salviinae	Glutinaria	IV	Anhui, Fujian, Guangdong, Guangxi, Hubei, Hunan, Jiangsu, Jiangxi, Shandong, Sichuan, Taiwan, Zhejiang province in China	Plant materials, collected from the field	Chenshan Botanical Garden, Shanghai, China	2020-09-23	Flowering	leaves, flowers, stems, roots	/	transcriptome	This study	36752501	36835	45	12073	997	1672	24672	21399	10609	21397	18515	18750
Salvia subpalmatinervis-2	SASUB-2	Ingroup	Lamiaceae	Nepetoideae	Mentheae: Salviinae	Glutinaria	IV	Yunnan province in China	Plant materials, collected from the field	Dali, Yunnan Province, China	2020-06-30	Flowering	leaves, flowers, stems, roots	/	transcriptome	This study	41798504	45635	45	12149	915	1590	27162	23456	13600	24293	21677	22710
Salvia trijuga-2	SATRIJ-2	Ingroup	Lamiaceae	Nepetoideae	Mentheae: Salviinae	Glutinaria	IV	Yunnan, Sichuan, and Xizang provinces in China	Plant materials, collected from the field	Dali, Yunnan Province, China	2020-09-30	Flowering	leaves, flowers, stems, roots	/	transcriptome	This study	39818570	35858	45	13385	1110	1768	24089	19202	9777	21123	18385	18939
Melissa officinalis L.	MEOFF	Outgroup	Lamiaceae	Nepetoideae	Mentheae: Salviinae	/	/	Mediterranean region	/	/	/	/	/	/	transcriptome	Mint Evolutionary Genomics Consortium, 2018	/	/	/	/	/	/	/	/	/	/	/	/
Mentha spicata L.	MESPI	Outgroup	Lamiaceae	Nepetoideae	Mentheae: Menthinae	/	/	Mediterranean region, China	/	/	/	/	/	/	transcriptome	Mint Evolutionary Genomics Consortium, 2018	/	/	/	/	/	/	/	/	/	/	/	/
Origanum vulgare L.	ORVUL	Outgroup	Lamiaceae	Nepetoideae	Mentheae: Menthinae	/	/	Asia, Africa, Europe	/	/	/	/	/	/	transcriptome	Mint Evolutionary Genomics Consortium, 2018	/	/	/	/	/	/	/	/	/	/	/	/
Nepeta cataria L.	NECAT	Outgroup	Lamiaceae	Nepetoideae	Mentheae: Nepetinae	/	/	S. Europe to Japan	/	/	/	/	/	/	genome	Lichman et al., 2020	/	/	/	/	/	/	/	/	/	/	/	/
Salvia rosmarinus Schleid.	SAROSM	Ingroup	Lamiaceae	Nepetoideae	Mentheae: Salviinae	Rosmarinus	PR	Mediterranean region	/	/	/	/	/	/	genome	Bornowski et al., 2020	/	/	/	/	/	/	/	/	/	/	/	/
Salvia bowleyana Dunn	SABOW	Ingroup	Lamiaceae	Nepetoideae	Mentheae: Salviinae	Glutinaria	IV	Fujian, Guangdong, Guangxi, Hunan, Jiangxi, Zhejiang	/	/	/	/	/	/	genome	Zheng et al., 2021	/	/	/	/	/	/	/	/	/	/	/	/
Salvia hispanica L.	SAHIS	Ingroup	Lamiaceae	Nepetoideae	Mentheae: Salviinae	Calosphace	II	Mexico to Ecuador	/	/	/	/	/	/	genome	Wang et al., 2022	/	/	/	/	/	/	/	/	/	/	/	/
Salvia miltiorrhiza Bunge	SAMIL	Ingroup	Lamiaceae	Nepetoideae	Mentheae: Salviinae	Glutinaria	IV	China and Japan	/	/	/	/	/	/	genome	Song et al., 2020	/	/	/	/	/	/	/	/	/	/	/	/
Salvia officinalis L.	SAOFF	Ingroup	Lamiaceae	Nepetoideae	Mentheae: Salviinae	Salvia	I	Mediterranean region	/	/	/	/	/	/	genome	Li et al., 2022	/	/	/	/	/	/	/	/	/	/	/	/
Salvia splendens Sellow ex Wied-Neuw.	SASPL	Ingroup	Lamiaceae	Nepetoideae	Mentheae: Salviinae	Calosphace	II	Brazil	/	/	/	/	/	/	genome	Jia et al., 2021	/	/	/	/	/	/	/	/	/	/	/	/
Reference 1. Mint Evolutionary Genomics, C. Phylogenomic Mining of the Mints Reveals Multiple Mechanisms Contributing to the Evolution of Chemical Diversity in Lamiaceae. Mol Plant 11, 1084-1096 (2018). 2. Lichman, B.R. et al. The evolutionary origins of the cat attractant nepetalactone in catnip. Sci Adv 6, eaba0721 (2020). 3. Bornowski, N. et al. Genome sequencing of four culinary herbs reveals…
