# Supplementary material for: Functional divergence of CYP76AKs shapes the chemodiversity of abietane-type diterpenoids in genus Salvia
Source: Nat Commun. 2023 Aug 4;14:4696. doi: 10.1038/s41467-023-40401-y (PMC10403556; doi:10.1038/s41467-023-40401-y)
Supplement: Supplementary file 5 — Supplementary Data 2 [file 41467_2023_40401_MOESM5_ESM.xlsx]

## Sheet: Supplementary Data 2
Supplementary Data 2. Feature table of Phenolic acids fraction (1.0-18.5 min) from Salvia root samples in the negative-ion mode.
Alignment ID	Average Rt(min)	Average Mz	Metabolite name	Adduct type	Post curation result	Fill %	MS/MS assigned	Reference RT	Reference m/z	Formula	Ontology	INCHIKEY	SMILES	Annotation tag (VS1.0)	RT matched	m/z matched	MS/MS matched	Comment	Manually modified for quantification	Manually modified for annotation	Isotope tracking parent ID	Isotope tracking weight number	Total score	RT similarity	Dot product	Reverse dot product	Fragment presence %	S/N average	MS1 isotopic spectrum	MS/MS spectrum	NEG-BLANK-4	NEG-BLANK-7	NEG-BLANK-8	NEG-QC-6	NEG-QC-10	NEG-QC-14	NEG-QC-18	NEG-QC-22	NEG-QC-27	NEG-Salvia-rosmarinus-1	NEG-Salvia-rosmarinus-2	NEG-Salvia-rosmarinus-3	NEG-Salvia-adenophora-1	NEG-Salvia-adenophora-2	NEG-Salvia-adenophora-3	NEG-Salvia-aerea-1	NEG-Salvia-aerea-2	NEG-Salvia-aerea-1-3	NEG-Salvia-circinnata-1
0	5.695	101.024	Unknown	[M-H]-		0.028	TRUE	null	null	null	null	null	null	999	FALSE	FALSE	FALSE	Unit NormalizedByInternalStandardPeakHeight by alignment ID=331	FALSE	FALSE	null	null	null	null	null	null	null	75.61	101.02306:5996 102.02641:648 103.02977:317	61.98779:46163 75.00403:1079 79.95698:11916 86.9757:3875 87.92378:2812 88.93214:1623 88.98193:1090 88.98906:1231 89.02328:2828 90.99722:3406 92.91928:1479 96.95916:58258 98.95486:2900 99.92538:7291 101.02306:12211	0.000107723	0.000107723	0.000107723	0.00107723	0.000107723	0.000107723	0.000107723	0.000107723	0.000107723	0.000107723	0.000107723	0.000107723	0.000107723	0.000107723	0.000107723	0.000107723	0.000107723	0.000107723	0.000107723
1	9.935	104.026	Unknown	[M-H]-	ion correlated with 13; similar chromatogram in higher mz_1392; similar chromatogram in higher mz_33; similar chromatogram in higher mz_22; similar chromatogram in higher mz_143; similar chromatogram in higher mz_17; similar chromatogram in higher mz_1390; similar chromatogram in higher mz_531; similar chromatogram in higher mz_532; similar chromatogram in higher mz_2; similar chromatogram in hig…	0.614	TRUE	null	null	null	null	null	null	999	FALSE	FALSE	FALSE	Unit NormalizedByInternalStandardPeakHeight by alignment ID=331	FALSE	FALSE	null	null	null	null	null	null	null	21.29	104.0258:16583 105.02915:34027 106.03251:4160	61.98782:13666 65.00291:1949 72.9926:90501 73.99622:2316 77.03886:10842 79.01997:1054 79.05379:2484 79.95646:10526 82.95357:3129 84.95032:1349 87.02264:1533 88.98692:21903 89.00294:1828 89.03873:10320 91.05402:1956 93.03388:2333 95.04983:1203 96.95915:295326 97.96001:2984 98.95541:12817 99.92519:5074 102.94939:1002 104.0258:24441	8.33723e-05	8.33723e-05	8.33723e-05	0.00297911	0.00277456	0.00286094	0.00249541	0.00295646	0.00237025	8.33723e-05	8.33723e-05	8.33723e-05	8.33723e-05	8.33723e-05	8.33723e-05	0.00396541	0.00511518	0.00398765	8.33723e-05
2	9.938	105.033	Unknown	[M-H]-	ion correlated with 492; similar chromatogram in higher mz_729; similar chromatogram in higher mz_223; similar chromatogram in higher mz_372	0.739	TRUE	null	null	null	null	null	null	999	FALSE	FALSE	FALSE	Unit NormalizedByInternalStandardPeakHeight by alignment ID=331	FALSE	FALSE	null	null	null	null	null	null	null	13.65	105.03352:23405 106.03687:4160 107.04023:9722	61.98782:13666 65.00291:1949 72.9926:90501 73.99622:2316 77.03886:10842 79.01997:1054 79.05379:2484 79.95646:10526 82.95357:3129 84.95032:1349 87.02264:1533 88.98692:21903 89.00294:1828 89.03873:10320 91.05402:1956 93.03388:2333 95.04983:1203 96.95915:295326 97.96001:2984 98.95541:12817 99.92519:5074 102.94939:1002 104.0258:24441 105.03352:34027	7.87265e-05	7.87265e-05	7.87265e-05	0.00420485	0.00396052	0.00401981	0.00360229	0.00403311	0.00332178	7.87265e-05	7.87265e-05	7.87265e-05	0.00118783	0.00132745	7.87265e-05	0.00536132	0.00689732	0.00558406	7.87265e-05
3	7.354	109.028	Unknown	[M-H]-	ion correlated with 359; ion correlated with 148; ion correlated with 114	0.161	TRUE	null	null	null	null	null	null	999	FALSE	FALSE	FALSE	Unit NormalizedByInternalStandardPeakHeight by alignment ID=331	FALSE	FALSE	null	null	null	null	null	null	null	14.23	109.02849:7289 110.03184:638 111.0352:106	61.98796:44387 72.99232:1734 76.98114:1059 79.95664:10545 86.97623:4455 87.92477:3467 88.93326:1812 88.98117:1089 88.98797:1218 89.02441:1934 90.9971:3401 92.92089:1018 96.95928:59542 98.9564:2516 99.92466:5662 101.02272:1053 101.93919:1804 102.94797:4406 102.97082:2028 103.91947:8661 104.92683:2981 109.02849:8458	0.000122623	0.000122623	0.000122623	0.00130949	0.00132893	0.00136567	0.000122623	0.000122623	0.000122623	0.000122623	0.000122623	0.000122623	0.000122623	0.000122623	0.000122623	0.000122623	0.000122623	0.000122623	0.000122623
4	14.594	109.028	Unknown	[M-H]-	ion correlated with 110; ion correlated with 295; ion correlated with 298; ion correlated with 751; ion correlated with 609	0.104	TRUE	null	null	null	null	null	null	999	FALSE	FALSE	FALSE	Unit NormalizedByInternalStandardPeakHeight by alignment ID=331	FALSE	FALSE	null	null	null	null	null	null	null	25.03	109.02825:7081 110.0316:1138 111.03496:210	61.98785:46309 75.00153:1182 76.98193:1788 79.95635:10281 86.97567:4280 87.92445:3986 88.93225:2378 88.98149:1043 88.98718:2034 89.02246:1303 90.99726:4490 96.95909:54110 98.95551:3468 99.92498:11061 100.92659:1456 101.0238:1264 101.9405:1719 102.94839:4035 102.97052:2714 102.99885:1114 103.91917:9004 104.92605:2671 109.02825:12052	0.000116147	0.000116147	0.000116147	0.00127204	0.00118039	0.00116147	0.000116147	0.000116147	0.000116147	0.000116147	0.000116147	0.000116147	0.000116147	0.000116147	0.000116147	0.000116147	0.000116147	0.000116147	0.000116147
5	10.41	109.028	Unknown	[M-H]-	ion correlated with 353; ion correlated with 839; ion correlated with 113; ion correlated with 290; similar chromatogram in higher mz_311; similar chromatogram in higher mz_129	0.293	TRUE	null	null	null	null	null	null	999	FALSE	FALSE	FALSE	Unit NormalizedByInternalStandardPeakHeight by alignment ID=331	FALSE	FALSE	null	null	null	null	null	null	null	49.86	109.02836:36647 110.03171:3915 111.03507:679	61.98804:39437 72.9924:1513 76.98273:1129 79.95656:12229 86.9761:3110 87.92493:3252 88.93172:1118 88.98811:1746 90.99802:4014 92.9191:1385 96.95919:72312 98.9559:3265 99.92496:5667 101.93948:1380 102.94744:4285 102.9704:2029 103.91946:8765 104.92483:1448 104.9321:1102 108.02209:1190 109.02836:59579	0.000104371	0.000104371	0.000104371	0.00658374	0.00620754	0.00652221	0.00598636	0.00684757	0.00574907	0.000104371	0.000104371	0.000104371	0.000104371	0.000104371	0.000104371	0.000104371	0.000104371	0.000104371	0.000104371
6	9.95	109.028	Unknown	[M-H]-	similar chromatogram in higher mz_600	0.675	TRUE	null	null	null	null	null	null	999	FALSE	FALSE	FALSE	Unit NormalizedByInternalStandardPeakHeight by alignment ID=331	FALSE	FALSE	null	null	null	null	null	null	null	13.5	109.02837:16272 110.03172:1482 111.03508:286	61.98782:13666 65.00291:1949 72.9926:90501 73.99622:2316 77.03886:10842 79.01997:1054 79.05379:2484 79.95646:10526 82.95357:3129 84.95032:1349 87.02264:1533 88.98692:21903 89.00294:1828 89.03873:10320 91.05402:1956 93.03388:2333 95.04983:1203 96.95915:295326 97.96001:2984 98.95541:12817 99.92519:5074 102.94939:1002 104.0258:24441 105.03352:34027 106.03931:4129 107.01294:1026 107.04906:9641 108.02…	9.66244e-05	9.66244e-05	9.66244e-05	0.00292333	0.0025566	0.00272256	0.00253934	0.00304454	0.002396	9.66244e-05	9.66244e-05	9.66244e-05	9.66244e-05	9.66244e-05	9.66244e-05	0.0031248	0.00410738	0.00352516	9.66244e-05
7	4.4	109.029	Unknown	[M-H]-	ion correlated with 189; ion correlated with 265; ion correlated with 118; ion correlated with 125	0.201	TRUE	null	null	null	null	null	null	999	FALSE	FALSE	FALSE	Unit NormalizedByInternalStandardPeakHeight by alignment ID=331	FALSE	FALSE	null	null	null	null	null	null	null	81.43	109.02859:13202 110.03194:854 111.0353:179	61.98777:32226 79.95609:6831 99.92469:3471 103.91868:6130 109.02859:13206	9.04165e-05	9.04165e-05	9.04165e-05	0.00237182	0.00201093	0.00225642	0.0018516	0.0025742	0.00175527	9.04165e-05	9.04165e-05	9.04165e-05	0.0119502	0.00820604	0.00589056	9.04165e-05	9.04165e-05	9.04165e-05	0.00486037
8	14.052	110.975	Unknown	[M-H]-	ion correlated with 840; ion correlated with 555; ion correlated with 586; ion correlated with 759	0.036	TRUE	null	null	null	null	null	null	999	FALSE	FALSE	FALSE	Unit NormalizedByInternalStandardPeakHeight by alignment ID=331	FALSE	FALSE	null	null	null	null	null	null	null	121.62	110.97453:14037 111.97788:435 112.98124:4596	61.98767:46719 70.99821:1272 72.99255:1181 76.98145:1455 79.95666:11775 86.97553:4628 87.92471:3129 88.93249:2241 88.98558:2640 89.02367:1539 90.99714:3960 92.9194:1137 96.95887:81059 98.95502:4157 99.9247:8659 100.92576:1209 101.93911:1652 102.94716:4864 102.97024:2370 103.91908:10494 104.9274:3325 110.97453:25376	0.000203485	0.000203485	0.000203485	0.00252177	0.00231185	0.00246555	0.00225739	0.00259945	0.00203485	0.000203485	0.000203485	0.000203485	0.000203485	0.000203485	0.000203485	0.000203485	0.000203485	0.000203485	0.000203485
9	1.187	111.008	Unknown	[M-H]-		0.643	TRUE	null	null	null	null	null	null	999	FALSE	FALSE	FALSE	Unit NormalizedByInternalStandardPeakHeight by alignment ID=331	FALSE	FALSE	null	null	null	null	null	null	null	113.28	111.0078:71909 112.01115:6932 113.01451:1059	61.98782:7695 79.95644:9990 85.02969:37714 87.00828:75345 99.92543:3156 103.91801:5182 111.0078:268555	0.00020353	0.00020353	0.00020353	0.0129188	0.012413	0.0138618	0.0118775	0.0158776	0.0128216	0.00282934	0.00227345	0.0025469	0.0086301	0.00544723	0.00557624	0.00020353	0.00020353	0.00020353	0.00020353
10	1.164	111.946	Unknown	[M-H]-		0.546	TRUE	null	null	null	null	null	null	999	FALSE	FALSE	FALSE	Unit NormalizedByInternalStandardPeakHeight by alignment ID=331	FALSE	FALSE	null	null	null	null	null	null	null	3.36	111.94614:11125 112.94949:263 113.95285:965	79.95695:12623 87.00771:68282 99.92556:1004 103.91891:2611 111.00771:263521 112.01193:12693	7.4266e-05	7.4266e-05	7.4266e-05	0.00199858	0.0017192	0.00186552	0.00159463	0.00172795	7.4266e-05	7.4266e-05	7.4266e-05	7.4266e-05	0.00102622	7.4266e-05	0.00167115	7.4266e-05	7.4266e-05	7.4266e-05	7.4266e-05
11	9.454	113.023	Unknown	[M-H]-	ion correlated with 240; ion correlated with 747; ion correlated with 83; ion correlated with 689	0.052	TRUE	null	null	null	null	null	null	999	FALSE	FALSE	FALSE	Unit NormalizedByInternalStandardPeakHeight by alignment ID=331	FALSE	FALSE	null	null	null	null	null	null	null	96.39	113.02325:14384 114.0266:1424 115.02996:337	61.98786:44817 70.99829:1350 75.00533:1811 76.98212:1285 79.95667:14477 85.02732:1912 86.97563:3639 87.92495:4027 88.933:1459 88.98687:3013 89.02291:1195 90.99812:3682 95.01112:1188 96.95924:66164 98.95604:2963 99.00719:2202 99.92477:5866 101.94067:1278 102.94818:4875 102.97005:1877 103.00233:1691 103.9194:9759 104.92673:3030 109.02818:1177 112.98447:2912 113.02325:24402	0.000134077	0.000134077	0.000134077	0.00258405	0.00247529	0.00240946	0.00239224	0.00272064	0.00233308	0.000134077	0.000134077	0.000134077	0.000134077	0.000134077	0.000134077	0.115011	0.134471	0.130304	0.000134077
12	1.441	115.002	Unknown	[M-H]-		0.205	TRUE	null	null	null	null	null	null	999	FALSE	FALSE	FALSE	Unit NormalizedByInternalStandardPeakHeight by alignment ID=331	FALSE	FALSE	null	null	null	null	null	null	null	66.68	115.00204:15923 116.00539:1696 117.00875:627	71.01344:1110 96.95915:111075 98.95628:5141 111.00781:1461 115.00204:11092	0.000146383	0.000146383	0.000146383	0.00286066	0.00266466	0.00283398	0.00276614	0.00337735	0.00335272	0.000146383	0.000146383	0.000146383	0.000146383	0.000146383	0.000146383	0.00146383	0.00190634	0.00295675	0.000146383
13	9.934	115.018	Unknown	[M-H]-	ion correlated with 1; similar chromatogram in higher mz_68	0.635	TRUE	null	null	null	null	null	null	999	FALSE	FALSE	FALSE	Unit NormalizedByInternalStandardPeakHeight by alignment ID=331	FALSE	FALSE	null	null	null	null	null	null	null	25.09	115.01767:17555 116.02102:1937 117.02438:7473	61.98782:13666 65.00291:1949 72.9926:90501 73.99622:2316 77.03886:10842 79.01997:1054 79.05379:2484 79.95646:10526 82.95357:3129 84.95032:1349 87.02264:1533 88.98692:21903 89.00294:1828 89.03873:10320 91.05402:1956 93.03388:2333 95.04983:1203 96.95915:295326 97.96001:2984 98.95541:12817 99.92519:5074 102.94939:1002 104.0258:24441 105.03352:34027 106.03931:4129 107.01294:1026 107.04906:9641 108.02…	8.20362e-05	8.20362e-05	8.20362e-05	0.00315385	0.00285491	0.00310511	0.00270945	0.0031296	0.00231569	8.20362e-05	8.20362e-05	8.20362e-05	8.20362e-05	8.20362e-05	8.20362e-05	0.00433706	0.00557639	0.00451895	8.20362e-05
14	7.215	115.075	Unknown	[M-H]-		0.181	TRUE	null	null	null	null	null	null	999	FALSE	FALSE	FALSE	Unit NormalizedByInternalStandardPeakHeight by alignment ID=331	FALSE	FALSE	null	null	null	null	null	null	null	44.52	115.07537:7565 116.07872:596 117.08208:136	61.98799:42377 72.99204:1454 76.98183:1371 79.9565:12297 86.97691:4016 87.0079:2644 87.92499:3070 88.93333:1499 88.98489:2215 89.02281:1250 90.99767:3630 92.91992:1302 96.95918:59952 98.95522:3297 99.9246:5595 101.94:1665 102.94848:5245 102.9705:2346 103.00139:2657 103.91938:8841 104.92773:2511 109.02811:6944 112.986:7044 114.98623:2834 115.07537:12057	9.35719e-05	9.35719e-05	9.35719e-05	0.001359	0.00130758	0.00145656	0.00126759	0.00158237	9.35719e-05	9.35719e-05	9.35719e-05	9.35719e-05	9.35719e-05	9.35719e-05	9.35719e-05	0.00114866	0.00129292	0.00118974	9.35719e-05
15	1.507	117.018	Unknown	[M-H]-	similar chromatogram in higher mz_163	0.936	TRUE	null	null	null	null	null	null	999	FALSE	FALSE	FALSE	Unit NormalizedByInternalStandardPeakHeight by alignment ID=331	FALSE	FALSE	null	null	null	null	null	null	null	16.79	117.0178:58851 118.02115:5062 119.02451:1640	73.02891:8622 99.00764:2922 100.03889:445 114.98746:312 115.00077:237 116.92728:2606 117.0178:211604	9.90918e-05	9.90918e-05	9.90918e-05	0.0105728	0.00999705	0.011853	0.0114638	0.014423	0.013522	0.00157413	0.00140945	0.00152117	0.00943801	0.00448419	0.00561189	0.00699798	0.00771076	0.0100744	0.00226405
16	8.966	119.034	Unknown	[M-H]-	ion correlated with 103; ion correlated with 1174; ion correlated with 494; ion correlated with 982; ion correlated with 1152	0.112	TRUE	null	null	null	null	null	null	999	FALSE	FALSE	FALSE	Unit NormalizedByInternalStandardPeakHeight by alignment ID=331	FALSE	FALSE	null	null	null	null	null	null	null	18.47	119.03367:9644 120.03702:1439 121.04038:2578	61.98788:26557 71.01306:1113 79.95643:5108 86.97538:2587 87.92463:1852 88.98668:1613 89.02327:4627 90.99813:2422 99.92503:1868 101.0233:1360 101.9399:1042 102.94984:2743 102.97032:1479 103.91901:3734 104.92682:1451 107.03451:931 113.02347:1906 116.97699:1234 118.99176:4643 119.03354:5573	0.000102151	0.000102151	0.000102151	0.00173256	0.00197967	0.00228081	0.00225138	0.00252592	0.00225068	0.000102151	0.000102151	0.000102151	0.000102151	0.000102151	0.000102151	0.000102151	0.00102151	0.000102151	0.000102151
17	9.932	123.044	Unknown	[M-H]-	ion correlated with 170	0.92	TRUE	null	null	null	null	null	null	999	FALSE	FALSE	FALSE	Unit NormalizedByInternalStandardPeakHeight by alignment ID=331	FALSE	FALSE	null	null	null	null	null	null	null	81.82	123.04411:62367 124.04746:6837 125.05082:1082	88.98692:522 89.00294:614 104.0258:2083 108.02044:1011 109.02837:5397 115.01767:1313 116.92733:3177 122.03555:1268 123.04411:17755	0.000138007	0.000138007	0.000138007	0.0112045	0.0103422	0.0112954	0.010663	0.0119711	0.010139	0.000138007	0.000138007	0.000138007	0.0037488	0.0039976	0.00346323	0.0144514	0.0165949	0.0153655	0.00340873
18	2.954	123.044	Unknown	[M-H]-	ion correlated with 166	0.799	TRUE	null	null	null	null	null	null	999	FALSE	FALSE	FALSE	Unit NormalizedByInternalStandardPeakHeight by alignment ID=331	FALSE	FALSE	null	null	null	null	null	null	null	53.73	123.04372:38495 124.04707:6206 125.05043:464	61.98795:1154 72.99253:969 96.95921:3557 98.95477:145 108.02049:1212 109.02809:2156 123.04372:5659	0.000111311	0.000111311	0.000111311	0.00691573	0.00635504	0.00700763	0.00668293	0.00719575	0.0064968	0.00472636	0.00412245	0.00527474	0.00248734	0.00210856	0.00158607	0.00584947	0.00646283	0.00556895	0.00193008
19	16.184	127.002	Unknown	[M-H]-		0.036	TRUE	null	null	null	null	null	null	999	FALSE	FALSE	FALSE	Unit NormalizedByInternalStandardPeakHeight by alignment ID=331	FALSE	FALSE	null	null	null	null	null	null	null	685.89	127.0024:8882 128.00575:1060 129.00911:709	61.98779:46714 70.99763:1012 75.00414:1506 76.98173:1833 79.95686:10902 86.97555:4837 87.92437:4759 88.93177:2713 88.98592:1691 89.02308:1652 90.99779:4686 92.91907:1256 96.95896:44718 98.95512:2595 99.0079:4131 99.92496:21208 100.92527:2589 100.93409:1238 101.94131:1957 102.9483:4825 102.97039:2942 103.91908:9900 104.92654:3604 104.97692:1152 112.98502:5085 114.93224:1140 114.98852:2752 115.9196…	0.000137879	0.000137879	0.000137879	0.00159561	0.00146616	0.00144056	0.00137878	0.00179195	0.00141611	0.000137879	0.000137879	0.000137879	0.000137879	0.000137879	0.000137879	0.000137879	0.000137879	0.000137879	0.000137879
20	1.288	128.034	Unknown	[M-H]-		0.964	TRUE	null	null	null	null	null	null	999	FALSE	FALSE	FALSE	Unit NormalizedByInternalStandardPeakHeight by alignment ID=331	FALSE	FALSE	null	null	null	null	null	null	null	341.12	128.03371:76243 129.03706:9006 130.04042:1430	61.98785:18457 99.92512:1154 103.9186:3537 109.02291:1544 109.02904:1515 125.87373:7005 128.03371:16350	0.000108569	0.000108569	0.000108569	0.0136973	0.0126729	0.0138508	0.0128277	0.0153825	0.0153553	0.00342485	0.00422764	0.00524529	0.002553	0.00179297	0.00178721	0.0117004	0.0153786	0.0142085	0.00366119
21	15.23	132.02	Unknown	[M-H]-	ion correlated with 629; ion correlated with 591	0.43	TRUE	null	null	null	null	null	null	999	FALSE	FALSE	FALSE	Unit NormalizedByInternalStandardPeakHeight by alignment ID=331	FALSE	FALSE	null	null	null	null	null	null	null	31.34	132.02069:7669 133.02404:62514 134.0274:6053	61.98795:52499 72.99348:1119 75.00327:1104 76.98218:1308 77.03935:1022 79.95667:10767 86.97585:4558 87.92444:3732 88.93261:1733 88.98647:2737 89.02321:1154 90.99706:4625 92.91943:1410 93.03423:1002 96.95908:56567 98.956:3410 99.92464:13104 100.92889:2845 101.94003:2713 102.94837:4938 102.97095:2692 103.91879:8181 104.02596:1578 104.92693:2718 105.03361:2459 109.02855:5807 112.98521:5158 114.98672…	8.37078e-05	8.37078e-05	8.37078e-05	0.00137776	0.00113786	0.001203	8.37078e-05	8.37078e-05	8.37078e-05	8.37078e-05	8.37078e-05	8.37078e-05	8.37078e-05	8.37078e-05	8.37078e-05	8.37078e-05	8.37078e-05	8.37078e-05	8.37078e-05
22	9.933	132.02	Unknown	[M-H]-	ion correlated with 501; ion correlated with 87	0.968	TRUE	null	null	null	null	null	null	999	FALSE	FALSE	FALSE	Unit NormalizedByInternalStandardPeakHeight by alignment ID=331	FALSE	FALSE	null	null	null	null	null	null	null	245.83	132.02046:165663 133.02381:1167167 134.02717:142776	88.98692:940 89.00294:919 104.0258:2054 108.02044:940 109.02837:5596 115.01767:1280 116.92733:721 122.03555:1253 123.04411:17629 124.04743:1408 132.02046:82458	8.92872e-05	8.92872e-05	8.92872e-05	0.0297619	0.0276063	0.0297491	0.0272938	0.0318185	0.0260627	0.000892872	8.92872e-05	8.92872e-05	0.00860614	0.00863689	0.00750844	0.043693	0.0522432	0.0470521	0.00717988
23	15.228	133.028	Unknown	[M-H]-	ion correlated with 426	0.779	TRUE	null	null	null	null	null	null	999	FALSE	FALSE	FALSE	Unit NormalizedByInternalStandardPeakHeight by alignment ID=331	FALSE	FALSE	null	null	null	null	null	null	null	27.56	133.02815:35985 134.0315:6053 135.03486:6145	112.98521:770 116.92723:4561 117.9323:426 129.9743:995 132.02069:3584 133.02815:36687	7.52844e-05	7.52844e-05	7.52844e-05	0.00646486	0.005451	0.00594449	0.00516027	0.0059662	0.00522615	0.00105266	7.52844e-05	7.52844e-05	7.52844e-05	7.52844e-05	7.52844e-05	0.00226219	0.00310278	0.00297321	7.52844e-05
24	14.67	133.028	Unknown	[M-H]-		0.345	TRUE	null	null	null	null	null	null	999	FALSE	FALSE	FALSE	Unit NormalizedByInternalStandardPeakHeight by alignment ID=331	FALSE	FALSE	null	null	null	null	null	null	null	8.53	133.02815:10852 134.0315:2027 135.03486:16986	59.01309:1050 61.98779:44904 72.99298:1804 75.00352:1557 76.9819:1063 79.95683:9347 86.97589:2745 87.92522:3281 88.93181:1525 88.98693:1762 89.02278:1172 90.99724:3506 96.95911:48754 98.95521:2813 99.92503:7869 100.92518:1110 101.94116:1836 102.94758:3386 102.9699:2135 103.91932:6781 104.9267:2226 112.98464:3179 113.02145:1050 114.98824:2808 116.92664:6658 116.97821:1773 117.92879:1239 118.96586:…	9.56796e-05	9.56796e-05	9.56796e-05	9.56796e-05	9.56796e-05	9.56796e-05	9.56796e-05	9.56796e-05	9.56796e-05	9.56796e-05	9.56796e-05	9.56796e-05	9.56796e-05	9.56796e-05	9.56796e-05	9.56796e-05	0.00191484	9.56796e-05	9.56796e-05
25	9.934	133.028	Unknown	[M-H]-	ion correlated with 93; adduct linked to 93_[M+FA-H]-	0.988	TRUE	null	null	null	null	null	null	999	FALSE	FALSE	FALSE	Unit NormalizedByInternalStandardPeakHeight by alignment ID=331	FALSE	FALSE	null	null	null	null	null	null	null	288.46	133.02808:790860 134.03143:142508 135.03479:568124	88.98692:936 89.00294:915 104.0258:2046 108.02044:936 109.02837:5573 115.01767:1274 116.92733:721 122.03555:1248 123.04411:17554 124.04743:1402 132.02046:82458 132.94756:1178 133.02808:908919 133.14622:3987	0.000349794	0.000349794	0.000349794	0.142081	0.132928	0.143724	0.132599	0.156194	0.132211	0.00446859	0.00349794	0.00480354	0.0461288	0.0457118	0.0421465	0.193456	0.232614	0.214108	0.0376872
26	6.336	133.028	Unknown	[M-H]-	ion correlated with 89; ion correlated with 88; adduct linked to 95_[M+FA-H]-; similar chromatogram in higher mz_34; similar chromatogram in higher mz_89; similar chromatogram in higher mz_242	0.181	TRUE	null	null	null	null	null	null	999	FALSE	FALSE	FALSE	Unit NormalizedByInternalStandardPeakHeight by alignment ID=331	FALSE	FALSE	null	null	null	null	null	null	null	12.56	133.02831:6600 134.03166:13307 135.03502:73232	61.98779:46894 70.99773:1019 72.99261:1059 76.98106:1120 79.95652:12613 86.97536:3595 87.92441:3056 88.93195:1530 88.98632:2795 89.02268:1761 90.99742:3417 92.91995:1800 96.95901:62142 98.95574:3375 99.92547:5850 100.92803:1538 101.02342:1060 101.93919:1418 102.94835:4324 102.97082:2006 103.91924:8193 104.92644:3248 109.02864:2581 112.98402:3211 114.9881:3242 116.9278:5131 116.97591:1509 118.9651…	8.72035e-05	8.72035e-05	8.72035e-05	0.00118564	0.00109618	0.00121256	8.72035e-05	0.0015513	8.72035e-05	8.72035e-05	8.72035e-05	8.72035e-05	8.72035e-05	8.72035e-05	8.72035e-05	8.72035e-05	8.72035e-05	8.72035e-05	8.72035e-05
27	10.511	133.028	Unknown	[M-H]-	ion correlated with 176; ion correlated with 621; adduct linked to 98_[M+FA-H]-	0.181	TRUE	null	null	null	null	null	null	999	FALSE	FALSE	FALSE	Unit NormalizedByInternalStandardPeakHeight by alignment ID=331	FALSE	FALSE	null	null	null	null	null	null	null	7.51	133.02888:13857 134.03223:3648 135.03559:25215	98.956:1252 132.02122:1247 133.02888:8857	0.000101686	0.000101686	0.000101686	0.000101686	0.000101686	0.000101686	0.000101686	0.000101686	0.000101686	0.000101686	0.000101686	0.000101686	0.000101686	0.000101686	0.000101686	0.000101686	0.000101686	0.000101686	0.000101686
28	5.366	134.036	Unknown	[M-H]-	similar chromatogram in higher mz_37; similar chromatogram in higher mz_623; similar chromatogram in higher mz_226	0.47	TRUE	null	null	null	null	null	null	999	FALSE	FALSE	FALSE	Unit NormalizedByInternalStandardPeakHeight by alignment ID=331	FALSE	FALSE	null	null	null	null	null	null	null	12.66	134.03564:11263 135.03899:617798 136.04235:49239	61.98767:32485 79.95648:7463 88.9865:990 99.92429:3343 103.91956:4879 109.02742:1327 129.97461:684 130.96588:9800 133.02791:4307 134.03564:81622	0.000101506	0.000101506	0.000101506	0.00202337	0.0017338	0.00210278	0.00171248	0.00204407	0.00178299	0.00151259	0.000101506	0.00155084	0.000101506	0.000101506	0.000101506	0.000101506	0.00126714	0.000101506	0.000101506
29	8.447	135.044	Unknown	[M-H]-	ion correlated with 39; ion correlated with 92; ion correlated with 179	0.213	TRUE	null	null	null	null	null	null	999	FALSE	FALSE	FALSE	Unit NormalizedByInternalStandardPeakHeight by alignment ID=331	FALSE	FALSE	null	null	null	null	null	null	null	8.84	135.04411:28442 136.04746:3417 137.05082:431	61.9883:20699 79.95689:7720 86.97609:2736 87.00826:6320 88.98758:1150 90.9985:1095 93.03416:35368 94.0377:1339 96.95956:47444 98.95538:2374 99.92549:2505 102.94895:1329 102.97221:1200 103.92123:2202 109.02878:1997 112.98592:1497 114.99007:1454 116.92729:2496 118.04142:2767 118.99289:2992 119.05039:5812 119.94612:1132 120.9388:1392 121.03005:1428 122.89409:4209 124.89069:1222 125.87303:9072 127.87…	0.000162902	0.000162902	0.000162902	0.000162902	0.000162902	0.000162902	0.000162902	0.000162902	0.00782117	0.000162902	0.000162902	0.000162902	0.000162902	0.000162902	0.000162902	0.000162902	0.000162902	0.000162902	0.000162902
30	10.433	135.044	Unknown	[M-H]-		0.173	TRUE	null	null	null	null	null	null	999	FALSE	FALSE	FALSE	Unit NormalizedByInternalStandardPeakHeight by alignment ID=331	FALSE	FALSE	null	null	null	null	null	null	null	7	135.04408:30717 136.04743:3335 137.05079:119	61.98782:1164 96.95924:5021 98.95463:212 112.98402:370 116.92741:3714 119.94711:589 129.97485:1084 135.04408:7699	0.000211201	0.000211201	0.000211201	0.000211201	0.000211201	0.000211201	0.000211201	0.000211201	0.000211201	0.00433502	0.00436683	0.005417	0.000211201	0.000211201	0.000211201	0.000211201	0.000211201	0.000211201	0.000211201
31	13.155	135.044	Unknown	[M-H]-		0.084	TRUE	null	null	null	null	null	null	999	FALSE	FALSE	FALSE	Unit NormalizedByInternalStandardPeakHeight by alignment ID=331	FALSE	FALSE	null	null	null	null	null	null	null	14.45	135.04419:246917 136.04754:35261 137.0509:2766	96.95953:28180 98.95609:1098 116.92764:3039 134.03706:1130 135.04419:29729	0.000528049	0.000528049	0.000528049	0.000528049	0.000528049	0.000528049	0.000528049	0.000528049	0.000528049	0.000528049	0.000528049	0.000528049	0.000528049	0.000528049	0.000528049	0.000528049	0.000528049	0.000528049	0.000528049
32	7.734	135.044	Unknown	[M-H]-		0.068	TRUE	null	null	null	null	null	null	999	FALSE	FALSE	FALSE	Unit NormalizedByInternalStandardPeakHeight by alignment ID=331	FALSE	FALSE	null	null	null	null	null	null	null	8.34	135.04424:45073 136.04759:7080 137.05095:576	61.98829:20069 72.99302:1730 79.95735:5642 86.97555:2509 88.98687:2176 90.99873:1088 96.95965:46899 98.95598:2270 99.92672:2132 102.97053:1552 103.9201:1548 109.02933:5721 112.98746:1735 116.92795:2129 116.97736:1025 118.99261:2287 119.94563:1395 121.02902:4734 122.89429:2295 125.87334:3041 127.87101:1992 129.97708:1906 130.96567:9357 132.97099:1725 133.03023:2297 134.98607:2705 135.04424:98838	0.000168559	0.000168559	0.000168559	0.000168559	0.000168559	0.000168559	0.000168559	0.000168559	0.000168559	0.000168559	0.000168559	0.000168559	0.000168559	0.000168559	0.000168559	0.000168559	0.000168559	0.000168559	0.000168559
33	9.942	135.044	Unknown	[M-H]-		0.988	TRUE	null	null	null	null	null	null	999	FALSE	FALSE	FALSE	Unit NormalizedByInternalStandardPeakHeight by alignment ID=331	FALSE	FALSE	null	null	null	null	null	null	null	34.13	135.04376:419215 136.04711:41226 137.05047:4326	88.98692:521 89.00294:609 104.0258:2083 108.02044:1001 109.02837:5339 115.01767:1303 116.92733:3085 122.03555:1259 123.04411:17601 124.04743:1410 132.02046:82462 132.94756:1206 133.02808:908919 133.14622:3883 134.03322:83036 134.89574:1323 135.04376:262497	0.000352221	0.000352221	0.000352221	0.0753135	0.0702525	0.0775788	0.0732761	0.0884903	0.0746851	0.00421388	0.00352221	0.00478135	0.029517	0.030215	0.0285264	0.0909351	0.107022	0.101899	0.0276965
34	6.341	135.044	Unknown	[M-H]-		0.145	TRUE	null	null	null	null	null	null	999	FALSE	FALSE	FALSE	Unit NormalizedByInternalStandardPeakHeight by alignment ID=331	FALSE	FALSE	null	null	null	null	null	null	null	7.8	135.04366:221284 136.04701:32380 137.05037:2967	133.02811:5 135.04366:65012	0.00024838	0.00024838	0.00024838	0.00024838	0.00024838	0.00024838	0.00024838	0.00024838	0.00024838	0.00024838	0.00024838	0.00024838	0.00024838	0.00024838	0.00024838	0.00024838	0.00024838	0.00024838	0.00024838
35	2.955	135.044	Unknown	[M-H]-	ion correlated with 101	0.498	TRUE	null	null	null	null	null	null	999	FALSE	FALSE	FALSE	Unit NormalizedByInternalStandardPeakHeight by alignment ID=331	FALSE	FALSE	null	null	null	null	null	null	null	8.39	135.04352:65716 136.04687:13821 137.05023:1331	96.95921:30355 98.95477:1056 116.92829:3075 123.04372:4029 134.03607:1051 135.04352:24182	0.000125371	0.000125371	0.000125371	0.0118061	0.010835	0.0120037	0.0112922	0.0121864	0.0110498	0.00736454	0.00675284	0.00952055	0.00430392	0.00330848	0.00263337	0.000125371	0.000125371	0.000125371	0.000125371
36	4.652	135.044	Unknown	[M-H]-	similar chromatogram in higher mz_97; similar chromatogram in higher mz_452	0.305	TRUE	null	null	null	null	null	null	999	FALSE	FALSE	FALSE	Unit NormalizedByInternalStandardPeakHeight by alignment ID=331	FALSE	FALSE	null	null	null	null	null	null	null	8.01	135.04343:40799 136.04678:6458 137.05014:1123	98.95551:91 109.02874:3346 112.98436:199 116.927:2892 135.04343:33669	0.000165075	0.000165075	0.000165075	0.00732964	0.000165075	0.000165075	0.000165075	0.000165075	0.000165075	0.000165075	0.000165075	0.000165075	0.000165075	0.000165075	0.000165075	0.000165075	0.000165075	0.000165075	0.000165075
37	5.38	135.044	Unknown	[M-H]-		0.916	TRUE	null	null	null	null	null	null	999	FALSE	FALSE	FALSE	Unit NormalizedByInternalStandardPeakHeight by alignment ID=331	FALSE	FALSE	null	null	null	null	null	null	null	27.01	135.04355:275537 136.0469:49239 137.05026:4379	61.98767:29893 79.95648:6783 88.9865:927 99.92429:3231 103.91956:4502 109.02742:1378 121.02808:273 129.97461:944 130.96588:8806 133.02791:4308 134.03564:81456 134.9857:5406 135.04355:746874	0.000184666	0.000184666	0.000184666	0.0495013	0.046552	0.0511768	0.0471077	0.0569769	0.0519978	0.0351606	0.0288882	0.0405591	0.0142928	0.0116204	0.00939571	0.0258352	0.0308303	0.0307959	0.0147861
38	12.999	135.044	Unknown	[M-H]-	ion correlated with 84; ion correlated with 140	0.474	TRUE	null	null	null	null	null	null	999	FALSE	FALSE	FALSE	Unit NormalizedByInternalStandardPeakHeight by alignment ID=331	FALSE	FALSE	null	null	null	null	null	null	null	7.48	135.04356:70039 136.04691:11166 137.05027:1832	61.98772:53428 72.99237:3024 75.00397:1066 79.95663:14199 86.97601:4309 87.92506:3810 88.93373:1513 88.9839:1628 89.02276:1315 90.99696:4437 92.9193:1302 96.95892:83226 98.95447:3557 99.92519:7336 101.02425:1032 101.93941:1813 102.94763:5037 102.97038:2707 103.91924:8353 104.92589:2387 109.02899:1508 112.98575:3849 114.98775:2781 116.92805:5550 116.97578:2396 118.96503:1478 118.99183:8852 119.942…	0.000167832	0.000167832	0.000167832	0.0125827	0.0112089	0.0122437	0.0114731	0.0120471	0.0104817	0.000167832	0.000167832	0.000167832	0.00592653	0.00590988	0.00502015	0.000167832	0.0147136	0.000167832	0.0204316
39	8.453	137.023	Unknown	[M-H]-	ion correlated with 29; ion correlated with 92; ion correlated with 179; similar chromatogram in higher mz_711	0.373	TRUE	null	null	null	null	null	null	999	FALSE	FALSE	FALSE	Unit NormalizedByInternalStandardPeakHeight by alignment ID=331	FALSE	FALSE	null	null	null	null	null	null	null	43.12	137.02298:51557 138.02633:6429 139.02969:681	136.04721:129 137.02298:35701	0.000128217	0.000128217	0.000128217	0.00926239	0.00798255	0.00787866	0.00724305	0.00844908	0.00715275	0.000128217	0.000128217	0.000128217	0.000128217	0.000128217	0.000128217	0.000128217	0.000128217	0.000128217	0.000128217
40	4.289	137.023	Unknown	[M-H]-		0.988	TRUE	null	null	null	null	null	null	999	FALSE	FALSE	FALSE	Unit NormalizedByInternalStandardPeakHeight by alignment ID=331	FALSE	FALSE	null	null	null	null	null	null	null	83.5	137.02295:148946 138.0263:19121 139.02966:1979	61.98774:22407 79.95698:4364 99.9247:2635 103.91912:4406 108.01842:4371 122.89385:6593 125.87238:11217 127.87016:6611 130.96602:6159 134.98865:3436 136.01566:15748 137.02295:62584	0.000241242	0.000241242	0.000241242	0.0267586	0.0249905	0.0271951	0.0273398	0.0370743	0.0399038	0.00722893	0.00712286	0.00875807	0.0228972	0.0114853	0.0111402	0.0379935	0.0398201	0.0473321	0.0132221
41	13.642	137.023	Unknown	[M-H]-	ion correlated with 373; ion correlated with 655; similar chromatogram in higher mz_373	0.157	TRUE	null	null	null	null	null	null	999	FALSE	FALSE	FALSE	Unit NormalizedByInternalStandardPeakHeight by alignment ID=331	FALSE	FALSE	null	null	null	null	null	null	null	21.6	137.02275:16050 138.0261:2632 139.02946:339	61.9879:51278 72.99211:1509 75.00211:1536 76.98246:2034 79.9565:11064 86.97596:4742 87.00797:39756 87.92443:3849 88.0101:1285 88.93306:1120 88.98685:2636 89.02475:1174 90.99702:4215 92.91913:1205 93.0341:1841 96.95909:61131 98.95492:3244 99.92501:7547 101.93999:1698 102.94116:1096 102.94952:4909 102.97037:2381 103.91937:10294 104.92725:2422 109.03081:1126 112.98477:3733 114.98724:3418 115.91907:1…	0.000174806	0.000174806	0.000174806	0.00288335	0.00255057	0.00276894	0.00237399	0.00295924	0.00253134	0.000174806	0.000174806	0.000174806	0.000174806	0.000174806	0.000174806	0.000174806	0.000174806	0.000174806	0.000174806
42	14.167	143.107	Unknown	[M-H]-		0.217	TRUE	null	null	null	null	null	null	999	FALSE	FALSE	FALSE	Unit NormalizedByInternalStandardPeakHeight by alignment ID=331	FALSE	FALSE	null	null	null	null	null	null	null	60.54	143.10664:5765 144.10999:1279 145.11335:78	59.01437:1344 61.98787:49469 72.99322:1422 75.00414:1440 78.95862:1010 79.9565:11324 86.976:4626 87.0073:2299 87.92464:3958 88.98622:2576 89.02234:1332 90.99698:4328 92.9181:1209 96.95905:55376 98.95458:2622 99.92451:8844 100.92696:1096 101.9403:2014 102.94814:4833 102.97021:1803 103.00299:1864 103.91942:9868 104.9264:2699 110.9746:1272 112.98579:7406 114.98721:2834 116.92737:7159 116.97641:3056 …	8.51115e-05	8.51115e-05	8.51115e-05	0.0010357	0.00109567	0.00113977	8.51115e-05	8.51115e-05	8.51115e-05	8.51115e-05	8.51115e-05	8.51115e-05	8.51115e-05	8.51115e-05	8.51115e-05	0.00129646	0.00163623	0.00176576	8.51115e-05
43	12.438	145.028	Unknown	[M-H]-		0.185	TRUE	null	null	null	null	null	null	999	FALSE	FALSE	FALSE	Unit NormalizedByInternalStandardPeakHeight by alignment ID=331	FALSE	FALSE	null	null	null	null	null	null	null	22.13	145.028:9367 146.03135:2417 147.03471:577	61.98781:45995 70.99949:1065 72.99323:1931 75.00397:1301 76.98134:1402 79.95674:12861 86.97594:4608 87.92461:4273 88.9329:1508 88.98154:1162 88.98772:1631 89.02398:1506 90.99736:4174 92.9211:1243 96.95888:64315 98.95518:3260 99.92461:6511 101.94053:1454 102.9482:5071 102.96996:2778 103.91901:8864 104.92615:3211 112.98438:3625 114.98735:3105 116.92704:5113 116.97708:2621 117.03239:3099 117.92845:1…	9.17998e-05	9.17998e-05	9.17998e-05	0.00168289	0.00128308	9.17998e-05	9.17998e-05	9.17998e-05	9.17998e-05	9.17998e-05	9.17998e-05	9.17998e-05	9.17998e-05	9.17998e-05	9.17998e-05	0.00173263	0.00349516	9.17998e-05	9.17998e-05
44	6.07	148.016	Unknown	[M-H]-		0.253	TRUE	null	null	null	null	null	null	999	FALSE	FALSE	FALSE	Unit NormalizedByInternalStandardPeakHeight by alignment ID=331	FALSE	FALSE	null	null	null	null	null	null	null	15.56	148.01532:8030 149.01867:2305 150.02203:1116	121.02765:8357 133.02873:402 135.04492:4156 137.02307:3276 139.03865:1215 148.01532:12175 148.05936:420	0.000104307	0.000104307	0.000104307	0.00144261	0.00128871	0.00132247	0.00129704	0.000104307	0.000104307	0.000104307	0.000104307	0.000104307	0.000104307	0.000104307	0.000104307	0.000104307	0.000104307	0.000104307	0.000104307
45	3.762	149.008	Unknown	[M-H]-	ion correlated with 339	0.189	TRUE	null	null	null	null	null	null	999	FALSE	FALSE	FALSE	Unit NormalizedByInternalStandardPeakHeight by alignment ID=331	FALSE	FALSE	null	null	null	null	null	null	null	40.89	149.00787:8046 150.01122:345 151.01458:208	61.9878:18348 79.95594:4439 99.92567:2214 103.91856:3836 122.89377:6819 125.87274:10382 130.96404:5656 134.98686:3097 135.04384:6267 146.96371:438 149.00787:9309	0.000121613	0.000121613	0.000121613	0.00144555	0.00139619	0.00142818	0.00137082	0.000121613	0.000121613	0.000121613	0.000121613	0.000121613	0.00146077	0.00139675	0.000121613	0.000121613	0.000121613	0.000121613	0.000121613
46	15.241	149.023	Unknown	[M-H]-		0.313	TRUE	null	null	null	null	null	null	999	FALSE	FALSE	FALSE	Unit NormalizedByInternalStandardPeakHeight by alignment ID=331	FALSE	FALSE	null	null	null	null	null	null	null	10.7	149.02347:6173 150.02682:3875 151.03018:22896	112.98521:983 116.92723:4306 117.9323:381 129.9743:807 132.02069:3566 133.02815:36708 134.03168:3232 135.96927:705 145.92841:1082 146.93607:1078 146.96355:3192 148.96883:1263 149.02347:5602	9.13708e-05	9.13708e-05	9.13708e-05	0.00110907	9.13708e-05	9.13708e-05	9.13708e-05	9.13708e-05	9.13708e-05	9.13708e-05	9.13708e-05	9.13708e-05	9.13708e-05	9.13708e-05	9.13708e-05	9.13708e-05	9.13708e-05	9.13708e-05	9.13708e-05
47	6.831	149.044	Unknown	[M-H]-		0.133	TRUE	null	null	null	null	null	null	999	FALSE	FALSE	FALSE	Unit NormalizedByInternalStandardPeakHeight by alignment ID=331	FALSE	FALSE	null	null	null	null	null	null	null	29.23	149.04378:5797 150.04713:462 151.05049:3243	61.98774:45170 72.99245:1262 75.00333:1131 79.95701:11796 86.9766:3812 87.92442:3531 88.93346:1561 88.98545:2303 89.02372:4466 90.99208:1148 90.99786:3437 92.91932:1473 96.95886:58567 98.95507:2797 99.92493:6131 102.94866:5340 102.97028:1926 103.91927:8760 104.92752:2776 112.98462:3169 113.02457:1225 114.99027:1695 116.9277:4471 116.97724:2246 118.9653:1560 118.9921:6410 119.04935:2929 119.94559:…	9.60304e-05	9.60304e-05	9.60304e-05	0.00104143	0.00102273	9.60304e-05	9.60304e-05	9.60304e-05	9.60304e-05	0.000960304	9.60304e-05	9.60304e-05	9.60304e-05	9.60304e-05	9.60304e-05	9.60304e-05	9.60304e-05	9.60304e-05	9.60304e-05
48	14.665	151.038	Unknown	[M-H]-		0.197	TRUE	null	null	null	null	null	null	999	FALSE	FALSE	FALSE	Unit NormalizedByInternalStandardPeakHeight by alignment ID=331	FALSE	FALSE	null	null	null	null	null	null	null	16.97	151.03893:5402 152.04228:1382 153.04564:168	112.98472:1066 116.92697:7864 117.92579:619 119.94595:860 129.97502:1987 132.02005:1045 133.0282:10885 135.9678:376 136.90932:1378 136.92101:1302 145.92982:1755 146.93637:2987 146.96315:9760 149.02348:2922	8.19596e-05	8.19596e-05	8.19596e-05	8.19596e-05	8.19596e-05	8.19596e-05	8.19596e-05	8.19596e-05	8.19596e-05	8.19596e-05	8.19596e-05	8.19596e-05	8.19596e-05	8.19596e-05	8.19596e-05	8.19596e-05	8.19596e-05	8.19596e-05	8.19596e-05
49	15.226	151.039	Unknown	[M-H]-	ion correlated with 243	0.655	TRUE	null	null	null	null	null	null	999	FALSE	FALSE	FALSE	Unit NormalizedByInternalStandardPeakHeight by alignment ID=331	FALSE	FALSE	null	null	null	null	null	null	null	28.04	151.03902:14115 152.04237:2301 153.04573:314	112.98521:961 116.92723:4049 117.9323:362 129.9743:802 132.02069:3570 133.02815:36723 134.03168:3234 135.96927:683 145.92841:1050 146.93607:1005 146.96355:3278 148.96883:1270 149.02347:5606 150.03001:1865 151.03902:1807	8.4326e-05	8.4326e-05	8.4326e-05	0.00253579	0.00228447	0.00243467	0.00231494	0.00270316	0.00233337	8.4326e-05	8.4326e-05	8.4326e-05	8.4326e-05	8.4326e-05	8.4326e-05	0.000926019	0.00111491	0.00123983	8.4326e-05
50	9.949	151.039	Unknown	[M-H]-		0.896	TRUE	null	null	null	null	null	null	999	FALSE	FALSE	FALSE	Unit NormalizedByInternalStandardPeakHeight by alignment ID=331	FALSE	FALSE	null	null	null	null	null	null	null	31.08	151.03857:30831 152.04192:3884 153.04528:5793	88.98692:521 89.00294:609 104.0258:2083 108.02044:1001 109.02837:5339 115.01767:1303 116.92733:3085 122.03555:1259 123.04411:17601 124.04743:1410 132.02046:82462 132.94756:1206 133.02808:908919 133.14622:3883 134.03322:83036 134.89574:1323 135.04376:262497 135.96988:3495 136.0468:21200 137.02405:910 137.04317:1118 137.0537:2145 149.02228:1658 150.03024:5457 151.03857:22090	8.96173e-05	8.96173e-05	8.96173e-05	0.00553894	0.0051869	0.00558624	0.00528842	0.00645731	0.00544905	8.96173e-05	8.96173e-05	8.96173e-05	0.00185332	0.00236621	0.00247455	0.00591693	0.00743944	0.00660452	0.00211509
51	2.959	151.039	Unknown	[M-H]-	ion correlated with 635; ion correlated with 665; ion correlated with 638	0.197	TRUE	null	null	null	null	null	null	999	FALSE	FALSE	FALSE	Unit NormalizedByInternalStandardPeakHeight by alignment ID=331	FALSE	FALSE	null	null	null	null	null	null	null	24.15	151.03841:5494 152.04176:1379 153.04512:1422	61.98812:1200 72.99268:1252 79.95702:100 109.02847:1035 123.04404:4875 135.04387:22001 136.04741:1921 141.86794:113 150.032:2360 151.03841:9149	8.99771e-05	8.99771e-05	8.99771e-05	8.99771e-05	8.99771e-05	8.99771e-05	8.99771e-05	8.99771e-05	8.99771e-05	8.99771e-05	8.99771e-05	8.99771e-05	8.99771e-05	8.99771e-05	8.99771e-05	0.000908095	0.00104122	8.99771e-05	8.99771e-05
52	5.752	152.01	Unknown	[M-H]-		0.297	TRUE	null	null	null	null	null	null	999	FALSE	FALSE	FALSE	Unit NormalizedByInternalStandardPeakHeight by alignment ID=331	FALSE	FALSE	null	null	null	null	null	null	null	30.3	152.01051:7196 153.01386:1622 154.01722:300	96.95928:7210 112.98737:738 116.92838:1654 124.01648:1064 145.92871:523 152.01051:6553	0.000100263	0.000100263	0.000100263	0.000100263	0.000100263	0.000100263	0.000100263	0.000100263	0.000100263	0.000100263	0.000100263	0.000100263	0.000100263	0.000100263	0.000100263	0.000100263	0.000100263	0.000100263	0.000100263
53	3.27	153.018	Unknown	[M-H]-		0.325	TRUE	null	null	null	null	null	null	999	FALSE	FALSE	FALSE	Unit NormalizedByInternalStandardPeakHeight by alignment ID=331	FALSE	FALSE	null	null	null	null	null	null	null	20.33	153.01784:12328 154.02119:2550 155.02455:550	61.98842:2438 79.9572:205 99.92541:558 103.91969:381 109.02858:5562 114.98869:155 123.04431:470 125.87295:1437 129.97453:800 130.96484:109 134.98593:88 136.90891:1356 141.86679:19 146.96457:2737	0.000109959	0.000109959	0.000109959	0.00221476	0.00226893	0.00234535	0.00215982	0.00250195	0.00210873	0.0129085	0.0138349	0.0170949	0.00131233	0.000109959	0.000109959	0.00432082	0.00512269	0.00471089	0.000109959
54	5.053	153.054	Unknown	[M-H]-		0.245	TRUE	null	null	null	null	null	null	999	FALSE	FALSE	FALSE	Unit NormalizedByInternalStandardPeakHeight by alignment ID=331	FALSE	FALSE	null	null	null	null	null	null	null	11.18	153.05397:6184 154.05732:1643 155.06068:481	61.98789:40647 76.98098:1349 78.95947:1104 79.95652:11969 86.97555:4238 87.92419:3478 88.93382:1200 88.98714:1340 89.02382:1485 90.9975:3794 92.92015:1656 96.95918:58083 98.95502:2486 99.92439:5857 101.02264:1269 101.94043:1668 102.94884:5104 102.96973:2167 103.91949:8938 104.92773:3404 109.0279:2750 112.98167:1820 112.98913:1203 114.98793:2690 116.92774:4528 116.97625:1747 117.92983:1032 118.966…	9.89363e-05	9.89363e-05	9.89363e-05	0.00111103	0.00101251	9.89363e-05	9.89363e-05	9.89363e-05	9.89363e-05	9.89363e-05	9.89363e-05	9.89363e-05	9.89363e-05	9.89363e-05	9.89363e-05	9.89363e-05	9.89363e-05	9.89363e-05	9.89363e-05
55	4.007	159.029	Unknown	[M-H]-	ion correlated with 218	0.016	TRUE	null	null	null	null	null	null	999	FALSE	FALSE	FALSE	Unit NormalizedByInternalStandardPeakHeight by alignment ID=331	FALSE	FALSE	null	null	null	null	null	null	null	32.99	159.02817:5458 160.03152:877 161.03488:4091	61.98783:48302 72.99351:1276 76.98151:1105 78.95944:1279 79.95654:11914 86.97549:3579 87.00775:1764 87.92477:3240 88.93262:1306 88.98195:1076 88.98875:1416 89.02374:4784 90.99736:3468 92.91975:1265 96.95895:62339 98.95464:3467 99.00729:1101 99.92464:7130 101.02247:3093 101.94091:1828 102.94875:4362 102.96947:1977 103.91875:10173 104.92632:3239 108.0208:2436 109.02868:2184 111.00819:1148 112.98496…	9.80464e-05	9.80464e-05	9.80464e-05	0.000980464	9.80464e-05	9.80464e-05	9.80464e-05	9.80464e-05	9.80464e-05	9.80464e-05	9.80464e-05	9.80464e-05	9.80464e-05	9.80464e-05	9.80464e-05	9.80464e-05	9.80464e-05	9.80464e-05	9.80464e-05
56	6.943	159.043	Unknown	[M-H]-	ion correlated with 367; ion correlated with 354; ion correlated with 244	0.165	TRUE	null	null	null	null	null	null	999	FALSE	FALSE	FALSE	Unit NormalizedByInternalStandardPeakHeight by alignment ID=331	FALSE	FALSE	null	null	null	null	null	null	null	12.35	159.04323:8403 160.04658:1101 161.04994:1160	61.98788:3674 79.95704:786 99.92378:113 103.91907:601 109.02856:12855 121.02912:11212 122.89329:1567 125.87229:2991 130.96729:1066 134.98676:198 135.04399:11 141.86674:1143 143.88232:994 152.90642:426 158.84494:111 159.04323:10073	0.00010073	0.00010073	0.00010073	0.00150956	0.00148146	0.00010073	0.00010073	0.00010073	0.00010073	0.00010073	0.00010073	0.00010073	0.00010073	0.00010073	0.00010073	0.00010073	0.00010073	0.00010073	0.00296707
57	10.407	159.044	Unknown	[M-H]-	ion correlated with 811; ion correlated with 353; ion correlated with 839; ion correlated with 241; ion correlated with 113; ion correlated with 5; ion correlated with 290; ion correlated with 341; ion correlated with 232; similar chromatogram in higher mz_1238; similar chromatogram in higher mz_1316	0.209	TRUE	null	null	null	null	null	null	999	FALSE	FALSE	FALSE	Unit NormalizedByInternalStandardPeakHeight by alignment ID=331	FALSE	FALSE	null	null	null	null	null	null	null	14.11	159.04395:13348 160.0473:2559 161.05066:2874	61.98804:39437 72.9924:1513 76.98273:1129 79.95656:12229 86.9761:3110 87.92493:3252 88.93172:1118 88.98811:1746 90.99802:4014 92.9191:1385 96.95919:72312 98.9559:3265 99.92496:5667 101.93948:1380 102.94744:4285 102.9704:2029 103.91946:8765 104.92483:1448 104.9321:1102 108.02209:1190 109.02836:59579 110.03205:3835 112.98557:2890 114.9869:2181 116.92699:4206 116.9772:2759 118.96555:2050 118.99213:7…	0.000143123	0.000143123	0.000143123	0.00239793	0.00220495	0.0023582	0.00211494	0.00246711	0.00194842	0.000143123	0.000143123	0.000143123	0.000143123	0.000143123	0.000143123	0.000143123	0.000143123	0.000143123	0.000143123
58	18.219	161.023	Unknown	[M-H]-		0.876	TRUE	null	null	null	null	null	null	999	FALSE	FALSE	FALSE	Unit NormalizedByInternalStandardPeakHeight by alignment ID=331	FALSE	FALSE	null	null	null	null	null	null	null	14.38	161.02274:75820 162.02609:18023 163.02945:2204	57.0347:17100 61.988:7753 75.00263:581 76.98141:680 79.9567:1593 86.97556:975 87.92411:1353 88.93244:713 88.98209:272 90.99685:1194 98.024:1975 99.92465:9921 100.92651:1445 100.93442:1466 101.92376:462 101.93366:598 101.94045:626 102.94845:595 103.91886:970 104.92726:198 115.9192:720 116.97668:1324 117.03288:44174 118.96642:347 118.9917:3094 121.02835:665 122.89307:4828 123.87773:574 124.89063:11…	0.000387778	0.000387778	0.000387778	0.0136213	0.0102829	0.00867713	0.00565046	0.00570836	0.00501937	0.0105564	0.00754792	0.00747235	0.00479325	0.00775	0.00459803	0.000387778	0.000387778	0.000387778	0.00548615
59	9.941	161.023	Unknown	[M-H]-		0.988	TRUE	null	null	null	null	null	null	999	FALSE	FALSE	FALSE	Unit NormalizedByInternalStandardPeakHeight by alignment ID=331	FALSE	FALSE	null	null	null	null	null	null	null	1271.57	161.02292:6524824 162.02627:912760 163.02963:103134	88.98692:500 89.00294:598 104.0258:2083 108.02044:1011 109.02837:5356 115.01767:1314 116.92733:3259 122.03555:1268 123.04411:17724 124.04743:1421 132.02046:82462 132.94756:1217 133.02808:908919 133.14622:3901 134.03322:83036 134.89574:1333 135.04376:263749 135.96988:3533 136.0468:21274 137.02405:943 137.04317:1130 137.0537:2145 149.02228:1684 150.03024:5499 151.03857:22252 152.04233:1971 159.0264…	0.00482537	0.00482537	0.00482537	1.17221	1.11014	1.35102	1.16546	1.37591	1.27261	0.0570422	0.0482537	0.0671232	0.579578	0.563225	0.562264	1.45625	1.69423	1.74162	0.499826
60	15.226	161.023	Unknown	[M-H]-		0.972	TRUE	null	null	null	null	null	null	999	FALSE	FALSE	FALSE	Unit NormalizedByInternalStandardPeakHeight by alignment ID=331	FALSE	FALSE	null	null	null	null	null	null	null	115.08	161.02293:357760 162.02628:54147 163.02964:6571	96.95908:1943 98.956:134 112.98521:1039 116.92723:5276 117.9323:439 129.9743:793 132.02069:3545 133.02815:36597 134.03168:3220 135.96927:792 145.92841:1180 146.93607:1349 146.96355:2597 148.96883:1234 149.02347:5323 150.03001:1596 151.03902:1639 157.86125:1115 158.97617:2256 159.85954:1194 160.96667:652 161.02293:68598	0.000130892	0.000130892	0.000130892	0.0642728	0.0579216	0.0652426	0.0598106	0.0737099	0.0659001	0.00851064	0.00752894	0.00933758	0.000130892	0.0120365	0.0103587	0.0243252	0.0282117	0.0339259	0.00795849
61	7.249	161.023	Unknown	[M-H]-	ion correlated with 137	0.245	TRUE	null	null	null	null	null	null	999	FALSE	FALSE	FALSE	Unit NormalizedByInternalStandardPeakHeight by alignment ID=331	FALSE	FALSE	null	null	null	null	null	null	null	22.72	161.02339:9728 162.02674:1424 163.0301:826	61.98803:36122 79.95676:11168 86.97658:3157 87.92527:1280 90.99883:1313 96.9593:64380 98.95595:2282 99.9249:3970 102.94767:2481 102.97086:3187 103.91991:4296 104.92838:1507 109.02904:2542 112.98547:2176 114.98737:1595 116.92839:3669 116.97865:1856 118.99263:4304 119.94591:1842 120.93739:1827 121.0285:5506 121.94677:1018 122.89326:8140 124.89026:2424 125.87279:16837 127.86926:10109 129.86737:1042 …	0.000214774	0.000214774	0.000214774	0.000214774	0.000214774	0.000214774	0.000214774	0.000214774	0.000214774	0.000214774	0.000214774	0.000214774	0.000214774	0.00247062	0.000214774	0.000214774	0.000214774	0.000214774	0.0152462
62	6.276	161.023	Unknown	[M-H]-	similar chromatogram in higher mz_133	0.378	TRUE	null	null	null	null	null	null	999	FALSE	FALSE	FALSE	Unit NormalizedByInternalStandardPeakHeight by alignment ID=331	FALSE	FALSE	null	null	null	null	null	null	null	8.08	161.02333:10987 162.02668:3096 163.03004:557	61.98834:21254 72.99326:2588 79.95752:6498 86.97552:2375 88.9878:5464 96.95974:55554 98.95482:1910 99.92599:2235 102.9719:1234 103.92092:1269 109.02921:9150 112.98505:1273 114.9879:1047 116.92869:2147 118.99371:2378 119.94815:1549 120.93893:1562 121.02904:3840 122.89388:1544 125.87303:1653 127.87019:1039 129.97504:1698 130.96495:7445 132.97092:1465 133.02826:2094 134.03503:1176 134.98676:2207 135…	0.000120457	0.000120457	0.000120457	0.000120457	0.000120457	0.000120457	0.000120457	0.000120457	0.000120457	0.000120457	0.000120457	0.000120457	0.000120457	0.000120457	0.000120457	0.000120457	0.000120457	0.000120457	0.000120457
63	14.673	161.023	Unknown	[M-H]-		0.731	TRUE	null	null	null	null	null	null	999	FALSE	FALSE	FALSE	Unit NormalizedByInternalStandardPeakHeight by alignment ID=331	FALSE	FALSE	null	null	null	null	null	null	null	29.38	161.02319:44602 162.02654:7524 163.0299:1595	96.95909:43470 98.95562:1770 112.98529:1953 116.92776:19431 117.93037:1933 129.974:1198 133.0278:2385 136.90613:1018 145.93034:3224 146.93594:6021 146.96344:2616 157.86108:19986 158.97865:12462 159.85959:13360 160.96707:786 161.02319:7240	0.000151875	0.000151875	0.000151875	0.00801283	0.00697155	0.00745023	0.00669002	0.00829803	0.0072962	0.000151875	0.000151875	0.000151875	0.000151875	0.00189165	0.000151875	0.000151875	0.000151875	0.000151875	0.000151875
64	10.519	161.023	Unknown	[M-H]-	ion correlated with 580	0.735	TRUE	null	null	null	null	null	null	999	FALSE	FALSE	FALSE	Unit NormalizedByInternalStandardPeakHeight by alignment ID=331	FALSE	FALSE	null	null	null	null	null	null	null	16.3	161.02306:32692 162.02641:5113 163.02977:1402	61.98786:43056 72.99299:1612 75.00206:1285 76.98186:1561 79.9566:12980 86.97563:3767 87.00793:1260 87.92451:3121 88.93214:1685 88.98725:2048 89.02254:1394 90.99733:4041 92.91884:1003 96.95918:68092 98.95594:3726 99.92462:4619 101.02286:1072 101.93905:1532 102.94904:5197 102.97049:2684 103.91924:10740 104.92697:3541 109.02969:3808 112.98491:3251 114.98676:2927 116.92668:4561 116.97752:1899 118.965…	0.000121408	0.000121408	0.000121408	0.00587324	0.00547894	0.00585924	0.00509127	0.00605468	0.00465798	0.000121408	0.000121408	0.000121408	0.00279799	0.00473268	0.00394914	0.0133147	0.0154922	0.0164573	0.00645948
65	12.547	161.023	Unknown	[M-H]-		0.297	TRUE	null	null	null	null	null	null	999	FALSE	FALSE	FALSE	Unit NormalizedByInternalStandardPeakHeight by alignment ID=331	FALSE	FALSE	null	null	null	null	null	null	null	16.83	161.02336:32149 162.02671:4439 163.03007:3181	61.98779:46509 72.9923:1116 75.00418:1240 76.98159:1312 79.95694:11248 86.97602:4455 87.92451:3948 88.93201:1719 88.98559:2181 89.02393:2139 90.99697:4282 92.91924:1109 96.95914:58685 98.95467:2566 99.92476:6083 100.92735:1032 102.94785:4610 102.96976:2717 103.91932:9656 104.92645:3430 104.97728:1013 112.98452:5900 114.98814:3170 116.92761:6215 116.97496:2341 118.96571:1781 118.99245:7751 119.945…	0.000126603	0.000126603	0.000126603	0.00577565	0.00537306	0.00549255	0.00523881	0.00609752	0.0048592	0.000126603	0.000126603	0.000126603	0.000126603	0.000126603	0.000126603	0.000126603	0.000126603	0.000126603	0.000126603
66	14.062	161.023	Unknown	[M-H]-		0.161	TRUE	null	null	null	null	null	null	999	FALSE	FALSE	FALSE	Unit NormalizedByInternalStandardPeakHeight by alignment ID=331	FALSE	FALSE	null	null	null	null	null	null	null	9.02	161.02408:9328 162.02743:1237 163.03079:483	61.98822:41156 79.95725:10912 86.97628:4281 87.92562:1733 88.98753:1075 90.9986:2320 96.95956:52901 98.95508:2141 99.92607:7148 102.94797:2446 102.97231:2294 103.92046:4633 104.92705:1731 112.98523:1304 114.98893:2435 116.92805:5950 116.97686:1493 118.96568:1489 118.99259:5263 119.948:1395 120.93795:1611 121.0285:1428 122.89334:8399 123.8772:1280 123.90269:1187 124.89106:3382 125.87236:23055 126.…	0.000180109	0.000180109	0.000180109	0.000180109	0.000180109	0.000180109	0.000180109	0.000180109	0.000180109	0.000180109	0.000180109	0.000180109	0.000180109	0.000180109	0.000180109	0.000180109	0.000180109	0.000180109	0.000180109
67	1.749	161.044	Unknown	[M-H]-		0.157	TRUE	null	null	null	null	null	null	999	FALSE	FALSE	FALSE	Unit NormalizedByInternalStandardPeakHeight by alignment ID=331	FALSE	FALSE	null	null	null	null	null	null	null	16.93	161.04381:86156 162.04716:15225 163.05052:2393	61.98785:9212 79.95687:2653 99.0439:6853 99.92568:1399 101.02327:2907 103.91888:3193 111.0062:1819 114.9879:141 125.87215:4684 128.03485:115 129.9749:438 136.91251:1022 146.96385:3859 158.84572:857 160.84106:17048 161.04381:7605	0.000136255	0.000136255	0.000136255	0.000136255	0.000136255	0.000136255	0.000136255	0.000136255	0.000136255	0.000136255	0.000136255	0.000136255	0.000136255	0.000136255	0.000136255	0.000136255	0.0152025	0.0109295	0.000136255
68	9.95	161.153	Unknown	[M-H]-		0.892	TRUE	null	null	null	null	null	null	999	FALSE	FALSE	FALSE	Unit NormalizedByInternalStandardPeakHeight by alignment ID=331	FALSE	FALSE	null	null	null	null	null	null	null	1416.29	161.15268:42569 162.15603:50 163.15939:47	88.98701:481 96.95929:5440 98.95524:335 98.96505:346 104.02618:2047 108.02014:858 109.02863:5648 115.01809:1243 116.92715:4966 117.03496:911 122.03496:1227 123.04387:17756 124.04736:1472 132.02078:82711 133.02829:910691 134.03354:82249 135.04382:260720 135.96957:3490 136.0472:21011 137.02249:481 137.05026:2093 149.02379:1339 150.03142:5369 151.03879:22313 152.04256:1942 159.04372:1531 160.01463:3…	0.000161958	0.000161958	0.000161958	0.0076477	0.00980528	0.010777	0.0123096	0.0156961	0.0167797	0.000161958	0.000161958	0.000161958	0.0184103	0.0141756	0.0130019	0.00730817	0.00794438	0.0107966	0.0104916
69	15.229	161.153	Unknown	[M-H]-		0.1	TRUE	null	null	null	null	null	null	999	FALSE	FALSE	FALSE	Unit NormalizedByInternalStandardPeakHeight by alignment ID=331	FALSE	FALSE	null	null	null	null	null	null	null	709.39	161.15271:11449 162.15606:0 163.15942:78	96.95954:29980 98.9522:1383 98.95947:1406 112.98568:1023 116.92759:15821 117.92787:1231 119.94707:932 123.044:1054 132.02061:7841 132.86674:1663 133.02821:96745 134.03168:6394 134.86514:1988 134.89529:3926 135.04364:422 135.97028:1329 136.89178:1838 145.93057:1462 146.96419:2604 149.02333:14775 150.03087:3514 151.0386:4133 158.978:5829 161.02303:191919	8.6463e-05	8.6463e-05	8.6463e-05	8.6463e-05	8.6463e-05	8.6463e-05	8.6463e-05	8.6463e-05	8.6463e-05	8.6463e-05	8.6463e-05	8.6463e-05	8.6463e-05	8.6463e-05	8.6463e-05	8.6463e-05	8.6463e-05	8.6463e-05	8.6463e-05
70	9.947	161.25	Unknown	[M-H]-		0.546	TRUE	null	null	null	null	null	null	999	FALSE	FALSE	FALSE	Unit NormalizedByInternalStandardPeakHeight by alignment ID=331	FALSE	FALSE	null	null	null	null	null	null	null	292.81	161.2504:6833 162.25375:44 163.25711:194	88.98701:481 96.95929:5138 98.95524:236 98.96505:245 104.02618:2053 108.02014:846 109.02863:5129 115.01809:1257 116.92715:4458 117.03496:886 122.03496:1259 123.04387:17753 124.04736:1478 132.02078:82730 133.02829:910643 134.03354:82326 135.04382:260319 135.96957:3470 136.0472:20941 137.02249:453 137.05026:2088 149.02379:1322 150.03142:5369 151.03879:22254 152.04256:1950 159.04372:760 160.01463:33…	8.74237e-05	8.74237e-05	8.74237e-05	0.00122766	0.00190738	0.00313624	0.00255349	0.00271795	0.00360898	8.74237e-05	8.74237e-05	8.74237e-05	0.00299743	8.74237e-05	8.74237e-05	0.0010858	0.00132962	0.00280556	8.74237e-05
71	1.861	163.024	Unknown	[M-H]-	ion correlated with 150	0.205	TRUE	null	null	null	null	null	null	999	FALSE	FALSE	FALSE	Unit NormalizedByInternalStandardPeakHeight by alignment ID=331	FALSE	FALSE	null	null	null	null	null	null	null	38.17	163.02463:22436 164.02798:4259 165.03134:810	96.95911:625 98.95551:110 141.86903:348 148.05817:647 161.04433:259 163.02463:10296	0.000130805	0.000130805	0.000130805	0.00403075	0.00365228	0.0039588	0.00357167	0.00416588	0.00356179	0.000130805	0.000130805	0.000130805	0.000130805	0.000130805	0.000130805	0.000130805	0.000130805	0.000130805	0.000130805
72	8.475	163.039	Unknown	[M+Na-2H]-	ion correlated with 92; ion correlated with 151; adduct linked to 92_[M+K-2H]-	0.157	TRUE	null	null	null	null	null	null	999	FALSE	FALSE	FALSE	Unit NormalizedByInternalStandardPeakHeight by alignment ID=331	FALSE	FALSE	null	null	null	null	null	null	null	10.49	163.0387:13349 164.04205:3555 165.04541:440	136.04721:129 137.02298:35701 138.02608:2565 163.0387:11468	8.28117e-05	8.28117e-05	8.28117e-05	0.00239817	0.00150031	0.00135021	8.28117e-05	8.28117e-05	8.28117e-05	8.28117e-05	8.28117e-05	8.28117e-05	8.28117e-05	8.28117e-05	8.28117e-05	8.28117e-05	8.28117e-05	8.28117e-05	8.28117e-05
73	3.77	164.014	Unknown	[M-H]-		0.12	TRUE	null	null	null	null	null	null	999	FALSE	FALSE	FALSE	Unit NormalizedByInternalStandardPeakHeight by alignment ID=331	FALSE	FALSE	null	null	null	null	null	null	null	39.06	164.01315:7808 165.0165:1836 166.01986:171	61.98847:7148 79.95728:1494 99.92566:327 135.04445:3044 149.00836:5542 160.84126:14015 162.83879:12367 162.98022:370	0.000100296	0.000100296	0.000100296	0.000100296	0.000100296	0.000100296	0.000100296	0.00233744	0.00206658	0.00232275	0.0128757	0.0114118	0.000100296	0.000100296	0.000100296	0.000100296	0.000100296	0.000100296	0.0246207
74	3.982	165.018	Unknown	[M-H]-		0.434	TRUE	null	null	null	null	null	null	999	FALSE	FALSE	FALSE	Unit NormalizedByInternalStandardPeakHeight by alignment ID=331	FALSE	FALSE	null	null	null	null	null	null	null	13.48	165.01773:10145 166.02108:1520 167.02444:1235	96.95893:19572 98.95634:1026 112.98456:664 116.92734:189 137.02287:895 145.93266:220 146.93663:558 157.862:1311 158.96271:1547 158.97795:1585 159.85884:603 161.8434:167 161.85504:191 163.92932:629 164.92831:1500 164.94508:1567 165.01773:13503	8.60039e-05	8.60039e-05	8.60039e-05	0.00182265	0.00187701	0.0020603	0.00203637	0.00329127	0.00291022	0.0017416	0.0019941	0.00252855	0.0021392	8.60039e-05	8.60039e-05	8.60039e-05	8.60039e-05	0.00130369	8.60039e-05
75	2.906	167.033	Unknown	[M-H]-		0.743	TRUE	null	null	null	null	null	null	999	FALSE	FALSE	FALSE	Unit NormalizedByInternalStandardPeakHeight by alignment ID=331	FALSE	FALSE	null	null	null	null	null	null	null	10.85	167.03326:22798 168.03661:5054 169.03997:886	61.9877:5749 78.95856:2079 79.9568:4002 96.95898:138591 97.95959:1437 98.95592:6724 99.92476:2539 103.91908:1851 105.93388:1254 107.9493:1112 108.02026:1141 109.02792:1202 111.94595:5790 112.98416:2910 114.98528:1309 116.92693:16765 117.93228:1031 119.94593:1463 121.0295:1007 122.98744:1700 123.04356:2614 123.94446:1008 125.87437:1102 129.9751:3306 130.96347:1005 134.98624:1066 135.04439:1401 135…	0.000131726	0.000131726	0.000131726	0.00409581	0.0039888	0.00423794	0.00399947	0.0053986	0.00522599	0.00686731	0.006768	0.00915721	0.0032219	0.0016983	0.00172813	0.00188019	0.00220006	0.00304126	0.000131726
76	3.104	167.033	Unknown	[M-H]-		0.442	TRUE	null	null	null	null	null	null	999	FALSE	FALSE	FALSE	Unit NormalizedByInternalStandardPeakHeight by alignment ID=331	FALSE	FALSE	null	null	null	null	null	null	null	11.72	167.03351:14798 168.03686:3474 169.04022:1004	61.98792:37302 70.9994:1062 72.99197:1440 75.00417:1111 78.9586:1935 79.95669:12675 86.97607:3061 87.00787:1130 87.9237:3146 88.93259:1610 88.98575:1115 89.02322:1313 90.99744:3506 92.92052:1266 96.95923:66754 98.95532:2582 99.92471:6599 100.92593:1266 101.94001:1319 102.94907:4437 102.96885:1893 103.9194:9590 104.92694:3592 108.02067:1114 111.0081:1260 112.9854:2570 114.98857:2219 116.9279:5348 …	0.000128793	0.000128793	0.000128793	0.00265844	0.00231944	0.00263579	0.0023908	0.000128793	0.00244735	0.00140316	0.000128793	0.000128793	0.00311128	0.00276181	0.00266363	0.000128793	0.000128793	0.000128793	0.000128793
77	3.548	167.034	Unknown	[M-H]-		0.129	TRUE	null	null	null	null	null	null	999	FALSE	FALSE	FALSE	Unit NormalizedByInternalStandardPeakHeight by alignment ID=331	FALSE	FALSE	null	null	null	null	null	null	null	17.86	167.03265:7779 168.036:1813 169.03936:252	61.98771:38139 76.98152:1242 79.95628:9166 86.97599:2988 87.9249:3383 88.93176:1174 90.99642:3634 92.91919:1412 96.9591:50424 98.95496:2313 99.92458:6130 101.9398:1038 102.94855:4729 102.97072:2300 103.91866:8222 104.92005:1147 104.92737:3066 112.98476:2847 114.98793:2319 116.92713:4826 116.97543:2235 118.94099:1017 118.9651:1278 118.99197:5816 119.94569:1704 120.93716:1020 121.02765:1787 122.034…	9.8821e-05	9.8821e-05	9.8821e-05	9.8821e-05	9.8821e-05	9.8821e-05	9.8821e-05	9.8821e-05	9.8821e-05	9.8821e-05	9.8821e-05	9.8821e-05	9.8821e-05	9.8821e-05	9.8821e-05	9.8821e-05	9.8821e-05	9.8821e-05	9.8821e-05
78	16.281	169.122	Unknown	[M-H]-		0.157	TRUE	null	null	null	null	null	null	999	FALSE	FALSE	FALSE	Unit NormalizedByInternalStandardPeakHeight by alignment ID=331	FALSE	FALSE	null	null	null	null	null	null	null	125.12	169.12195:141532 170.1253:26750 171.12866:2033	59.01358:9702 61.98812:25543 78.95868:3302 79.9569:7745 84.99209:2554 86.97572:3818 87.00831:21203 87.92527:1860 88.93362:1134 90.99798:1191 92.9948:1113 96.95932:37264 98.95511:1319 99.92519:16971 100.92676:2012 102.95063:1455 102.97089:1590 103.00257:32647 103.92045:3395 112.98689:68601 113.99074:2365 114.98906:3195 115.92052:1060 116.92783:13956 116.97642:1288 117.92827:1973 118.96585:1306 118…	0.000135642	0.000135642	0.000135642	0.000135642	0.000135642	0.000135642	0.000135642	0.000135642	0.000135642	0.000135642	0.000135642	0.000135642	0.000135642	0.000135642	0.000135642	0.000135642	0.000135642	0.000135642	0.000135642
79	15.76	171.101	Unknown	[M-H]-		0.715	TRUE	null	null	null	null	null	null	999	FALSE	FALSE	FALSE	Unit NormalizedByInternalStandardPeakHeight by alignment ID=331	FALSE	FALSE	null	null	null	null	null	null	null	40.02	171.10121:23167 172.10456:5194 173.10792:819	61.98773:49686 70.99829:1302 72.9933:1104 75.00278:1214 76.98122:1652 79.95644:9987 86.97567:4515 87.92422:4415 88.93195:2524 88.98673:1434 89.02374:1509 90.99713:4521 92.91998:1185 96.95892:51919 98.95569:2191 99.07968:2371 99.92439:17103 100.92744:2909 101.92575:1226 101.93884:1876 102.94823:5593 102.97025:2382 103.91895:9305 104.92646:3376 112.98441:5236 114.98686:4487 115.9183:1186 116.92712:…	9.84403e-05	9.84403e-05	9.84403e-05	0.00416199	0.00416765	0.00443835	0.00402	0.00447601	0.00393323	0.00140524	0.0015987	0.00162757	0.000984403	9.84403e-05	9.84403e-05	0.00276672	0.00336125	0.00309968	9.84403e-05
80	1.506	172.975	Unknown	[M-H]-	ion correlated with 249; ion correlated with 296	0.418	TRUE	null	null	null	null	null	null	999	FALSE	FALSE	FALSE	Unit NormalizedByInternalStandardPeakHeight by alignment ID=331	FALSE	FALSE	null	null	null	null	null	null	null	17.76	172.97523:12491 173.97858:10127 174.98194:3706	73.02871:8642 99.00751:3009 102.94808:371 111.0083:1232 117.01781:211477 118.02109:7867 120.94199:259 130.96262:322 130.97153:296 141.05502:3837 157.86101:558 162.92238:195 172.95204:747	8.33179e-05	8.33179e-05	8.33179e-05	0.00224406	0.00196426	0.00292965	0.00294751	0.00292699	0.00269937	8.33179e-05	8.33179e-05	8.33179e-05	0.00174768	8.33179e-05	0.00140256	0.00186102	0.00159874	0.00202452	8.33179e-05
81	1.184	173.008	Unknown	[M-H]-	ion correlated with 616; ion correlated with 673; similar chromatogram in higher mz_117; similar chromatogram in higher mz_673; similar chromatogram in higher mz_161; similar chromatogram in higher mz_285; similar chromatogram in higher mz_922	0.558	TRUE	null	null	null	null	null	null	999	FALSE	FALSE	FALSE	Unit NormalizedByInternalStandardPeakHeight by alignment ID=331	FALSE	FALSE	null	null	null	null	null	null	null	30.64	173.00778:21841 174.01113:2802 175.01449:789	79.95644:12623 85.02969:33172 87.00828:68585 99.92543:1081 103.91801:2573 111.0078:263813 112.01133:12732 113.01176:2635 115.0027:1393 129.01807:7619 129.97473:2423 130.96803:705 130.998:2463 136.90996:1343 147.02853:1299 154.9962:2362 162.98169:1103 168.95129:1386 172.95384:2795 173.00778:7108	9.51395e-05	9.51395e-05	9.51395e-05	0.00392375	0.00387719	0.00418677	0.00371216	0.00466779	0.00379311	0.000961428	9.51395e-05	9.51395e-05	0.00269356	0.00156733	0.00175385	0.00675546	0.0083843	0.00949281	9.51395e-05
82	5.068	173.044	Unknown	[M-H]-	ion correlated with 487	0.173	TRUE	null	null	null	null	null	null	999	FALSE	FALSE	FALSE	Unit NormalizedByInternalStandardPeakHeight by alignment ID=331	FALSE	FALSE	null	null	null	null	null	null	null	21.38	173.0444:8817 174.04775:1654 175.05111:592	61.98787:42089 70.99828:1178 75.00367:1184 78.9584:1219 79.95673:11831 86.97608:3725 87.92463:2992 88.93253:1939 88.98632:1387 89.02331:1618 90.99793:3671 92.92017:1231 96.95918:54821 98.9557:2587 99.9248:5580 101.94158:1142 102.94829:4674 102.9708:2234 103.91913:8438 104.92685:2683 109.0285:2654 112.98521:3791 114.98741:2741 116.9271:5424 116.97854:2103 117.93056:1382 118.96429:1272 118.99198:63…	8.92248e-05	8.92248e-05	8.92248e-05	0.00158392	0.00142541	0.00151857	0.00146037	8.92248e-05	8.92248e-05	0.000892248	8.92248e-05	8.92248e-05	0.00322872	0.00308285	0.00288829	0.00115568	0.00120857	8.92248e-05	8.92248e-05
83	9.458	175.023	Unknown	[M-H]-	ion correlated with 240; ion correlated with 11; ion correlated with 747; ion correlated with 689	0.048	TRUE	null	null	null	null	null	null	999	FALSE	FALSE	FALSE	Unit NormalizedByInternalStandardPeakHeight by alignment ID=331	FALSE	FALSE	null	null	null	null	null	null	null	16.77	175.02365:11658 176.027:1292 177.03036:2398	61.98786:44817 70.99829:1350 75.00533:1811 76.98212:1285 79.95667:14477 85.02732:1912 86.97563:3639 87.92495:4027 88.933:1459 88.98687:3013 89.02291:1195 90.99812:3682 95.01112:1188 96.95924:66164 98.95604:2963 99.00719:2202 99.92477:5866 101.94067:1278 102.94818:4875 102.97005:1877 103.00233:1691 103.9194:9759 104.92673:3030 109.02818:1177 112.98447:2912 113.02325:24402 114.02695:1424 114.987:19…	0.000110169	0.000110169	0.000110169	0.00209448	0.00194198	0.00190705	0.0019326	0.00221473	0.00173203	0.000110169	0.000110169	0.000110169	0.000110169	0.000110169	0.000110169	0.0980433	0.115338	0.109906	0.000110169
84	13	175.039	Unknown	[M-H]-	ion correlated with 38; ion correlated with 140	0.771	TRUE	null	null	null	null	null	null	999	FALSE	FALSE	FALSE	Unit NormalizedByInternalStandardPeakHeight by alignment ID=331	FALSE	FALSE	null	null	null	null	null	null	null	60.14	175.03862:43584 176.04197:9311 177.04533:975	61.98772:16 79.95663:551 96.95892:7366 98.95447:402 125.87186:262 132.02022:1835 134.03618:958 135.04356:10767 141.86679:206 160.01491:3156 175.03862:5016	9.12477e-05	9.12477e-05	9.12477e-05	0.00782999	0.00704178	0.00734152	0.00731641	0.00746098	0.00606524	9.12477e-05	9.12477e-05	9.12477e-05	0.00347307	0.00361537	0.00297428	0.00740649	0.0085118	0.00716715	0.0131392
85	4.421	175.06	Unknown	[M-H]-		0.193	TRUE	null	null	null	null	null	null	999	FALSE	FALSE	FALSE	Unit NormalizedByInternalStandardPeakHeight by alignment ID=331	FALSE	FALSE	null	null	null	null	null	null	null	52.97	175.05965:8077 176.063:1492 177.06636:458	61.98777:13029 79.95609:2871 99.92469:1317 103.91868:2177 109.02859:12946 125.87284:5974 129.9752:110 130.96617:3945 133.02832:1071 134.98627:1761 135.043:737 136.90889:190 137.02338:507 141.86705:5078 146.9637:158 147.04356:1652 149.05817:2107 158.84637:714 160.84048:18689 161.02319:5184 162.83791:18102 162.98129:1284 164.83472:4595 164.95439:1124 168.88507:986 170.87234:774 175.05965:1091	0.000121395	0.000121395	0.000121395	0.00145112	0.00138932	0.00149826	0.00130874	0.000121395	0.000121395	0.000121395	0.000121395	0.000121395	0.000121395	0.000121395	0.000121395	0.0184425	0.024095	0.0206099	0.000121395
86	15.676	177.018	Unknown	[M-H]-	ion correlated with 1051; ion correlated with 1104	0.112	TRUE	null	null	null	null	null	null	999	FALSE	FALSE	FALSE	Unit NormalizedByInternalStandardPeakHeight by alignment ID=331	FALSE	FALSE	null	null	null	null	null	null	null	9.6	177.01845:8413 178.0218:2476 179.02516:25436	61.98797:51054 70.99917:1267 72.99422:1163 75.00395:1610 79.95692:10328 86.97488:4302 87.92426:3865 88.93368:1464 88.9866:1638 89.02308:1445 90.99747:4721 92.9195:1473 96.9591:52445 97.9302:1121 98.95468:2620 99.92509:16349 100.92471:2058 100.93387:1404 101.927:1100 101.94014:1750 102.94891:5659 102.97117:2246 103.91947:9188 104.92618:3239 104.97628:1078 112.98484:5113 114.93346:1084 114.9877:349…	0.000134134	0.000134134	0.000134134	0.00151134	0.00143473	0.00146692	0.00134134	0.0017745	0.000134134	0.000134134	0.000134134	0.000134134	0.000134134	0.000134134	0.000134134	0.00212597	0.00257262	0.00235915	0.000134134
87	9.95	177.018	Unknown	[M+Na-2H]-	ion correlated with 22; ion correlated with 501; ion correlated with 362; adduct linked to 122_[M+K-2H]-; adduct linked to 170_[M+FA-H]-	0.944	TRUE	null	null	null	null	null	null	999	FALSE	FALSE	FALSE	Unit NormalizedByInternalStandardPeakHeight by alignment ID=331	FALSE	FALSE	null	null	null	null	null	null	null	24.71	177.0177:150014 178.02105:21891 179.02441:1196266	88.98692:740 89.00294:521 104.0258:1880 108.02044:801 109.02837:4059 115.01767:1030 116.92733:1027 122.03555:1056 123.04411:17755 124.04743:1448 132.02046:82898 132.94756:1306 133.02808:912462 133.14622:4131 134.03322:86310 134.89574:1440 135.04376:247927 135.96988:3332 136.0468:19563 137.04317:46 137.0537:1984 150.03024:4908 151.03857:20468 152.04233:1837 159.02646:1931 159.04382:1769 160.01529:…	9.84182e-05	9.84182e-05	9.84182e-05	0.0269505	0.0251173	0.0275314	0.0260627	0.0333009	0.0291387	9.84182e-05	9.84182e-05	9.84182e-05	0.00568818	0.00491578	0.00518532	0.0434042	0.0536453	0.0507237	0.00393292
88	6.34	177.018	Unknown	[M-H]-	ion correlated with 95; ion correlated with 89; ion correlated with 34	0.193	TRUE	null	null	null	null	null	null	999	FALSE	FALSE	FALSE	Unit NormalizedByInternalStandardPeakHeight by alignment ID=331	FALSE	FALSE	null	null	null	null	null	null	null	15.98	177.01773:9844 178.02108:38733 179.02444:135242	61.98779:335 70.99773:289 79.95652:602 86.97536:351 87.92441:30 114.9881:179 116.97591:62 118.99276:599 125.87244:135 127.86919:626 129.86673:138 130.9651:684 133.02831:2219 134.03554:2615 135.04376:12581 136.04759:1306 141.86726:184 149.91205:601 177.01773:6356	0.000107443	0.000107443	0.000107443	0.00176848	0.00186507	0.00231567	0.00224593	0.00296418	0.00237009	0.000107443	0.000107443	0.000107443	0.000107443	0.000107443	0.000107443	0.000107443	0.000107443	0.000107443	0.000107443
89	6.339	178.025	Unknown	[M-H]-	ion correlated with 95; ion correlated with 88; ion correlated with 34	0.185	TRUE	null	null	null	null	null	null	999	FALSE	FALSE	FALSE	Unit NormalizedByInternalStandardPeakHeight by alignment ID=331	FALSE	FALSE	null	null	null	null	null	null	null	73.29	178.02557:10822 179.02892:135242 180.03228:11561	96.95901:32872 98.95574:1498 116.9278:1096 133.02831:3510 134.03554:2077 135.04376:12444 136.04759:1066 137.02258:1033 146.938:1285 151.03841:929 157.86171:1653 158.9808:3567 159.85873:1489 164.92606:2062 164.93785:1853 174.95407:26424 175.95563:2292 176.96204:2743 177.01773:6457 178.02557:6625	0.000115864	0.000115864	0.000115864	0.00194429	0.0020991	0.00252243	0.0022567	0.00307928	0.00258171	0.000115864	0.000115864	0.000115864	0.000115864	0.000115864	0.000115864	0.000115864	0.000115864	0.000115864	0.000115864
90	12.055	179.033	Unknown	[M-H]-		0.04	TRUE	null	null	null	null	null	null	999	FALSE	FALSE	FALSE	Unit NormalizedByInternalStandardPeakHeight by alignment ID=331	FALSE	FALSE	null	null	null	null	null	null	null	9.87	179.03348:81325 180.03683:10480 181.04019:1371	61.98797:557 88.98693:735 96.95914:69703 98.95637:3016 109.02844:1282 119.94705:1128 133.02823:50 135.04353:4639 145.02864:1782 146.937:6413 158.03477:1281 159.04373:3406 161.0233:125 164.9471:813 173.02277:2559 174.95523:81093 176.96181:12789 177.01778:5060 178.97801:30201 179.03348:2132	0.00022775	0.00022775	0.00022775	0.00022775	0.00022775	0.00022775	0.00022775	0.00022775	0.00022775	0.00022775	0.00022775	0.00022775	0.00022775	0.00022775	0.00022775	0.00022775	0.00022775	0.00022775	0.00022775
91	7.743	179.033	Unknown	[M-H]-	adduct linked to 515_[2M-H]-	0.044	TRUE	null	null	null	null	null	null	999	FALSE	FALSE	FALSE	Unit NormalizedByInternalStandardPeakHeight by alignment ID=331	FALSE	FALSE	null	null	null	null	null	null	null	9.42	179.034:34636 180.03735:5572 181.04071:1076	61.98829:20069 72.99302:1730 79.95735:5642 86.97555:2509 88.98687:2176 90.99873:1088 96.95965:46899 98.95598:2270 99.92672:2132 102.97053:1552 103.9201:1548 109.02933:5721 112.98746:1735 116.92795:2129 116.97736:1025 118.99261:2287 119.94563:1395 121.02902:4734 122.89429:2295 125.87334:3041 127.87101:1992 129.97708:1906 130.96567:9357 132.97099:1725 133.03023:2297 134.98607:2705 135.04424:98838 1…	0.000143917	0.000143917	0.000143917	0.000143917	0.000143917	0.000143917	0.000143917	0.000143917	0.000143917	0.000143917	0.000143917	0.000143917	0.000143917	0.000143917	0.000143917	0.000143917	0.000143917	0.000143917	0.000143917
92	8.47	179.033	Unknown	[M+K-2H]-	ion correlated with 29; ion correlated with 39; ion correlated with 151; adduct linked to 72_[M+Na-2H]-	0.133	TRUE	null	null	null	null	null	null	999	FALSE	FALSE	FALSE	Unit NormalizedByInternalStandardPeakHeight by alignment ID=331	FALSE	FALSE	null	null	null	null	null	null	null	8.2	179.03342:28710 180.03677:6659 181.04013:1055	135.04347:13009 136.04642:1163 137.02257:56146 138.02666:3922 163.03847:16370 164.04185:1492 179.03342:49989	0.000133429	0.000133429	0.000133429	0.000133429	0.000133429	0.000133429	0.000133429	0.000133429	0.000133429	0.000133429	0.000133429	0.000133429	0.000133429	0.000133429	0.000133429	0.000133429	0.000133429	0.000133429	0.000133429
93	9.937	179.034	Unknown	[M+FA-H]-	ion correlated with 25; adduct linked to 25_[M-H]-; adduct linked to 236_[2M-H]-	0.988	TRUE	null	null	null	null	null	null	999	FALSE	FALSE	FALSE	Unit NormalizedByInternalStandardPeakHeight by alignment ID=331	FALSE	FALSE	null	null	null	null	null	null	null	46.85	179.03346:892489 180.03681:106853 181.04017:11624	104.0258:1998 108.02044:939 109.02837:3676 115.01767:1123 116.92733:6055 122.03555:1088 123.04411:17755 124.04743:1417 132.02046:82455 132.94756:1290 133.02808:908919 133.14622:4129 134.03322:83073 134.89574:1416 135.04376:254599 135.96988:3587 136.0468:20375 137.04317:63 137.0537:2088 149.02228:85 150.03024:4984 151.03857:20356 152.04233:1854 159.02646:1161 159.04382:1009 160.01529:3355 160.9259…	0.000707312	0.000707312	0.000707312	0.160339	0.151232	0.170135	0.164114	0.197157	0.169142	0.00823246	0.00707312	0.0100553	0.0724622	0.0706476	0.0699553	0.195509	0.222558	0.223482	0.0659333
94	7.245	179.034	Unknown	[M-H]-		0.325	TRUE	null	null	null	null	null	null	999	FALSE	FALSE	FALSE	Unit NormalizedByInternalStandardPeakHeight by alignment ID=331	FALSE	FALSE	null	null	null	null	null	null	null	8.71	179.03395:38338 180.0373:3245 181.04066:696	61.9883:38697 76.98141:1025 79.95677:11241 86.97682:3675 87.00712:1017 87.92593:1514 88.98806:1481 89.02456:1274 90.99759:2369 96.95946:60360 98.9558:2329 99.04442:1305 99.92544:3367 101.02386:1190 102.94781:2171 102.97093:1875 103.00403:1070 103.91959:4301 104.93007:1118 109.02805:4497 112.98642:4116 114.9885:2078 115.07561:7088 116.92719:3399 116.97733:1558 118.96419:1117 118.99248:4791 119.948…	0.000181047	0.000181047	0.000181047	0.000181047	0.000181047	0.00861633	0.00796329	0.00898583	0.00730586	0.000181047	0.000181047	0.000181047	0.00713764	0.00924933	0.00697495	0.000181047	0.000181047	0.000181047	0.0586397
95	6.336	179.034	Unknown	[M+FA-H]-	adduct linked to 26_[M-H]-	0.229	TRUE	null	null	null	null	null	null	999	FALSE	FALSE	FALSE	Unit NormalizedByInternalStandardPeakHeight by alignment ID=331	FALSE	FALSE	null	null	null	null	null	null	null	11.45	179.03336:44759 180.03671:12397 181.04007:1926	96.95924:22381 114.98679:1458 133.02821:1832 134.0356:1841 135.04356:9793 158.97795:1844 161.0428:993 164.94841:440 174.95461:16459 176.96266:555 177.01802:4035 178.02557:4217 178.97285:163 179.03336:21628	0.000221027	0.000221027	0.000221027	0.000221027	0.00857118	0.0101473	0.00982023	0.0128523	0.0107607	0.000221027	0.000221027	0.000221027	0.000221027	0.000221027	0.000221027	0.000221027	0.000221027	0.000221027	0.000221027
96	9.399	179.034	Unknown	[M-H]-		0.104	TRUE	null	null	null	null	null	null	999	FALSE	FALSE	FALSE	Unit NormalizedByInternalStandardPeakHeight by alignment ID=331	FALSE	FALSE	null	null	null	null	null	null	null	5.6	179.03368:30371 180.03703:4456 181.04039:734	61.98814:39014 79.95725:12195 86.97648:4126 87.92622:1249 88.98875:1895 90.9992:1911 96.95953:66185 98.9565:3458 99.92517:3151 102.94898:2242 102.9711:2664 103.91997:4181 104.92799:1604 112.98376:1357 114.98801:2822 116.9278:2782 116.97861:2061 117.03327:1312 118.96511:1615 118.99326:4449 119.94701:1127 120.94058:2820 121.02828:2147 122.89326:7424 124.89185:2938 125.09682:2561 125.87267:15312 127…	0.000202117	0.000202117	0.000202117	0.000202117	0.000202117	0.000202117	0.000202117	0.000202117	0.000202117	0.000202117	0.000202117	0.000202117	0.000202117	0.000202117	0.000202117	0.000202117	0.000202117	0.000202117	0.00804048
97	4.661	179.034	Unknown	[M-H]-		0.197	TRUE	null	null	null	null	null	null	999	FALSE	FALSE	FALSE	Unit NormalizedByInternalStandardPeakHeight by alignment ID=331	FALSE	FALSE	null	null	null	null	null	null	null	6.58	179.03328:46860 180.03663:9455 181.03999:6347	61.98777:35668 75.00487:1042 78.95725:1037 79.95673:10721 86.97659:2749 87.92505:2773 90.99721:2480 96.95893:47635 98.95464:2170 99.92531:4000 102.9479:3456 102.97005:1859 103.91924:7964 104.92771:3194 112.98458:2028 114.98789:1951 116.92645:3618 116.97662:1137 118.96508:1205 118.99174:5757 119.94537:1207 120.94077:1516 122.8932:11892 123.89975:1260 124.88979:3809 124.94486:1133 125.87178:14510 1…	0.000104397	0.000104397	0.000104397	0.000104397	0.000104397	0.000104397	0.000104397	0.000104397	0.000104397	0.000104397	0.000104397	0.000104397	0.000104397	0.000104397	0.000104397	0.000104397	0.00826852	0.000104397	0.000104397
98	10.464	179.034	Unknown	[M+FA-H]-	adduct linked to 27_[M-H]-	0.169	TRUE	null	null	null	null	null	null	999	FALSE	FALSE	FALSE	Unit NormalizedByInternalStandardPeakHeight by alignment ID=331	FALSE	FALSE	null	null	null	null	null	null	null	5.48	179.03387:25521 180.03722:3086 181.04058:881	61.9879:52513 72.99402:1013 76.98315:1394 79.9567:13569 86.97626:4122 87.92463:4158 88.93341:2012 88.98502:1222 90.9976:3616 92.91921:1842 96.95918:64364 98.95534:3284 99.92503:5949 101.94141:1388 102.9481:6622 102.96986:2659 103.91944:13953 104.92807:3958 112.98457:2531 114.98721:2670 116.92844:6263 116.97791:1630 118.96489:1645 118.99197:6635 119.94431:1673 120.93497:1102 121.02834:2156 122.893…	0.000260911	0.000260911	0.000260911	0.000260911	0.000260911	0.000260911	0.000260911	0.000260911	0.000260911	0.00360172	0.00371779	0.00448901	0.000260911	0.000260911	0.000260911	0.000260911	0.000260911	0.000260911	0.000260911
99	6.873	179.034	Unknown	[M-H]-		0.108	TRUE	null	null	null	null	null	null	999	FALSE	FALSE	FALSE	Unit NormalizedByInternalStandardPeakHeight by alignment ID=331	FALSE	FALSE	null	null	null	null	null	null	null	5.32	179.03348:13269 180.03683:3289 181.04019:1228	61.98821:34462 79.95696:9080 86.97598:3564 87.92548:1459 90.99857:1780 96.95946:56357 98.95573:2857 99.925:4219 102.95:1904 102.9707:2403 103.92065:2908 104.92744:1159 109.02986:1388 112.98376:1152 114.98822:2322 116.92936:2579 116.98167:1064 118.96677:1096 118.99293:4508 120.9367:1778 121.02906:6316 122.89381:6977 124.89078:2333 125.87289:14619 127.86965:9312 129.9749:2022 130.96573:12807 132.96…	0.000223125	0.000223125	0.000223125	0.000223125	0.000223125	0.000223125	0.000223125	0.000223125	0.000223125	0.000223125	0.000223125	0.000223125	0.000223125	0.000223125	0.00340265	0.000223125	0.000223125	0.000223125	0.0219344
100	13.005	179.034	Unknown	[M-H]-		0.233	TRUE	null	null	null	null	null	null	999	FALSE	FALSE	FALSE	Unit NormalizedByInternalStandardPeakHeight by alignment ID=331	FALSE	FALSE	null	null	null	null	null	null	null	5.56	179.0338:39233 180.03715:6166 181.04051:1083	132.02139:1605 134.03656:881 135.04391:10292 136.04752:991 160.01509:2163 161.02339:15 175.03883:4576 179.0338:2737	0.000166111	0.000166111	0.000166111	0.000166111	0.000166111	0.000166111	0.000166111	0.000166111	0.000166111	0.000166111	0.000166111	0.000166111	0.000166111	0.000166111	0.000166111	0.0064845	0.000166111	0.00667624	0.0108844
101	2.954	179.034	Unknown	[M-H]-	ion correlated with 166; ion correlated with 35	0.378	TRUE	null	null	null	null	null	null	999	FALSE	FALSE	FALSE	Unit NormalizedByInternalStandardPeakHeight by alignment ID=331	FALSE	FALSE	null	null	null	null	null	null	null	6.42	179.03337:43045 180.03672:9714 181.04008:1361	72.99255:881 96.95911:14385 98.95542:506 109.02837:1680 116.92815:475 123.04385:4509 134.03607:989 135.0437:21379 136.04721:1709 146.93713:323 149.02182:1288 150.03149:2528 151.03882:9407 152.01033:1997 153.01706:1755 164.92293:594 167.03404:3811 174.95528:5107 179.03337:20437	0.000115217	0.000115217	0.000115217	0.000115217	0.00824283	0.00901423	0.00833382	0.0093484	0.00835379	0.00561537	0.00497791	0.00667219	0.000115217	0.000115217	0.000115217	0.00853292	0.009349	0.00786769	0.000115217
102	5.381	179.034	Unknown	[M-H]-		0.988	TRUE	null	null	null	null	null	null	999	FALSE	FALSE	FALSE	Unit NormalizedByInternalStandardPeakHeight by alignment ID=331	FALSE	FALSE	null	null	null	null	null	null	null	80.39	179.03326:1311857 180.03661:289499 181.03997:32767	61.98767:5639 79.95648:1746 88.9865:236 99.92429:800 103.91956:462 109.02742:890 121.02808:1487 129.97461:1014 130.96588:1849 133.02791:4406 134.03564:81567 134.9857:1767 135.04355:746060 136.04698:58133 137.02332:924 137.0497:4650 146.96367:6453 156.8958:7 158.84558:35 161.02301:2006 162.98151:1216 164.83484:80 164.94846:677 168.8862:108 177.00687:1065 177.01894:1098 178.0239:5031 179.03326:85070	0.000843711	0.000843711	0.000843711	0.23568	0.22477	0.24928	0.243809	0.294669	0.273844	0.165373	0.146348	0.202016	0.0812631	0.0608949	0.0523588	0.134327	0.148288	0.15953	0.0805029
103	8.972	179.055	Unknown	[M-H]-	ion correlated with 494; ion correlated with 982	0.08	TRUE	null	null	null	null	null	null	999	FALSE	FALSE	FALSE	Unit NormalizedByInternalStandardPeakHeight by alignment ID=331	FALSE	FALSE	null	null	null	null	null	null	null	22	179.05394:45160 180.05729:6327 181.06065:2485	59.01381:1147 61.98777:60249 71.01355:1459 72.99148:1024 76.98189:1101 79.95682:11354 86.97553:2791 87.00907:1504 87.9246:2336 88.93408:1052 88.98618:3133 89.02341:20981 90.999:2770 92.91978:1497 96.95892:61817 98.95679:1991 99.92441:3658 101.02283:3509 101.93848:1002 102.94711:3936 102.95643:1606 102.97054:1798 103.91944:8574 104.92717:2302 107.0339:2758 112.98395:7407 113.02312:7435 114.98614:1…	0.000324609	0.000324609	0.000324609	0.000324609	0.008648	0.0101392	0.00954161	0.0115443	0.0104294	0.000324609	0.000324609	0.000324609	0.000324609	0.000324609	0.000324609	0.000324609	0.000324609	0.000324609	0.000324609
104	5.38	179.17	Unknown	[M-H]-		0.39	TRUE	null	null	null	null	null	null	999	FALSE	FALSE	FALSE	Unit NormalizedByInternalStandardPeakHeight by alignment ID=331	FALSE	FALSE	null	null	null	null	null	null	null	226.8	179.16998:24933 180.17333:118 181.17669:90	61.98767:27859 79.95648:6339 88.9865:865 99.92429:2939 103.91956:4158 109.02742:1344 121.02808:1401 129.97461:1016 130.96588:8148 133.02791:4383 134.03564:81544 134.9857:5115 135.04355:746901 136.04698:58305 137.02332:1110 137.0497:4627 146.96367:3438 158.84558:1595 160.84059:36297 161.02301:2534 162.83788:31783 162.98151:3804 164.83484:9263 164.94846:3605 168.8862:1982 178.0239:4962 179.03326:85…	0.000101944	0.000101944	0.000101944	0.00447924	0.00330733	0.00308047	0.00217824	0.00258831	0.00220156	0.00268149	0.000101944	0.000101944	0.000101944	0.000101944	0.000101944	0.000101944	0.00117883	0.000101944	0.000101944
105	6.075	180.042	Unknown	[M-H]-		0.442	TRUE	null	null	null	null	null	null	999	FALSE	FALSE	FALSE	Unit NormalizedByInternalStandardPeakHeight by alignment ID=331	FALSE	FALSE	null	null	null	null	null	null	null	13.81	180.04166:23410 181.04501:2916 182.04837:266	61.9877:8055 79.95673:1835 99.92507:347 103.91923:1164 121.02765:7355 122.89262:3408 125.8726:4144 127.86937:2049 130.9659:2188 133.02873:762 134.03674:663 134.98808:1001 135.04492:4691 137.02307:3349 139.03865:1163 141.86638:3904 143.86435:1747 143.88176:1784 148.01532:12211 148.05936:434 152.9035:244 158.84685:272 160.84122:10315 161.02417:24585 162.83775:10036 162.98137:412 163.03914:2607 164.…	9.91104e-05	9.91104e-05	9.91104e-05	0.00420567	0.00357586	0.00372816	0.00329751	0.00373929	0.00335438	9.91104e-05	9.91104e-05	9.91104e-05	0.000991104	0.00138047	9.91104e-05	9.91104e-05	9.91104e-05	9.91104e-05	0.00300298
106	3.451	181.049	Unknown	[M-H]-		0.253	TRUE	null	null	null	null	null	null	999	FALSE	FALSE	FALSE	Unit NormalizedByInternalStandardPeakHeight by alignment ID=331	FALSE	FALSE	null	null	null	null	null	null	null	6.48	181.04851:7289 182.05186:786 183.05522:325	61.98776:5407 79.95672:1597 122.89316:1977 125.87215:2903 127.86935:1896 130.96439:1629 141.86693:2329 149.02321:1816 160.8407:7273 162.83746:6663 164.01334:92 164.83453:1792 167.03348:1587 178.83301:172 181.04851:17598	0.000126702	0.000126702	0.000126702	0.00130949	0.00132633	0.00133239	0.00148638	0.0021587	0.00197731	0.000126702	0.000126702	0.000126702	0.000126702	0.000126702	0.000126702	0.000126702	0.000126702	0.000126702	0.000126702
107	12.536	181.049	Unknown	[M-H]-	ion correlated with 458	0.173	TRUE	null	null	null	null	null	null	999	FALSE	FALSE	FALSE	Unit NormalizedByInternalStandardPeakHeight by alignment ID=331	FALSE	FALSE	null	null	null	null	null	null	null	11.73	181.04881:10171 182.05216:1619 183.05552:346	61.98779:46509 72.9923:1116 75.00418:1240 76.98159:1312 79.95694:11248 86.97602:4455 87.92451:3948 88.93201:1719 88.98559:2181 89.02393:2139 90.99697:4282 92.91924:1109 96.95914:58685 98.95467:2566 99.92476:6083 100.92735:1032 102.94785:4610 102.96976:2717 103.91932:9656 104.92645:3430 104.97728:1013 112.98452:5900 114.98814:3170 116.92761:6215 116.97496:2341 118.96571:1781 118.99245:7751 119.945…	0.000122331	0.000122331	0.000122331	0.00182723	0.00167499	0.0018655	0.00167413	0.00186955	0.00150651	0.000122331	0.000122331	0.000122331	0.000122331	0.000122331	0.000122331	0.00203527	0.00221476	0.000122331	0.000122331
108	3.904	181.049	Unknown	[M-H]-		0.606	TRUE	null	null	null	null	null	null	999	FALSE	FALSE	FALSE	Unit NormalizedByInternalStandardPeakHeight by alignment ID=331	FALSE	FALSE	null	null	null	null	null	null	null	13.85	181.04878:33199 182.05213:7800 183.05549:1186	61.98783:4761 79.95634:738 99.92484:823 103.91863:1087 127.86842:1332 130.96443:1747 134.03604:532 134.98508:765 135.04309:2384 141.86662:2543 146.96402:2988 158.8445:446 160.84085:9853 162.83762:7518 162.98132:1008 163.03975:4230 163.84564:139 164.83463:2357 164.92677:652 164.94699:1694 168.88551:795 170.883:551 176.83553:1894 178.83267:1970 178.97595:10 181.04878:4061	9.2704e-05	9.2704e-05	9.2704e-05	0.00596432	0.00583497	0.00630067	0.00584212	0.00657969	0.00597644	0.00145359	0.00152265	0.00177133	0.0035912	0.00315647	0.00291786	0.00416019	0.00484627	0.00418575	9.2704e-05
109	8.439	185.021	Unknown	[M-H]-	ion correlated with 286	0.277	TRUE	null	null	null	null	null	null	999	FALSE	FALSE	FALSE	Unit NormalizedByInternalStandardPeakHeight by alignment ID=331	FALSE	FALSE	null	null	null	null	null	null	null	12.74	185.02066:9362 186.02401:2544 187.02737:1059	96.95906:33535 98.95444:789 116.92757:3721 135.04388:1622 136.04691:263 137.02289:34272 138.0262:2274 145.93048:538 146.93808:3055 157.86229:4831 158.97844:4690 159.85966:3473 161.84473:2336 163.03996:11445 163.84097:1532 164.92192:5678 164.933:4851 164.94609:5183 174.95496:44229 175.96619:4221 176.96019:6420 178.97623:14417 179.03333:31125 180.03568:2711 180.91061:676 181.91812:4131 185.02066:700	9.17101e-05	9.17101e-05	9.17101e-05	0.00168191	0.00173051	0.0021318	0.00218693	0.00281859	0.00260184	9.17101e-05	9.17101e-05	9.17101e-05	9.17101e-05	9.17101e-05	9.17101e-05	9.17101e-05	9.17101e-05	9.17101e-05	9.17101e-05
110	14.586	185.023	Unknown	[M-H]-	ion correlated with 692; ion correlated with 295; ion correlated with 298; ion correlated with 751; ion correlated with 609; ion correlated with 4	0.141	TRUE	null	null	null	null	null	null	999	FALSE	FALSE	FALSE	Unit NormalizedByInternalStandardPeakHeight by alignment ID=331	FALSE	FALSE	null	null	null	null	null	null	null	59.93	185.02272:15760 186.02607:4859 187.02943:795	61.98785:46309 75.00153:1182 76.98193:1788 79.95635:10281 86.97567:4280 87.92445:3986 88.93225:2378 88.98149:1043 88.98718:2034 89.02246:1303 90.99726:4490 96.95909:54110 98.95551:3468 99.92498:11061 100.92659:1456 101.0238:1264 101.9405:1719 102.94839:4035 102.97052:2714 102.99885:1114 103.91917:9004 104.92605:2671 109.02825:12052 112.9847:3510 114.98684:2680 116.92668:9363 116.97696:2292 117.92…	0.000190299	0.000190299	0.000190299	0.00283132	0.00247933	0.00287163	0.00242211	0.00265416	0.00210349	0.000190299	0.000190299	0.000190299	0.000190299	0.000190299	0.000190299	0.000190299	0.000190299	0.000190299	0.000190299
111	12.067	185.023	Unknown	[M-H]-	ion correlated with 357; ion correlated with 1055; ion correlated with 995; ion correlated with 300	0.076	TRUE	null	null	null	null	null	null	999	FALSE	FALSE	FALSE	Unit NormalizedByInternalStandardPeakHeight by alignment ID=331	FALSE	FALSE	null	null	null	null	null	null	null	35.46	185.02374:7145 186.02709:1786 187.03045:472	61.98851:24527 79.95709:8787 86.9766:3795 90.99765:1551 96.95959:45987 98.95689:2190 99.92609:2316 102.94971:1509 102.97118:1400 103.91976:1537 109.02912:3284 112.98619:1717 116.92791:2145 118.99333:3516 119.94702:1780 121.02788:1186 122.89437:3657 124.89087:1256 125.87267:9831 127.87022:6539 129.97618:1826 130.96536:10580 132.9731:1561 133.03009:1727 134.99062:2228 135.04506:7684 136.92381:2629 …	0.000131468	0.000131468	0.000131468	0.000131468	0.000131468	0.000131468	0.000131468	0.000131468	0.000131468	0.000131468	0.000131468	0.000131468	0.000131468	0.000131468	0.000131468	0.000131468	0.000131468	0.000131468	0.000131468
112	11.894	185.023	Unknown	[M-H]-	similar chromatogram in higher mz_1408	0.245	TRUE	null	null	null	null	null	null	999	FALSE	FALSE	FALSE	Unit NormalizedByInternalStandardPeakHeight by alignment ID=331	FALSE	FALSE	null	null	null	null	null	null	null	17.5	185.02287:36451 186.02622:10170 187.02958:2206	79.95671:170 88.98653:697 90.99735:13 99.92465:117 109.02818:7129 135.04373:4317 145.02884:1080 149.02351:1011 151.03964:1313 157.02882:636 159.04314:2802 167.04753:1352 173.02144:1892 177.0179:986 179.03397:4116 179.05602:533 185.02287:17850	0.000112437	0.000112437	0.000112437	0.0065486	0.00505545	0.00460675	0.00326166	0.00280156	0.00226678	0.000112437	0.000112437	0.000112437	0.000112437	0.000112437	0.000112437	0.000112437	0.000112437	0.000112437	0.000112437
113	10.407	185.023	Unknown	[M-H]-	ion correlated with 839; ion correlated with 309	0.369	TRUE	null	null	null	null	null	null	999	FALSE	FALSE	FALSE	Unit NormalizedByInternalStandardPeakHeight by alignment ID=331	FALSE	FALSE	null	null	null	null	null	null	null	166.77	185.02298:134134 186.02633:33969 187.02969:4552	96.95919:57921 98.9559:2649 109.02836:2410 112.98557:1164 116.92699:7701 129.97556:598 135.0437:1988 145.02823:2139 145.92874:1601 146.93666:7240 146.96381:3986 157.02766:946 157.86241:12335 158.0343:1161 158.97858:10314 159.04395:3035 159.8589:7309 160.966:482 161.84445:5607 163.84045:3616 163.95055:929 164.92552:8500 164.94562:7903 168.9413:1308 173.02388:4253 174.95456:90482 176.96223:15103 17…	0.000133346	0.000133346	0.000133346	0.0240977	0.0232278	0.0245515	0.0231664	0.0270612	0.0232148	0.000133346	0.000133346	0.000133346	0.000133346	0.000133346	0.000133346	0.000133346	0.000133346	0.000133346	0.000133346
114	7.36	185.023	Unknown	[M-H]-	ion correlated with 359; ion correlated with 833	0.293	TRUE	null	null	null	null	null	null	999	FALSE	FALSE	FALSE	Unit NormalizedByInternalStandardPeakHeight by alignment ID=331	FALSE	FALSE	null	null	null	null	null	null	null	28.72	185.02299:22278 186.02634:3914 187.0297:807	61.98796:44387 72.99232:1734 76.98114:1059 79.95664:10545 86.97623:4455 87.92477:3467 88.93326:1812 88.98117:1089 88.98797:1218 89.02441:1934 90.9971:3401 92.92089:1018 96.95928:59542 98.9564:2516 99.92466:5662 101.02272:1053 101.93919:1804 102.94797:4406 102.97082:2028 103.91947:8661 104.92683:2981 109.02849:8458 112.98435:3218 114.98738:2863 116.92718:5352 116.97602:1612 118.96542:1789 118.9920…	0.000126627	0.000126627	0.000126627	0.00400229	0.00377994	0.00395995	0.00362724	0.00431048	0.00351301	0.000126627	0.000126627	0.000126627	0.000126627	0.000126627	0.000126627	0.000126627	0.000126627	0.000126627	0.000126627
115	6.504	186.112	Unknown	[M-H]-		0.293	TRUE	null	null	null	null	null	null	999	FALSE	FALSE	FALSE	Unit NormalizedByInternalStandardPeakHeight by alignment ID=331	FALSE	FALSE	null	null	null	null	null	null	null	75.29	186.11188:8730 187.11523:2688 188.11859:310	61.98771:7586 78.95853:1094 79.95657:4681 89.02241:1374 96.95926:133726 97.96032:1016 98.95518:5806 99.92545:2283 102.94886:1024 103.9191:2526 105.93499:1556 107.94979:1862 111.94581:6049 112.98434:4211 114.93183:1046 114.98734:2006 116.92699:16067 117.9285:1977 118.92658:1109 119.94685:1914 121.02872:1253 121.943:1051 122.98744:1463 123.94569:1646 125.87164:1952 129.97435:4349 130.96344:1910 134…	8.55311e-05	8.55311e-05	8.55311e-05	0.00156838	0.00156147	0.00155231	0.00151227	0.00172841	0.00142852	0.000879117	0.00122327	0.00145941	8.55311e-05	8.55311e-05	8.55311e-05	0.00116209	0.00138939	8.55311e-05	8.55311e-05
116	1.685	191.018	Unknown	[M-H]-		0.731	TRUE	null	null	null	null	null	null	999	FALSE	FALSE	FALSE	Unit NormalizedByInternalStandardPeakHeight by alignment ID=331	FALSE	FALSE	null	null	null	null	null	null	null	5.73	191.01857:24455 192.02192:1840 193.02528:970	61.98779:5473 78.95862:3873 79.9565:5185 89.02464:1563 96.95924:172608 97.9597:1091 98.95554:8106 99.92514:2843 103.92021:2373 107.9507:1211 111.0086:1558 111.94678:7088 112.98444:2993 114.98808:1430 116.92749:16480 117.0181:1657 117.92782:2439 119.94603:1708 123.94507:1339 124.96419:1808 125.87329:1136 128.03297:1046 129.97455:3401 130.964:1235 133.01401:1644 133.04831:1922 134.98615:1257 136.90…	0.000113564	0.000113564	0.000113564	0.00439337	0.0037957	0.00369247	0.00350222	0.00348495	0.00299684	0.00207361	0.00122262	0.000113564	0.00168352	0.00243284	0.00251599	0.0040446	0.00579314	0.00467572	0.000113564
117	1.187	191.018	Unknown	[M-H]-	similar chromatogram in higher mz_121; similar chromatogram in higher mz_285; similar chromatogram in higher mz_161	0.976	TRUE	null	null	null	null	null	null	999	FALSE	FALSE	FALSE	Unit NormalizedByInternalStandardPeakHeight by alignment ID=331	FALSE	FALSE	null	null	null	null	null	null	null	958.32	191.01859:1355005 192.02194:185210 193.0253:37978	79.95644:12623 85.02969:32722 87.00828:67504 99.92543:1432 103.91801:3359 111.0078:264470 112.01133:12796 113.01176:2635 115.0027:1393 129.01807:5888 129.97473:2423 130.96803:1408 130.998:2682 136.90996:1868 147.02853:757 154.9962:2580 162.98169:1450 168.95129:1498 172.95384:2926 173.00778:7689 176.90421:2068 180.89935:6224 180.91258:5960 184.95482:2971 188.99826:4391 191.01859:135711	0.000262921	0.000262921	0.000262921	0.243431	0.235903	0.25867	0.230978	0.308864	0.262693	0.0548738	0.0431576	0.0519631	0.198591	0.107968	0.120303	0.418291	0.495957	0.597734	0.0181107
118	4.404	191.033	Unknown	[M-H]-	ion correlated with 189; ion correlated with 265; ion correlated with 7; ion correlated with 125	0.193	TRUE	null	null	null	null	null	null	999	FALSE	FALSE	FALSE	Unit NormalizedByInternalStandardPeakHeight by alignment ID=331	FALSE	FALSE	null	null	null	null	null	null	null	12.44	191.03386:7288 192.03721:2241 193.04057:13005	61.98777:9847 79.95609:1913 99.92469:1143 103.91868:1720 109.02859:12621 125.87284:4344 129.9752:401 130.96617:3025 133.02832:1103 134.98627:1374 135.043:55 136.90889:615 141.86705:3926 146.9637:2671 147.04356:1558 149.05817:2088 158.84637:633 160.84048:15076 161.02319:5068 162.83791:15234 162.98129:1217 164.83472:3815 164.95439:852 168.88507:1027 170.87234:654 175.05965:1097 176.83546:2548 178.8…	8.38723e-05	8.38723e-05	8.38723e-05	0.00130929	0.00133899	0.00142138	0.00136139	0.00178882	8.38723e-05	8.38723e-05	8.38723e-05	8.38723e-05	0.00551169	0.00474483	0.00433504	8.38723e-05	8.38723e-05	8.38723e-05	0.00292005
119	4.842	191.055	Unknown	[M-H]-	ion correlated with 489	0.068	TRUE	null	null	null	null	null	null	999	FALSE	FALSE	FALSE	Unit NormalizedByInternalStandardPeakHeight by alignment ID=331	FALSE	FALSE	null	null	null	null	null	null	null	41.49	191.05434:11334 192.05769:1880 193.06105:2291	79.9565:452 103.9201:229 105.93617:59 114.98814:173 122.89326:257 127.86861:632 129.97554:424 130.9641:215 135.04343:544 136.90822:146 141.86714:387 146.96414:1978 155.86546:15 158.84659:416 161.84917:224 161.92345:47 164.83505:378 168.88524:53 178.83356:778 178.9762:701 179.83926:122 180.83038:262 185.93558:96 191.05434:21496	8.57722e-05	8.57722e-05	8.57722e-05	0.00203614	0.00179282	0.00178938	0.00164129	0.00194685	0.00153297	8.57722e-05	8.57722e-05	8.57722e-05	8.57722e-05	8.57722e-05	8.57722e-05	0.0204347	0.0231815	0.0175673	8.57722e-05
120	15.272	191.143	Unknown	[M-H]-	ion correlated with 322; ion correlated with 205; ion correlated with 1485; ion correlated with 576; ion correlated with 287; ion correlated with 256; ion correlated with 252; ion correlated with 378; ion correlated with 533; ion correlated with 464	0.084	TRUE	null	null	null	null	null	null	999	FALSE	FALSE	FALSE	Unit NormalizedByInternalStandardPeakHeight by alignment ID=331	FALSE	FALSE	null	null	null	null	null	null	null	105.37	191.14267:14976 192.14602:4415 193.14938:1948	83.04836:12 98.95528:82 112.98502:589 116.92782:2259 133.02925:3542 134.89409:684 145.93137:723 146.93394:395 146.9637:1965 149.02142:1268 158.84741:422 161.02284:7804 164.92686:509 178.97763:198 181.91829:321	0.00012675	0.00012675	0.00012675	0.00012675	0.00012675	0.00012675	0.00012675	0.00012675	0.00012675	0.00012675	0.00012675	0.00012675	0.00012675	0.00012675	0.00012675	0.00012675	0.00012675	0.00012675	0.00012675
121	1.183	191.159	Unknown	[M-H]-		0.333	TRUE	null	null	null	null	null	null	999	FALSE	FALSE	FALSE	Unit NormalizedByInternalStandardPeakHeight by alignment ID=331	FALSE	FALSE	null	null	null	null	null	null	null	539.04	191.15981:18592 192.16316:93 193.16652:23	79.95644:12623 85.02969:32722 87.00828:67504 99.92543:1432 103.91801:3359 111.0078:264470 112.01133:12796 113.01176:2635 115.0027:1393 129.01807:5888 129.97473:2423 130.96803:1408 130.998:2682 136.90996:1868 147.02853:757 154.9962:2580 162.98169:1450 168.95129:1498 172.95384:2926 173.00778:7689 176.90421:2068 180.89935:6224 180.91258:5960 184.95482:2971 188.99826:4391 191.01859:135711	0.000121619	0.000121619	0.000121619	0.00334004	0.00295404	0.00238958	0.00121619	0.00163234	0.000121619	0.000121619	0.000121619	0.000121619	0.00233623	0.000121619	0.000121619	0.010813	0.0149168	0.0155217	0.000121619
122	10.033	193.013	Unknown	[M+K-2H]-	ion correlated with 602; adduct linked to 87_[M+Na-2H]-	0.205	TRUE	null	null	null	null	null	null	999	FALSE	FALSE	FALSE	Unit NormalizedByInternalStandardPeakHeight by alignment ID=331	FALSE	FALSE	null	null	null	null	null	null	null	70.76	193.0127:26785 194.01605:7610 195.01941:3718	61.98806:33930 72.9925:13517 75.00556:1032 77.03842:1663 79.95728:10719 86.97508:2854 87.92494:2274 88.9327:1020 88.98692:8880 89.03883:1658 90.99683:3738 93.03426:1293 96.95918:111279 98.95495:5576 99.92495:5646 102.94822:3642 102.97082:1454 103.91894:4560 104.02643:2689 104.92712:1745 105.03331:6461 107.04897:2179 108.0203:1235 109.02826:8193 112.98479:2043 114.98756:1756 115.01711:2750 116.927…	0.000197448	0.000197448	0.000197448	0.00481199	0.00689991	0.00864911	0.01042	0.0134487	0.0131849	0.000197448	0.000197448	0.000197448	0.000197448	0.000197448	0.000197448	0.000197448	0.000197448	0.000197448	0.000197448
123	15.163	193.049	Unknown	[M-H]-		0.048	TRUE	null	null	null	null	null	null	999	FALSE	FALSE	FALSE	Unit NormalizedByInternalStandardPeakHeight by alignment ID=331	FALSE	FALSE	null	null	null	null	null	null	null	28.16	193.04919:337963 194.05254:76115 195.0559:9415	96.95925:25042 98.95547:906 116.92731:5030 146.9368:475 150.06342:17 157.86179:5357 159.85847:3030 161.84293:1631 163.84319:1458 164.92885:3712 164.94661:3387 174.95442:41983 176.96431:4815 178.97676:7799 181.91815:3681 183.91302:1041 187.86171:4111 191.93277:17788 191.94598:17796 192.94319:1770 192.9572:1363	0.000100755	0.000100755	0.000100755	0.000100755	0.000100755	0.000100755	0.000100755	0.000100755	0.000100755	0.000100755	0.000100755	0.000100755	0.000100755	0.000100755	0.000100755	0.000100755	0.000100755	0.000100755	0.000100755
124	12.625	193.049	Unknown	[M-H]-	ion correlated with 152; ion correlated with 188	0.06	TRUE	null	null	null	null	null	null	999	FALSE	FALSE	FALSE	Unit NormalizedByInternalStandardPeakHeight by alignment ID=331	FALSE	FALSE	null	null	null	null	null	null	null	33.35	193.0498:10275 194.05315:1712 195.05651:1324	112.98546:570 116.92699:1244 119.94437:447 129.97444:787 133.0287:1506 136.92493:867 145.93027:243 146.93735:803 146.96352:3664 157.86209:3513 158.9769:1488 159.86157:2927 160.84067:2824 160.96542:525 161.02325:3045 161.84457:2237 162.83774:2816 162.93886:510 163.83418:1642 163.84613:1623 163.92958:509 163.95108:634 164.92111:1250 164.93054:1382 164.94615:1784 165.83984:478 168.93861:146 174.9550…	0.000184589	0.000184589	0.000184589	0.00184589	0.0018602	0.00204306	0.000184589	0.000184589	0.000184589	0.000184589	0.000184589	0.000184589	0.000184589	0.000184589	0.000184589	0.000184589	0.000184589	0.000184589	0.000184589
125	4.412	193.049	Unknown	[M-H]-	ion correlated with 189; ion correlated with 265; ion correlated with 7; ion correlated with 118	0.213	TRUE	null	null	null	null	null	null	999	FALSE	FALSE	FALSE	Unit NormalizedByInternalStandardPeakHeight by alignment ID=331	FALSE	FALSE	null	null	null	null	null	null	null	17.45	193.04953:10958 194.05288:1196 195.05624:624	61.98777:9847 79.95609:1913 99.92469:1143 103.91868:1720 109.02859:12621 125.87284:4344 129.9752:401 130.96617:3025 133.02832:1103 134.98627:1374 135.043:55 136.90889:615 141.86705:3926 146.9637:2671 147.04356:1558 149.05817:2088 158.84637:633 160.84048:15076 161.02319:5068 162.83791:15234 162.98129:1217 164.83472:3815 164.95439:852 168.88507:1027 170.87234:654 175.05965:1097 176.83546:2548 178.8…	7.43197e-05	7.43197e-05	7.43197e-05	0.00196869	0.00173078	0.00199289	0.00165128	7.43197e-05	7.43197e-05	7.43197e-05	7.43197e-05	7.43197e-05	0.00997217	0.00665365	0.00487471	7.43197e-05	7.43197e-05	7.43197e-05	0.00403814
126	7.942	193.049	Unknown	[M-H]-		0.201	TRUE	null	null	null	null	null	null	999	FALSE	FALSE	FALSE	Unit NormalizedByInternalStandardPeakHeight by alignment ID=331	FALSE	FALSE	null	null	null	null	null	null	null	11.19	193.04932:9728 194.05267:3292 195.05603:650	61.98805:8620 79.95684:4184 89.02187:1078 96.95895:132074 98.95524:5489 99.92406:2102 103.91927:2644 105.93551:1465 107.9504:1617 111.94559:5918 112.9846:4829 114.98774:2375 116.92751:15362 117.92667:1511 119.9458:2902 121.02872:1047 121.9447:1095 122.89397:1416 122.98494:1033 123.94599:1493 125.87387:2058 127.86942:1206 129.97411:4453 130.96584:1752 133.02837:1876 134.03534:1326 134.98685:1713 1…	0.000116233	0.000116233	0.000116233	0.00174763	0.00158391	0.00156569	0.00148953	0.000116233	0.000116233	0.00176063	0.00163804	0.00185134	0.000116233	0.000116233	0.000116233	0.000116233	0.000116233	0.000116233	0.000116233
127	5.292	193.049	Unknown	[M-H]-		0.249	TRUE	null	null	null	null	null	null	999	FALSE	FALSE	FALSE	Unit NormalizedByInternalStandardPeakHeight by alignment ID=331	FALSE	FALSE	null	null	null	null	null	null	null	15.14	193.05043:10141 194.05378:2393 195.05714:1006	61.98758:44538 76.98207:1460 79.9564:11234 86.97562:2990 87.00804:1061 87.92435:3546 88.93192:1700 88.98622:1140 89.02366:1595 90.99731:4372 92.91976:1150 96.95885:56870 98.9549:2671 99.92477:5896 101.94063:1149 102.94805:4608 102.97056:2750 103.91866:8479 104.92667:3543 109.02874:1637 112.98578:4847 114.98711:2199 116.92693:5726 116.97617:1498 118.96539:1329 118.99171:7326 119.94568:1396 120.938…	0.000108592	0.000108592	0.000108592	0.00182183	0.00186628	0.00255318	0.00221795	0.000108592	0.00231769	0.000108592	0.000108592	0.000108592	0.000108592	0.000108592	0.000108592	0.000108592	0.000108592	0.000108592	0.000108592
128	9.759	193.05	Unknown	[M-H]-		0.944	TRUE	null	null	null	null	null	null	999	FALSE	FALSE	FALSE	Unit NormalizedByInternalStandardPeakHeight by alignment ID=331	FALSE	FALSE	null	null	null	null	null	null	null	30.91	193.04909:95688 194.05244:23231 195.0558:2654	79.95598:274 96.95909:9988 98.95562:273 111.94582:151 130.96469:46 133.02843:7115 134.03401:4317 135.04521:1759 136.90985:18 148.05899:507 148.9503:1071 158.97731:68 159.85933:6256 159.88022:40 159.98016:111 161.02409:165 163.84547:3653 164.92744:7310 165.93591:1263 166.92397:3073 177.84354:1637 178.94713:204 180.91591:4585 181.91684:7390 182.89836:1328 184.93405:1851 193.04909:64890	0.000101885	0.000101885	0.000101885	0.0171908	0.0190226	0.0226334	0.02433	0.0309439	0.0306837	0.00327898	0.00353589	0.00472867	0.00834533	0.00379375	0.00449548	0.0229843	0.022119	0.0301132	0.00539384
129	10.523	195.029	Unknown	[M-H]-	ion correlated with 176; ion correlated with 580	0.297	TRUE	null	null	null	null	null	null	999	FALSE	FALSE	FALSE	Unit NormalizedByInternalStandardPeakHeight by alignment ID=331	FALSE	FALSE	null	null	null	null	null	null	null	21.6	195.03038:9185 196.03373:1450 197.03709:8275	61.98828:2246 96.95977:22960 98.95647:818 112.98548:1375 114.98774:907 116.92843:628 119.94621:730 129.97603:1389 133.02901:2387 136.92317:1138 145.93205:672 146.96414:6063 157.86176:5998 158.97824:5017 159.86189:3887 160.84128:14938 160.9671:925 161.84422:3662 162.83855:13644 162.98232:955 163.84256:2717 164.92972:8225 164.94576:9004 166.92671:3243 168.94217:746 174.95529:52708 176.83629:1723 17…	9.94612e-05	9.94612e-05	9.94612e-05	9.94612e-05	9.94612e-05	9.94612e-05	9.94612e-05	9.94612e-05	9.94612e-05	9.94612e-05	9.94612e-05	9.94612e-05	9.94612e-05	9.94612e-05	9.94612e-05	0.00151806	9.94612e-05	0.0016129	9.94612e-05
130	6.832	195.029	Unknown	[M-H]-	ion correlated with 155	0.418	TRUE	null	null	null	null	null	null	999	FALSE	FALSE	FALSE	Unit NormalizedByInternalStandardPeakHeight by alignment ID=331	FALSE	FALSE	null	null	null	null	null	null	null	16.98	195.02872:8226 196.03207:1734 197.03543:4020	61.98781:46111 72.9922:1262 76.98235:1457 78.95876:1093 79.95638:11201 86.97589:3811 87.92527:3471 88.93166:1612 88.98517:1800 89.02334:3889 90.99788:3636 92.92062:1096 96.95898:57257 98.95539:2571 99.92477:6153 101.02325:1143 101.94019:1329 102.94824:5574 102.97018:2935 103.91905:9246 104.92721:3514 108.02106:1189 112.98528:3487 114.98898:2210 116.9266:4565 116.97514:1957 118.96568:1643 118.9915…	8.52131e-05	8.52131e-05	8.52131e-05	0.00147791	0.00120386	0.00145555	0.00124981	8.52131e-05	8.52131e-05	8.52131e-05	8.52131e-05	8.52131e-05	0.00140352	0.00240572	0.00197912	8.52131e-05	8.52131e-05	8.52131e-05	0.00574794
131	11.874	195.044	Unknown	[M+Na-2H]-	ion correlated with 206; ion correlated with 258; ion correlated with 167; ion correlated with 191; ion correlated with 204; ion correlated with 224; ion correlated with 169; adduct linked to 167_[M+FA-H]-	0.193	TRUE	null	null	null	null	null	null	999	FALSE	FALSE	FALSE	Unit NormalizedByInternalStandardPeakHeight by alignment ID=331	FALSE	FALSE	null	null	null	null	null	null	null	10.94	195.04352:7239 196.04687:2719 197.05023:48362	61.98815:9759 79.95665:4085 86.97607:1669 87.92507:1008 88.98647:1412 90.99755:1811 99.92508:1157 102.94812:1586 103.91962:974 104.92775:494 109.02834:8473 116.97652:793 118.99317:2762 122.89443:3287 125.87209:412 130.96428:3642 132.97157:1729 134.98683:1565 135.04416:6550 141.86737:3813 145.02794:1597 147.95708:337 149.01553:1295 149.02426:1387 149.91202:996 151.03918:1773 157.02821:629 159.0439…	0.000102071	0.000102071	0.000102071	0.0013006	0.00130131	0.0011674	0.000102071	0.000102071	0.000102071	0.000102071	0.000102071	0.000102071	0.000102071	0.000102071	0.000102071	0.000102071	0.000102071	0.000102071	0.000102071
132	9.934	197.044	Unknown	[M-H]-	adduct linked to 165_[M+Na-2H]-	0.988	TRUE	null	null	null	null	null	null	999	FALSE	FALSE	FALSE	Unit NormalizedByInternalStandardPeakHeight by alignment ID=331	FALSE	FALSE	null	null	null	null	null	null	null	473.88	197.0441:2533084 198.04745:331250 199.05081:44099	88.98692:381 89.00294:325 96.95915:18205 98.95541:909 104.0258:2072 108.02044:924 109.02837:5449 115.01767:1172 116.92733:5388 122.03555:1257 123.04411:17646 124.04743:1455 132.02046:82713 132.94756:1235 133.02808:911807 133.14622:3795 134.03322:84881 134.89574:1445 135.04376:264244 135.96988:3458 136.0468:21310 137.02405:1160 137.04317:1418 137.0537:2143 149.02228:1848 150.03024:5533 151.03857:2…	0.00166468	0.00166468	0.00166468	0.455078	0.427584	0.478339	0.459798	0.551392	0.461729	0.0196537	0.0166468	0.0229646	0.197801	0.189446	0.18822	0.538975	0.607888	0.621715	0.170571
133	6.356	197.044	Unknown	[M-H]-	ion correlated with 351	0.341	TRUE	null	null	null	null	null	null	999	FALSE	FALSE	FALSE	Unit NormalizedByInternalStandardPeakHeight by alignment ID=331	FALSE	FALSE	null	null	null	null	null	null	null	20.05	197.04401:22179 198.04736:4031 199.05072:893	96.95938:4643 111.94699:454 114.9873:1017 121.02799:914 125.87143:57 133.03146:2065 135.04414:8443 137.02438:450 158.84647:191 158.97787:189 160.84108:1116 164.83583:840 164.92741:514 174.95502:2904 176.83665:76 178.83479:361 178.9765:336 179.03368:548 180.03625:43 182.02205:2962 187.86104:175 189.85945:618 195.80995:686 197.04457:18397	0.000116903	0.000116903	0.000116903	0.0039845	0.00373879	0.00385516	0.00379712	0.00442487	0.00359279	0.000116903	0.000116903	0.000116903	0.000116903	0.000116903	0.000116903	0.00243327	0.000116903	0.000116903	0.000116903
134	7.872	197.044	Unknown	[M-H]-		0.084	TRUE	null	null	null	null	null	null	999	FALSE	FALSE	FALSE	Unit NormalizedByInternalStandardPeakHeight by alignment ID=331	FALSE	FALSE	null	null	null	null	null	null	null	9.73	197.04373:13938 198.04708:1859 199.05044:311	96.959:1957 98.95535:434 116.92683:851 146.93672:154 149.02267:5520 164.92815:3601 166.92259:1863 174.95451:2706 175.9716:57 176.96085:600 178.97845:365 179.0334:1862 180.91049:139 187.85963:27 197.04404:10576	0.000126356	0.000126356	0.000126356	0.000126356	0.000126356	0.000126356	0.000126356	0.000126356	0.000126356	0.00196706	0.00179732	0.00232386	0.00630907	0.000126356	0.000126356	0.000126356	0.000126356	0.000126356	0.00449043
135	10.414	197.044	Unknown	[M-H]-		0.253	TRUE	null	null	null	null	null	null	999	FALSE	FALSE	FALSE	Unit NormalizedByInternalStandardPeakHeight by alignment ID=331	FALSE	FALSE	null	null	null	null	null	null	null	19.29	197.04407:28559 198.04742:3652 199.05078:885	96.95919:6184 98.9559:243 109.02836:1963 112.98557:1070 116.92699:3130 129.97556:1453 135.0437:1988 141.86705:677 143.864:1053 145.02823:2065 145.92874:1359 146.93666:4135 146.96381:10890 157.02766:771 157.86241:8463 158.0343:1095 158.97858:3891 159.04395:2758 159.8589:4378 160.966:964 161.84445:4735 163.84045:3326 163.95055:878 164.92552:4235 164.94562:4695 168.9413:1515 173.02388:4310 174.95456…	0.000165831	0.000165831	0.000165831	0.00513075	0.00482895	0.0051055	0.0045295	0.00525447	0.00434379	0.000165831	0.000165831	0.000165831	0.000165831	0.000165831	0.000165831	0.000165831	0.000165831	0.000165831	0.000165831
136	7.734	197.044	Unknown	[M-H]-		0.153	TRUE	null	null	null	null	null	null	999	FALSE	FALSE	FALSE	Unit NormalizedByInternalStandardPeakHeight by alignment ID=331	FALSE	FALSE	null	null	null	null	null	null	null	18.65	197.04424:18071 198.04759:2917 199.05095:446	96.9593:12350 98.95589:3006 129.97488:1151 146.9366:4469 158.97685:4874 161.84587:5192 163.83867:3991 163.85101:4029 166.92873:61 178.97731:25023 183.91571:4258 187.8606:14446	0.000136576	0.000136576	0.000136576	0.000136576	0.000136576	0.000136576	0.000136576	0.000136576	0.000136576	0.000136576	0.000136576	0.000136576	0.000136576	0.000136576	0.000136576	0.000136576	0.000136576	0.000136576	0.000136576
137	7.261	197.044	Unknown	[M-H]-	ion correlated with 61	0.321	TRUE	null	null	null	null	null	null	999	FALSE	FALSE	FALSE	Unit NormalizedByInternalStandardPeakHeight by alignment ID=331	FALSE	FALSE	null	null	null	null	null	null	null	16.16	197.04384:19048 198.04719:1277 199.05055:502	59.01329:1484 61.98782:40441 75.00304:1111 79.95657:9556 86.97602:3165 87.92456:2363 88.93134:1379 88.98477:1459 89.0229:1034 90.99718:3606 92.91927:1010 96.95911:52365 98.95547:2795 99.0442:6984 99.92509:4595 101.02333:2976 101.93913:1241 102.94777:3437 102.96969:1365 103.91875:7554 104.92695:2590 109.02836:5271 112.98535:3530 114.98737:2721 115.07546:3534 116.92693:3321 116.97938:1137 118.96327…	0.00014807	0.00014807	0.00014807	0.00014807	0.0036475	0.00394888	0.00014807	0.00014807	0.00014807	0.00165169	0.0014807	0.00180245	0.00257473	0.00272298	0.00211776	0.00014807	0.00014807	0.00014807	0.0181444
138	12.646	197.044	Unknown	[M-H]-		0.056	TRUE	null	null	null	null	null	null	999	FALSE	FALSE	FALSE	Unit NormalizedByInternalStandardPeakHeight by alignment ID=331	FALSE	FALSE	null	null	null	null	null	null	null	14.34	197.04388:210947 198.04723:39364 199.05059:5195	118.99272:6 125.87306:287 127.86864:773 130.96536:491 132.02043:1916 133.02811:18128 134.03441:2080 135.04376:1874 136.04723:25 146.93684:52 149.02296:127 161.02292:79 162.02602:329	0.000136329	0.000136329	0.000136329	0.000136329	0.000136329	0.000136329	0.000136329	0.000136329	0.000136329	0.000136329	0.000136329	0.000136329	0.000136329	0.000136329	0.000136329	0.000136329	0.000136329	0.000136329	0.000136329
139	2.956	197.044	Unknown	[M-H]-	adduct linked to 166_[M+Na-2H]-	0.92	TRUE	null	null	null	null	null	null	999	FALSE	FALSE	FALSE	Unit NormalizedByInternalStandardPeakHeight by alignment ID=331	FALSE	FALSE	null	null	null	null	null	null	null	25.18	197.04387:87483 198.04722:21340 199.05058:2954	72.99253:914 96.95921:10902 98.95477:422 108.02049:1109 109.02809:2098 116.92829:432 123.04372:5504 134.03607:1093 135.04352:24407 136.0468:1979 149.02226:1004 150.03021:2852 151.03867:10580 152.01003:2262 153.01675:1569 167.03197:4605 179.03323:22941 180.03645:2099 187.86099:2458 197.04387:366186	0.000112601	0.000112601	0.000112601	0.0157166	0.0152956	0.0157319	0.0148527	0.0212616	0.0183277	0.0112175	0.0105926	0.0141843	0.00732166	0.00368218	0.00391585	0.0163905	0.0176553	0.0187238	0.00320031
140	13.005	197.044	Unknown	[M-H]-	ion correlated with 38; ion correlated with 84; adduct linked to 589_[2M-H]-	0.707	TRUE	null	null	null	null	null	null	999	FALSE	FALSE	FALSE	Unit NormalizedByInternalStandardPeakHeight by alignment ID=331	FALSE	FALSE	null	null	null	null	null	null	null	11.52	197.04364:52827 198.04699:9484 199.05035:1274	61.98772:16 79.95663:551 96.95892:7366 98.95447:402 125.87186:262 132.02022:1835 134.03618:958 135.04356:10767 141.86679:206 160.01491:3156 175.03862:5016 179.03311:2721 197.04364:3814	0.000140837	0.000140837	0.000140837	0.00949048	0.0086119	0.00913154	0.00895241	0.00862239	0.0075551	0.000140837	0.000140837	0.000140837	0.00452658	0.00423725	0.00349257	0.00856288	0.0101373	0.0085619	0.0152004
141	3.589	197.044	Unknown	[M-H]-		0.173	TRUE	null	null	null	null	null	null	999	FALSE	FALSE	FALSE	Unit NormalizedByInternalStandardPeakHeight by alignment ID=331	FALSE	FALSE	null	null	null	null	null	null	null	7.15	197.04378:8583 198.04713:2214 199.05049:551	96.95901:7100 98.95646:211 112.98395:206 116.92722:1208 145.93169:164 146.93671:716 146.96306:40 157.86205:655 158.97597:818 159.85876:556 161.84598:501 163.84091:558 163.94872:459 164.01381:19027 164.92873:710 164.93782:962 167.03319:1515 174.95383:6903 176.96352:1003 178.97708:1629 181.91698:144 187.85953:1213 191.94438:3787 192.94905:1108 195.80936:15894	0.000150558	0.000150558	0.000150558	0.000150558	0.00164368	0.00179769	0.000150558	0.000150558	0.000150558	0.000150558	0.000150558	0.000150558	0.000150558	0.000150558	0.000150558	0.000150558	0.000150558	0.000150558	0.000150558
142	8.893	197.044	Unknown	[M-H]-		0.112	TRUE	null	null	null	null	null	null	999	FALSE	FALSE	FALSE	Unit NormalizedByInternalStandardPeakHeight by alignment ID=331	FALSE	FALSE	null	null	null	null	null	null	null	7.04	197.04459:26711 198.04794:3874 199.0513:751	96.95963:10506 98.95639:21 112.98582:574 116.92732:655 119.94591:311 129.97583:283 146.9635:367 160.84123:6955 161.84657:1512 162.83832:6589 163.84149:1231 164.83611:1986 164.92775:2972 164.94653:3353 165.93855:368 166.92686:515 174.95598:22138 176.9623:1919 178.97992:4804 180.90305:604 180.91455:636 181.91809:2316 191.94507:10784 195.81096:59145	0.000125316	0.000125316	0.000125316	0.000125316	0.000125316	0.000125316	0.000125316	0.000125316	0.000125316	0.000125316	0.000125316	0.000125316	0.00489478	0.000125316	0.000125316	0.00312417	0.00303678	0.00305791	0.000125316
143	9.931	197.187	Unknown	[M-H]-		0.618	TRUE	null	null	null	null	null	null	999	FALSE	FALSE	FALSE	Unit NormalizedByInternalStandardPeakHeight by alignment ID=331	FALSE	FALSE	null	null	null	null	null	null	null	372.34	197.18741:65654 198.19076:276 199.19412:52	88.98692:579 89.00294:462 96.95915:6187 98.95541:315 104.0258:2070 108.02044:894 109.02837:5557 115.01767:1200 116.92733:4109 122.03555:1278 123.04411:17667 124.04743:1458 132.02046:82660 132.94756:1211 133.02808:912060 133.14622:3817 134.03322:84839 134.89574:1441 135.04376:263851 135.96988:3307 136.0468:21263 137.02405:1152 137.04317:1444 137.0537:2143 149.02228:1863 150.03024:5551 151.03857:22…	8.47527e-05	8.47527e-05	8.47527e-05	0.011795	0.0097821	0.0096592	0.00864867	0.00903583	0.00522873	8.47527e-05	8.47527e-05	8.47527e-05	8.47527e-05	8.47527e-05	8.47527e-05	0.0153738	0.0190247	0.0151535	8.47527e-05
144	1.514	200.971	Unknown	[M-H]-		0.707	TRUE	null	null	null	null	null	null	999	FALSE	FALSE	FALSE	Unit NormalizedByInternalStandardPeakHeight by alignment ID=331	FALSE	FALSE	null	null	null	null	null	null	null	8.72	200.97081:16427 201.97416:11154 202.97752:2574	73.02891:8593 99.00764:2914 102.94808:247 111.0073:1227 114.98746:5631 115.00077:5547 116.92728:3696 117.0178:211460 118.02122:7676 130.96599:48 133.00821:309 141.0544:4068 145.93086:965 146.93954:0 146.96338:1025 147.02817:2053 157.86185:2771 159.85875:1173 161.84494:951 162.92409:467 162.97475:314 163.84183:253 172.95284:2099 174.97833:1720 180.06834:2701 184.99336:10035 186.98106:1801 187.8611…	0.00012005	0.00012005	0.00012005	0.0029512	0.00264234	0.00374645	0.00387158	0.00370313	0.00330874	0.00012005	0.00012005	0.00012005	0.00263908	0.00245557	0.00296624	0.0027152	0.00236494	0.00284529	0.00012005
145	9.949	201.015	Unknown	[M-H]-	adduct linked to 607_[2M-H]-	0.964	TRUE	null	null	null	null	null	null	999	FALSE	FALSE	FALSE	Unit NormalizedByInternalStandardPeakHeight by alignment ID=331	FALSE	FALSE	null	null	null	null	null	null	null	14.78	201.01576:24500 202.01911:2750 203.02247:5573	88.98692:381 89.00294:325 96.95915:18205 98.95541:909 104.0258:2072 108.02044:924 109.02837:5449 115.01767:1172 116.92733:5388 122.03555:1257 123.04411:17646 124.04743:1455 132.02046:82713 132.94756:1235 133.02808:911807 133.14622:3795 134.03322:84881 134.89574:1445 135.04376:264244 135.96988:3458 136.0468:21310 137.02405:1160 137.04317:1418 137.0537:2143 149.02228:1848 150.03024:5533 151.03857:2…	0.000124059	0.000124059	0.000124059	0.00440145	0.00416616	0.00481642	0.00459971	0.00541858	0.00476851	0.000124059	0.000124059	0.000124059	0.00372207	0.00464216	0.00383645	0.00266363	0.00291928	0.00318131	0.00433123
146	1.168	203.018	Unknown	[M-H]-	adduct linked to 173_[M+Na-2H]-	0.695	TRUE	null	null	null	null	null	null	999	FALSE	FALSE	FALSE	Unit NormalizedByInternalStandardPeakHeight by alignment ID=331	FALSE	FALSE	null	null	null	null	null	null	null	95.31	203.0186:166263 204.02195:27398 205.02531:4887	79.95695:12623 87.00771:68404 99.92556:1456 103.91891:3227 111.00771:264396 112.01193:12774 114.98978:1294 129.01778:7339 129.97473:2423 130.96661:1359 130.99725:2627 136.90933:1672 141.022:1285 147.02831:865 154.9827:2565 162.98106:1468 168.88763:611 168.94458:1321 172.94087:3068 173.00815:7482 176.90303:2042 180.89934:5350 180.91396:5285 191.01839:133464 192.0219:8033 193.02315:444 197.88884:78…	0.000236699	0.000236699	0.000236699	0.0298697	0.0280902	0.0307171	0.0284115	0.0368327	0.0305143	0.000236699	0.000236699	0.000236699	0.0308933	0.0223617	0.0228408	0.15573	0.185308	0.000236699	0.0564489
147	10.399	203.033	Unknown	[M-H]-		0.273	TRUE	null	null	null	null	null	null	999	FALSE	FALSE	FALSE	Unit NormalizedByInternalStandardPeakHeight by alignment ID=331	FALSE	FALSE	null	null	null	null	null	null	null	26.53	203.0336:20499 204.03695:4990 205.04031:1048	96.95919:57745 98.9559:2640 109.02836:2485 112.98557:1165 116.92699:7612 129.97556:604 135.0437:2885 145.02823:2138 145.92874:1593 146.93666:7201 146.96381:3978 157.02766:944 157.86241:12306 158.0343:1160 158.97858:10296 159.04395:2998 159.8589:7286 160.966:482 161.84445:5598 163.84045:3619 163.95055:923 164.92552:8482 164.94562:7913 168.9413:1309 173.02388:4254 174.95456:90187 176.96223:15024 17…	0.000106742	0.000106742	0.000106742	0.00368279	0.00358673	0.00372534	0.00337125	0.0038055	0.0030939	0.000106742	0.000106742	0.000106742	0.000106742	0.000106742	0.000106742	0.000106742	0.000106742	0.000106742	0.000106742
148	7.356	203.034	Unknown	[M-H]-	ion correlated with 3	0.161	TRUE	null	null	null	null	null	null	999	FALSE	FALSE	FALSE	Unit NormalizedByInternalStandardPeakHeight by alignment ID=331	FALSE	FALSE	null	null	null	null	null	null	null	13.16	203.03549:9395 204.03884:1327 205.0422:427	61.98851:17315 72.99297:2131 79.95705:6116 86.97661:2620 88.98695:2621 90.99801:1095 96.9594:52204 98.95541:2424 99.92598:2298 102.94971:1216 109.02879:14330 112.98434:1466 114.9907:1101 116.92834:1692 118.99373:2058 119.9476:1038 121.02966:4247 122.89467:1976 125.87222:2084 127.87009:1701 128.03535:2287 129.03535:1471 129.97639:1605 130.96635:7631 132.97484:1550 133.03024:3107 134.03641:2217 134…	0.000124927	0.000124927	0.000124927	0.000124927	0.000124927	0.000124927	0.000124927	0.000124927	0.000124927	0.000124927	0.000124927	0.000124927	0.000124927	0.000124927	0.000124927	0.000124927	0.000124927	0.000124927	0.000124927
149	3.792	203.081	Unknown	[M-H]-	similar chromatogram in higher mz_761	0.438	TRUE	null	null	null	null	null	null	999	FALSE	FALSE	FALSE	Unit NormalizedByInternalStandardPeakHeight by alignment ID=331	FALSE	FALSE	null	null	null	null	null	null	null	12.37	203.08086:12310 204.08421:3579 205.08757:333	61.98789:6027 79.95665:2086 99.924:684 103.9203:1084 125.8726:4072 130.96558:1970 134.98654:950 135.04381:6470 149.00714:9375 158.84708:400 160.84045:11865 161.04424:81 162.83812:11216 162.97198:976 162.9832:958 164.83539:2461 164.94832:1617 168.88695:335 179.03329:12130 195.90508:128 197.8876:318 197.90512:301 203.08086:3346	9.41527e-05	9.41527e-05	9.41527e-05	0.00221156	0.002052	0.00193163	0.00164082	0.00193015	0.00171779	9.41527e-05	9.41527e-05	9.41527e-05	9.41527e-05	0.00168287	9.41527e-05	0.00968438	0.0119966	0.00904469	9.41527e-05
150	1.86	207.014	Unknown	[M-H]-	ion correlated with 71	0.205	TRUE	null	null	null	null	null	null	999	FALSE	FALSE	FALSE	Unit NormalizedByInternalStandardPeakHeight by alignment ID=331	FALSE	FALSE	null	null	null	null	null	null	null	7.98	207.01434:23904 208.01769:6405 209.02105:1221	96.95911:8492 163.02463:10241 164.95119:2100 181.94037:1282 187.86079:414 187.87605:224 191.0183:1842 207.01434:3	0.000144061	0.000144061	0.000144061	0.00429448	0.00382432	0.00407339	0.0036452	0.00476803	0.00397876	0.000144061	0.000144061	0.000144061	0.000144061	0.000144061	0.000144061	0.000144061	0.000144061	0.000144061	0.000144061
151	8.486	207.028	Unknown	[M-H]-	ion correlated with 92	0.289	TRUE	null	null	null	null	null	null	999	FALSE	FALSE	FALSE	Unit NormalizedByInternalStandardPeakHeight by alignment ID=331	FALSE	FALSE	null	null	null	null	null	null	null	13.8	207.02824:60691 208.03159:16536 209.03495:6913	89.02224:19 93.03359:57 96.95908:5365 111.94636:929 122.89368:1130 125.87235:2634 127.8692:1269 135.0437:562 136.04721:154 137.02298:29106 138.02608:2086 141.86668:1449 143.86301:813 148.94887:337 151.94118:74 159.87955:840 160.84081:9618 161.84955:23 162.83775:8013 163.0387:10848 163.92345:183 164.04271:959 164.83525:1916 164.92639:373 164.94533:933 179.03331:28034 179.84016:34 179.93497:215 180…	0.000136419	0.000136419	0.000136419	0.0109033	0.00628977	0.00528002	0.00369016	0.00220371	0.00186336	0.000136419	0.000136419	0.000136419	0.000136419	0.000136419	0.000136419	0.000136419	0.000136419	0.000136419	0.000136419
152	12.619	207.065	Unknown	[M-H]-	ion correlated with 124; ion correlated with 188	0.04	TRUE	null	null	null	null	null	null	999	FALSE	FALSE	FALSE	Unit NormalizedByInternalStandardPeakHeight by alignment ID=331	FALSE	FALSE	null	null	null	null	null	null	null	11.15	207.06517:60225 208.06852:11638 209.07188:1200	96.95913:22818 98.95528:518 112.98682:4881 116.92797:2537 129.976:1163 133.02977:1057 134.03596:191 135.04399:5820 145.93031:770 146.93748:1772 146.96323:3530 157.86244:5935 158.97577:4044 159.85989:4612 161.84303:3360 163.03946:409 163.83667:2788 163.84831:2760 163.95158:982 164.83524:116 164.92801:5247 164.94606:5750 174.95482:42985 175.9622:3548 176.96065:5291 178.83315:498 178.97508:8832 180.…	0.000119988	0.000119988	0.000119988	0.000119988	0.000119988	0.000119988	0.000119988	0.000119988	0.000119988	0.000119988	0.000119988	0.000119988	0.000119988	0.000119988	0.000119988	0.000119988	0.000119988	0.000119988	0.000119988
153	6.017	207.065	Unknown	[M-H]-	ion correlated with 297	0.237	TRUE	null	null	null	null	null	null	999	FALSE	FALSE	FALSE	Unit NormalizedByInternalStandardPeakHeight by alignment ID=331	FALSE	FALSE	null	null	null	null	null	null	null	8.87	207.0643:12791 208.06765:1590 209.07101:587	61.98825:1232 98.95487:27 99.92513:25 103.92007:432 116.92719:223 121.02859:6429 122.89377:1124 125.87424:420 130.96652:106 134.98587:111 135.04356:4704 137.02328:3064 141.86719:1197 143.86435:528 143.88142:354 146.96417:537 148.01477:12209 148.06207:155 152.90166:184 157.86182:556 158.84573:36 159.85861:9 159.87833:14 160.84047:2572 161.02359:24720 162.83806:3726 162.98145:88 163.03914:2561 163.…	8.76623e-05	8.76623e-05	8.76623e-05	0.00229799	8.76623e-05	0.00242059	0.00226488	0.0027187	0.00176268	8.76623e-05	8.76623e-05	8.76623e-05	0.00393776	0.00325741	0.00261334	8.76623e-05	8.76623e-05	8.76623e-05	0.00241335
154	16.8	209.117	Unknown	[M-H]-		0.273	TRUE	null	null	null	null	null	null	999	FALSE	FALSE	FALSE	Unit NormalizedByInternalStandardPeakHeight by alignment ID=331	FALSE	FALSE	null	null	null	null	null	null	null	28.57	209.11678:11729 210.12013:3035 211.12349:1020	61.98764:45842 70.99826:1401 72.99258:1265 75.00232:1781 76.98169:1686 78.95773:1113 79.9567:9620 86.97606:4613 87.92466:4970 88.93311:2063 90.99811:4077 92.91963:1523 96.95906:44417 97.9304:1248 98.95615:2254 99.92434:28398 100.92435:2395 100.93334:2096 101.92207:1411 101.94101:2717 102.94891:5663 102.96881:2910 103.91933:9024 104.92679:3038 112.98425:5030 114.93199:1197 114.98797:3056 115.91693…	8.29091e-05	8.29091e-05	8.29091e-05	0.00210715	0.0019671	0.00217659	0.00218437	0.00234316	0.00199747	0.00324122	0.00335453	0.00380868	8.29091e-05	8.29091e-05	8.29091e-05	8.29091e-05	8.29091e-05	8.29091e-05	0.00150905
155	6.839	210.052	Unknown	[M-H]-	ion correlated with 130	0.373	TRUE	null	null	null	null	null	null	999	FALSE	FALSE	FALSE	Unit NormalizedByInternalStandardPeakHeight by alignment ID=331	FALSE	FALSE	null	null	null	null	null	null	null	38.83	210.05058:5904 211.05393:1260 212.05729:445	96.95926:4826 112.9842:74 116.92789:207 146.93774:4366 146.96347:1772 157.86107:97 159.86043:743 160.84084:2352 162.83766:1814 163.84154:3886 163.95079:713 164.92851:469 164.9377:329 164.94576:243 165.01767:1078 174.9552:113143 175.97119:295 180.91141:663 187.86031:14223 191.94545:390 193.81624:52 195.02986:1998 195.80974:194048 197.80684:857 197.90085:731 198.90639:202 199.80576:630 200.90518:37…	0.000110589	0.000110589	0.000110589	0.000110589	0.000110589	0.0013268	0.000110589	0.000110589	0.000110589	0.000110589	0.000110589	0.000110589	0.000110589	0.00203703	0.00166569	0.000110589	0.000110589	0.000110589	0.00435262
156	15.781	211.132	Unknown	[M-H]-	ion correlated with 181	0.498	TRUE	null	null	null	null	null	null	999	FALSE	FALSE	FALSE	Unit NormalizedByInternalStandardPeakHeight by alignment ID=331	FALSE	FALSE	null	null	null	null	null	null	null	101.45	211.13226:28132 212.13561:8080 213.13897:1083	61.98793:53786 75.00298:1613 76.98115:1169 79.95697:10767 86.97507:4184 87.92497:4681 88.9332:2782 88.98242:1247 89.02313:1043 90.9969:4056 92.92001:1052 96.95899:52438 98.95526:2869 99.07985:4130 99.92496:18515 100.92784:3300 101.93939:2359 102.94849:4517 102.97043:2340 103.91911:9471 104.92576:2512 112.98431:5580 114.98693:2845 115.9192:1122 116.927:15473 116.97697:2668 117.92805:2070 118.94211…	9.76065e-05	9.76065e-05	9.76065e-05	0.00505405	0.00457222	0.00521726	0.00485985	0.00532144	0.00503062	0.00874841	0.0088741	0.00887255	9.76065e-05	9.76065e-05	9.76065e-05	0.00713048	0.00826234	0.0106176	9.76065e-05
157	15.103	211.133	Unknown	[M-H]-	ion correlated with 182	0.325	TRUE	null	null	null	null	null	null	999	FALSE	FALSE	FALSE	Unit NormalizedByInternalStandardPeakHeight by alignment ID=331	FALSE	FALSE	null	null	null	null	null	null	null	83.59	211.1331:15866 212.13645:4880 213.13981:929	61.98802:54353 70.99885:1097 72.99232:1483 75.00265:1189 76.98172:1567 79.9565:10187 85.02845:1288 86.97516:3872 87.92484:3665 88.93214:2293 88.98582:2489 89.02464:1260 90.99683:3805 92.91827:1264 96.9593:53187 97.06509:2070 98.95534:3064 99.92526:11996 100.92559:1723 101.9391:1779 102.94835:5162 102.97043:1945 103.91952:9641 104.92674:3071 109.02793:1156 112.98468:4398 114.98789:3359 115.91953:1…	9.13906e-05	9.13906e-05	9.13906e-05	0.00285033	0.00265517	0.00287785	0.00257292	0.0028248	0.00221624	0.00362077	0.00332347	0.00310911	9.13906e-05	9.13906e-05	9.13906e-05	0.0156566	0.0186857	0.0211169	9.13906e-05
158	17.279	211.148	Unknown	[M-H]-		0.064	TRUE	null	null	null	null	null	null	999	FALSE	FALSE	FALSE	Unit NormalizedByInternalStandardPeakHeight by alignment ID=331	FALSE	FALSE	null	null	null	null	null	null	null	81.83	211.14786:239016 212.15121:74296 213.15457:5479	112.98381:537 114.93417:689 116.92748:13861 117.9277:1494 118.92548:521 118.94186:351 129.97487:1199 134.89233:578 135.97023:713 136.90991:1212 136.92302:912 145.9297:2195 146.93732:839 146.96364:7287 157.86151:5174 158.97757:867 159.85812:3877 160.84058:4426 160.96658:265 161.8455:2804 162.83781:3573 162.9377:152 163.84254:1699 163.92755:955 163.94881:3663 164.83481:1504 164.92619:496 164.94649:…	0.000145592	0.000145592	0.000145592	0.000145592	0.000145592	0.000145592	0.000145592	0.000145592	0.000145592	0.0337316	0.0448442	0.0529082	0.000145592	0.000145592	0.000145592	0.000145592	0.000145592	0.000145592	0.000145592
159	16.067	213.091	Unknown	[M-H]-		0.052	TRUE	null	null	null	null	null	null	999	FALSE	FALSE	FALSE	Unit NormalizedByInternalStandardPeakHeight by alignment ID=331	FALSE	FALSE	null	null	null	null	null	null	null	23.8	213.09193:9239 214.09528:1961 215.09864:355	61.98856:5159 79.95693:503 99.92516:2245 103.92019:625 114.98833:516 122.89327:1035 125.87314:4008 127.86987:2593 130.96678:2246 134.9856:586 136.90955:351 141.8683:764 146.96402:3817 158.84886:495 160.84073:16717 162.83795:15405 162.98331:598 163.84525:2 164.83521:3581 164.95184:446 169.10068:3440 176.82848:483 176.83806:503 178.8324:819 180.90794:564 197.80638:1352 197.90445:416 209.11554:8325 …	0.000180943	0.000180943	0.000180943	0.000180943	0.000180943	0.000180943	0.000180943	0.000180943	0.000180943	0.000180943	0.000180943	0.000180943	0.000180943	0.000180943	0.000180943	0.000180943	0.000180943	0.000180943	0.00244591
160	1.438	215.944	Unknown	[M-H]-		0.173	TRUE	null	null	null	null	null	null	999	FALSE	FALSE	FALSE	Unit NormalizedByInternalStandardPeakHeight by alignment ID=331	FALSE	FALSE	null	null	null	null	null	null	null	12.32	215.94492:10540 216.94827:1492 217.95163:1706	71.01344:1843 96.95915:111075 98.95628:5141 111.00781:313 115.00204:18746 116.92741:11861 145.93021:2307 146.93875:2622 146.96358:1208 158.98537:7318 160.84077:710 162.8378:689 163.9501:115 164.92297:7529 164.93385:7877 173.00601:1142 174.95496:55369 176.95915:1805 178.97536:10548 181.91185:4591 181.91954:5903 181.93024:5746 182.97806:6427 184.93457:2857 188.92369:908 190.92068:5397 191.01686:603…	0.000107287	0.000107287	0.000107287	0.00189362	0.00180846	0.00230263	0.00248378	0.0026328	0.00175414	0.000107287	0.000107287	0.000107287	0.000107287	0.000107287	0.000107287	0.00107287	0.000107287	0.00172246	0.000107287
161	1.185	216.967	Unknown	[M-H]-		0.478	TRUE	null	null	null	null	null	null	999	FALSE	FALSE	FALSE	Unit NormalizedByInternalStandardPeakHeight by alignment ID=331	FALSE	FALSE	null	null	null	null	null	null	null	8.1	216.96526:9123 217.96861:2626 218.97197:1229	79.95644:12623 85.02969:33098 87.00828:68260 99.92543:1319 103.91801:3050 111.0078:264302 112.01133:12775 113.01176:2635 115.0027:1393 129.01807:7052 129.97473:2423 130.96803:1159 130.998:2586 136.90996:1636 147.02853:1026 154.9962:2493 162.98169:1286 168.95129:1418 172.95384:2833 173.00778:7478 176.90421:2027 180.89935:5306 180.91258:5241 184.95482:2949 188.99826:4391 191.01859:133348 192.02185:…	9.70263e-05	9.70263e-05	9.70263e-05	0.00163906	0.00160991	0.00203717	0.00191517	0.00211504	0.00189309	9.70263e-05	9.70263e-05	9.70263e-05	0.00123169	9.70263e-05	0.00144905	0.00198383	0.00181616	0.00219623	9.70263e-05
162	18.174	217.865	Unknown	[M-H]-		0.442	TRUE	null	null	null	null	null	null	999	FALSE	FALSE	FALSE	Unit NormalizedByInternalStandardPeakHeight by alignment ID=331	FALSE	FALSE	null	null	null	null	null	null	null	3.81	217.8642:12961 218.86755:1991 219.87091:2785	96.95915:2306 115.9196:43 122.89458:786 124.9086:280 125.8725:950 127.8694:1396 157.86166:155 158.84537:618 159.85864:114 160.84091:12542 161.02307:1297538 161.84944:975 162.0266:117501 162.83795:15220 164.83514:3407 166.83142:443 170.87177:5625 176.96074:141 184.88013:287 187.85281:4586 187.86688:5280 189.86031:2698 189.8732:2748 190.92725:2262 193.06479:841 197.88853:331 197.90283:348 205.83823…	0.000142045	0.000142045	0.000142045	0.00232847	0.00207495	0.00194634	0.00175751	0.000142045	0.000142045	0.00200968	0.00163794	0.00207551	0.000142045	0.00229444	0.000142045	0.000142045	0.00193801	0.000142045	0.000142045
163	1.512	217.96	Unknown	[M-H]-		0.964	TRUE	null	null	null	null	null	null	999	FALSE	FALSE	FALSE	Unit NormalizedByInternalStandardPeakHeight by alignment ID=331	FALSE	FALSE	null	null	null	null	null	null	null	15.21	217.95999:39430 218.96334:3640 219.9667:1541	73.02891:8593 99.00764:2914 102.94808:247 111.0073:1227 114.98746:5631 115.00077:5547 116.92728:3696 117.0178:211460 118.02122:7676 130.96599:48 133.00821:309 141.0544:4068 145.93086:965 146.93954:0 146.96338:1025 147.02817:2053 157.86185:2771 159.85875:1173 161.84494:951 162.92409:467 162.97475:314 163.84183:253 172.95284:2099 174.97833:1720 180.06834:2701 184.99336:10035 186.98106:1801 187.8611…	0.00011165	0.00011165	0.00011165	0.0070838	0.00686035	0.00931992	0.00976013	0.0102929	0.00601908	0.0021594	0.00208651	0.00203704	0.00508841	0.00569019	0.00701932	0.00654926	0.005583	0.00716654	0.00348082
164	2.925	218.102	Unknown	[M-H]-		0.297	TRUE	null	null	null	null	null	null	999	FALSE	FALSE	FALSE	Unit NormalizedByInternalStandardPeakHeight by alignment ID=331	FALSE	FALSE	null	null	null	null	null	null	null	27.03	218.10312:5478 219.10647:1578 220.10983:340	96.95941:3594 111.94617:370 111.95254:373 123.04552:3205 135.04492:12428 151.04117:6445 159.97734:239 167.03389:1929 179.03525:12067 187.86208:524 189.86194:615 197.04457:207340 198.04803:17593 199.04927:2717 214.88051:477 216.87724:77 216.8949:470 218.10312:6340	9.29608e-05	9.29608e-05	9.29608e-05	9.29608e-05	9.29608e-05	9.29608e-05	9.29608e-05	0.00163985	9.29608e-05	9.29608e-05	9.29608e-05	9.29608e-05	9.29608e-05	9.29608e-05	9.29608e-05	9.29608e-05	9.29608e-05	9.29608e-05	9.29608e-05
165	9.947	219.026	Unknown	[M+Na-2H]-	adduct linked to 132_[M-H]-	0.972	TRUE	null	null	null	null	null	null	999	FALSE	FALSE	FALSE	Unit NormalizedByInternalStandardPeakHeight by alignment ID=331	FALSE	FALSE	null	null	null	null	null	null	null	14.47	219.026:32985 220.02935:3550 221.03271:5085	88.98692:789 89.00294:408 104.0258:2081 108.02044:1023 109.02837:5847 115.01767:1234 116.92733:508 122.03555:1305 123.04411:17755 124.04743:1346 132.02046:82876 132.94756:1169 133.02808:912410 133.14622:4041 134.03322:86249 134.89574:1254 135.04376:264822 135.96988:3362 136.0468:21334 137.02405:1383 137.04317:1819 137.0537:2140 149.02228:1952 150.03024:5654 151.03857:22569 152.04233:1943 159.0264…	7.6754e-05	7.6754e-05	7.6754e-05	0.00592589	0.00518205	0.00640582	0.00617538	0.00766337	0.00608907	0.00076754	7.6754e-05	7.6754e-05	0.00460763	0.00576298	0.00486144	0.00352559	0.00400141	0.00428893	0.00512918
166	2.955	219.026	Unknown	[M+Na-2H]-	ion correlated with 101; ion correlated with 18; adduct linked to 139_[M-H]-	0.731	TRUE	null	null	null	null	null	null	999	FALSE	FALSE	FALSE	Unit NormalizedByInternalStandardPeakHeight by alignment ID=331	FALSE	FALSE	null	null	null	null	null	null	null	19.63	219.0256:29944 220.02895:7568 221.03231:912	96.95921:28476 98.95477:977 109.02809:974 116.92829:2679 123.04372:4131 134.03607:1057 135.04352:24115 136.0468:1989 146.93874:1098 149.02226:1410 150.03021:2617 151.03867:10027 157.86246:505 159.85901:547 161.843:231 163.84016:752 164.93314:30 167.03197:4765 174.95454:19745 176.9635:2298 178.9799:5784 179.03323:22159 180.03645:2194 181.92101:421 181.93196:379 183.91782:198 187.86099:4422 191.945…	9.74071e-05	9.74071e-05	9.74071e-05	0.00537961	0.00471943	0.00581009	0.00538112	0.00659412	0.00653863	0.00317895	0.00336808	0.00448745	0.00256787	0.00180507	9.74071e-05	0.00553135	0.00540645	0.00569153	9.74071e-05
167	11.873	219.044	Unknown	[M+FA-H]-	ion correlated with 1421; ion correlated with 206; ion correlated with 258; ion correlated with 191; ion correlated with 204; ion correlated with 224; ion correlated with 215; ion correlated with 207; ion correlated with 233; adduct linked to 131_[M+Na-2H]-	0.233	TRUE	null	null	null	null	null	null	999	FALSE	FALSE	FALSE	Unit NormalizedByInternalStandardPeakHeight by alignment ID=331	FALSE	FALSE	null	null	null	null	null	null	null	9.02	219.04356:11208 220.04691:5550 221.05027:15019	61.98815:8461 79.95665:3560 86.97607:1395 87.92507:855 88.98647:1338 90.99755:1445 99.92508:1068 102.94812:1469 103.91962:1054 104.92775:471 109.02834:8213 116.97652:648 118.99317:2137 122.89443:2540 130.96428:2891 132.97157:1481 134.98683:1445 135.04416:6572 141.86737:3207 145.02794:106 147.95708:354 149.01553:1220 149.02426:1322 149.91202:916 151.03918:1773 157.02821:705 159.04391:1362 161.0236…	9.70237e-05	9.70237e-05	9.70237e-05	0.00201358	0.00198772	0.00184715	0.00168754	0.00191261	0.00153589	9.70237e-05	9.70237e-05	9.70237e-05	9.70237e-05	9.70237e-05	9.70237e-05	9.70237e-05	9.70237e-05	9.70237e-05	9.70237e-05
168	10.018	221.044	Unknown	[M-H]-	ion correlated with 602; ion correlated with 898	0.153	TRUE	null	null	null	null	null	null	999	FALSE	FALSE	FALSE	Unit NormalizedByInternalStandardPeakHeight by alignment ID=331	FALSE	FALSE	null	null	null	null	null	null	null	30.37	221.04607:5662 222.04942:1232 223.05278:165	104.02618:1701 109.02874:4711 115.0169:1280 116.92735:580 122.03502:1133 123.0435:14640 124.04722:1088 132.02051:73953 133.02811:792282 134.03346:75196 135.04376:231245 136.04747:18774 137.02307:1208 137.05338:1761 149.02373:1640 150.03069:5247 151.03865:20340 152.04533:1916 159.04498:83 161.02299:1105425 161.15271:5281 162.02632:101275 163.02939:12684 177.01797:19451 178.02245:2555 179.03352:182…	9.84803e-05	9.84803e-05	9.84803e-05	9.84803e-05	0.00108419	0.00137377	0.0012256	0.00165058	9.84803e-05	9.84803e-05	9.84803e-05	9.84803e-05	9.84803e-05	9.84803e-05	9.84803e-05	9.84803e-05	9.84803e-05	9.84803e-05	9.84803e-05
169	11.877	221.06	Unknown	[M-H]-	ion correlated with 206; ion correlated with 258; ion correlated with 131; ion correlated with 204; ion correlated with 224; similar chromatogram in higher mz_444	0.197	TRUE	null	null	null	null	null	null	999	FALSE	FALSE	FALSE	Unit NormalizedByInternalStandardPeakHeight by alignment ID=331	FALSE	FALSE	null	null	null	null	null	null	null	11.88	221.06001:10086 222.06336:2586 223.06672:2544	61.98815:11168 79.95665:4071 86.97607:1646 87.92507:1097 88.98647:1338 90.99755:1762 99.92508:1396 102.94812:1781 103.91962:1578 104.92775:640 109.02834:8213 116.97652:824 118.99317:2648 122.89443:3364 125.87209:207 130.96428:3687 132.97157:1829 134.98683:1837 135.04416:6572 141.86737:4311 145.02794:36 147.95708:554 149.01553:1220 149.02426:1322 149.91202:1112 151.03918:1773 157.02821:649 159.043…	8.23682e-05	8.23682e-05	8.23682e-05	0.00181197	0.00168014	0.00161938	0.00125604	8.23682e-05	8.23682e-05	8.23682e-05	8.23682e-05	8.23682e-05	8.23682e-05	8.23682e-05	8.23682e-05	8.23682e-05	8.23682e-05	8.23682e-05	8.23682e-05
170	9.936	223.023	Unknown	[M+FA-H]-	ion correlated with 143; ion correlated with 17; adduct linked to 87_[M+Na-2H]-	0.908	TRUE	null	null	null	null	null	null	999	FALSE	FALSE	FALSE	Unit NormalizedByInternalStandardPeakHeight by alignment ID=331	FALSE	FALSE	null	null	null	null	null	null	null	38.58	223.02322:57629 224.02657:8859 225.02993:1648	88.98692:789 89.00294:408 104.0258:2081 108.02044:1023 109.02837:5847 115.01767:1234 116.92733:508 122.03555:1305 123.04411:17755 124.04743:1346 132.02046:82876 132.94756:1169 133.02808:912410 133.14622:4041 134.03322:86249 134.89574:1254 135.04376:264822 135.96988:3362 136.0468:21334 137.02405:1383 137.04317:1819 137.0537:2140 149.02228:1952 150.03024:5654 151.03857:22569 152.04233:1943 159.0264…	0.000125586	0.000125586	0.000125586	0.0103532	0.00956228	0.0102335	0.00948437	0.0116204	0.00872768	0.000125586	0.000125586	0.000125586	0.00359149	0.0037108	0.00330764	0.0121706	0.0155065	0.0138215	0.00303324
171	7.871	223.096	Unknown	[M-H]-	ion correlated with 610; similar chromatogram in higher mz_610	0.313	TRUE	null	null	null	null	null	null	999	FALSE	FALSE	FALSE	Unit NormalizedByInternalStandardPeakHeight by alignment ID=331	FALSE	FALSE	null	null	null	null	null	null	null	15.97	223.09648:7063 224.09983:2154 225.10319:476	79.95663:23188 101.02357:1950 112.98425:1967 136.91074:1057 136.9274:1045 145.9304:1631 146.9632:6679 159.85869:9815 160.84067:1567 161.84502:714 162.83745:1690 162.93703:1908 163.84088:4004 163.95113:1285 168.93832:1582 176.96103:17178 178.9761:41954 180.91083:2277 183.92007:3918 190.92552:13291 195.80975:194603 197.80704:244803 198.90726:5007 199.80423:108346 200.90425:218 201.80138:18368 202.9…	7.54009e-05	7.54009e-05	7.54009e-05	0.00126882	0.00122036	0.00126934	0.00122187	7.54009e-05	7.54009e-05	7.54009e-05	7.54009e-05	7.54009e-05	7.54009e-05	7.54009e-05	7.54009e-05	7.54009e-05	7.54009e-05	7.54009e-05	7.54009e-05
172	16.834	223.111	Unknown	[M-H]-		0.076	TRUE	null	null	null	null	null	null	999	FALSE	FALSE	FALSE	Unit NormalizedByInternalStandardPeakHeight by alignment ID=331	FALSE	FALSE	null	null	null	null	null	null	null	64.11	223.11139:23118 224.11474:9523 225.1181:835	61.98808:42020 70.99871:1138 76.98212:1374 79.95675:9119 86.97549:5647 87.92503:3343 88.93348:1757 88.98405:1177 90.99774:3123 96.95931:48118 98.9555:2606 99.92511:23942 100.92651:3383 101.92735:1921 101.94098:1264 102.94899:2166 102.96984:2637 103.91992:5640 104.92793:1744 112.98469:3408 114.9884:3300 115.92066:1801 116.92784:19709 116.9783:2593 117.92901:2582 118.96581:2065 118.9921:6476 119.94…	0.000108489	0.000108489	0.000108489	0.000108489	0.000108489	0.000108489	0.000108489	0.000108489	0.000108489	0.000108489	0.000108489	0.000108489	0.000108489	0.000108489	0.000108489	0.000108489	0.000108489	0.000108489	0.000108489
173	1.168	225	Unknown	[M+Na-2H]-	adduct linked to 146_[M-H]-	0.365	TRUE	null	null	null	null	null	null	999	FALSE	FALSE	FALSE	Unit NormalizedByInternalStandardPeakHeight by alignment ID=331	FALSE	FALSE	null	null	null	null	null	null	null	3.75	225.00024:10007 226.00359:1773 227.00695:469	79.95695:12623 87.00771:68235 99.92556:1302 103.91891:3037 111.00771:264289 112.01193:12763 114.98978:1294 129.01778:7201 129.97473:2423 130.96661:1125 130.99725:2598 136.90933:1625 141.022:1291 147.02831:1026 154.9827:2552 162.98106:1322 168.88763:525 168.94458:1282 172.94087:3027 173.00815:7482 176.90303:2029 180.89934:5315 180.91396:5257 191.01839:133360 192.0219:8027 193.02315:416 197.88884:5…	0.000112839	0.000112839	0.000112839	0.00179772	0.00170031	0.00205974	0.000112839	0.000112839	0.00208044	0.000112839	0.000112839	0.000112839	0.000112839	0.00192943	0.000112839	0.00552911	0.000112839	0.000112839	0.00465667
174	5.592	225.111	Unknown	[M-H]-	ion correlated with 398	0.281	TRUE	null	null	null	null	null	null	999	FALSE	FALSE	FALSE	Unit NormalizedByInternalStandardPeakHeight by alignment ID=331	FALSE	FALSE	null	null	null	null	null	null	null	25.88	225.11208:13429 226.11543:3975 227.11879:803	59.01415:1840 61.98796:43122 76.98148:1182 78.95819:1058 79.95692:12749 86.97559:4159 87.92513:2889 88.9321:1490 88.98202:1213 89.02262:1282 90.99766:3616 92.91987:1129 96.95918:83347 98.95495:4094 99.92501:5999 101.02455:1026 101.94135:1334 102.94875:4751 102.97047:2178 103.91947:9305 104.92654:3119 112.985:2845 114.98702:1794 116.92744:5480 116.9757:1231 118.94256:1049 118.96537:1554 118.99239:…	9.68265e-05	9.68265e-05	9.68265e-05	0.00241261	0.00209414	0.00224814	0.00202842	0.00216096	0.00177399	0.0206278	0.014105	0.0160064	9.68265e-05	9.68265e-05	9.68265e-05	9.68265e-05	9.68265e-05	9.68265e-05	0.00543072
175	6.568	225.112	Unknown	[M-H]-		0.237	TRUE	null	null	null	null	null	null	999	FALSE	FALSE	FALSE	Unit NormalizedByInternalStandardPeakHeight by alignment ID=331	FALSE	FALSE	null	null	null	null	null	null	null	15.98	225.11139:5930 226.11474:1601 227.1181:317	61.98766:17535 79.95654:2935 88.98758:384 99.92468:1578 103.91939:2871 109.02863:5464 122.89417:5337 125.87208:9917 127.86784:6312 130.96019:5976 141.86716:6567 143.86418:3321 158.84833:1425 159.04433:2623 160.8407:35564 161.04546:1068 162.83749:31973 162.98174:2508 164.83482:8321 164.9514:1439 168.88599:330 176.83545:1670 178.83295:1262 180.9415:916 197.89806:3335 203.03572:13384 225.11139:749	9.50579e-05	9.50579e-05	9.50579e-05	0.00106527	9.50579e-05	9.50579e-05	9.50579e-05	9.50579e-05	9.50579e-05	0.00112659	9.50579e-05	0.00129634	9.50579e-05	9.50579e-05	9.50579e-05	0.00836542	0.00953379	0.00834785	9.50579e-05
176	10.525	227.055	Unknown	[M-H]-	ion correlated with 129; ion correlated with 580	0.265	TRUE	null	null	null	null	null	null	999	FALSE	FALSE	FALSE	Unit NormalizedByInternalStandardPeakHeight by alignment ID=331	FALSE	FALSE	null	null	null	null	null	null	null	20.07	227.05684:7073 228.06019:1438 229.06355:203	96.95977:24241 98.95647:284 112.98548:425 116.92843:1877 129.97603:156 133.02901:2012 157.86176:42 158.97824:5735 159.86189:2178 164.92972:3287 164.94576:959 166.92671:252 174.95529:20447 176.95689:1145 178.97733:4848 179.03522:1040 187.85913:13054 191.94608:3786 195.81035:24933 197.80717:14197 201.80345:3131 206.97141:86 207.02997:1275 209.04543:404 209.94933:6778 210.94012:747 210.95274:492 221…	0.000116901	0.000116901	0.000116901	0.000116901	0.000116901	0.000116901	0.000116901	0.000116901	0.000116901	0.000116901	0.000116901	0.000116901	0.000116901	0.000116901	0.000116901	0.00116901	0.00148513	0.00147505	0.000116901
177	6.064	227.091	Unknown	[M-H]-		0.823	TRUE	null	null	null	null	null	null	999	FALSE	FALSE	FALSE	Unit NormalizedByInternalStandardPeakHeight by alignment ID=331	FALSE	FALSE	null	null	null	null	null	null	null	16.82	227.09094:139250 228.09429:31754 229.09765:3800	96.95911:30205 98.9557:1365 111.94565:2016 112.98481:262 116.92747:651 121.02781:5115 134.03535:240 135.04437:1253 137.02289:3216 139.03806:1058 146.9371:1225 148.01494:11868 148.06108:1092 149.02081:1010 157.86156:1869 158.97684:3222 159.85902:520 159.87804:598 161.02322:24720 162.02875:2699 163.03903:2275 164.9267:435 165.01782:11730 166.01955:1035 174.95441:25431 175.96593:2295 176.96095:2491 …	7.3916e-05	7.3916e-05	7.3916e-05	0.0250167	0.0254224	0.0278959	0.0281548	0.032838	0.0314773	7.3916e-05	7.3916e-05	7.3916e-05	0.00877819	0.00992666	0.0080731	7.3916e-05	7.3916e-05	7.3916e-05	0.0246891
178	18.299	227.179	Unknown	[M-H]-		0.064	TRUE	null	null	null	null	null	null	999	FALSE	FALSE	FALSE	Unit NormalizedByInternalStandardPeakHeight by alignment ID=331	FALSE	FALSE	null	null	null	null	null	null	null	74.27	227.17859:147402 228.18194:59144 229.1853:4402	96.95889:10001 98.95512:741 145.92876:58 146.92825:403 146.93782:328 146.96373:8171 151.92207:855 157.86134:20182 158.97816:5745 159.85829:12646 161.84485:10751 162.94011:1478 163.84154:7228 163.9297:2506 163.95056:2707 164.92392:4784 164.94449:3193 165.84093:2063 174.95485:36713 175.9686:3716 176.96283:3575 177.84108:2840 178.97701:10917 179.84076:2883 180.9097:2119 181.91579:1193 183.91431:632 …	0.00012125	0.00012125	0.00012125	0.00012125	0.00012125	0.00012125	0.00012125	0.00012125	0.00012125	0.0208024	0.0257241	0.0289797	0.00012125	0.00012125	0.00012125	0.00012125	0.00012125	0.00012125	0.00012125
179	8.487	229.01	Unknown	[M-H]-	ion correlated with 29; ion correlated with 39	0.546	TRUE	null	null	null	null	null	null	999	FALSE	FALSE	FALSE	Unit NormalizedByInternalStandardPeakHeight by alignment ID=331	FALSE	FALSE	null	null	null	null	null	null	null	32.89	229.01019:38070 230.01354:6898 231.0169:3594	89.02224:9 93.03359:54 96.95908:5929 111.94636:971 122.89368:1016 125.87235:2475 127.8692:1176 135.0437:519 136.04721:150 137.02298:29103 138.02608:2085 141.86668:1310 143.86301:740 148.94887:349 151.94118:90 159.87955:870 160.84081:9618 161.84955:84 162.83775:8013 163.0387:10843 163.92345:218 163.93076:23 164.04271:958 164.83525:1916 164.92639:470 164.94533:1033 174.95462:844 175.96367:75 179.03…	7.90494e-05	7.90494e-05	7.90494e-05	0.00683949	0.00540223	0.00591512	0.00523311	0.00649487	0.00579906	7.90494e-05	7.90494e-05	7.90494e-05	0.00480971	0.00618867	0.00484062	7.90494e-05	7.90494e-05	7.90494e-05	0.00624447
180	11.051	229.013	Unknown	[M-H]-	ion correlated with 619; ion correlated with 1158; similar chromatogram in higher mz_619	0.253	TRUE	null	null	null	null	null	null	999	FALSE	FALSE	FALSE	Unit NormalizedByInternalStandardPeakHeight by alignment ID=331	FALSE	FALSE	null	null	null	null	null	null	null	23.29	229.01299:11359 230.01634:2247 231.0197:568	61.98777:44803 72.99291:1074 75.00368:1256 76.98183:1653 79.95659:12960 86.97658:4140 87.92415:3268 88.93212:1909 88.98476:2143 89.02265:1519 90.99711:4063 92.91965:1260 96.95879:67416 98.95485:3184 99.92482:5914 102.94823:5523 102.97081:2449 103.91921:8899 104.92745:3501 112.98228:1789 114.9871:2934 116.92791:4596 116.97662:2590 118.94176:1016 118.96563:1367 118.99155:7824 119.94656:2068 120.933…	0.000122935	0.000122935	0.000122935	0.00204068	0.00177646	0.00210228	0.00190057	0.00243664	0.00195982	0.000122935	0.000122935	0.000122935	0.0148173	0.00813562	0.00906032	0.000122935	0.000122935	0.000122935	0.0215053
181	15.782	229.143	Unknown	[M-H]-	ion correlated with 156	0.45	TRUE	null	null	null	null	null	null	999	FALSE	FALSE	FALSE	Unit NormalizedByInternalStandardPeakHeight by alignment ID=331	FALSE	FALSE	null	null	null	null	null	null	null	92.58	229.14259:23924 230.14594:6702 231.1493:927	61.98793:53786 75.00298:1613 76.98115:1169 79.95697:10767 86.97507:4184 87.92497:4681 88.9332:2782 88.98242:1247 89.02313:1043 90.9969:4056 92.92001:1052 96.95899:52438 98.95526:2869 99.07985:4130 99.92496:18515 100.92784:3300 101.93939:2359 102.94849:4517 102.97043:2340 103.91911:9471 104.92576:2512 112.98431:5580 114.98693:2845 115.9192:1122 116.927:15473 116.97697:2668 117.92805:2070 118.94211…	9.18661e-05	9.18661e-05	9.18661e-05	0.00429805	0.00373295	0.00429528	0.00379743	0.00413466	0.00388512	0.006978	0.00698436	0.00714637	9.18661e-05	9.18661e-05	9.18661e-05	0.00592478	0.00663172	0.00827273	9.18661e-05
182	15.104	229.143	Unknown	[M-H]-	ion correlated with 157	0.321	TRUE	null	null	null	null	null	null	999	FALSE	FALSE	FALSE	Unit NormalizedByInternalStandardPeakHeight by alignment ID=331	FALSE	FALSE	null	null	null	null	null	null	null	71.99	229.14304:14715 230.14639:5217 231.14975:731	61.98802:54353 70.99885:1097 72.99232:1483 75.00265:1189 76.98172:1567 79.9565:10187 85.02845:1288 86.97516:3872 87.92484:3665 88.93214:2293 88.98582:2489 89.02464:1260 90.99683:3805 92.91827:1264 96.9593:53187 97.06509:2070 98.95534:3064 99.92526:11996 100.92559:1723 101.9391:1779 102.94835:5162 102.97043:1945 103.91952:9641 104.92674:3071 109.02793:1156 112.98468:4398 114.98789:3359 115.91953:1…	8.97065e-05	8.97065e-05	8.97065e-05	0.00264353	0.00241115	0.00245736	0.00220236	0.00252166	0.0020774	0.00314896	0.00294845	0.00282398	8.97065e-05	8.97065e-05	8.97065e-05	0.0138206	0.0166374	0.0188747	8.97065e-05
183	11.746	231.068	Unknown	[M-H]-		0.193	TRUE	null	null	null	null	null	null	999	FALSE	FALSE	FALSE	Unit NormalizedByInternalStandardPeakHeight by alignment ID=331	FALSE	FALSE	null	null	null	null	null	null	null	41.84	231.06813:9634 232.07148:1356 233.07484:808	61.98776:11879 79.95648:2482 99.92494:1521 103.9201:2306 114.9894:463 122.893:3272 125.87201:5049 129.9753:1153 130.96613:3948 134.98624:1881 136.90775:686 141.86623:5285 143.86481:2573 143.88351:3699 146.96404:3814 152.90344:1247 158.84596:1500 159.85884:755 159.87817:836 160.84045:31846 160.96405:824 160.97549:785 161.04399:335 161.8493:889 162.83771:28093 162.98158:2719 164.83461:7750 164.9482…	9.76439e-05	9.76439e-05	9.76439e-05	0.00173083	0.00160372	0.00165289	0.00145507	0.00153286	9.76439e-05	9.76439e-05	9.76439e-05	9.76439e-05	9.76439e-05	9.76439e-05	9.76439e-05	9.76439e-05	9.76439e-05	9.76439e-05	0.0367535
184	12.881	231.068	Unknown	[M-H]-		0.112	TRUE	null	null	null	null	null	null	999	FALSE	FALSE	FALSE	Unit NormalizedByInternalStandardPeakHeight by alignment ID=331	FALSE	FALSE	null	null	null	null	null	null	null	42.09	231.06903:5778 232.07238:1045 233.07574:19572	61.98779:39105 79.95654:7995 99.92523:4184 103.91981:6134 114.98675:566 122.89331:12509 125.87208:13706 127.86901:13556 130.96455:11931 134.98735:6100 136.90804:1566 141.86671:14110 143.86607:6564 143.88368:8988 146.96405:9143 158.84537:3833 160.84029:84638 161.04625:3046 162.83772:70182 162.9817:6968 164.83554:14432 164.92659:1255 166.83405:1840 168.88602:3030 170.87549:1532 176.83502:463 178.83…	0.000103808	0.000103808	0.000103808	0.00103808	0.000103808	0.000103808	0.000103808	0.000103808	0.000103808	0.000103808	0.000103808	0.000103808	0.000103808	0.000103808	0.000103808	0.000103808	0.000103808	0.000103808	0.0363794
185	1.187	232.987	Unknown	[M-H]-		0.498	TRUE	null	null	null	null	null	null	999	FALSE	FALSE	FALSE	Unit NormalizedByInternalStandardPeakHeight by alignment ID=331	FALSE	FALSE	null	null	null	null	null	null	null	4.36	232.9877:18390 233.99105:2510 234.99441:2241	79.95644:12623 85.02969:32479 87.00828:67062 99.92543:1208 103.91801:3244 111.0078:264614 112.01133:12809 113.01176:2635 115.0027:1393 129.01807:4496 129.97473:2423 130.96803:1183 130.998:2754 136.90996:1787 147.02853:824 154.9962:2687 162.98169:1284 164.94897:145 168.95129:1424 172.95384:2879 173.00778:7780 176.90421:2039 180.89935:6394 180.91258:6314 184.95482:2974 186.93294:873 188.99826:4425 …	9.69127e-05	9.69127e-05	9.69127e-05	0.00330391	0.00293374	0.00249365	0.00215049	0.00252381	0.00179137	0.000969127	9.69127e-05	9.69127e-05	0.00137444	0.00150413	0.00156086	9.69127e-05	0.00296743	9.69127e-05	9.69127e-05
186	13.949	233.084	Unknown	[M-H]-		0.197	TRUE	null	null	null	null	null	null	999	FALSE	FALSE	FALSE	Unit NormalizedByInternalStandardPeakHeight by alignment ID=331	FALSE	FALSE	null	null	null	null	null	null	null	20.94	233.08403:5714 234.08738:661 235.09074:393	61.9876:20168 79.95626:2368 99.92532:4113 103.91962:4555 114.98788:905 122.89351:7060 125.87177:11300 127.86889:6551 129.97478:1568 130.965:6430 134.98714:3944 135.04341:8695 141.86768:9817 143.8643:4592 146.96376:12047 152.90338:1413 158.84454:2786 160.84079:48684 162.83745:46542 162.98154:4123 164.83527:12364 164.94868:1824 168.88542:2006 170.86754:1912 170.94185:136 176.83676:4913 177.01871:26…	0.000102658	0.000102658	0.000102658	0.00102658	0.000102658	0.000102658	0.000102658	0.000102658	0.000102658	0.000102658	0.000102658	0.000102658	0.000102658	0.000102658	0.000102658	0.000102658	0.000102658	0.000102658	0.00996886
187	12.976	233.084	Unknown	[M-H]-		0.474	TRUE	null	null	null	null	null	null	999	FALSE	FALSE	FALSE	Unit NormalizedByInternalStandardPeakHeight by alignment ID=331	FALSE	FALSE	null	null	null	null	null	null	null	730.02	233.08371:562486 234.08706:93691 235.09042:44843	79.95657:731 96.95895:11612 98.95615:626 134.98653:6 135.04391:8415 141.86668:97 143.86349:400 149.04404:884 161.04381:1583 164.94652:620 175.03851:4012 179.03474:2060 197.04379:2738 221.06493:2518 233.08371:539259	0.000113738	0.000113738	0.000113738	0.101053	0.0973737	0.105926	0.10145	0.115937	0.100136	0.00147168	0.0014926	0.00175117	0.000113738	0.000113738	0.000113738	0.000113738	0.000113738	0.000113738	1.29181
188	12.625	235.06	Unknown	[M-H]-	ion correlated with 124	0.072	TRUE	null	null	null	null	null	null	999	FALSE	FALSE	FALSE	Unit NormalizedByInternalStandardPeakHeight by alignment ID=331	FALSE	FALSE	null	null	null	null	null	null	null	167.34	235.05942:15415 236.06277:3424 237.06613:1258	112.98546:561 116.92699:1662 119.94437:507 129.97444:743 133.0287:1496 136.92493:734 145.93027:192 146.93735:896 146.96352:4100 157.86209:2942 158.9769:1295 159.86157:2452 160.84067:2268 160.96542:545 161.02325:2910 161.84457:1837 162.83774:2344 162.93886:540 163.83418:1305 163.84613:1302 163.92958:534 163.95108:547 164.92111:542 164.93054:603 164.94615:777 165.83984:426 174.95505:13195 175.95226…	0.000239624	0.000239624	0.000239624	0.00276935	0.0025177	0.00265069	0.00246027	0.00293518	0.00239624	0.000239624	0.000239624	0.000239624	0.000239624	0.000239624	0.000239624	0.000239624	0.000239624	0.000239624	0.000239624
189	4.399	237.039	Unknown	[M-H]-	ion correlated with 265; ion correlated with 7; ion correlated with 118; ion correlated with 125	0.189	TRUE	null	null	null	null	null	null	999	FALSE	FALSE	FALSE	Unit NormalizedByInternalStandardPeakHeight by alignment ID=331	FALSE	FALSE	null	null	null	null	null	null	null	20.49	237.03987:7737 238.04322:1106 239.04658:942	61.98777:5016 79.95609:889 99.92469:665 103.91868:771 109.02859:12643 125.87284:1901 129.9752:284 130.96617:1543 133.02832:1194 134.98627:637 135.043:1932 136.90889:477 137.02338:145 141.86705:1940 146.9637:2767 147.04356:1624 149.05817:2025 158.84637:251 160.84048:6293 161.02319:4889 162.83791:7574 162.98129:626 164.83472:1815 164.95439:418 168.88507:549 170.87234:411 175.05965:1088 176.83546:19…	0.000120104	0.000120104	0.000120104	0.00138995	0.00136195	0.00136473	0.00120104	0.0015355	0.000120104	0.000120104	0.000120104	0.000120104	0.00733103	0.00484433	0.00359845	0.000120104	0.000120104	0.000120104	0.00286574
190	8.066	237.039	Unknown	[M-H]-		0.173	TRUE	null	null	null	null	null	null	999	FALSE	FALSE	FALSE	Unit NormalizedByInternalStandardPeakHeight by alignment ID=331	FALSE	FALSE	null	null	null	null	null	null	null	9.94	237.03897:6047 238.04232:1241 239.04568:608	61.98755:7654 99.92427:849 103.91915:3473 114.9884:1260 121.02839:6547 122.89331:9718 129.97415:713 134.98711:1794 135.04456:5975 136.90794:1039 141.86758:17770 143.86406:4416 146.96405:7800 162.98213:3644 164.83504:1971 164.94841:5104 168.88649:3804 170.88228:1661 176.96101:1470 178.83371:786 179.03242:7351 181.93712:1527 195.89891:2185 195.91187:2153 197.88554:7135 197.90388:6504 219.84473:1103…	9.51353e-05	9.51353e-05	9.51353e-05	0.00108637	9.51353e-05	9.51353e-05	9.51353e-05	9.51353e-05	9.51353e-05	0.000951353	9.51353e-05	9.51353e-05	9.51353e-05	9.51353e-05	9.51353e-05	9.51353e-05	9.51353e-05	9.51353e-05	9.51353e-05
191	11.875	237.055	Unknown	[M-H]-	ion correlated with 1421; ion correlated with 206; ion correlated with 167; ion correlated with 204; ion correlated with 224; ion correlated with 215; ion correlated with 207; ion correlated with 233	0.249	TRUE	null	null	null	null	null	null	999	FALSE	FALSE	FALSE	Unit NormalizedByInternalStandardPeakHeight by alignment ID=331	FALSE	FALSE	null	null	null	null	null	null	null	9.63	237.05527:13704 238.05862:4223 239.06198:8051	61.98815:2368 79.95665:2142 86.97607:723 87.92507:352 88.98647:1338 90.99755:774 99.92508:490 102.94812:661 104.92775:37 109.02834:8213 116.97652:218 118.99317:917 122.89443:265 130.96428:961 132.97157:678 134.98683:420 135.04416:6572 141.86737:394 145.02794:297 149.01553:1220 149.02426:1322 149.91202:305 151.03918:1773 157.02821:756 159.04391:1641 161.02362:1589 162.98184:190 168.88762:469 173.0…	0.000106156	0.000106156	0.000106156	0.00246195	0.00232656	0.00225381	0.00191841	0.00214928	0.00176464	0.000106156	0.000106156	0.000106156	0.000106156	0.000106156	0.000106156	0.000106156	0.000106156	0.000106156	0.000106156
192	4.12	239.055	Unknown	[M-H]-		0.068	TRUE	null	null	null	null	null	null	999	FALSE	FALSE	FALSE	Unit NormalizedByInternalStandardPeakHeight by alignment ID=331	FALSE	FALSE	null	null	null	null	null	null	null	67.18	239.05455:6890 240.0579:1691 241.06126:677	61.98783:6549 79.95654:1785 98.95464:3347 112.98496:138 118.99232:1077 122.89278:1880 125.87199:3191 127.86889:2054 130.96432:1967 137.02272:1686 141.86711:2306 143.86465:1513 148.96642:176 160.84027:9143 162.83727:7506 164.83461:2050 164.94615:52 165.01787:13883 197.04497:7591	0.00010463	0.00010463	0.00010463	0.00123776	0.0010463	0.00010463	0.00010463	0.00010463	0.00010463	0.00010463	0.00010463	0.00010463	0.00010463	0.00010463	0.00010463	0.00010463	0.00010463	0.00010463	0.00010463
193	6.553	239.091	Unknown	[M-H]-		0.434	TRUE	null	null	null	null	null	null	999	FALSE	FALSE	FALSE	Unit NormalizedByInternalStandardPeakHeight by alignment ID=331	FALSE	FALSE	null	null	null	null	null	null	null	27.11	239.09171:17682 240.09506:4314 241.09842:1069	61.98771:7718 79.95702:3944 89.02413:1348 96.95944:133756 98.95648:5237 99.92496:3005 103.91978:2985 105.93416:1207 107.95128:1916 111.94601:5668 112.98489:4987 114.93309:1024 114.98794:2397 116.92771:15542 117.92963:1403 119.94601:2735 122.89214:1385 122.98773:1703 123.94573:1786 125.87276:1387 127.86808:1366 129.9744:4331 130.96475:1674 134.98805:1328 135.04395:3307 135.94583:1561 135.97098:123…	7.29754e-05	7.29754e-05	7.29754e-05	0.00317665	0.00270866	0.00279943	0.00267078	0.00323683	0.00261845	0.00419996	0.0027502	0.00278729	7.29754e-05	7.29754e-05	7.29754e-05	0.0186605	0.021083	0.0184944	0.00165698
194	15.229	239.927	Unknown	[M-H]-		0.663	TRUE	null	null	null	null	null	null	999	FALSE	FALSE	FALSE	Unit NormalizedByInternalStandardPeakHeight by alignment ID=331	FALSE	FALSE	null	null	null	null	null	null	null	16.16	239.92708:17784 240.93043:4201 241.93379:9734	96.95908:16636 98.956:773 112.98521:1619 116.92723:10659 117.9323:930 129.9743:924 132.02069:3550 133.02815:36652 134.03168:3170 135.96927:1252 145.92841:1848 146.93607:2730 146.96355:1801 148.96883:1098 149.02347:4681 150.03001:1097 151.03902:1281 157.86125:6300 158.97617:5631 159.85954:4707 160.96667:762 161.02293:66015 161.84581:3493 162.02631:5870 163.02913:981 163.84215:1923 163.94872:846 16…	0.000100564	0.000100564	0.000100564	0.00319492	0.00259067	0.00297576	0.00246897	0.00390856	0.00211576	0.000100564	0.000100564	0.000100564	0.000100564	0.000100564	0.000100564	0.00100564	0.00119517	0.00191947	0.000100564
195	14.674	239.927	Unknown	[M-H]-	ion correlated with 24	0.253	TRUE	null	null	null	null	null	null	999	FALSE	FALSE	FALSE	Unit NormalizedByInternalStandardPeakHeight by alignment ID=331	FALSE	FALSE	null	null	null	null	null	null	null	18.69	239.92755:5374 240.9309:1330 241.93426:4051	96.95939:4691 98.95527:43 112.98503:734 116.92805:4370 129.97531:636 133.02899:3922 142.99214:5 145.92943:597 146.9642:6348 149.0255:1776 157.86276:2747 158.97882:1812 160.84079:2337 161.02309:9342 161.84775:1853 162.02695:875 162.83763:1870 163.83937:1161 163.8486:1167 163.95045:1163 164.92876:1987 164.93925:2374 174.95549:21714 176.95871:2704 178.98:5151 180.98987:1025 181.90909:3161 181.91832:…	8.79762e-05	8.79762e-05	8.79762e-05	8.79762e-05	8.79762e-05	8.79762e-05	8.79762e-05	8.79762e-05	8.79762e-05	8.79762e-05	8.79762e-05	8.79762e-05	8.79762e-05	8.79762e-05	8.79762e-05	8.79762e-05	8.79762e-05	8.79762e-05	8.79762e-05
196	3.109	241	Unknown	[M+Na-2H]-	ion correlated with 677; adduct linked to 677_[2M-H]-	0.47	TRUE	null	null	null	null	null	null	999	FALSE	FALSE	FALSE	Unit NormalizedByInternalStandardPeakHeight by alignment ID=331	FALSE	FALSE	null	null	null	null	null	null	null	15.31	241.00079:27562 242.00414:5079 243.0075:4267	96.95923:22625 98.95532:1146 112.9854:611 116.9279:5793 145.93005:1395 146.9382:3161 146.96336:2672 154.90205:419 157.86131:5047 159.85866:2517 160.96671:436 161.84529:2124 163.84106:1547 163.92778:2492 163.95004:825 164.92775:3318 164.94476:3984 167.03351:3871 168.93814:459 174.95506:34160 175.96704:4844 176.95967:5922 178.83218:11 178.97702:15369 180.91173:591 181.92076:5879 182.90321:716 187.8…	0.000187957	0.000187957	0.000187957	0.0049517	0.00456621	0.0048003	0.00487078	0.00506015	0.00400822	0.0258195	0.0250292	0.0279425	0.00347898	0.00298898	0.00298294	0.000187957	0.000187957	0.000187957	0.00237149
197	15.336	241.159	Unknown	[M-H]-	similar chromatogram in higher mz_856	0.088	TRUE	null	null	null	null	null	null	999	FALSE	FALSE	FALSE	Unit NormalizedByInternalStandardPeakHeight by alignment ID=331	FALSE	FALSE	null	null	null	null	null	null	null	122.71	241.15855:11695 242.1619:7193 243.16526:873	135.04472:1737 161.02373:356 241.15855:65709	0.000100114	0.000100114	0.000100114	0.000100114	0.000100114	0.000100114	0.000100114	0.00350106	0.00389881	0.00126764	0.0041333	0.00515299	0.000100114	0.000100114	0.000100114	0.000100114	0.000100114	0.000100114	0.000100114
198	8.547	243.029	Unknown	[M-H]-	ion correlated with 386; ion correlated with 294; ion correlated with 229	0.173	TRUE	null	null	null	null	null	null	999	FALSE	FALSE	FALSE	Unit NormalizedByInternalStandardPeakHeight by alignment ID=331	FALSE	FALSE	null	null	null	null	null	null	null	5.83	243.02879:6482 244.03214:1751 245.0355:432	79.95641:147 88.98638:2488 99.92493:572 135.04405:20674 137.0237:276 146.9639:1708 157.02684:4116 159.04411:1782 161.04422:1724 162.98105:27 177.01968:4139 187.03883:1576 191.04811:622 193.06393:723 196.88499:10 197.04619:842 202.94087:3 203.03467:1575 205.83936:1625 209.04459:1527 209.06133:1588 215.03488:1621 215.8683:97 219.04401:3469 220.05141:1064 221.06:1888 223.96046:310 224.04739:851 224.…	0.000105657	0.000105657	0.000105657	0.00116451	0.00112731	0.000105657	0.000105657	0.000105657	0.000105657	0.000105657	0.000105657	0.000105657	0.00272637	0.00369638	0.00278015	0.000105657	0.000105657	0.000105657	0.00354895
199	2.195	243.05	Unknown	[M-H]-		0.145	TRUE	null	null	null	null	null	null	999	FALSE	FALSE	FALSE	Unit NormalizedByInternalStandardPeakHeight by alignment ID=331	FALSE	FALSE	null	null	null	null	null	null	null	11.84	243.04926:8407 244.05261:1985 245.05597:534	61.98784:6954 78.95804:2549 79.9564:5202 87.00815:6595 96.95909:150543 98.95502:7059 99.92496:2940 103.9193:1525 107.94993:1486 111.04407:1296 111.9459:5559 112.98395:3099 114.9344:1021 114.98876:1372 116.92709:16998 117.92864:2312 119.94465:2182 122.98672:1210 125.87147:1388 129.97446:3520 130.96718:1500 132.92209:1221 135.94507:1162 136.90932:2962 137.0224:1658 145.93001:5170 146.93733:10396 14…	0.000135119	0.000135119	0.000135119	0.00151029	0.00144256	0.00148284	0.00135119	0.000135119	0.000135119	0.000135119	0.000135119	0.000135119	0.000135119	0.000135119	0.000135119	0.000135119	0.000135119	0.000135119	0.000135119
200	1.478	243.06	Unknown	[M-H]-		0.337	TRUE	null	null	null	null	null	null	999	FALSE	FALSE	FALSE	Unit NormalizedByInternalStandardPeakHeight by alignment ID=331	FALSE	FALSE	null	null	null	null	null	null	null	9.35	243.06032:8270 244.06367:2182 245.06703:525	71.0128:1743 96.95905:111075 98.9556:408 115.0014:18895 116.92685:6801 128.03262:147 133.0116:1844 141.05428:1133 145.9287:1711 146.93663:3633 146.96333:3289 157.86147:2630 158.97894:2902 159.85782:1348 161.84531:1650 162.93382:883 163.84268:1362 163.92719:2219 163.94984:285 164.9245:2781 164.94543:2743 172.97887:2221 174.95366:24740 176.83578:649 176.9642:4710 178.9751:12253 181.91464:2267 181.9…	9.41475e-05	9.41475e-05	9.41475e-05	0.00148568	0.00145816	9.41475e-05	9.41475e-05	9.41475e-05	9.41475e-05	0.000989674	9.41475e-05	9.41475e-05	0.00143752	9.41475e-05	9.41475e-05	9.41475e-05	9.41475e-05	9.41475e-05	9.41475e-05
201	4.588	243.086	Unknown	[M-H]-		0.024	TRUE	null	null	null	null	null	null	999	FALSE	FALSE	FALSE	Unit NormalizedByInternalStandardPeakHeight by alignment ID=331	FALSE	FALSE	null	null	null	null	null	null	null	75.43	243.08565:8310 244.089:1979 245.09236:583	61.9877:41965 79.95677:11469 86.97513:3264 87.92412:3123 88.93329:1193 89.02447:1689 90.99747:3838 96.95886:56942 98.95627:2911 99.92461:6449 101.02371:2216 102.94736:4861 102.97121:2795 103.91893:8524 104.92746:3266 109.02882:6509 112.98447:3285 113.02457:1066 114.98758:2237 116.92157:1395 116.92816:4936 116.97624:2158 117.92675:1089 118.96507:1446 118.99168:7340 120.9361:1729 122.89285:11698 12…	0.000121688	0.000121688	0.000121688	0.00149296	0.00121688	0.00133997	0.000121688	0.000121688	0.000121688	0.000121688	0.000121688	0.000121688	0.000121688	0.000121688	0.000121688	0.000121688	0.000121688	0.000121688	0.000121688
202	2.866	243.996	Unknown	[M-H]-		0.124	TRUE	null	null	null	null	null	null	999	FALSE	FALSE	FALSE	Unit NormalizedByInternalStandardPeakHeight by alignment ID=331	FALSE	FALSE	null	null	null	null	null	null	null	4.78	243.9951:7753 244.99845:1710 246.00181:368	61.98774:6506 78.95906:1954 79.95653:4534 89.02378:1006 96.95912:142166 98.95525:6353 98.96533:1026 99.92409:2726 103.92006:1978 107.95097:1394 111.94524:5554 112.98473:3430 114.98683:1657 116.92702:17905 117.92677:1945 119.94555:2148 121.94303:1157 122.89223:1198 122.98616:1288 123.0447:2668 125.87297:1365 129.97415:4368 132.92105:1027 134.98761:1086 136.90785:3328 137.02078:1352 138.9026:1017 1…	0.000132558	0.000132558	0.000132558	0.00139284	0.00132558	0.000132558	0.000132558	0.000132558	0.000132558	0.0139733	0.0122922	0.0153245	0.000132558	0.000132558	0.000132558	0.000132558	0.000132558	0.000132558	0.000132558
203	5.38	247.016	Unknown	[M-H]-		0.365	TRUE	null	null	null	null	null	null	999	FALSE	FALSE	FALSE	Unit NormalizedByInternalStandardPeakHeight by alignment ID=331	FALSE	FALSE	null	null	null	null	null	null	null	10.65	247.01562:9049 248.01898:4378 249.02234:3573	96.95893:16732 111.9456:1018 133.02791:80 134.03564:4278 137.0497:2 158.97664:1626 164.92633:953 174.95438:11634 175.96802:812 177.00687:1428 177.01894:1477 178.0239:800 180.03638:107 181.93904:853 187.86069:1274 189.85727:890 191.9442:1293 193.04501:12632 193.0546:12560 207.02922:517 207.92563:320 218.9827:85 224.94197:399 226.91673:3885 243.90327:1146 247.01562:5	9.85494e-05	9.85494e-05	9.85494e-05	0.00162572	0.00140358	0.00180773	0.00147071	0.00175512	0.00162317	0.000991151	0.00108546	0.00152159	9.85494e-05	9.85494e-05	9.85494e-05	9.85494e-05	0.00111417	9.85494e-05	9.85494e-05
204	11.875	247.04	Unknown	[M-H]-	ion correlated with 1421; ion correlated with 206; ion correlated with 258; ion correlated with 167; ion correlated with 131; ion correlated with 191; ion correlated with 224; ion correlated with 215; ion correlated with 169; ion correlated with 207	0.213	TRUE	null	null	null	null	null	null	999	FALSE	FALSE	FALSE	Unit NormalizedByInternalStandardPeakHeight by alignment ID=331	FALSE	FALSE	null	null	null	null	null	null	null	10.69	247.03906:9453 248.04241:14964 249.04577:32142	61.98815:2368 79.95665:2142 86.97607:723 87.92507:352 88.98647:1338 90.99755:774 99.92508:490 102.94812:661 104.92775:37 109.02834:8213 116.97652:218 118.99317:917 122.89443:265 130.96428:961 132.97157:678 134.98683:420 135.04416:6572 141.86737:394 145.02794:297 149.01553:1220 149.02426:1322 149.91202:305 151.03918:1773 157.02821:756 159.04391:1641 161.02362:1589 162.98184:190 168.88762:469 173.0…	7.98491e-05	7.98491e-05	7.98491e-05	0.00169832	0.00155706	0.00145667	0.001291	7.98491e-05	7.98491e-05	7.98491e-05	7.98491e-05	7.98491e-05	7.98491e-05	7.98491e-05	7.98491e-05	7.98491e-05	7.98491e-05	7.98491e-05	7.98491e-05
205	15.271	247.205	Unknown	[M-H]-	ion correlated with 322; ion correlated with 1485; ion correlated with 120; ion correlated with 576; ion correlated with 287; ion correlated with 256; ion correlated with 252; ion correlated with 378; ion correlated with 533; ion correlated with 464; adduct linked to 273_[M+K-2H]-	0.084	TRUE	null	null	null	null	null	null	999	FALSE	FALSE	FALSE	Unit NormalizedByInternalStandardPeakHeight by alignment ID=331	FALSE	FALSE	null	null	null	null	null	null	null	104.62	247.20583:14855 248.20918:6167 249.21254:629	83.04836:11 88.93204:230 98.95528:112 112.98502:608 116.92782:2908 133.02925:3544 134.89409:713 145.93137:774 146.93394:409 146.9637:1965 149.02142:1270 158.84741:401 161.02284:7742 161.84883:73 164.92686:751 176.96185:128 178.97763:698 181.91829:485 191.94478:2284 204.9575:105 208.9357:2056 209.94623:580 225.92583:2489	0.00012083	0.00012083	0.00012083	0.00012083	0.00012083	0.00012083	0.00012083	0.00012083	0.00012083	0.00012083	0.00012083	0.00012083	0.00012083	0.00012083	0.00012083	0.00012083	0.00012083	0.00012083	0.00012083
206	11.87	248.046	Unknown	[M-H]-	ion correlated with 1421; ion correlated with 258; ion correlated with 167; ion correlated with 131; ion correlated with 191; ion correlated with 204; ion correlated with 224; ion correlated with 215; ion correlated with 169; ion correlated with 207	0.221	TRUE	null	null	null	null	null	null	999	FALSE	FALSE	FALSE	Unit NormalizedByInternalStandardPeakHeight by alignment ID=331	FALSE	FALSE	null	null	null	null	null	null	null	21.52	248.04582:10655 249.04917:32142 250.05253:9261	61.98815:2368 79.95665:2142 86.97607:723 87.92507:352 88.98647:1338 90.99755:774 99.92508:490 102.94812:661 104.92775:37 109.02834:8213 116.97652:218 118.99317:917 122.89443:265 130.96428:961 132.97157:678 134.98683:420 135.04416:6572 141.86737:394 145.02794:297 149.01553:1220 149.02426:1322 149.91202:305 151.03918:1773 157.02821:756 159.04391:1641 161.02362:1589 162.98184:190 168.88762:469 173.0…	9.73741e-05	9.73741e-05	9.73741e-05	0.00191426	0.00169973	0.00168269	0.00138068	0.00169045	0.00140503	9.73741e-05	9.73741e-05	9.73741e-05	9.73741e-05	9.73741e-05	9.73741e-05	9.73741e-05	9.73741e-05	9.73741e-05	9.73741e-05
207	11.879	249.054	Unknown	[M-H]-	ion correlated with 167; ion correlated with 191; ion correlated with 215; ion correlated with 261; ion correlated with 262; ion correlated with 233; adduct linked to 306_[M+FA-H]-	0.269	TRUE	null	null	null	null	null	null	999	FALSE	FALSE	FALSE	Unit NormalizedByInternalStandardPeakHeight by alignment ID=331	FALSE	FALSE	null	null	null	null	null	null	null	14.77	249.05434:21111 250.05769:9261 251.06105:4955	61.98815:6416 79.95665:3095 86.97607:1170 87.92507:684 88.98647:1338 90.99755:1226 99.92508:845 102.94812:1201 103.91962:646 104.92775:320 109.02834:8213 116.97652:496 118.99317:1743 122.89443:1780 130.96428:2224 132.97157:1200 134.98683:1099 135.04416:6572 141.86737:2247 145.02794:249 147.95708:195 149.01553:1317 149.02426:1405 149.91202:695 151.03918:1773 157.02821:718 159.04391:1421 161.02362:…	8.62195e-05	8.62195e-05	8.62195e-05	0.00379266	0.00315178	0.00311039	0.00241437	0.00283994	0.00218	8.62195e-05	8.62195e-05	8.62195e-05	8.62195e-05	8.62195e-05	8.62195e-05	8.62195e-05	8.62195e-05	8.62195e-05	8.62195e-05
208	5.563	249.079	Unknown	[M-H]-	similar chromatogram in higher mz_328	0.153	TRUE	null	null	null	null	null	null	999	FALSE	FALSE	FALSE	Unit NormalizedByInternalStandardPeakHeight by alignment ID=331	FALSE	FALSE	null	null	null	null	null	null	null	24.6	249.0769:6081 250.08025:1097 251.08361:700	59.01163:1011 61.98785:41859 76.98122:1423 78.95751:1216 79.95642:11316 86.97546:4027 87.92374:3223 88.9331:1319 89.02433:1301 90.99703:3742 92.91904:1159 96.95893:76661 98.95485:4122 99.92474:6510 101.02265:1113 101.92496:1188 101.94048:1588 102.94743:4793 102.9709:2290 103.91918:8031 104.92764:2972 109.02827:1010 111.00676:1096 112.98384:3053 114.9878:3024 116.92759:5260 116.97694:2180 118.9400…	9.78107e-05	9.78107e-05	9.78107e-05	0.0010924	0.000983605	9.78107e-05	9.78107e-05	9.78107e-05	9.78107e-05	0.00334503	0.003136	0.00367985	9.78107e-05	9.78107e-05	9.78107e-05	9.78107e-05	9.78107e-05	9.78107e-05	0.0397456
209	9.124	249.079	Unknown	[M-H]-	similar chromatogram in higher mz_940; similar chromatogram in higher mz_1323	0.173	TRUE	null	null	null	null	null	null	999	FALSE	FALSE	FALSE	Unit NormalizedByInternalStandardPeakHeight by alignment ID=331	FALSE	FALSE	null	null	null	null	null	null	null	27.12	249.07951:9368 250.08286:2436 251.08622:1612	61.98828:18644 79.95678:2260 89.02538:2125 99.92511:1758 103.92008:2606 104.92681:1075 121.02839:501 122.89361:5867 123.94547:23 125.87337:4279 127.86992:2739 129.97462:1540 130.96544:5547 134.98572:2535 135.04417:1574 141.86725:6311 143.86325:3483 143.88286:3424 146.96431:7955 158.8472:468 159.0442:906 160.84119:14319 162.83784:11377 162.98129:1868 164.83517:3806 168.88602:2480 170.88431:967 176…	8.27645e-05	8.27645e-05	8.27645e-05	0.00168294	0.00151045	0.00154916	0.00135334	0.00154341	8.27645e-05	0.000827645	8.27645e-05	8.27645e-05	8.27645e-05	8.27645e-05	8.27645e-05	8.27645e-05	8.27645e-05	8.27645e-05	0.00861735
210	6.231	249.079	Unknown	[M-H]-		0.104	TRUE	null	null	null	null	null	null	999	FALSE	FALSE	FALSE	Unit NormalizedByInternalStandardPeakHeight by alignment ID=331	FALSE	FALSE	null	null	null	null	null	null	null	23.63	249.07909:10798 250.08244:3171 251.0858:1673	96.95927:73624 98.9561:3067 112.98401:1147 116.92775:9464 119.94424:654 145.9285:1537 146.93695:6944 146.96339:10283 157.86232:11522 158.97781:12798 159.8588:8371 160.96721:575 161.84729:4855 162.93713:1440 163.83932:2773 163.84927:2779 163.95236:724 164.9256:9761 164.9359:9721 165.01909:0 168.93733:992 174.95515:102342 175.96017:10189 175.97169:10620 176.9612:15986 178.978:39386 180.91115:791 18…	0.000101187	0.000101187	0.000101187	0.00193996	0.00161635	0.00172941	0.00169756	0.00178688	0.000101187	0.000101187	0.000101187	0.000101187	0.000101187	0.000101187	0.000101187	0.000101187	0.000101187	0.000101187	0.0246496
211	8.705	249.079	Unknown	[M-H]-	similar chromatogram in higher mz_958	0.205	TRUE	null	null	null	null	null	null	999	FALSE	FALSE	FALSE	Unit NormalizedByInternalStandardPeakHeight by alignment ID=331	FALSE	FALSE	null	null	null	null	null	null	null	61.56	249.0791:20482 250.08245:3410 251.08581:2023	96.95914:29057 98.95573:687 111.94637:2146 158.84488:1471 158.97713:720 160.84113:34662 162.83786:30691 164.83469:8413 164.92694:1382 164.9473:3553 217.04735:1269 217.05801:1307 226.91705:5736 242.93097:29 242.94414:307 248.90187:1170 249.07887:11886	7.97523e-05	7.97523e-05	7.97523e-05	0.00367966	0.00361356	0.00360942	0.00329667	0.00368391	0.00298705	0.00213223	0.00190099	0.00244597	7.97523e-05	7.97523e-05	7.97523e-05	7.97523e-05	7.97523e-05	7.97523e-05	0.0391012
212	4.958	249.079	Unknown	[M-H]-		0.321	TRUE	null	null	null	null	null	null	999	FALSE	FALSE	FALSE	Unit NormalizedByInternalStandardPeakHeight by alignment ID=331	FALSE	FALSE	null	null	null	null	null	null	null	58.92	249.07854:33426 250.08189:8701 251.08525:5941	61.9879:23596 79.95645:5068 99.92483:2199 103.91905:4301 122.89318:8200 125.87319:13340 127.8712:7473 130.96524:5594 134.98622:3171 141.8694:9781 143.88297:5967 158.84514:1945 160.84029:47562 162.83789:40365 162.98178:2269 164.83556:10010 168.88512:1812 176.83426:2165 178.83208:2415 195.90572:958 197.88893:3851 197.90364:4046 249.07854:23671	0.000126487	0.000126487	0.000126487	0.00600502	0.00552497	0.00614115	0.005243	0.00585055	0.00483083	0.0654596	0.065312	0.0787416	0.000126487	0.000126487	0.000126487	0.000126487	0.000126487	0.000126487	0.0925715
213	1.223	249.848	Unknown	[M-H]-		0.301	TRUE	null	null	null	null	null	null	999	FALSE	FALSE	FALSE	Unit NormalizedByInternalStandardPeakHeight by alignment ID=331	FALSE	FALSE	null	null	null	null	null	null	null	2.83	249.84862:10327 250.85197:550 251.85533:8156	61.98864:16536 103.91893:4475 109.02856:164 111.00819:11 128.03412:61 130.96704:6861 146.96402:1349 149.00952:2930 150.98257:731 162.83879:23045 162.98203:1712 164.83626:6036 164.94958:1159 166.92461:1677 173.0085:560 175.9666:2853 178.83307:1997 178.97737:9690 180.91245:63 184.92502:2961 186.93175:796 191.01845:7561 192.02219:284 194.92831:1193 196.88596:4024 196.94295:1464 197.88905:10592 197.9…	0.000149892	0.000149892	0.000149892	0.000149892	0.000149892	0.00232083	0.00178964	0.000149892	0.000149892	0.000149892	0.00224918	0.00251005	0.000149892	0.00261534	0.00201543	0.000149892	0.000149892	0.000149892	0.0026856
214	18.177	250.062	Unknown	[M-H]-	similar chromatogram in higher mz_331; similar chromatogram in higher mz_1314; similar chromatogram in higher mz_1362; similar chromatogram in higher mz_250; similar chromatogram in higher mz_563; similar chromatogram in higher mz_329; similar chromatogram in higher mz_790	0.988	TRUE	null	null	null	null	null	null	999	FALSE	FALSE	FALSE	Unit NormalizedByInternalStandardPeakHeight by alignment ID=331	FALSE	FALSE	null	null	null	null	null	null	null	135.82	250.06198:160672 251.06533:43989 252.06869:5600	96.95915:1461 112.98431:118 115.9196:91 122.89458:887 124.9086:261 125.8725:1053 127.8694:1491 158.84537:695 159.85864:205 160.84091:13917 161.02307:1297596 161.84944:927 162.0266:117596 162.83795:16264 164.83514:3711 166.83142:467 170.87177:5655 176.96074:185 184.88013:273 187.85281:4779 187.86688:5149 189.86031:2725 189.8732:2826 190.92725:2149 193.06479:851 197.88853:336 197.90283:354 206.0713…	0.00205703	0.00205703	0.00205703	0.0288653	0.0263042	0.026242	0.0234956	0.0284614	0.026324	0.0270547	0.0253412	0.0264876	0.024931	0.0277994	0.0222596	0.0221853	0.0274658	0.0240693	0.0230124
215	11.875	251.034	Unknown	[M+Na-2H]-	ion correlated with 1421; ion correlated with 167; ion correlated with 191; ion correlated with 261; ion correlated with 207; ion correlated with 233; adduct linked to 231_[M+Cl]-	0.265	TRUE	null	null	null	null	null	null	999	FALSE	FALSE	FALSE	Unit NormalizedByInternalStandardPeakHeight by alignment ID=331	FALSE	FALSE	null	null	null	null	null	null	null	15.5	251.03421:16540 252.03756:9702 253.04092:6499	61.98815:7258 79.95665:3276 86.97607:1262 87.92507:757 88.98647:1338 90.99755:1317 99.92508:941 102.94812:1306 103.91962:805 104.92775:381 109.02834:8213 116.97652:550 118.99317:1910 122.89443:2076 130.96428:2482 132.97157:1307 134.98683:1240 135.04416:6572 141.86737:2625 145.02794:196 147.95708:260 149.01553:1220 149.02426:1322 149.91202:773 151.03918:1773 157.02821:706 159.04391:1409 161.02362:…	0.0001203	0.0001203	0.0001203	0.00297143	0.00274935	0.00275844	0.00229524	0.00264584	0.00213206	0.0001203	0.0001203	0.0001203	0.0001203	0.0001203	0.0001203	0.0001203	0.0001203	0.0001203	0.0001203
216	4.891	253.034	Unknown	[M-H]-		0.281	TRUE	null	null	null	null	null	null	999	FALSE	FALSE	FALSE	Unit NormalizedByInternalStandardPeakHeight by alignment ID=331	FALSE	FALSE	null	null	null	null	null	null	null	18.88	253.03416:24252 254.03751:5144 255.04087:1251	61.98809:13127 79.95672:1631 99.92503:1788 103.91991:2974 114.98792:796 121.02831:13277 122.89404:3993 125.87189:4956 129.97455:1644 130.96465:5145 136.90871:1387 141.86488:4822 146.96382:5259 157.86121:745 158.84485:849 160.84058:22377 161.04449:104 162.83783:20671 162.98141:2705 164.83527:5775 164.94792:1462 168.88576:2115 170.87367:1113 176.83574:3940 178.83315:2396 180.82898:1072 180.94165:98…	0.000106254	0.000106254	0.000106254	0.00435695	0.00399184	0.00404621	0.00398317	0.00463082	0.00356932	0.00171931	0.00116718	0.0012305	0.000106254	0.000106254	0.000106254	0.000106254	0.000106254	0.000106254	0.000106254
217	15.121	253.122	Unknown	[M-H]-		0.141	TRUE	null	null	null	null	null	null	999	FALSE	FALSE	FALSE	Unit NormalizedByInternalStandardPeakHeight by alignment ID=331	FALSE	FALSE	null	null	null	null	null	null	null	65.02	253.12198:10197 254.12533:4207 255.12869:336	61.98798:49643 70.999:1445 76.9812:1490 79.95637:11526 86.97591:4321 87.92488:4850 88.93239:1892 88.98522:2157 89.02341:1436 90.99739:3827 92.91857:1490 96.95921:52138 98.95541:2321 99.92466:12454 100.92482:1543 101.94019:1717 102.94791:4472 102.97096:2639 103.91938:9392 104.92704:2995 109.02705:1100 112.985:4854 114.98742:2669 116.92757:11490 116.97637:3206 118.96653:1746 118.99229:10243 119.946…	9.98185e-05	9.98185e-05	9.98185e-05	0.00183192	0.00158661	0.0018454	0.00159421	0.00174561	9.98185e-05	0.000998185	0.00102729	9.98185e-05	9.98185e-05	9.98185e-05	9.98185e-05	9.98185e-05	9.98185e-05	9.98185e-05	9.98185e-05
218	4.006	257.065	Unknown	[M-H]-	ion correlated with 55	0.036	TRUE	null	null	null	null	null	null	999	FALSE	FALSE	FALSE	Unit NormalizedByInternalStandardPeakHeight by alignment ID=331	FALSE	FALSE	null	null	null	null	null	null	null	109.22	257.06479:17126 258.06814:4456 259.0715:890	61.98783:6549 79.95654:1675 98.95464:3347 112.98496:240 118.99232:1052 122.89278:1880 125.87199:3191 127.86889:2054 130.96432:1967 137.02272:1686 141.86711:2306 143.86465:1513 148.96642:360 160.84027:9143 162.83727:7974 164.83461:2050 165.01787:13981 197.04497:7591 243.04808:3579 257.06479:1875	0.000265138	0.000265138	0.000265138	0.00307666	0.00279503	0.00290649	0.00265138	0.00290661	0.00276453	0.000265138	0.000265138	0.000265138	0.000265138	0.000265138	0.000265138	0.000265138	0.000265138	0.000265138	0.000265138
219	6.841	257.102	Unknown	[M-H]-		0.209	TRUE	null	null	null	null	null	null	999	FALSE	FALSE	FALSE	Unit NormalizedByInternalStandardPeakHeight by alignment ID=331	FALSE	FALSE	null	null	null	null	null	null	null	10.24	257.10214:10258 258.10549:3708 259.10885:700	121.02894:800 133.0291:694 135.04443:959 151.03796:339 163.00244:2337 164.0031:2147 164.0123:2299 164.92686:1081 164.94547:287 165.01729:37 173.02469:405 195.02902:9415 196.0336:1227 206.0818:4265 209.94629:1637 211.05914:800 221.04808:180 225.07671:2053 242.0795:3923 251.0744:4 257.10214:94836	0.000112262	0.000112262	0.000112262	0.000112262	0.000112262	0.000112262	0.000112262	0.000112262	0.000112262	0.000112262	0.000112262	0.000112262	0.000112262	0.000112262	0.000112262	0.000112262	0.000112262	0.000112262	0.00271581
220	17.243	257.154	Unknown	[M-H]-	ion correlated with 254	0.064	TRUE	null	null	null	null	null	null	999	FALSE	FALSE	FALSE	Unit NormalizedByInternalStandardPeakHeight by alignment ID=331	FALSE	FALSE	null	null	null	null	null	null	null	249.5	257.15298:6846 258.15633:1806 259.15969:471	112.98479:2318 114.93233:1408 116.92746:70227 117.92746:7045 118.92867:2011 118.94324:2130 123.87873:527 129.97456:1788 134.89406:1583 136.90916:2446 136.92101:1833 145.92896:6774 146.93732:5862 146.96362:10656 157.86201:27447 159.85785:18608 160.84068:4426 160.965:1056 161.84596:11671 162.83757:1761 163.84277:7563 163.9267:6251 163.95018:790 164.83473:1504 164.92195:7432 164.93062:7442 164.94633…	9.66139e-05	9.66139e-05	9.66139e-05	9.66139e-05	9.66139e-05	9.66139e-05	9.66139e-05	9.66139e-05	9.66139e-05	0.000966139	9.66139e-05	9.66139e-05	9.66139e-05	9.66139e-05	9.66139e-05	9.66139e-05	9.66139e-05	9.66139e-05	9.66139e-05
221	1.507	259.002	Unknown	[M+Na-2H]-	adduct linked to 249_[M+Cl]-	0.462	TRUE	null	null	null	null	null	null	999	FALSE	FALSE	FALSE	Unit NormalizedByInternalStandardPeakHeight by alignment ID=331	FALSE	FALSE	null	null	null	null	null	null	null	13.67	259.00204:28334 260.00539:4939 261.00875:2167	73.02871:8508 96.95895:46031 98.95526:1732 99.00751:2949 116.92754:6071 117.01781:211438 118.02109:8037 133.00636:469 141.05502:4052 145.92857:621 146.93752:1786 157.86101:4854 158.98677:2615 159.85831:2945 159.9953:445 162.92238:799 163.83549:925 164.92227:525 172.95204:316 174.95476:18431 174.96678:20057 174.98112:1726 175.9809:1618 176.96524:4453 178.97246:7545 181.92239:1599 184.99384:10028 1…	0.000102405	0.000102405	0.000102405	0.00509036	0.00474661	0.00416184	0.00386051	0.00428383	0.00358933	0.000102405	0.000102405	0.000102405	0.00247396	0.000102405	0.00185976	0.00213532	0.00338349	0.00268037	0.000102405
222	4.289	261.888	Unknown	[M+Cl]-	adduct linked to 225_[M+K-2H]-	0.811	TRUE	null	null	null	null	null	null	999	FALSE	FALSE	FALSE	Unit NormalizedByInternalStandardPeakHeight by alignment ID=331	FALSE	FALSE	null	null	null	null	null	null	null	12.21	261.8877:19068 262.89105:4482 263.89441:20463	61.98774:1580 99.9247:435 103.91912:371 108.01842:4113 125.87238:562 134.98865:346 136.01566:15608 137.02295:62858 138.02663:4662 139.02756:1134 158.84525:121 160.84071:2302 162.83768:3317 162.98184:249 164.83452:513 176.95996:154 178.97571:49 180.94319:157 190.9269:40 197.8878:1217 197.90576:1186 226.91707:360 261.8877:4534	8.37214e-05	8.37214e-05	8.37214e-05	0.00342559	0.00285877	0.00327122	0.00318851	0.00458368	0.00340737	0.000837214	8.37214e-05	8.37214e-05	0.00242302	0.00139714	8.37214e-05	0.00381544	0.00428754	0.00561807	0.00149624
223	9.95	262.987	Unknown	[M-H]-		0.863	TRUE	null	null	null	null	null	null	999	FALSE	FALSE	FALSE	Unit NormalizedByInternalStandardPeakHeight by alignment ID=331	FALSE	FALSE	null	null	null	null	null	null	null	9.43	262.98697:12463 263.99032:853 264.99368:1345	88.98692:789 89.00294:408 104.0258:2081 108.02044:1023 109.02837:5847 115.01767:1234 116.92733:508 122.03555:1305 123.04411:17755 124.04743:1346 132.02046:82876 132.94756:1169 133.02808:912410 133.14622:4041 134.03322:86249 134.89574:1254 135.04376:264822 135.96988:3362 136.0468:21334 137.02405:1383 137.04317:1819 137.0537:2140 149.02228:1952 150.03024:5654 151.03857:22569 152.04233:1943 159.0264…	7.23342e-05	7.23342e-05	7.23342e-05	0.00223911	0.00191392	0.00283608	0.00264962	0.00256908	0.00216635	7.23342e-05	7.23342e-05	7.23342e-05	0.00175842	0.0026611	0.00227167	0.00152922	0.00145765	0.0016455	0.00223703
224	11.875	263.034	Unknown	[M+Na-2H]-	ion correlated with 1421; ion correlated with 206; ion correlated with 258; ion correlated with 167; ion correlated with 131; ion correlated with 191; ion correlated with 204; ion correlated with 215; ion correlated with 169; ion correlated with 207; adduct linked to 262_[M+K-2H]-; adduct linked to 261_[M+Cl]-	0.209	TRUE	null	null	null	null	null	null	999	FALSE	FALSE	FALSE	Unit NormalizedByInternalStandardPeakHeight by alignment ID=331	FALSE	FALSE	null	null	null	null	null	null	null	12.18	263.03473:8908 264.03808:9600 265.04144:53076	61.98815:7258 79.95665:3276 86.97607:1262 87.92507:757 88.98647:1338 90.99755:1317 99.92508:941 102.94812:1306 103.91962:805 104.92775:381 109.02834:8213 116.97652:550 118.99317:1910 122.89443:2076 130.96428:2482 132.97157:1307 134.98683:1240 135.04416:6572 141.86737:2625 145.02794:196 147.95708:260 149.01553:1220 149.02426:1322 149.91202:773 151.03918:1773 157.02821:706 159.04391:1409 161.02362:…	7.77995e-05	7.77995e-05	7.77995e-05	0.00160041	0.00145721	0.0014656	0.00123634	7.77995e-05	7.77995e-05	7.77995e-05	7.77995e-05	7.77995e-05	7.77995e-05	7.77995e-05	7.77995e-05	7.77995e-05	7.77995e-05	7.77995e-05	7.77995e-05
225	4.292	263.885	Unknown	[M+K-2H]-	adduct linked to 222_[M+Cl]-	0.542	TRUE	null	null	null	null	null	null	999	FALSE	FALSE	FALSE	Unit NormalizedByInternalStandardPeakHeight by alignment ID=331	FALSE	FALSE	null	null	null	null	null	null	null	6.61	263.88519:11847 264.88854:3120 265.8919:5824	96.95899:5215 108.01842:3637 111.94549:530 136.01566:15676 137.02295:60212 138.02663:4512 139.02756:1182 158.97636:336 174.95451:3329 176.95996:555 178.97571:322 187.86005:284 187.87474:428 190.9269:261 191.94434:545 197.80647:270 197.8878:268 197.90576:238 206.97133:61 207.83521:508 207.91733:97 207.93069:168 222.82878:56 226.91707:2166 235.92561:98 243.90315:22 261.8877:4563 263.88519:3225	8.90127e-05	8.90127e-05	8.90127e-05	0.00212839	0.00163403	0.00195217	0.00180879	0.00292941	0.00217135	8.90127e-05	8.90127e-05	8.90127e-05	0.0014385	8.90127e-05	8.90127e-05	0.00244817	0.00284327	0.003386	8.90127e-05
226	5.381	264.009	Unknown	[M-H]-		0.522	TRUE	null	null	null	null	null	null	999	FALSE	FALSE	FALSE	Unit NormalizedByInternalStandardPeakHeight by alignment ID=331	FALSE	FALSE	null	null	null	null	null	null	null	11.9	264.00952:13736 265.01287:3638 266.01623:1593	96.95893:13012 133.02791:68 134.03564:4037 137.0497:75 158.97664:1206 164.92633:725 174.95438:9153 175.96802:275 177.00687:1422 177.01894:1469 178.0239:955 180.03638:71 181.93904:913 187.86069:234 189.85727:494 191.9442:633 193.04501:12313 193.0546:12255 195.96593:317 207.02922:452 207.83542:10 207.92563:370 218.9827:161 224.90823:83 224.94197:435 226.91673:3178 241.87993:151 243.90327:867 249.84…	9.93694e-05	9.93694e-05	9.93694e-05	0.00246768	0.00220766	0.00238667	0.0022136	0.00250198	0.00193595	0.00190313	0.00149018	0.00194535	9.93694e-05	9.93694e-05	9.93694e-05	0.00111005	0.00148237	0.00155746	9.93694e-05
227	9.956	264.01	Unknown	[M+Na-2H]-	adduct linked to 263_[M+K-2H]-	0.976	TRUE	null	null	null	null	null	null	999	FALSE	FALSE	FALSE	Unit NormalizedByInternalStandardPeakHeight by alignment ID=331	FALSE	FALSE	null	null	null	null	null	null	null	17.81	264.01056:26477 265.01391:2518 266.01727:1339	88.98692:789 89.00294:408 104.0258:2081 108.02044:1023 109.02837:5847 115.01767:1234 116.92733:508 122.03555:1305 123.04411:17755 124.04743:1346 132.02046:82876 132.94756:1169 133.02808:912410 133.14622:4041 134.03322:86249 134.89574:1254 135.04376:264822 135.96988:3362 136.0468:21334 137.02405:1383 137.04317:1819 137.0537:2140 149.02228:1952 150.03024:5654 151.03857:22569 152.04233:1943 159.0264…	0.000124823	0.000124823	0.000124823	0.00475676	0.00450321	0.00477332	0.00462951	0.00613372	0.00315823	0.00124823	0.000124823	0.00131637	0.00342167	0.00653727	0.00525736	0.00265245	0.00333588	0.0036801	0.00592549
228	2.195	265.032	Unknown	[M-H]-	ion correlated with 199	0.12	TRUE	null	null	null	null	null	null	999	FALSE	FALSE	FALSE	Unit NormalizedByInternalStandardPeakHeight by alignment ID=331	FALSE	FALSE	null	null	null	null	null	null	null	28.52	265.03232:16242 266.03567:3995 267.03903:829	61.98885:706 87.00803:9717 99.92496:91 111.04487:2034 116.9283:19 137.02553:2754 164.94951:143 165.01932:1185 176.83705:182 178.83391:104 180.90108:365 180.91379:327 195.80983:182 197.8069:910 199.80415:7 207.83594:187 241.89069:81 243.05034:1855 265.03232:14584	0.000138509	0.000138509	0.000138509	0.000138509	0.000138509	0.000138509	0.000138509	0.000138509	0.000138509	0.000138509	0.000138509	0.000138509	0.000138509	0.000138509	0.000138509	0.000138509	0.000138509	0.000138509	0.000138509
229	8.55	265.049	Unknown	[M-H]-	ion correlated with 386; ion correlated with 294; ion correlated with 661; ion correlated with 425	0.213	TRUE	null	null	null	null	null	null	999	FALSE	FALSE	FALSE	Unit NormalizedByInternalStandardPeakHeight by alignment ID=331	FALSE	FALSE	null	null	null	null	null	null	null	11.52	265.04831:11974 266.05166:9882 267.05502:68226	79.95641:104 88.98638:2479 99.92493:540 135.04405:20595 137.0237:221 146.9639:1594 157.02684:4116 159.04411:1774 161.04422:1698 177.01968:4115 187.03883:1575 191.04811:620 193.06393:702 196.88499:25 197.04619:789 202.94087:6 203.03467:1571 205.83936:1774 209.04459:1606 209.06133:1671 214.87935:3 215.03488:1621 215.8683:116 219.04401:3468 220.05141:1063 221.06:1879 223.96046:340 224.04739:850 224.…	0.000107057	0.000107057	0.000107057	0.00215115	0.00183502	0.00180335	0.00142658	0.00170095	0.000107057	0.000107057	0.000107057	0.000107057	0.00363985	0.00532134	0.00448575	0.000107057	0.000107057	0.000107057	0.00580116
230	9.324	265.049	Unknown	[M-H]-	ion correlated with 828; ion correlated with 1269; ion correlated with 442; ion correlated with 773; ion correlated with 918; ion correlated with 932; ion correlated with 343; ion correlated with 996; ion correlated with 291; ion correlated with 810; ion correlated with 337; adduct linked to 343_[M+FA-H]-	0.084	TRUE	null	null	null	null	null	null	999	FALSE	FALSE	FALSE	Unit NormalizedByInternalStandardPeakHeight by alignment ID=331	FALSE	FALSE	null	null	null	null	null	null	null	22.18	265.04929:44634 266.05264:17380 267.056:43436	96.95944:7791 109.02878:3271 116.92738:1433 135.04428:3364 158.0368:1772 159.04398:10407 160.04955:1069 161.02386:35319 173.02475:1444 174.95647:4470 177.0181:1503 185.02365:4341 187.09734:18416 191.04929:2521 193.06561:1311 195.04599:1954 203.03406:5407 207.04524:1344 208.05418:1315 209.04651:2536 209.06207:3690 219.04489:6628 220.05342:2581 221.06123:3877 222.0665:1230 223.02467:1319 223.04163:…	0.000126931	0.000126931	0.000126931	0.000126931	0.000126931	0.000126931	0.000126931	0.000126931	0.000126931	0.000126931	0.000126931	0.000126931	0.000126931	0.000126931	0.000126931	0.000126931	0.000126931	0.000126931	0.000126931
231	11.873	265.049	Unknown	[M+Cl]-	ion correlated with 1255; ion correlated with 261; ion correlated with 262; adduct linked to 215_[M+Na-2H]-	0.398	TRUE	null	null	null	null	null	null	999	FALSE	FALSE	FALSE	Unit NormalizedByInternalStandardPeakHeight by alignment ID=331	FALSE	FALSE	null	null	null	null	null	null	null	22.14	265.0491:40260 266.05245:18543 267.05581:45789	61.98815:1993 79.95665:2078 86.97607:705 87.92507:331 88.98647:1338 90.99755:749 99.92508:428 102.94812:623 104.92775:7 109.02834:8213 116.97652:186 118.99317:875 122.89443:130 130.96428:854 132.97157:631 134.98683:376 135.04416:6572 141.86737:215 145.02794:219 149.01553:1317 149.02426:1405 149.91202:253 151.03918:1773 157.02821:774 159.04391:1641 161.02362:1464 162.98184:148 168.88762:364 173.02…	8.8839e-05	8.8839e-05	8.8839e-05	0.00723287	0.00666716	0.0067007	0.00581154	0.00678738	0.00554358	8.8839e-05	8.8839e-05	8.8839e-05	0.00176378	0.00201483	0.0015159	8.8839e-05	8.8839e-05	8.8839e-05	8.8839e-05
232	10.419	267.065	Unknown	[M-H]-	ion correlated with 811; ion correlated with 977; ion correlated with 353; ion correlated with 839; ion correlated with 241; ion correlated with 57; ion correlated with 5; ion correlated with 290; ion correlated with 341; similar chromatogram in higher mz_772	0.153	TRUE	null	null	null	null	null	null	999	FALSE	FALSE	FALSE	Unit NormalizedByInternalStandardPeakHeight by alignment ID=331	FALSE	FALSE	null	null	null	null	null	null	null	22.13	267.06516:13065 268.06851:3969 269.07187:20065	96.95919:58792 98.9559:2683 109.02836:2402 112.98557:1201 116.92699:7689 129.97556:621 135.0437:1988 145.02823:2131 145.92874:1611 146.93666:7306 146.96381:4107 157.02766:952 157.86241:12524 158.0343:1157 158.97858:10478 159.04395:2974 159.8589:7457 160.966:496 161.84445:5700 163.84045:3703 163.95055:953 164.92552:8665 164.94562:8114 168.9413:1337 173.02388:4252 174.95456:91591 176.96223:15242 17…	0.000156368	0.000156368	0.000156368	0.00234719	0.000156368	0.000156368	0.000156368	0.000156368	0.000156368	0.000156368	0.000156368	0.000156368	0.000156368	0.000156368	0.000156368	0.000156368	0.000156368	0.000156368	0.000156368
233	11.881	267.065	Unknown	[M-H]-	ion correlated with 231; ion correlated with 215; ion correlated with 261; ion correlated with 262; ion correlated with 207	0.277	TRUE	null	null	null	null	null	null	999	FALSE	FALSE	FALSE	Unit NormalizedByInternalStandardPeakHeight by alignment ID=331	FALSE	FALSE	null	null	null	null	null	null	null	13.94	267.06458:31687 268.06793:8073 269.07129:15374	61.98815:1993 79.95665:2078 86.97607:705 87.92507:331 88.98647:1338 90.99755:749 99.92508:428 102.94812:623 104.92775:7 109.02834:8213 116.97652:186 118.99317:875 122.89443:130 130.96428:854 132.97157:631 134.98683:376 135.04416:6572 141.86737:215 145.02794:219 149.01553:1317 149.02426:1405 149.91202:253 151.03918:1773 157.02821:774 159.04391:1641 161.02362:1464 162.98184:148 168.88762:364 173.02…	0.000115999	0.000115999	0.000115999	0.00569272	0.00469013	0.00450696	0.00377911	0.00409799	0.00329943	0.000115999	0.000115999	0.000115999	0.000115999	0.000115999	0.000115999	0.000115999	0.000115999	0.000115999	0.000115999
234	8.565	267.065	Unknown	[M-H]-	ion correlated with 938; ion correlated with 503; adduct linked to 363_[M+FA-H]-	0.478	TRUE	null	null	null	null	null	null	999	FALSE	FALSE	FALSE	Unit NormalizedByInternalStandardPeakHeight by alignment ID=331	FALSE	FALSE	null	null	null	null	null	null	null	22.72	267.06393:42764 268.06728:13040 269.07064:10418	79.95641:270 88.98638:3251 99.92493:776 135.04405:25659 137.0237:398 146.9639:2867 157.02684:4116 159.04411:2347 161.04422:2292 162.98105:148 177.01968:5867 187.03883:1775 191.04811:836 193.06393:917 196.88499:42 197.04619:1429 202.94087:67 203.03467:1953 205.83936:2380 209.04459:1886 209.06133:2138 214.87935:290 215.03488:1621 215.8683:204 219.04401:4474 220.05141:1337 221.06:2461 223.96046:457 …	0.000112791	0.000112791	0.000112791	0.00768275	0.00760737	0.00722615	0.00650225	0.00717943	0.00604398	0.000112791	0.000112791	0.000112791	0.0182075	0.0230025	0.0188213	0.000112791	0.000112791	0.000112791	0.0227364
235	6.985	267.065	Unknown	[M-H]-	adduct linked to 354_[M+FA-H]-	0.269	TRUE	null	null	null	null	null	null	999	FALSE	FALSE	FALSE	Unit NormalizedByInternalStandardPeakHeight by alignment ID=331	FALSE	FALSE	null	null	null	null	null	null	null	13.7	267.06476:16642 268.06811:4075 269.07147:15794	61.98801:14231 99.92559:3061 103.92011:4829 121.0277:3286 122.89249:7167 125.87257:2 129.97539:1032 130.96617:4455 133.02924:4192 134.98752:2482 135.04361:23935 136.04767:1573 141.86783:5831 143.86586:5094 143.88274:5257 145.02795:537 146.96355:6865 151.03935:6959 152.90477:1308 157.96828:551 160.84076:2008 160.97169:415 161.02347:43300 162.83792:1421 162.98022:3948 164.83437:299 168.88574:4094 1…	9.53244e-05	9.53244e-05	9.53244e-05	0.00298976	9.53244e-05	9.53244e-05	9.53244e-05	9.53244e-05	9.53244e-05	9.53244e-05	9.53244e-05	9.53244e-05	0.00530403	0.00573082	0.00464365	0.00167126	0.00146673	0.00206807	0.0196914
236	9.945	267.065	Unknown	[2M-H]-	adduct linked to 93_[M+FA-H]-	0.779	TRUE	null	null	null	null	null	null	999	FALSE	FALSE	FALSE	Unit NormalizedByInternalStandardPeakHeight by alignment ID=331	FALSE	FALSE	null	null	null	null	null	null	null	11.89	267.06512:36014 268.06847:9152 269.07183:19985	88.98692:789 89.00294:408 104.0258:2081 108.02044:1023 109.02837:5847 115.01767:1234 116.92733:508 122.03555:1305 123.04411:17755 124.04743:1346 132.02046:82876 132.94756:1169 133.02808:912410 133.14622:4041 134.03322:86249 134.89574:1254 135.04376:264822 135.96988:3362 136.0468:21334 137.02405:1383 137.04317:1819 137.0537:2140 149.02228:1952 150.03024:5654 151.03857:22569 152.04233:1943 159.0264…	8.77741e-05	8.77741e-05	8.77741e-05	0.00646996	0.00579676	0.00597451	0.00546433	0.00704025	0.00552411	8.77741e-05	8.77741e-05	8.77741e-05	0.00134288	0.00151403	0.00148793	0.00876665	0.0113486	0.00984823	0.0016323
237	9.066	267.065	Unknown	[M-H]-	ion correlated with 448; ion correlated with 310; ion correlated with 936; ion correlated with 1542; ion correlated with 1487; ion correlated with 1349	0.173	TRUE	null	null	null	null	null	null	999	FALSE	FALSE	FALSE	Unit NormalizedByInternalStandardPeakHeight by alignment ID=331	FALSE	FALSE	null	null	null	null	null	null	null	20.48	267.0657:15231 268.06905:2972 269.07241:3157	96.95931:15163 98.95462:289 98.96157:273 116.92786:1769 135.04605:1234 146.96457:3603 166.92336:676 168.02907:759 174.95502:4364 175.96587:202 176.95164:193 176.9641:272 178.97729:2887 180.97229:781 181.91705:416 184.93452:202 187.09654:20908 187.8614:1141 188.09401:1716 188.10326:1701 189.85767:313 190.92833:792 191.94524:4110 192.95457:949 195.81088:7171 195.96826:3 197.80763:8432 199.80478:877…	0.000156676	0.000156676	0.000156676	0.000156676	0.000156676	0.000156676	0.000156676	0.000156676	0.000156676	0.000156676	0.000156676	0.000156676	0.00279101	0.00306602	0.00221053	0.000156676	0.000156676	0.000156676	0.0049239
238	15.272	267.066	Unknown	[M-H]-		0.273	TRUE	null	null	null	null	null	null	999	FALSE	FALSE	FALSE	Unit NormalizedByInternalStandardPeakHeight by alignment ID=331	FALSE	FALSE	null	null	null	null	null	null	null	7.01	267.06665:7000 268.07:1647 269.07336:3843	96.95941:21211 98.95582:1030 112.98511:448 116.92702:6382 117.92838:387 119.94686:778 129.97537:193 132.02206:1042 133.02817:10373 145.92966:1084 146.93842:1718 146.96346:3766 148.96681:514 149.02328:968 157.8624:6914 158.97971:5978 159.85791:4647 160.963:963 160.97369:934 161.02325:18948 161.84604:3968 162.02808:1488 163.83946:2633 163.84921:2639 163.95012:836 164.92545:5998 164.94476:5554 166.9…	0.000115694	0.000115694	0.000115694	0.000115694	0.000115694	0.000115694	0.000115694	0.000115694	0.000115694	0.000115694	0.000115694	0.000115694	0.000115694	0.000115694	0.000115694	0.00115694	0.00142347	0.00168378	0.000115694
239	14.768	269.044	Unknown	[M-H]-		0.044	TRUE	null	null	null	null	null	null	999	FALSE	FALSE	FALSE	Unit NormalizedByInternalStandardPeakHeight by alignment ID=331	FALSE	FALSE	null	null	null	null	null	null	null	124.65	269.04431:20884 270.04766:6040 271.05102:1165	61.988:1314 125.87199:1112 127.86875:1110 141.86688:980 163.94904:646 164.94762:3208 269.04431:29657	0.000113426	0.000113426	0.000113426	0.00375197	0.00348403	0.00337617	0.00309799	0.00365832	0.00329816	0.000113426	0.000113426	0.000113426	0.000113426	0.000113426	0.000113426	0.409025	0.534661	0.523393	0.000113426
240	9.452	269.044	Unknown	[M-H]-	ion correlated with 689	0.06	TRUE	null	null	null	null	null	null	999	FALSE	FALSE	FALSE	Unit NormalizedByInternalStandardPeakHeight by alignment ID=331	FALSE	FALSE	null	null	null	null	null	null	null	124.37	269.04391:57532 270.04726:16100 271.05062:3281	96.95924:55488 98.95604:2469 116.92886:1315 119.94603:9 129.97435:1712 136.91095:1516 136.92201:1273 146.93648:1892 146.96318:11458 157.86195:2377 158.97708:6893 159.85979:2362 160.96744:428 161.84608:875 163.84091:377 163.95151:2905 164.92769:5112 164.94548:7454 166.92448:2157 168.93951:1818 174.95433:47548 175.95493:4689 175.96992:4652 176.96225:3697 178.97792:9889 180.91029:908 181.91833:5059 …	0.000270726	0.000270726	0.000270726	0.0103359	0.00959022	0.010047	0.00955084	0.0109824	0.00908274	0.000270726	0.000270726	0.000270726	0.000270726	0.000270726	0.000270726	0.504011	0.594804	0.553569	0.000270726
241	10.406	269.08	Unknown	[M-H]-	ion correlated with 811; ion correlated with 1197; ion correlated with 353; ion correlated with 839; ion correlated with 57; ion correlated with 5; ion correlated with 290; ion correlated with 341; ion correlated with 232	0.133	TRUE	null	null	null	null	null	null	999	FALSE	FALSE	FALSE	Unit NormalizedByInternalStandardPeakHeight by alignment ID=331	FALSE	FALSE	null	null	null	null	null	null	null	23.84	269.08298:6784 270.08633:1598 271.08969:361	145.02797:1104 159.04425:1644 173.02336:2276 185.02325:8570 186.02798:3028 193.05009:1023 219.84587:224 249.05518:784 253.0515:990 265.0524:621 267.06668:634 269.06915:694 269.08298:934	0.000167798	0.000167798	0.000167798	0.000167798	0.000167798	0.000167798	0.000167798	0.00203092	0.000167798	0.000167798	0.000167798	0.000167798	0.000167798	0.000167798	0.000167798	0.000167798	0.000167798	0.000167798	0.000167798
242	6.313	269.08	Unknown	[M-H]-		0.245	TRUE	null	null	null	null	null	null	999	FALSE	FALSE	FALSE	Unit NormalizedByInternalStandardPeakHeight by alignment ID=331	FALSE	FALSE	null	null	null	null	null	null	null	14.66	269.08017:9463 270.08352:3770 271.08688:780	61.98777:51828 72.99208:1875 79.95672:11189 85.0283:1588 86.97551:3418 87.92419:3999 88.93262:1736 88.98791:1328 89.02232:1357 90.99699:2870 92.92007:1765 96.95903:56140 98.95564:2595 99.92484:6543 100.9285:1228 101.02337:1211 101.92367:1099 101.93983:1345 102.94814:6625 102.97115:2607 103.91905:12382 104.92651:3759 105.01814:2082 109.02837:4430 112.9845:3654 113.02335:1409 114.98879:2001 116.927…	0.000112572	0.000112572	0.000112572	0.000112572	0.000112572	0.000112572	0.000112572	0.000112572	0.000112572	0.00133544	0.000112572	0.00150799	0.000112572	0.000112572	0.000112572	0.000112572	0.000112572	0.000112572	0.000112572
243	15.229	269.08	Unknown	[M-H]-	ion correlated with 49	0.526	TRUE	null	null	null	null	null	null	999	FALSE	FALSE	FALSE	Unit NormalizedByInternalStandardPeakHeight by alignment ID=331	FALSE	FALSE	null	null	null	null	null	null	null	15.13	269.08112:9261 270.08447:2620 271.08783:490	96.95945:29617 98.95717:1182 112.98593:1637 116.92774:9160 129.9762:525 132.02061:2015 133.02849:21123 134.03279:1496 145.9313:1210 146.93985:1789 146.96405:2369 148.96788:663 149.0249:3070 150.0265:298 150.035:320 151.03912:851 157.8645:7673 158.97696:5968 160.96815:677 161.02313:40513 161.84402:3758 162.02692:3450 163.84256:2343 164.92769:6784 164.94753:6924 168.94385:605 174.95566:70810 175.95…	0.000111234	0.000111234	0.000111234	0.000111234	0.000111234	0.000111234	0.00211978	0.000111234	0.000111234	0.000111234	0.000111234	0.000111234	0.000111234	0.000111234	0.000111234	0.000111234	0.000111234	0.000111234	0.000111234
244	6.943	269.08	Unknown	[M-H]-	ion correlated with 354; adduct linked to 367_[M+FA-H]-	0.341	TRUE	null	null	null	null	null	null	999	FALSE	FALSE	FALSE	Unit NormalizedByInternalStandardPeakHeight by alignment ID=331	FALSE	FALSE	null	null	null	null	null	null	null	28.96	269.08038:31696 270.08373:7001 271.08709:843	96.95889:5775 109.02856:11902 121.02912:16142 159.04323:9811 160.04842:1044 162.98206:4278 164.94836:2030 180.8309:1044 181.93863:1414 207.01131:136 209.04399:1636 210.04686:728 211.05482:1422 249.05562:2024 251.06927:120 267.06381:3789 269.08038:28934	0.000160391	0.000160391	0.000160391	0.00569424	0.00540081	0.00556746	0.004965	0.00619659	0.00524246	0.000160391	0.000160391	0.000160391	0.00275968	0.000160391	0.000160391	0.000160391	0.000160391	0.000160391	0.0166058
245	6.601	269.08	Unknown	[M-H]-		0.365	TRUE	null	null	null	null	null	null	999	FALSE	FALSE	FALSE	Unit NormalizedByInternalStandardPeakHeight by alignment ID=331	FALSE	FALSE	null	null	null	null	null	null	null	15.88	269.08011:20528 270.08346:4565 271.08682:737	96.95898:15543 98.95497:387 111.94603:986 158.97711:1347 159.04424:4193 161.04433:1365 164.92674:1044 166.92465:322 174.95476:6475 175.95688:349 175.9688:326 176.9608:132 181.91724:173 187.86165:275 191.03508:403 191.9444:1004 192.94553:54 195.96532:77 202.95261:309 203.03577:13657 207.92503:78 216.87601:1 222.82864:131 223.96207:62 225.11259:819 226.91562:2747 239.09119:649 241.87874:107 242.944…	0.000122251	0.000122251	0.000122251	0.00368796	0.00302526	0.000122251	0.00259762	0.00278741	0.000122251	0.00321944	0.0027179	0.00317449	0.000122251	0.000122251	0.000122251	0.000122251	0.000122251	0.000122251	0.000122251
246	9.956	269.08	Unknown	[M-H]-		0.542	TRUE	null	null	null	null	null	null	999	FALSE	FALSE	FALSE	Unit NormalizedByInternalStandardPeakHeight by alignment ID=331	FALSE	FALSE	null	null	null	null	null	null	null	6.38	269.08029:14320 270.08364:3657 271.087:1851	88.98692:789 89.00294:408 104.0258:2081 108.02044:1023 109.02837:5847 115.01767:1234 116.92733:508 122.03555:1305 123.04411:17755 124.04743:1346 132.02046:82876 132.94756:1169 133.02808:912410 133.14622:4041 134.03322:86249 134.89574:1254 135.04376:264822 135.96988:3362 136.0468:21334 137.02405:1383 137.04317:1819 137.0537:2140 149.02228:1952 150.03024:5654 151.03857:22569 152.04233:1943 159.0264…	0.000100395	0.000100395	0.000100395	0.00257271	0.0023516	0.00231526	0.00223423	0.00260703	0.0019985	0.000100395	0.000100395	0.000100395	0.000100395	0.000100395	0.000100395	0.00305287	0.00381048	0.00322018	0.000100395
247	7.184	269.081	Unknown	[M-H]-		0.382	TRUE	null	null	null	null	null	null	999	FALSE	FALSE	FALSE	Unit NormalizedByInternalStandardPeakHeight by alignment ID=331	FALSE	FALSE	null	null	null	null	null	null	null	10.34	269.08026:27494 270.08361:8185 271.08697:1518	96.95911:14506 98.95487:718 112.98456:1035 116.9273:3253 145.92903:452 146.93739:1376 146.96381:196 147.04358:607 148.04848:569 157.86169:2469 158.9785:2914 159.85884:1259 160.96527:1033 161.84665:1099 163.84183:591 163.92781:912 164.92078:2625 164.92863:1699 164.94475:2742 165.01721:360 166.92432:972 174.95477:25020 175.95116:2358 175.96703:2204 176.96037:4325 178.9754:9708 181.91579:1414 181.93…	0.000119364	0.000119364	0.000119364	0.00493946	0.00435537	0.00433237	0.00415706	0.00428348	0.00337186	0.00790307	0.00733286	0.00923676	0.000119364	0.000119364	0.000119364	0.000119364	0.000119364	0.000119364	0.000119364
248	8.158	271.154	Unknown	[M-H]-		0.554	TRUE	null	null	null	null	null	null	999	FALSE	FALSE	FALSE	Unit NormalizedByInternalStandardPeakHeight by alignment ID=331	FALSE	FALSE	null	null	null	null	null	null	null	35.4	271.15442:16047 272.15777:6218 273.16113:818	96.95912:6269 98.95614:610 111.94642:175 133.02855:1376 158.9771:227 161.02382:15334 175.95729:303 175.96713:261 178.94809:621 179.03246:8625 187.86121:369 187.87669:457 189.85947:27 198.90691:119 209.04451:3642 216.87695:200 226.91681:1570 239.88931:92 248.90005:496 271.15442:5060	0.000102896	0.000102896	0.000102896	0.00288289	0.0028308	0.00272189	0.00250618	0.00314222	0.00261962	0.000102896	0.000102896	0.000102896	0.00395962	0.00382106	0.00333952	0.0029152	0.00419461	0.00298748	0.000102896
249	1.506	272.991	Unknown	[M+Cl]-	ion correlated with 80; adduct linked to 221_[M+Na-2H]-	0.313	TRUE	null	null	null	null	null	null	999	FALSE	FALSE	FALSE	Unit NormalizedByInternalStandardPeakHeight by alignment ID=331	FALSE	FALSE	null	null	null	null	null	null	null	23.66	272.99115:9532 273.9945:2122 274.99786:1175	73.02871:8642 99.00751:3009 102.94808:207 111.0083:1232 116.92754:101 117.01781:211470 118.02109:7887 120.94199:153 130.96262:92 130.97153:65 141.05502:3910 157.86101:756 162.92238:229 172.95204:654 174.98112:1643 184.99384:10035 186.98183:1656 188.98566:1214 188.99887:1201 192.9351:679 194.95341:819 200.96985:25853 201.98233:37767 201.99945:37653 202.98305:2145 203.98241:1359 204.99034:6017 205.…	0.000116538	0.000116538	0.000116538	0.00171246	0.00154331	0.00228744	0.00223567	0.00223915	0.00240926	0.000116538	0.000116538	0.000116538	0.00143935	0.000116538	0.000116538	0.00116538	0.00121452	0.00158225	0.000116538
250	18.179	273.149	Unknown	[M-H]-		0.165	TRUE	null	null	null	null	null	null	999	FALSE	FALSE	FALSE	Unit NormalizedByInternalStandardPeakHeight by alignment ID=331	FALSE	FALSE	null	null	null	null	null	null	null	115.63	273.14807:8890 274.15142:3471 275.15478:734	96.95915:2475 112.98431:171 115.9196:47 116.92715:2099 122.89458:616 124.9086:214 125.8725:253 127.8694:980 157.86166:1160 158.84537:614 158.97702:263 159.85864:859 160.84091:11754 161.02307:1297465 161.84944:1404 162.0266:117538 162.83795:14385 164.83514:3226 166.83142:423 170.87177:5654 174.95462:127 176.96074:987 178.97609:918 184.88013:278 187.85281:4798 187.86688:5460 189.86031:2873 189.8732…	0.00010816	0.00010816	0.00010816	0.0015972	0.00138661	0.00152741	0.0012856	0.00160806	0.00143344	0.00400329	0.0042943	0.00537954	0.00010816	0.00010816	0.00010816	0.00010816	0.00010816	0.00010816	0.00010816
251	10.133	273.169	Unknown	[M-H]-		0.574	TRUE	null	null	null	null	null	null	999	FALSE	FALSE	FALSE	Unit NormalizedByInternalStandardPeakHeight by alignment ID=331	FALSE	FALSE	null	null	null	null	null	null	null	48.45	273.16989:18530 274.17324:4318 275.1766:641	61.98775:420 79.95726:9049 99.92481:307 114.98653:1627 125.87206:297 129.97499:1698 135.04411:771 136.90874:1776 141.8674:606 143.86485:1053 143.8822:1093 146.96378:8674 155.86557:286 158.84624:818 160.84065:10559 161.02277:412 161.84937:1190 162.02553:708 162.83759:7837 162.98193:286 164.83507:2874 168.88632:1586 176.83643:2518 177.01727:46 178.83272:3002 178.94792:424 179.03352:1979 179.97467:6…	0.000106537	0.000106537	0.000106537	0.00332893	0.00312076	0.0031459	0.0028081	0.00333335	0.00299142	0.000106537	0.000106537	0.000106537	0.00398408	0.00387258	0.0031391	0.000106537	0.000106537	0.000106537	0.000106537
252	15.273	273.184	Unknown	[M-H]-	ion correlated with 322; ion correlated with 205; ion correlated with 1485; ion correlated with 120; ion correlated with 576; ion correlated with 287; ion correlated with 256; ion correlated with 378; ion correlated with 533; ion correlated with 464	0.076	TRUE	null	null	null	null	null	null	999	FALSE	FALSE	FALSE	Unit NormalizedByInternalStandardPeakHeight by alignment ID=331	FALSE	FALSE	null	null	null	null	null	null	null	104.93	273.18442:12273 274.18777:3991 275.19113:238945	83.04836:11 88.93204:230 98.95528:112 112.98502:608 116.92782:2908 133.02925:3544 134.89409:713 145.93137:774 146.93394:409 146.9637:1965 149.02142:1270 158.84741:401 161.02284:7742 161.84883:73 164.92686:751 176.96185:128 178.97763:698 181.91829:485 191.94478:2284 204.9575:105 208.9357:2056 209.94623:580 225.92583:2489 267.06534:1187	0.000104009	0.000104009	0.000104009	0.000104009	0.000104009	0.000104009	0.000104009	0.000104009	0.000104009	0.000104009	0.000104009	0.000104009	0.000104009	0.000104009	0.000104009	0.000104009	0.000104009	0.000104009	0.000104009
253	1.2	274.976	Unknown	[M-H]-		0.614	TRUE	null	null	null	null	null	null	999	FALSE	FALSE	FALSE	Unit NormalizedByInternalStandardPeakHeight by alignment ID=331	FALSE	FALSE	null	null	null	null	null	null	null	20.69	274.97058:13928 275.97393:0 276.97729:1640	79.95644:12623 85.02969:32643 87.00828:67429 99.92543:1278 103.91801:3149 111.0078:264359 112.01133:12783 113.01176:2635 115.0027:1393 129.01807:5830 129.97473:2423 130.96803:1183 130.998:2640 136.90996:1742 147.02853:915 154.9962:2569 162.98169:1290 168.95129:1437 172.95384:2855 173.00778:7664 176.90421:2044 180.89935:6028 180.91258:5774 184.95482:2956 188.99826:4391 191.01859:135631 192.02185:8…	9.31556e-05	9.31556e-05	9.31556e-05	0.00250227	0.00233038	0.00338749	0.0029932	0.00303231	0.00292234	0.000942377	9.31556e-05	9.31556e-05	0.00192748	0.00203931	0.0021883	0.00268927	0.00255436	0.0028602	9.31556e-05
254	17.224	275.164	Unknown	[M-H]-	ion correlated with 220	0.06	TRUE	null	null	null	null	null	null	999	FALSE	FALSE	FALSE	Unit NormalizedByInternalStandardPeakHeight by alignment ID=331	FALSE	FALSE	null	null	null	null	null	null	null	137.52	275.16531:6581 276.16866:1052 277.17202:532	112.98462:3600 114.93573:2747 116.92752:70227 117.92915:7051 118.92707:2084 118.9416:2078 129.97496:2261 134.89487:1583 136.90855:2283 136.92662:1602 145.92932:6774 146.93727:5862 146.96347:10656 151.92157:2016 157.86145:27447 158.97821:11172 159.8591:18736 160.84073:4426 160.9671:1007 161.84538:11671 162.83768:3573 163.84186:7563 163.9288:6251 163.95163:2353 164.83455:1504 164.92091:10107 164.93…	9.28755e-05	9.28755e-05	9.28755e-05	9.28755e-05	9.28755e-05	9.28755e-05	9.28755e-05	9.28755e-05	9.28755e-05	0.000928755	0.0011067	0.0013631	9.28755e-05	9.28755e-05	9.28755e-05	9.28755e-05	9.28755e-05	9.28755e-05	9.28755e-05
255	17.91	275.2	Unknown	[M-H]-		0.092	TRUE	null	null	null	null	null	null	999	FALSE	FALSE	FALSE	Unit NormalizedByInternalStandardPeakHeight by alignment ID=331	FALSE	FALSE	null	null	null	null	null	null	null	139.13	275.2005:5368 276.20385:2211 277.20721:812	96.95922:29372 98.9551:1219 112.98481:2361 114.93343:2749 116.9274:73032 117.92431:7006 117.93285:7010 118.92457:1888 118.9323:1858 119.94578:716 129.97433:2008 134.89391:1823 135.97185:3082 136.89195:2476 136.90836:1409 136.92232:767 145.92937:6100 146.93724:2938 146.96336:2221 157.86203:23392 158.97845:11569 159.86119:15137 160.96663:625 161.8445:9527 163.84262:6641 163.92705:4136 163.95004:241…	9.64355e-05	9.64355e-05	9.64355e-05	0.000964355	9.64355e-05	9.64355e-05	9.64355e-05	9.64355e-05	9.64355e-05	0.0216387	0.0242477	0.0293316	9.64355e-05	9.64355e-05	9.64355e-05	9.64355e-05	9.64355e-05	9.64355e-05	9.64355e-05
256	15.273	275.2	Unknown	[M+Na-2H]-	ion correlated with 322; ion correlated with 378; ion correlated with 533; adduct linked to 287_[M+K-2H]-	0.108	TRUE	null	null	null	null	null	null	999	FALSE	FALSE	FALSE	Unit NormalizedByInternalStandardPeakHeight by alignment ID=331	FALSE	FALSE	null	null	null	null	null	null	null	1137.21	275.20053:24803 276.20388:10069 277.20724:1638	112.98486:386 116.92756:5572 117.927:664 129.97417:953 132.02074:3746 133.02803:37235 134.0345:3320 135.04366:846 145.92268:956 145.93066:947 146.93681:1005 146.96327:2563 148.96454:315 149.0233:5590 150.02861:1844 151.03822:1801 158.97934:1129 160.96651:311 161.02293:71370 161.8454:777 162.02643:6450 162.93988:761 163.03133:1254 163.84142:68 163.94991:791 164.92476:1129 164.93445:273 164.94539:3…	0.000384271	0.000384271	0.000384271	0.00445601	0.00402339	0.00436584	0.00384271	0.00459305	0.0038844	0.000384271	0.000384271	0.000384271	0.000384271	0.000384271	0.000384271	0.000384271	0.000384271	0.000384271	0.000384271
257	1.191	275.996	Unknown	[M+Na-2H]-	adduct linked to 288_[M+K-2H]-	0.763	TRUE	null	null	null	null	null	null	999	FALSE	FALSE	FALSE	Unit NormalizedByInternalStandardPeakHeight by alignment ID=331	FALSE	FALSE	null	null	null	null	null	null	null	15.31	275.99527:24803 276.99862:2534 278.00198:285	79.95644:12623 85.02969:32752 87.00828:67599 99.92543:1424 103.91801:3333 111.0078:264450 112.01133:12792 113.01176:2635 115.0027:1393 129.01807:5982 129.97473:2423 130.96803:1407 130.998:2666 136.90996:1778 147.02853:753 154.9962:2571 162.98169:1432 168.95129:1472 172.95384:2914 173.00778:7703 176.90421:2056 180.89935:6047 180.91258:5796 184.95482:2964 188.99826:4391 191.01859:135711 192.02185:8…	9.86897e-05	9.86897e-05	9.86897e-05	0.00445601	0.00445505	0.00474061	0.00432415	0.00630667	0.0031406	0.00235361	0.00158658	0.00207264	0.00254586	0.00310029	0.00302925	0.00276158	0.00365713	0.00421476	9.86897e-05
258	11.873	276.041	Unknown	[M-H]-	ion correlated with 206; ion correlated with 167; ion correlated with 131; ion correlated with 191; ion correlated with 204; ion correlated with 224; ion correlated with 215; ion correlated with 169; ion correlated with 207	0.197	TRUE	null	null	null	null	null	null	999	FALSE	FALSE	FALSE	Unit NormalizedByInternalStandardPeakHeight by alignment ID=331	FALSE	FALSE	null	null	null	null	null	null	null	20.27	276.04147:7957 277.04482:66557 278.04818:13760	61.98815:1993 79.95665:2078 86.97607:705 87.92507:331 88.98647:1338 90.99755:749 99.92508:428 102.94812:623 104.92775:7 109.02834:8213 116.97652:186 118.99317:875 122.89443:130 130.96428:854 132.97157:631 134.98683:376 135.04416:6572 141.86737:215 145.02794:219 149.01553:1317 149.02426:1405 149.91202:253 151.03918:1773 157.02821:774 159.04391:1641 161.02362:1464 162.98184:148 168.88762:364 173.02…	0.00010099	0.00010099	0.00010099	0.00142954	0.00125697	0.00121619	0.00010099	0.00010099	0.00010099	0.00010099	0.00010099	0.00010099	0.00010099	0.00010099	0.00010099	0.00010099	0.00010099	0.00010099	0.00010099
259	10.404	277.034	Unknown	[M-H]-		0.173	TRUE	null	null	null	null	null	null	999	FALSE	FALSE	FALSE	Unit NormalizedByInternalStandardPeakHeight by alignment ID=331	FALSE	FALSE	null	null	null	null	null	null	null	27.53	277.04416:11639 278.04751:3765 279.05087:1817	96.95919:58792 98.9559:2683 109.02836:2402 112.98557:1201 116.92699:7689 129.97556:621 135.0437:1988 145.02823:2131 145.92874:1611 146.93666:7306 146.96381:4107 157.02766:952 157.86241:12524 158.0343:1157 158.97858:10478 159.04395:2974 159.8589:7457 160.966:496 161.84445:5700 163.84045:3703 163.95055:953 164.92552:8665 164.94562:8114 168.9413:1337 173.02388:4252 174.95456:91591 176.96223:15242 17…	0.000103756	0.000103756	0.000103756	0.00209095	0.00143091	0.00196758	0.000103756	0.000103756	0.000103756	0.000103756	0.000103756	0.000103756	0.000103756	0.000103756	0.000103756	0.000103756	0.000103756	0.000103756	0.000103756
260	8.564	277.049	Unknown	[M-H]-		0.245	TRUE	null	null	null	null	null	null	999	FALSE	FALSE	FALSE	Unit NormalizedByInternalStandardPeakHeight by alignment ID=331	FALSE	FALSE	null	null	null	null	null	null	null	7.85	277.04843:8256 278.05178:3778 279.05514:1173	79.95641:270 88.98638:3251 99.92493:776 135.04405:25659 137.0237:398 146.9639:2867 157.02684:4116 159.04411:2347 161.04422:2292 162.98105:148 177.01968:5867 187.03883:1775 191.04811:836 193.06393:917 196.88499:42 197.04619:1429 202.94087:67 203.03467:1953 205.83936:2380 209.04459:1886 209.06133:2138 214.87935:290 215.03488:1621 215.8683:204 219.04401:4474 220.05141:1337 221.06:2461 223.96046:457 …	0.000128462	0.000128462	0.000128462	0.00148319	0.00140337	0.00128462	0.000128462	0.000128462	0.000128462	0.000128462	0.000128462	0.000128462	0.00264565	0.00370109	0.00284616	0.000128462	0.000128462	0.000128462	0.00351469
261	11.877	277.05	Unknown	[M+Cl]-	ion correlated with 231; ion correlated with 1255; ion correlated with 262; ion correlated with 233; adduct linked to 224_[M+Na-2H]-	0.297	TRUE	null	null	null	null	null	null	999	FALSE	FALSE	FALSE	Unit NormalizedByInternalStandardPeakHeight by alignment ID=331	FALSE	FALSE	null	null	null	null	null	null	null	23.4	277.04987:43273 278.05322:13760 279.05658:2072	61.98815:5527 79.95665:2884 86.97607:1080 87.92507:618 88.98647:1338 90.99755:1134 99.92508:767 102.94812:1083 103.91962:476 104.92775:255 109.02834:8213 116.97652:431 118.99317:1573 122.89443:1433 130.96428:1951 132.97157:1085 134.98683:956 135.04416:6572 141.86737:1830 145.02794:212 147.95708:143 149.01553:1271 149.02426:1322 149.91202:597 151.03918:1773 157.02821:728 159.04391:1474 161.02362:1…	0.00012598	0.00012598	0.00012598	0.00777412	0.00661223	0.00669964	0.00506796	0.00600293	0.00488741	0.00012598	0.00012598	0.00012598	0.00012598	0.00012598	0.00012598	0.00012598	0.00012598	0.00012598	0.00012598
262	11.878	279.03	Unknown	[M+K-2H]-	ion correlated with 231; ion correlated with 261; ion correlated with 293; adduct linked to 224_[M+Na-2H]-	0.309	TRUE	null	null	null	null	null	null	999	FALSE	FALSE	FALSE	Unit NormalizedByInternalStandardPeakHeight by alignment ID=331	FALSE	FALSE	null	null	null	null	null	null	null	53.92	279.02893:58885 280.03228:28482 281.03564:6724	61.98815:14031 79.95665:4824 86.97607:1992 87.92507:1321 88.98647:1338 90.99755:2058 99.92508:1593 102.94812:2190 103.91962:2064 104.92775:858 109.02834:8213 116.97652:1014 118.99317:3263 122.89443:4559 125.87209:1537 130.96428:4589 132.97157:2121 134.98683:2353 135.04416:6572 141.86737:5706 145.02794:82 147.95708:726 149.01553:1271 149.02426:1322 149.91202:1429 151.03918:1773 157.02821:623 159.0…	8.88881e-05	8.88881e-05	8.88881e-05	0.0105789	0.00908008	0.00870779	0.00709201	0.00799917	0.00647086	8.88881e-05	8.88881e-05	8.88881e-05	8.88881e-05	8.88881e-05	8.88881e-05	0.000888881	0.00127902	8.88881e-05	8.88881e-05
263	9.956	279.976	Unknown	[M+K-2H]-	adduct linked to 227_[M+Na-2H]-	0.924	TRUE	null	null	null	null	null	null	999	FALSE	FALSE	FALSE	Unit NormalizedByInternalStandardPeakHeight by alignment ID=331	FALSE	FALSE	null	null	null	null	null	null	null	23.88	279.97525:15710 280.9786:1583 281.98196:259	88.98692:789 89.00294:408 104.0258:2081 108.02044:1023 109.02837:5847 115.01767:1234 116.92733:508 122.03555:1305 123.04411:17755 124.04743:1346 132.02046:82876 132.94756:1169 133.02808:912410 133.14622:4041 134.03322:86249 134.89574:1254 135.04376:264822 135.96988:3362 136.0468:21334 137.02405:1383 137.04317:1819 137.0537:2140 149.02228:1952 150.03024:5654 151.03857:22569 152.04233:1943 159.0264…	9.44215e-05	9.44215e-05	9.44215e-05	0.00282232	0.0024995	0.00341389	0.00344529	0.00351976	0.00196149	9.44215e-05	9.44215e-05	9.44215e-05	0.00181356	0.00441671	0.00395827	0.00200462	0.00175632	0.00220316	0.00422805
264	2.955	280.997	Unknown	[M-H]-		0.494	TRUE	null	null	null	null	null	null	999	FALSE	FALSE	FALSE	Unit NormalizedByInternalStandardPeakHeight by alignment ID=331	FALSE	FALSE	null	null	null	null	null	null	null	8.51	280.99692:10676 282.00027:3566 283.00363:2203	72.99253:892 96.95921:8701 98.95477:284 108.02049:975 109.02809:1967 123.04372:5219 134.03607:1111 135.04352:24413 136.0468:2002 149.02226:1097 150.03021:2838 151.03867:10199 152.01003:1779 153.01675:1471 167.03197:3703 179.03323:22821 180.03645:2147 187.86099:1667 197.04387:366096 198.04755:33690 199.04897:4583 202.94351:41 218.10239:16073 219.0256:5669 231.94637:177 234.99783:2211 250.96265:108…	8.07449e-05	8.07449e-05	8.07449e-05	0.00191793	0.00179667	0.00245697	0.00255052	0.00250156	0.00256894	0.00123177	0.00155001	0.00200243	0.00112678	8.07449e-05	8.07449e-05	0.00239452	0.00196442	0.00200086	8.07449e-05
265	4.4	281.029	Unknown	[M-H]-	ion correlated with 189; ion correlated with 7; ion correlated with 118; ion correlated with 125; adduct linked to 1079_[2M-H]-	0.201	TRUE	null	null	null	null	null	null	999	FALSE	FALSE	FALSE	Unit NormalizedByInternalStandardPeakHeight by alignment ID=331	FALSE	FALSE	null	null	null	null	null	null	null	54.37	281.02905:12205 282.0324:1741 283.03576:489	61.98777:4853 79.95609:864 99.92469:644 103.91868:738 109.02859:12703 125.87284:1818 129.9752:268 130.96617:1499 133.02832:1202 134.98627:610 135.043:1932 136.90889:465 137.02338:148 141.86705:1874 146.9637:2715 147.04356:1631 149.05817:2033 158.84637:230 160.84048:5930 161.02319:4926 162.83791:7285 162.98129:595 164.83472:1734 164.95439:404 168.88507:533 170.87234:399 175.05965:1092 176.83546:19…	8.3274e-05	8.3274e-05	8.3274e-05	0.00219265	0.00199419	0.00214826	0.00189982	0.00249578	0.00173048	8.3274e-05	8.3274e-05	8.3274e-05	0.0138452	0.00770575	0.00586401	8.3274e-05	8.3274e-05	8.3274e-05	0.00456966
266	9.956	282.021	Unknown	[M+FA-H]-	adduct linked to 762_[2M-H]-	0.92	TRUE	null	null	null	null	null	null	999	FALSE	FALSE	FALSE	Unit NormalizedByInternalStandardPeakHeight by alignment ID=331	FALSE	FALSE	null	null	null	null	null	null	null	25.71	282.02237:16340 283.02572:1280 284.02908:641	88.98692:789 89.00294:408 104.0258:2081 108.02044:1023 109.02837:5847 115.01767:1234 116.92733:508 122.03555:1305 123.04411:17755 124.04743:1346 132.02046:82876 132.94756:1169 133.02808:912410 133.14622:4041 134.03322:86249 134.89574:1254 135.04376:264822 135.96988:3362 136.0468:21334 137.02405:1383 137.04317:1819 137.0537:2140 149.02228:1952 150.03024:5654 151.03857:22569 152.04233:1943 159.0264…	8.98032e-05	8.98032e-05	8.98032e-05	0.00293546	0.00272376	0.00286736	0.00258727	0.00370407	0.00180245	0.000898032	8.98032e-05	8.98032e-05	0.00202603	0.00365259	0.00312016	0.00158744	0.00197153	0.00198078	0.00316367
267	5.73	283.024	Unknown	[M-H]-		0.06	TRUE	null	null	null	null	null	null	999	FALSE	FALSE	FALSE	Unit NormalizedByInternalStandardPeakHeight by alignment ID=331	FALSE	FALSE	null	null	null	null	null	null	null	44.87	283.0238:8274 284.02715:2744 285.03051:1434	76.98171:0 96.95942:3489 98.9558:17 112.98438:576 116.92798:576 118.9929:20 123.00748:2976 124.01582:6055 136.92487:9 145.93266:192 146.93771:323 146.96356:1790 152.01015:33675 153.01591:2963 157.86008:434 158.978:62 159.86021:1294 160.96446:159 161.84679:412 162.93793:21 163.03973:4876 163.84039:440 163.9496:184 164.92712:1352 166.92586:329 167.03304:97467 174.95506:6081 175.96571:298 176.96059:…	0.000102337	0.000102337	0.000102337	0.000102337	0.000102337	0.000102337	0.000102337	0.000102337	0.000102337	0.000102337	0.000102337	0.000102337	0.000102337	0.000102337	0.000102337	0.000102337	0.000102337	0.000102337	0.000102337
268	13.221	283.061	Unknown	[M-H]-		0.048	TRUE	null	null	null	null	null	null	999	FALSE	FALSE	FALSE	Unit NormalizedByInternalStandardPeakHeight by alignment ID=331	FALSE	FALSE	null	null	null	null	null	null	null	92.65	283.06067:34348 284.06402:13939 285.06738:2402	96.95932:4970 98.95511:50 150.9128:166 150.92331:184 158.98276:5 162.97394:59 162.98271:33 164.94658:228 166.92825:263 174.95448:2327 180.93994:212 189.85783:86 243.89998:64 268.03711:7153 269.0423:1277 283.06067:50735 283.17313:979	0.000150676	0.000150676	0.000150676	0.000150676	0.000150676	0.000150676	0.000150676	0.000150676	0.000150676	0.00484743	0.00709759	0.00856945	0.000150676	0.000150676	0.000150676	0.000150676	0.000150676	0.000150676	0.000150676
269	17.129	283.179	Unknown	[M-H]-		0.165	TRUE	null	null	null	null	null	null	999	FALSE	FALSE	FALSE	Unit NormalizedByInternalStandardPeakHeight by alignment ID=331	FALSE	FALSE	null	null	null	null	null	null	null	57.31	283.1709:13641 284.17425:4841 285.17761:835	61.98779:6533 79.95665:916 99.92459:2382 100.92627:699 103.91937:765 115.91965:260 122.89252:1853 125.87252:3851 127.86941:2809 130.96703:1557 134.98621:214 141.86525:2536 143.86537:996 143.88292:1102 146.96399:3346 158.8452:1008 160.84088:13477 162.83784:10708 162.98111:1133 164.83452:2571 164.94798:983 166.83398:249 168.88699:362 176.83649:601 178.83333:455 197.89003:125 197.90619:59 209.15314:…	0.000107947	0.000107947	0.000107947	0.0024506	0.00209673	0.00206512	0.00159891	0.00193423	0.00164131	0.0713594	0.0786535	0.087813	0.000107947	0.000107947	0.000107947	0.000107947	0.000107947	0.000107947	0.000107947
270	7.992	285.039	Unknown	[M-H]-	ion correlated with 1574; ion correlated with 728; adduct linked to 1095_[2M-H]-	0.088	TRUE	null	null	null	null	null	null	999	FALSE	FALSE	FALSE	Unit NormalizedByInternalStandardPeakHeight by alignment ID=331	FALSE	FALSE	null	null	null	null	null	null	null	273.73	285.03931:56099 286.04266:17637 287.04602:2559	96.95922:5797 114.98814:228 133.02916:347 134.98839:5667 135.04208:6265 143.86484:7848 164.94731:1130 174.95477:2050 179.9752:97 193.05055:3552 206.84128:87 206.97159:288 209.83253:107 219.84174:1031 222.82848:842 224.82585:568 235.92567:39 252.91679:55 269.08484:1038 273.94562:18 280.94235:46 283.02478:2546 285.03931:132082	0.000180525	0.000180525	0.000180525	0.0100784	0.00953616	0.00940944	0.00784248	0.0104793	0.00849904	0.000180525	0.000180525	0.000180525	0.000180525	0.000180525	0.000180525	0.23674	0.294172	0.259657	0.000180525
271	13.286	285.04	Unknown	[M-H]-		0.068	TRUE	null	null	null	null	null	null	999	FALSE	FALSE	FALSE	Unit NormalizedByInternalStandardPeakHeight by alignment ID=331	FALSE	FALSE	null	null	null	null	null	null	null	101.58	285.04086:8444 286.04421:2640 287.04757:311	61.98756:13766 79.95624:2376 99.92582:2477 103.91942:2221 114.98753:483 116.92703:605 122.89498:5098 125.87208:7763 130.96645:4801 132.92036:111 134.98761:2655 141.866:7151 143.86539:3314 146.9639:6464 151.94005:21 158.84496:2015 159.85829:234 160.8405:40846 162.83768:35990 162.9312:237 162.94127:71 162.98221:3238 163.92599:73 163.9413:266 164.8345:10969 165.84489:181 166.83241:709 168.8858:2148 …	0.000132461	0.000132461	0.000132461	0.00151706	0.00138425	0.00150266	0.00132461	0.00171593	0.000132461	0.000132461	0.000132461	0.000132461	0.000132461	0.000132461	0.000132461	0.133717	0.118465	0.132092	0.000132461
272	3.976	285.06	Unknown	[M-H]-		0.084	TRUE	null	null	null	null	null	null	999	FALSE	FALSE	FALSE	Unit NormalizedByInternalStandardPeakHeight by alignment ID=331	FALSE	FALSE	null	null	null	null	null	null	null	69.73	285.06116:9594 286.06451:3814 287.06787:941	61.98838:3736 79.95695:2913 96.95931:101854 98.95646:4955 99.92584:1179 103.9195:1043 111.94627:4257 112.98476:2951 116.92802:9463 117.93053:1129 119.94573:2020 125.87312:1144 129.9751:2819 130.96649:1299 136.91092:1571 137.02237:2302 145.93082:2715 146.938:3280 146.96394:21769 150.98224:1733 154.89861:1485 156.90099:1081 157.86201:9921 158.84776:1041 158.97701:9664 159.85883:6145 159.98097:2254 …	0.000210641	0.000210641	0.000210641	0.000210641	0.000210641	0.000210641	0.000210641	0.000210641	0.000210641	0.000210641	0.000210641	0.000210641	0.000210641	0.000210641	0.000210641	0.000210641	0.000210641	0.000210641	0.000210641
273	15.355	285.149	Unknown	[M+K-2H]-	ion correlated with 407; adduct linked to 205_[M-H]-	0.209	TRUE	null	null	null	null	null	null	999	FALSE	FALSE	FALSE	Unit NormalizedByInternalStandardPeakHeight by alignment ID=331	FALSE	FALSE	null	null	null	null	null	null	null	100.32	285.14859:28173 286.15194:9864 287.1553:1427	96.95908:15813 135.04411:3065 158.97734:1249 164.92737:803 166.83177:1806 174.95445:10620 176.96037:439 178.97586:521 179.03297:140 181.93761:1251 187.8607:122 189.85794:442 189.8709:389 210.93437:389 226.91687:2297 235.92552:61 241.1619:117724 243.89983:1223 255.06395:1130 257.15393:2193 267.06653:843 285.14859:65188	9.76941e-05	9.76941e-05	9.76941e-05	0.00506142	0.00480136	0.00502914	0.00445586	0.0059794	0.00517729	0.0226607	0.0262718	0.0316279	9.76941e-05	9.76941e-05	9.76941e-05	9.76941e-05	9.76941e-05	9.76941e-05	9.76941e-05
274	16.933	285.185	Unknown	[M-H]-	ion correlated with 326; similar chromatogram in higher mz_326	0.112	TRUE	null	null	null	null	null	null	999	FALSE	FALSE	FALSE	Unit NormalizedByInternalStandardPeakHeight by alignment ID=331	FALSE	FALSE	null	null	null	null	null	null	null	24.62	285.18475:76137 286.1881:19891 287.19146:1958	96.95914:2832 111.94639:1559 159.87971:926 161.02344:77 226.91687:1877 232.91698:118 233.91164:180 235.13239:40 245.11618:1978 246.12463:627 248.90013:246 251.86899:796 255.13908:1314 259.13397:1268 269.1554:1278 270.16159:1459 283.14001:384 284.14099:8619 285.18475:50074	0.000102132	0.000102132	0.000102132	0.000102132	0.000102132	0.000102132	0.000102132	0.000102132	0.000102132	0.000102132	0.000102132	0.000102132	0.000102132	0.000102132	0.000102132	0.000102132	0.000102132	0.000102132	0.000102132
275	16.119	285.206	Unknown	[M-H]-		0.173	TRUE	null	null	null	null	null	null	999	FALSE	FALSE	FALSE	Unit NormalizedByInternalStandardPeakHeight by alignment ID=331	FALSE	FALSE	null	null	null	null	null	null	null	59.36	285.20609:14817 286.20944:3193 287.2128:855	61.98798:10143 79.95686:3451 89.02389:1934 96.95905:109773 98.95495:4882 99.92473:9104 100.92667:1177 103.91911:4465 105.93421:1956 107.95025:2493 111.94585:4717 112.98451:6593 114.93272:2700 114.98795:2407 116.92718:55633 117.92784:6725 118.92677:2346 119.94574:3831 121.94595:1477 122.89295:2275 122.9875:1159 123.94487:2045 124.90814:1111 125.87255:3724 127.86921:1972 129.9745:6328 130.96596:212…	0.000198691	0.000198691	0.000198691	0.00266199	0.00260165	0.00254852	0.00222095	0.0027831	0.00240473	0.0930332	0.0874812	0.090305	0.000198691	0.000198691	0.000198691	0.000198691	0.000198691	0.000198691	0.000198691
276	17.524	285.206	Unknown	[M-H]-		0.116	TRUE	null	null	null	null	null	null	999	FALSE	FALSE	FALSE	Unit NormalizedByInternalStandardPeakHeight by alignment ID=331	FALSE	FALSE	null	null	null	null	null	null	null	54.29	285.2056:103865 286.20895:26716 287.21231:4018	79.95672:837 99.9252:885 101.94158:496 103.91978:588 124.89053:219 125.87184:928 127.86943:1034 130.96466:1041 134.98549:404 141.86688:1881 143.86572:957 143.88249:972 146.96394:1167 160.8407:10244 162.83775:6709 162.9807:1641 164.83536:1929 166.83238:267 176.83575:1780 178.83296:2515 180.83105:586 180.9223:188 195.80949:3218 195.90593:112 197.80644:2641 197.8896:579 197.90431:628 199.80354:1067 …	0.000168257	0.000168257	0.000168257	0.000168257	0.000168257	0.000168257	0.000168257	0.000168257	0.000168257	0.0146581	0.015266	0.0179975	0.000168257	0.000168257	0.000168257	0.000168257	0.000168257	0.000168257	0.000168257
277	1.234	286.895	Unknown	[M-H]-		0.341	TRUE	null	null	null	null	null	null	999	FALSE	FALSE	FALSE	Unit NormalizedByInternalStandardPeakHeight by alignment ID=331	FALSE	FALSE	null	null	null	null	null	null	null	3.53	286.89661:10727 287.89996:975 288.90332:1235	79.9567:12623 99.9251:1181 103.91902:2544 111.00754:264123 129.01779:9524 129.97446:2423 130.9664:827 136.90881:837 147.02864:1304 162.98041:1212 168.88466:320 168.9482:1277 173.00774:7183 180.89867:3207 180.91353:3174 187.93996:7077 191.01782:133789 192.0215:8053 193.0239:1302 195.90726:184 197.88344:3400 200.94754:5324 203.01767:16039 204.02165:1077 212.95763:3405 213.00174:1784 213.01387:1844 …	8.91825e-05	8.91825e-05	8.91825e-05	0.00192715	0.00181359	0.0013667	8.91825e-05	8.91825e-05	8.91825e-05	0.00208642	0.00118737	0.00134449	8.91825e-05	0.00154757	8.91825e-05	8.91825e-05	0.00158597	8.91825e-05	8.91825e-05
278	1.166	286.972	Unknown	[M-H]-		0.321	TRUE	null	null	null	null	null	null	999	FALSE	FALSE	FALSE	Unit NormalizedByInternalStandardPeakHeight by alignment ID=331	FALSE	FALSE	null	null	null	null	null	null	null	6.27	286.97171:6967 287.97506:0 288.97842:5703	79.95695:12623 87.00771:67436 99.92556:1266 103.91891:3141 111.00771:264360 112.01193:12771 114.98978:1294 129.01778:6006 129.97473:2423 130.96661:1153 130.99725:2655 136.90933:1735 141.022:1154 147.02831:919 154.9827:2651 162.98106:1327 168.88763:549 168.94458:1297 172.94087:3048 173.00815:7674 176.90303:2044 180.89934:6023 180.91396:5776 191.01839:135645 192.0219:8132 193.02315:89 197.88884:964…	9.8574e-05	9.8574e-05	9.8574e-05	0.00125168	0.00103035	0.00137975	0.00137405	0.00156331	0.00143135	9.8574e-05	9.8574e-05	9.8574e-05	0.0015019	0.00129623	0.00132516	0.00446359	0.00384549	9.8574e-05	0.00343026
279	18.105	287.222	Unknown	[M-H]-		0.137	TRUE	null	null	null	null	null	null	999	FALSE	FALSE	FALSE	Unit NormalizedByInternalStandardPeakHeight by alignment ID=331	FALSE	FALSE	null	null	null	null	null	null	null	188.01	287.22055:6110 288.2239:1984 289.22726:227	61.98773:31032 79.95681:1847 89.02316:2240 99.92447:14115 100.92679:1864 101.94027:1642 102.95271:5574 103.91902:2126 112.98448:24204 114.98714:779 115.91928:856 117.92738:254 119.94501:2702 121.94421:1159 122.89348:5074 125.87093:13953 127.8694:8189 129.97414:12617 130.96552:5251 134.98576:1543 141.86797:5957 143.87984:3508 145.92943:1053 146.96404:18184 158.84465:1806 160.84071:43393 162.8374:3…	0.000109763	0.000109763	0.000109763	0.00109763	0.000109763	0.000109763	0.000109763	0.000109763	0.000109763	0.00601217	0.00740809	0.00836487	0.000109763	0.000109763	0.000109763	0.000109763	0.000109763	0.000109763	0.000109763
280	4.694	289.165	Unknown	[M-H]-		0.277	TRUE	null	null	null	null	null	null	999	FALSE	FALSE	FALSE	Unit NormalizedByInternalStandardPeakHeight by alignment ID=331	FALSE	FALSE	null	null	null	null	null	null	null	22.55	289.16452:8020 290.16787:2963 291.17123:476	98.95659:3768 109.02841:307 116.9277:1613 129.97476:599 135.0439:28501 136.04689:2373 145.9285:441 146.93752:536 146.96284:3929 157.86169:1416 159.86137:912 160.84064:1599 161.83995:872 161.85307:826 162.83765:1393 163.84296:286 163.95148:396 164.93082:751 168.93919:298 176.96545:1457 178.83305:1026 178.97639:1597 179.03371:9127 180.03821:834 180.9118:23 183.91747:47 184.9339:314 189.85718:52 191…	9.91004e-05	9.91004e-05	9.91004e-05	0.00144076	0.00141576	0.00134715	0.00134722	9.91004e-05	9.91004e-05	9.91004e-05	9.91004e-05	9.91004e-05	9.91004e-05	9.91004e-05	9.91004e-05	9.91004e-05	9.91004e-05	9.91004e-05	9.91004e-05
281	17.437	289.179	Unknown	[M-H]-		0.133	TRUE	null	null	null	null	null	null	999	FALSE	FALSE	FALSE	Unit NormalizedByInternalStandardPeakHeight by alignment ID=331	FALSE	FALSE	null	null	null	null	null	null	null	34.46	289.18054:7292 290.18389:4130 291.18725:880	61.98791:44738 75.00266:1215 76.98127:2313 79.95689:8976 86.9756:5230 87.92489:5292 88.93224:2749 88.9836:1277 89.0237:1293 90.99709:4637 92.92097:1191 96.95889:42900 97.93115:1084 98.95518:2244 99.92479:36816 100.92582:4446 100.93517:1462 101.92418:1557 101.94063:2990 102.94781:5247 102.97025:3233 103.91931:10019 104.92709:3099 112.98514:5940 114.93253:1139 114.98747:3248 115.07574:1995 115.9196…	0.000104548	0.000104548	0.000104548	0.00130997	0.00125117	0.00135913	0.00126008	0.000104548	0.000104548	0.00312352	0.00478307	0.00551152	0.000104548	0.000104548	0.000104548	0.000104548	0.000104548	0.000104548	0.000104548
282	15.645	289.179	Unknown	[M-H]-		0.072	TRUE	null	null	null	null	null	null	999	FALSE	FALSE	FALSE	Unit NormalizedByInternalStandardPeakHeight by alignment ID=331	FALSE	FALSE	null	null	null	null	null	null	null	234.78	289.17917:717699 290.18252:267230 291.18588:30972	61.98776:1997 125.87194:1674 127.86862:1060 141.86681:1107 160.84047:2869 162.8374:2684 235.13379:1019 243.17358:354 255.1378:1683 259.13248:4749 261.18445:2263 264.13635:2042 273.14694:1335 274.15567:12831 275.16068:2250 279.19476:5701 280.19949:1080 285.14795:6001 286.15219:1261 289.17917:245867	8.09058e-05	8.09058e-05	8.09058e-05	8.09058e-05	8.09058e-05	8.09058e-05	8.09058e-05	8.09058e-05	8.09058e-05	0.101287	0.103598	0.113185	8.09058e-05	8.09058e-05	8.09058e-05	8.09058e-05	8.09058e-05	8.09058e-05	8.09058e-05
283	18.375	289.179	Unknown	[M-H]-		0.133	TRUE	null	null	null	null	null	null	999	FALSE	FALSE	FALSE	Unit NormalizedByInternalStandardPeakHeight by alignment ID=331	FALSE	FALSE	null	null	null	null	null	null	null	241.82	289.17957:29011 290.18292:10537 291.18628:2610	96.95914:54189 98.95278:2090 98.95995:2130 112.98463:3371 114.93259:3999 116.92719:111594 117.92761:10832 129.97479:2775 134.89319:2801 135.96964:4186 145.92307:7277 145.93097:7277 158.97704:14820 159.85837:7105 164.94475:3639 165.83784:2405 174.9549:124463 175.95421:2803 175.96834:2431 176.95847:4536 178.97752:5246 180.90016:1598 180.91116:135 180.97269:2197 181.91646:7257 185.8772:1009 186.9264…	0.000157374	0.000157374	0.000157374	0.00521186	0.0047861	0.00572435	0.00520333	0.00630302	0.00592319	0.178812	0.230419	0.289521	0.000157374	0.000157374	0.000157374	0.000157374	0.000157374	0.000157374	0.000157374
284	17.772	289.18	Unknown	[M-H]-		0.064	TRUE	null	null	null	null	null	null	999	FALSE	FALSE	FALSE	Unit NormalizedByInternalStandardPeakHeight by alignment ID=331	FALSE	FALSE	null	null	null	null	null	null	null	78.67	289.1799:8198 290.18325:2906 291.18661:1022	79.95691:512 114.934:225 129.97539:77 136.89117:486 146.93851:308 146.96391:91 158.97806:13698 160.84067:2256 162.83789:1979 163.94987:90 168.93727:163 175.96028:696 183.91656:2971 190.92796:118 192.94225:428 192.95946:224 198.90849:68 210.95099:176 221.84303:646 225.92577:63 259.9321:6026 269.13007:710924 270.13394:225 271.13892:618 271.16992:1099 283.06012:11437 283.15805:1330 283.17117:1287 28…	0.000104807	0.000104807	0.000104807	0.000104807	0.000104807	0.000104807	0.000104807	0.000104807	0.000104807	0.000104807	0.00162554	0.00226154	0.000104807	0.000104807	0.000104807	0.000104807	0.000104807	0.000104807	0.000104807
285	1.188	289.936	Unknown	[M-H]-		0.622	TRUE	null	null	null	null	null	null	999	FALSE	FALSE	FALSE	Unit NormalizedByInternalStandardPeakHeight by alignment ID=331	FALSE	FALSE	null	null	null	null	null	null	null	18.73	289.93591:18020 290.93926:9132 291.94262:0	79.95644:12623 85.02969:32752 87.00828:67599 99.92543:1424 103.91801:3333 111.0078:264450 112.01133:12792 113.01176:2635 115.0027:1393 129.01807:5982 129.97473:2423 130.96803:1407 130.998:2666 136.90996:1778 147.02853:753 154.9962:2571 162.98169:1432 168.95129:1472 172.95384:2914 173.00778:7703 176.90421:2056 180.89935:6047 180.91258:5796 184.95482:2964 188.99826:4391 191.01859:135711 192.02185:8…	9.85969e-05	9.85969e-05	9.85969e-05	0.00323744	0.00296993	0.00292471	0.00254671	0.00281769	0.00234338	0.00122357	9.85969e-05	9.85969e-05	9.85969e-05	0.00158382	0.00180137	0.00214872	0.00321584	0.00252174	9.85969e-05
286	8.456	290.981	Unknown	[M-H]-	ion correlated with 109; ion correlated with 335	0.277	TRUE	null	null	null	null	null	null	999	FALSE	FALSE	FALSE	Unit NormalizedByInternalStandardPeakHeight by alignment ID=331	FALSE	FALSE	null	null	null	null	null	null	null	13.77	290.98114:12694 291.98449:0 292.98785:754	61.98776:5904 79.95651:1595 89.02224:50 93.03359:61 122.89368:2515 125.87235:3302 127.8692:1839 130.96391:1617 135.0437:9875 136.04721:893 137.02298:28781 138.02608:1990 141.86668:3175 143.86301:1846 148.94887:34 159.87955:743 160.84081:9618 162.83775:8013 163.0387:10943 164.04271:1003 164.83525:1916 179.03331:31105 180.03743:2715 205.01053:453 207.02821:55183 208.03175:5694 210.91255:206 229.010…	9.05741e-05	9.05741e-05	9.05741e-05	0.0022806	0.00168589	0.00213541	0.00204395	0.00196714	0.00183165	9.05741e-05	9.05741e-05	9.05741e-05	9.05741e-05	9.05741e-05	9.05741e-05	9.05741e-05	9.05741e-05	9.05741e-05	9.05741e-05
287	15.273	291.195	Unknown	[M+K-2H]-	ion correlated with 322; ion correlated with 205; ion correlated with 1485; ion correlated with 120; ion correlated with 576; ion correlated with 256; ion correlated with 252; ion correlated with 378; ion correlated with 533; ion correlated with 464; adduct linked to 256_[M+Na-2H]-	0.072	TRUE	null	null	null	null	null	null	999	FALSE	FALSE	FALSE	Unit NormalizedByInternalStandardPeakHeight by alignment ID=331	FALSE	FALSE	null	null	null	null	null	null	null	94.15	291.1955:12307 292.19885:3155 293.20221:802	116.92782:1202 133.02925:1333 134.89409:1308 146.93394:139 146.9637:637 149.02142:683 161.02284:2480 221.84209:746 225.92583:167 243.13829:960 267.06534:1301 271.13699:1125 273.18442:1001 275.19998:8721 276.20358:1319 285.15036:1806 286.15469:1019 291.1955:3943	0.000281147	0.000281147	0.000281147	0.000281147	0.000281147	0.000281147	0.000281147	0.000281147	0.000281147	0.000281147	0.000281147	0.000281147	0.000281147	0.000281147	0.000281147	0.000281147	0.000281147	0.000281147	0.000281147
288	1.2	291.961	Unknown	[M+K-2H]-	adduct linked to 257_[M+Na-2H]-	0.699	TRUE	null	null	null	null	null	null	999	FALSE	FALSE	FALSE	Unit NormalizedByInternalStandardPeakHeight by alignment ID=331	FALSE	FALSE	null	null	null	null	null	null	null	12.7	291.96228:17598 292.96563:2691 293.96899:1192	79.95633:12627 87.00777:67616 99.9249:1385 103.91892:3332 111.00744:264457 112.01054:12794 114.988:1303 129.01871:5983 129.97458:2423 130.99625:2689 136.90941:1778 147.02864:752 154.98282:2653 154.99799:2592 162.98206:1443 171.97182:2520 172.95323:2934 173.00795:7701 175.96881:517 176.90456:2050 180.89896:6066 180.91304:5788 184.95731:3890 187.93765:7170 191.01822:135711 192.02145:8137 193.0226:1…	0.000112866	0.000112866	0.000112866	0.00316146	0.00320875	0.00376339	0.00379511	0.00414005	0.00220278	0.00148273	0.00140589	0.00170559	0.00157414	0.00260255	0.00284088	0.00260017	0.00259398	0.00299677	0.000112866
289	5.381	292.988	Unknown	[M-H]-		0.337	TRUE	null	null	null	null	null	null	999	FALSE	FALSE	FALSE	Unit NormalizedByInternalStandardPeakHeight by alignment ID=331	FALSE	FALSE	null	null	null	null	null	null	null	8.07	292.98779:8781 293.99114:2033 294.9945:13515	96.95893:14197 133.02791:60 134.03564:4009 137.0497:76 158.97664:1153 164.92633:688 174.95438:8891 175.96802:288 177.00687:1422 177.01894:1469 178.0239:943 180.03638:76 181.93904:862 187.86069:192 189.85727:497 191.9442:744 193.04501:12151 193.0546:12093 207.02922:466 207.83542:68 207.92563:401 218.9827:156 224.90823:94 224.94197:414 226.91673:3044 241.87993:197 241.89937:27 243.90327:868 249.848…	7.30327e-05	7.30327e-05	7.30327e-05	0.00157761	0.0013482	0.00132796	7.30327e-05	0.00158313	7.30327e-05	0.000730326	7.30327e-05	0.00120294	7.30327e-05	7.30327e-05	7.30327e-05	7.30327e-05	0.000951521	7.30327e-05	7.30327e-05
290	10.411	293.044	Unknown	[M-H]-	ion correlated with 353; ion correlated with 839; ion correlated with 113; ion correlated with 5	0.301	TRUE	null	null	null	null	null	null	999	FALSE	FALSE	FALSE	Unit NormalizedByInternalStandardPeakHeight by alignment ID=331	FALSE	FALSE	null	null	null	null	null	null	null	51	293.04449:48138 294.04784:12117 295.0512:938930	96.95924:6172 98.95555:241 109.02845:1963 112.98446:1059 116.92731:3129 129.97533:1451 135.04387:1988 136.91077:1445 141.86711:677 143.86427:1053 145.02773:2083 145.93083:1464 146.93901:4131 146.96349:10890 148.9662:1180 157.02882:804 157.86223:8463 158.03535:1095 159.04391:2758 159.8588:4378 160.96646:967 161.84352:4735 162.93903:885 163.84276:3313 163.95107:849 164.92747:4232 164.94615:7131 168…	0.000106516	0.000106516	0.000106516	0.00864816	0.00718916	0.0072815	0.0071033	0.00782942	0.00684017	0.000106516	0.000106516	0.000106516	0.000106516	0.000106516	0.000106516	0.000106516	0.000106516	0.000106516	0.000106516
291	9.324	293.044	Unknown	[M-H]-	ion correlated with 828; ion correlated with 1269; ion correlated with 442; ion correlated with 773; ion correlated with 932; ion correlated with 383; ion correlated with 996; ion correlated with 810	0.149	TRUE	null	null	null	null	null	null	999	FALSE	FALSE	FALSE	Unit NormalizedByInternalStandardPeakHeight by alignment ID=331	FALSE	FALSE	null	null	null	null	null	null	null	41.04	293.04352:14413 294.04687:4970 295.05023:80824	86.97523:323 88.93224:115 98.95547:214 102.96943:85 103.91969:249 122.89297:592 126.88004:113 129.86508:103 134.98674:78 145.92891:1873 159.04373:840 160.84038:476 162.83736:690 162.98143:331 164.83484:13 187.8586:22115 189.85614:14549 209.93779:15907 209.94942:15821 237.05412:908 247.0385:672 263.03806:538 265.04935:2124 266.05609:918 267.06317:1831 276.0412:637 277.03589:1608 277.0513:1694 287.…	0.000121447	0.000121447	0.000121447	0.00258937	0.00219301	0.0021151	0.00193101	0.00223538	0.00183085	0.000121447	0.000121447	0.000121447	0.000121447	0.000121447	0.000121447	0.000121447	0.000121447	0.000121447	0.000121447
292	14.797	293.045	Unknown	[M-H]-		0.221	TRUE	null	null	null	null	null	null	999	FALSE	FALSE	FALSE	Unit NormalizedByInternalStandardPeakHeight by alignment ID=331	FALSE	FALSE	null	null	null	null	null	null	null	10.18	293.04422:18546 294.04757:8934 295.05093:2515	61.98834:4530 79.95741:962 86.97596:851 90.99939:494 99.92523:469 102.97132:706 116.97897:509 118.99323:771 120.93826:490 122.89407:785 125.87303:3038 127.87001:1547 130.96565:2237 132.97144:735 134.98837:792 141.86916:1159 143.86465:580 160.84129:11737 162.83818:9730 162.98279:588 164.83553:1905 180.9109:699 197.90179:502 201.83226:781 219.84477:531 293.04422:5754	0.00012011	0.00012011	0.00012011	0.00012011	0.00012011	0.00012011	0.00012011	0.00012011	0.00012011	0.00012011	0.00012011	0.00012011	0.00012011	0.00012011	0.00012011	0.00012011	0.00012011	0.00012011	0.00012011
293	11.88	293.045	Unknown	[M-H]-	ion correlated with 1261; ion correlated with 444	0.325	TRUE	null	null	null	null	null	null	999	FALSE	FALSE	FALSE	Unit NormalizedByInternalStandardPeakHeight by alignment ID=331	FALSE	FALSE	null	null	null	null	null	null	null	47.77	293.04437:127154 294.04772:36839 295.05108:368021	61.98815:14031 79.95665:4824 86.97607:1992 87.92507:1321 88.98647:1338 90.99755:2058 99.92508:1593 102.94812:2190 103.91962:2064 104.92775:858 109.02834:8213 116.97652:1014 118.99317:3263 122.89443:4559 125.87209:1537 130.96428:4589 132.97157:2121 134.98683:2353 135.04416:6572 141.86737:5706 145.02794:82 147.95708:726 149.01553:1271 149.02426:1322 149.91202:1429 151.03918:1773 157.02821:623 159.0…	0.000139909	0.000139909	0.000139909	0.0228437	0.0194196	0.0190502	0.0154454	0.0172587	0.0146687	0.000139909	0.000139909	0.000139909	0.000139909	0.000139909	0.000139909	0.00191251	0.00282986	0.00152671	0.000139909
294	8.549	293.045	Unknown	[M-H]-	ion correlated with 386; ion correlated with 535; ion correlated with 229; ion correlated with 661; ion correlated with 425; ion correlated with 1246	0.221	TRUE	null	null	null	null	null	null	999	FALSE	FALSE	FALSE	Unit NormalizedByInternalStandardPeakHeight by alignment ID=331	FALSE	FALSE	null	null	null	null	null	null	null	12.01	293.04492:11051 294.04827:6016 295.05163:42623	79.95641:270 88.98638:3251 99.92493:776 135.04405:25659 137.0237:398 146.9639:2867 157.02684:4116 159.04411:2347 161.04422:2292 162.98105:148 177.01968:5867 187.03883:1775 191.04811:836 193.06393:917 196.88499:42 197.04619:1429 202.94087:67 203.03467:1953 205.83936:2380 209.04459:1886 209.06133:2138 214.87935:290 215.03488:1621 215.8683:204 219.04401:4474 220.05141:1337 221.06:2461 223.96046:457 …	0.000122285	0.000122285	0.000122285	0.00198543	0.00181793	0.00185918	0.00164998	0.00166186	0.000122285	0.000122285	0.000122285	0.000122285	0.00384131	0.00542559	0.00435891	0.000122285	0.000122285	0.000122285	0.00552379
295	14.586	293.08	Unknown	[M-H]-	ion correlated with 110; ion correlated with 298; ion correlated with 751; ion correlated with 609; ion correlated with 4	0.068	TRUE	null	null	null	null	null	null	999	FALSE	FALSE	FALSE	Unit NormalizedByInternalStandardPeakHeight by alignment ID=331	FALSE	FALSE	null	null	null	null	null	null	null	59.74	293.07986:8865 294.08321:3476 295.08657:0	61.98785:46309 75.00153:1182 76.98193:1788 79.95635:10281 86.97567:4280 87.92445:3986 88.93225:2378 88.98149:1043 88.98718:2034 89.02246:1303 90.99726:4490 96.95909:54110 98.95551:3468 99.92498:11061 100.92659:1456 101.0238:1264 101.9405:1719 102.94839:4035 102.97052:2714 102.99885:1114 103.91917:9004 104.92605:2671 109.02825:12052 112.9847:3510 114.98684:2680 116.92668:9363 116.97696:2292 117.92…	0.000138676	0.000138676	0.000138676	0.00159257	0.00138676	0.000138676	0.000138676	0.000138676	0.000138676	0.000138676	0.000138676	0.000138676	0.000138676	0.000138676	0.000138676	0.000138676	0.000138676	0.000138676	0.000138676
296	1.507	294.973	Unknown	[M-H]-	ion correlated with 80	0.365	TRUE	null	null	null	null	null	null	999	FALSE	FALSE	FALSE	Unit NormalizedByInternalStandardPeakHeight by alignment ID=331	FALSE	FALSE	null	null	null	null	null	null	null	12.3	294.97302:12944 295.97637:2611 296.97973:948	73.02871:8621 99.00751:2984 116.92754:2688 117.01781:211396 118.02109:7837 141.05502:4169 145.92857:243 146.96359:252 157.86101:2675 159.85831:1142 162.92238:522 163.83549:288 172.95204:653 174.98112:1701 176.96524:477 184.99384:10038 186.98183:1670 188.98566:1119 188.99887:1125 190.94228:1621 192.9351:1095 194.95341:903 195.8089:15139 197.80588:20985 199.80365:8413 200.96985:26061 201.98233:3779…	0.000102043	0.000102043	0.000102043	0.00232551	0.0020418	0.00349441	0.0035821	0.00386058	0.00360704	0.000102043	0.000102043	0.000102043	0.00273959	0.000102043	0.000102043	0.0020512	0.00158926	0.00256436	0.000102043
297	6.01	295.045	Unknown	[M-H]-	ion correlated with 153	0.141	TRUE	null	null	null	null	null	null	999	FALSE	FALSE	FALSE	Unit NormalizedByInternalStandardPeakHeight by alignment ID=331	FALSE	FALSE	null	null	null	null	null	null	null	24.46	295.04608:8941 296.04943:1533 297.05279:285	61.98836:4951 79.9577:2464 96.95937:116143 98.95621:4903 99.92537:1097 103.92071:1160 111.94672:3865 112.98507:3128 114.98775:1519 116.92776:8585 117.93045:1104 119.94593:2344 121.03049:1433 121.94328:1049 125.87286:1187 129.97546:3423 130.96631:1488 135.04474:4325 136.9095:2110 145.93033:2169 146.93727:4029 146.96454:22815 148.94849:1886 150.9471:1289 150.9839:1288 154.90076:1759 157.86226:11000…	0.000125803	0.000125803	0.000125803	0.000125803	0.000125803	0.000125803	0.00204658	0.000125803	0.000125803	0.000125803	0.000125803	0.000125803	0.00439412	0.00312104	0.00257222	0.000125803	0.000125803	0.000125803	0.000125803
298	14.587	295.06	Unknown	[M-H]-	ion correlated with 692; ion correlated with 110	0.153	TRUE	null	null	null	null	null	null	999	FALSE	FALSE	FALSE	Unit NormalizedByInternalStandardPeakHeight by alignment ID=331	FALSE	FALSE	null	null	null	null	null	null	null	43.3	295.0596:50676 296.06295:14448 297.06631:2297	61.98785:1863 125.87188:1543 141.86694:1218 160.84036:2489 162.83725:2331 164.94749:1230 185.02272:2220 267.06531:1262 277.04938:152 281.14267:677 295.0596:11284	0.000238043	0.000238043	0.000238043	0.00910416	0.00796328	0.00908403	0.00789203	0.0087479	0.00678077	0.000238043	0.000238043	0.000238043	0.000238043	0.000238043	0.000238043	0.000238043	0.000238043	0.000238043	0.000238043
299	7.738	295.06	Unknown	[M-H]-		0.225	TRUE	null	null	null	null	null	null	999	FALSE	FALSE	FALSE	Unit NormalizedByInternalStandardPeakHeight by alignment ID=331	FALSE	FALSE	null	null	null	null	null	null	null	46.98	295.06097:49085 296.06432:9885 297.06768:76295	61.98829:20069 72.99302:1730 79.95735:5642 86.97555:2509 88.98687:2176 90.99873:1088 96.95965:46899 98.95598:2270 99.92672:2132 102.97053:1552 103.9201:1548 109.02933:5721 112.98746:1735 116.92795:2129 116.97736:1025 118.99261:2287 119.94563:1395 121.02902:4734 122.89429:2295 125.87334:3041 127.87101:1992 129.97708:1906 130.96567:9357 132.97099:1725 133.03023:2297 134.98607:2705 135.04424:98838 1…	0.000327601	0.000327601	0.000327601	0.000327601	0.000327601	0.000327601	0.000327601	0.000327601	0.000327601	0.000327601	0.000327601	0.000327601	0.000327601	0.000327601	0.000327601	0.000327601	0.000327601	0.000327601	0.000327601
300	12.061	295.06	Unknown	[M-H]-	ion correlated with 995	0.197	TRUE	null	null	null	null	null	null	999	FALSE	FALSE	FALSE	Unit NormalizedByInternalStandardPeakHeight by alignment ID=331	FALSE	FALSE	null	null	null	null	null	null	null	19.61	295.05994:9557 296.06329:3062 297.06665:836	116.9267:12436 136.90924:1103 145.93111:2444 146.96303:10250 149.05933:1456 158.9763:12311 163.84076:3649 165.8376:1262 178.97513:37978 180.9111:2807 187.86003:19959 190.92535:17353 192.94388:7085 192.95795:6459 209.04263:3004 209.93933:13873 209.95102:13994 210.93362:1937 212.92468:3526 214.87895:33670 216.87692:12626 217.86697:2847 230.87289:1321 243.89972:25037 265.04883:1464 277.05048:1307 27…	8.50135e-05	8.50135e-05	8.50135e-05	8.50135e-05	8.50135e-05	8.50135e-05	8.50135e-05	8.50135e-05	8.50135e-05	0.0013488	0.00116713	0.00150088	8.50135e-05	8.50135e-05	8.50135e-05	0.0042462	8.50135e-05	0.00470385	8.50135e-05
301	7.302	295.06	Unknown	[M-H]-		0.671	TRUE	null	null	null	null	null	null	999	FALSE	FALSE	FALSE	Unit NormalizedByInternalStandardPeakHeight by alignment ID=331	FALSE	FALSE	null	null	null	null	null	null	null	42.78	295.0596:193729 296.06295:34833 297.06631:9382	96.95904:11483 98.95554:467 112.98571:523 116.92751:629 146.93739:108 158.9789:1457 159.85806:374 160.96585:1112 164.92969:577 164.94566:3178 165.01875:2129 165.05438:1247 174.95418:10140 175.96764:501 176.96036:1352 178.97713:1981 185.02274:2272 189.85786:1223 190.92564:70 191.94453:3520 197.80661:432 198.04855:93 198.90759:102 200.90691:16 203.85562:368 206.97069:1954 208.93469:532 209.04385:42…	0.000109781	0.000109781	0.000109781	0.0348041	0.0324458	0.0338701	0.0314419	0.0381856	0.0310907	0.00119575	0.00109781	0.000109781	0.0253829	0.0339271	0.0247895	0.00432371	0.00405838	0.00386078	0.204108
302	6.952	295.06	Unknown	[M-H]-		0.217	TRUE	null	null	null	null	null	null	999	FALSE	FALSE	FALSE	Unit NormalizedByInternalStandardPeakHeight by alignment ID=331	FALSE	FALSE	null	null	null	null	null	null	null	21.42	295.06021:33948 296.06356:12852 297.06692:2033	61.98817:35526 72.9933:1072 79.95689:7303 86.97575:2863 88.98563:1680 90.99857:1336 96.95953:47086 98.95662:2512 99.92554:3275 102.94835:1083 102.97167:1378 103.92076:3287 108.02027:1201 109.02894:9094 112.98532:1847 114.98883:1496 116.92767:3044 116.97952:1524 118.99125:3210 119.94608:1277 121.02946:6310 122.89364:6174 124.89164:1686 125.87256:12928 127.87:7316 129.86784:1112 129.97478:2777 130.…	0.000133667	0.000133667	0.000133667	0.000133667	0.000133667	0.000133667	0.000133667	0.0101628	0.00818918	0.000133667	0.000133667	0.000133667	0.0203752	0.0173854	0.0137198	0.000133667	0.000133667	0.000133667	0.0849605
303	12.622	295.06	Unknown	[M-H]-		0.241	TRUE	null	null	null	null	null	null	999	FALSE	FALSE	FALSE	Unit NormalizedByInternalStandardPeakHeight by alignment ID=331	FALSE	FALSE	null	null	null	null	null	null	null	27.78	295.06036:27482 296.06371:6783 297.06707:1152	112.98546:2028 119.94437:1042 158.9769:13634 161.84457:6823 162.93886:2036 163.95108:1480 164.93054:9267 164.94615:1515 174.95505:114607 176.96225:19010 182.90565:1850 185.87584:1319 187.85966:20601 189.85869:14254 190.92619:13027 192.94377:6084 193.81589:9916 195.80977:218116 197.80637:273822 198.90599:4398 200.90558:1162 202.94351:3699 203.85417:2358 205.84962:53411 206.97208:45645 209.94751:15…	0.000117257	0.000117257	0.000117257	0.0049373	0.00452607	0.00440819	0.000117257	0.000117257	0.000117257	0.000117257	0.000117257	0.000117257	0.000117257	0.000117257	0.000117257	0.000117257	0.000117257	0.000117257	0.0206192
304	8.571	295.06	Unknown	[M+Na-2H]-	adduct linked to 346_[M+K-2H]-	0.398	TRUE	null	null	null	null	null	null	999	FALSE	FALSE	FALSE	Unit NormalizedByInternalStandardPeakHeight by alignment ID=331	FALSE	FALSE	null	null	null	null	null	null	null	12.46	295.06021:58047 296.06356:13980 297.06692:2916	96.95955:16733 109.02847:7513 135.04468:28490 157.02882:7571 158.03514:1470 159.04428:4814 161.02322:345 171.04515:2160 179.03529:5331 183.04538:1121 187.03964:3143 191.04984:1414 195.04478:654 196.05086:1185 197.04671:21520 197.06453:22028 198.03195:2112 199.04013:1887 203.03563:1946 207.04285:1172 207.05371:1471 209.04503:1436 209.06026:953 211.03784:953 211.07748:1229 215.03632:3259 219.0325:4…	8.10362e-05	8.10362e-05	8.10362e-05	8.10362e-05	8.10362e-05	8.10362e-05	8.10362e-05	8.10362e-05	8.10362e-05	8.10362e-05	8.10362e-05	8.10362e-05	0.0106371	0.0133227	0.0108481	8.10362e-05	8.10362e-05	8.10362e-05	0.013472
305	9.336	295.06	Unknown	[M-H]-	ion correlated with 828; ion correlated with 1269; ion correlated with 996	0.189	TRUE	null	null	null	null	null	null	999	FALSE	FALSE	FALSE	Unit NormalizedByInternalStandardPeakHeight by alignment ID=331	FALSE	FALSE	null	null	null	null	null	null	null	51	295.05933:49944 296.06268:13749 297.06604:2578	72.99261:37 76.97923:355 90.99686:944 130.9644:2183 145.92891:2096 159.04373:1233 187.09547:96590 187.8586:22953 189.85614:15076 209.07831:10505 209.93779:16819 209.94942:16700 237.05412:1379 255.06602:260 263.03806:740 265.04935:2548 266.05609:1185 267.06317:2471 271.04974:3729 276.0412:891 277.03589:1924 277.0513:2479 287.14923:4933 288.03802:35 292.03659:813 293.04352:7008 294.04776:1917 295.0…	0.000246525	0.000246525	0.000246525	0.00897254	0.00826653	0.00881648	0.00744271	0.00841272	0.0069316	0.000246525	0.000246525	0.000246525	0.00246525	0.000246525	0.000246525	0.000246525	0.000246525	0.000246525	0.0202442
306	11.894	295.06	Unknown	[M+FA-H]-	adduct linked to 207_[M-H]-	0.269	TRUE	null	null	null	null	null	null	999	FALSE	FALSE	FALSE	Unit NormalizedByInternalStandardPeakHeight by alignment ID=331	FALSE	FALSE	null	null	null	null	null	null	null	19.63	295.05942:208061 296.06277:49219 297.06613:6626	96.95924:13465 98.95399:818 116.92794:3802 145.02884:948 146.93687:2346 158.03455:1306 159.04314:1477 167.04753:1912 173.02144:2490 174.95531:23005 176.96022:4061 178.97507:9827 186.02853:3305 187.03236:1260 191.04921:3528 191.94507:3322 193.06311:2666 195.03171:5530 195.0452:5503 196.04941:1332 204.05765:1182 204.9552:2153 206.9726:11004 207.03352:2956 207.04546:2962 208.05034:1817 209.05876:491…	0.000181441	0.000181441	0.000181441	0.0373789	0.0301186	0.0276621	0.0194659	0.0175053	0.0146992	0.000181441	0.000181441	0.000181441	0.000181441	0.000181441	0.000181441	0.000181441	0.00465962	0.000181441	0.000181441
307	9.474	295.06	Unknown	[M-H]-		0.133	TRUE	null	null	null	null	null	null	999	FALSE	FALSE	FALSE	Unit NormalizedByInternalStandardPeakHeight by alignment ID=331	FALSE	FALSE	null	null	null	null	null	null	null	11.44	295.061:9225 296.06435:2684 297.06771:291	61.98803:37170 75.00584:1049 79.95686:13319 86.97594:4375 87.92521:1845 88.93128:1183 88.98476:1564 90.99832:2684 96.95932:66613 98.95625:3787 99.92537:4580 101.93938:1253 102.94852:2674 102.9713:2792 103.91966:4830 104.92805:1432 112.98372:1906 114.9876:2764 116.92858:4248 116.97715:2350 117.03603:1886 118.96693:1730 118.99229:5193 119.94753:1467 120.94161:2927 121.02957:1438 122.89371:9194 123.…	0.000185891	0.000185891	0.000185891	0.000185891	0.000185891	0.000185891	0.000185891	0.000185891	0.000185891	0.000185891	0.000185891	0.000185891	0.000185891	0.00234281	0.00205763	0.000185891	0.000185891	0.000185891	0.000185891
308	10	295.06	Unknown	[M-H]-		0.309	TRUE	null	null	null	null	null	null	999	FALSE	FALSE	FALSE	Unit NormalizedByInternalStandardPeakHeight by alignment ID=331	FALSE	FALSE	null	null	null	null	null	null	null	24.89	295.06021:169406 296.06356:42541 297.06692:5374	96.9594:36136 98.95686:1378 116.92902:4072 123.04429:4868 132.02098:679 133.02844:277526 134.0347:9338 135.04399:53529 135.97134:1255 136.04767:5229 137.02325:211 159.04373:1300 160.01506:356 161.02319:133521 162.02655:10677 163.03043:3957 174.95544:35230 177.01814:4339 178.02484:1501 179.03355:73360 180.03693:5660 193.013:2505 197.04427:33299 198.04787:1923 221.04446:2035 223.02394:1370 247.0231…	8.47759e-05	8.47759e-05	8.47759e-05	8.47759e-05	8.47759e-05	8.47759e-05	8.47759e-05	8.47759e-05	8.47759e-05	8.47759e-05	8.47759e-05	8.47759e-05	8.47759e-05	8.47759e-05	8.47759e-05	8.47759e-05	8.47759e-05	8.47759e-05	8.47759e-05
309	10.41	295.06	Unknown	[M-H]-	ion correlated with 839	0.474	TRUE	null	null	null	null	null	null	999	FALSE	FALSE	FALSE	Unit NormalizedByInternalStandardPeakHeight by alignment ID=331	FALSE	FALSE	null	null	null	null	null	null	null	325.79	295.05997:675905 296.06332:198854 297.06668:24058	96.95919:4114 98.9559:188 109.02836:1963 112.98557:1159 116.92699:3410 129.97556:1453 135.0437:1988 141.86705:1071 143.864:1193 145.02823:2053 145.92874:1468 146.93666:4169 146.96381:11652 157.02766:733 157.86241:8560 158.0343:1075 158.97858:3751 159.04395:2787 159.8589:4460 160.966:998 161.84445:4726 163.84045:3324 163.95055:1009 164.92552:4411 164.94562:4718 168.9413:1515 173.02388:4282 174.954…	0.000104386	0.000104386	0.000104386	0.121429	0.116859	0.125701	0.118463	0.140633	0.119894	0.000104386	0.000104386	0.000104386	0.000104386	0.000104386	0.000104386	0.00375618	0.00421586	0.00343693	0.000104386
310	9.067	295.061	Unknown	[M-H]-	ion correlated with 448; ion correlated with 237; ion correlated with 936; ion correlated with 1542; ion correlated with 1434; ion correlated with 1409; ion correlated with 1487; ion correlated with 1349	0.12	TRUE	null	null	null	null	null	null	999	FALSE	FALSE	FALSE	Unit NormalizedByInternalStandardPeakHeight by alignment ID=331	FALSE	FALSE	null	null	null	null	null	null	null	30.11	295.06079:10377 296.06414:2860 297.0675:853	96.95958:5974 98.95564:402 116.92799:266 135.04454:1231 164.9408:52 168.02855:412 174.95515:2240 187.0968:20902 206.97443:404 209.04427:163 209.06216:2377 209.08176:1937 229.01347:2477 243.02945:1328 249.05605:1039 253.05199:1223 265.04944:2006 266.05798:1071 267.06528:7072 268.0704:1161 269.07156:1214 269.08545:1248 277.04922:1263 293.04446:2335 294.05353:1001 295.06158:3836	0.000144756	0.000144756	0.000144756	0.000144756	0.000144756	0.000144756	0.000144756	0.000144756	0.000144756	0.000144756	0.000144756	0.000144756	0.00190164	0.000144756	0.000144756	0.00191041	0.00204954	0.00172716	0.000144756
311	10.41	295.235	Unknown	[M-H]-		0.076	TRUE	null	null	null	null	null	null	999	FALSE	FALSE	FALSE	Unit NormalizedByInternalStandardPeakHeight by alignment ID=331	FALSE	FALSE	null	null	null	null	null	null	null	601.9	295.23465:89279 296.238:10334 297.24136:245	96.9595:32223 98.95797:1522 109.02863:7390 117.03415:1365 135.04413:2220 145.02917:7294 146.03705:964 157.02843:2632 158.03671:5453 159.04398:13374 160.04802:1407 173.02336:15631 174.03012:2605 174.95517:45030 177.01917:815 185.02316:77298 186.02779:24779 187.03336:5223 191.05296:1465 191.94609:10316 193.06943:787 195.04424:1585 203.03358:3643 207.04639:1513 209.06125:2401 219.02722:3982 219.0464…	0.000123115	0.000123115	0.000123115	0.000123115	0.000123115	0.000123115	0.000123115	0.000123115	0.000123115	0.000123115	0.000123115	0.000123115	0.000123115	0.000123115	0.000123115	0.000123115	0.000123115	0.000123115	0.000123115
312	7.279	297.076	Unknown	[M-H]-		0.205	TRUE	null	null	null	null	null	null	999	FALSE	FALSE	FALSE	Unit NormalizedByInternalStandardPeakHeight by alignment ID=331	FALSE	FALSE	null	null	null	null	null	null	null	88.86	297.07455:30142 298.0779:9170 299.08126:1228	96.95893:1406 112.98483:563 116.9276:3321 135.04327:2979 145.9294:784 146.93694:1048 146.96352:4057 147.04489:753 157.86182:2380 158.98177:2403 159.86031:1945 160.96544:488 161.83968:1191 161.85426:861 162.93997:601 163.84026:1099 163.92551:1007 164.94122:658 165.01588:1525 168.93835:238 174.95374:14895 175.95595:1922 175.96968:1967 176.96013:3277 177.95792:347 178.96777:8570 178.97687:8815 179.0…	0.000156358	0.000156358	0.000156358	0.00541517	0.00480833	0.000156358	0.000156358	0.00547433	0.00410828	0.000156358	0.000156358	0.000156358	0.000156358	0.000156358	0.000156358	0.000156358	0.000156358	0.000156358	0.000156358
313	7.707	297.076	Unknown	[M-H]-		0.116	TRUE	null	null	null	null	null	null	999	FALSE	FALSE	FALSE	Unit NormalizedByInternalStandardPeakHeight by alignment ID=331	FALSE	FALSE	null	null	null	null	null	null	null	115.7	297.07507:20965 298.07842:8132 299.08178:1434	96.95903:17081 98.95581:521 109.02908:568 136.04744:371 159.0433:117 161.02351:399 161.04558:612 164.92517:904 164.94421:198 193.05048:1293 203.03372:34 265.04996:1448 289.16556:149 291.0675:770 295.05997:14157 296.06409:1166 297.07507:2838	0.000138634	0.000138634	0.000138634	0.00376641	0.00325424	0.00330522	0.00282243	0.00283278	0.00222206	0.000138634	0.000138634	0.000138634	0.000138634	0.000138634	0.000138634	0.000138634	0.000138634	0.000138634	0.000138634
314	2.956	297.987	Unknown	[M-H]-		0.803	TRUE	null	null	null	null	null	null	999	FALSE	FALSE	FALSE	Unit NormalizedByInternalStandardPeakHeight by alignment ID=331	FALSE	FALSE	null	null	null	null	null	null	null	19.08	297.987:28264 298.99035:6378 299.99371:1997	72.99253:893 96.95921:7859 98.95477:233 108.02049:962 109.02809:1967 123.04372:5155 134.03607:1139 135.04352:24368 136.0468:2020 143.8634:91 149.02226:1126 150.03021:2836 151.03867:10080 152.01003:1734 153.01675:1552 167.03197:3331 179.03323:22807 180.03645:2148 187.86099:1170 197.04387:366050 198.04755:33691 199.04897:4585 218.10239:16129 219.0256:5702 231.94637:14 234.99783:2191 250.96265:1060 …	8.46643e-05	8.46643e-05	8.46643e-05	0.00507772	0.0045754	0.00626978	0.00589358	0.00644164	0.00407559	0.00338603	0.0035536	0.00471163	0.00204236	0.0020894	0.00187486	0.00573805	0.00501221	0.00547575	0.0018309
315	2.294	298.059	Unknown	[M-H]-		0.229	TRUE	null	null	null	null	null	null	999	FALSE	FALSE	FALSE	Unit NormalizedByInternalStandardPeakHeight by alignment ID=331	FALSE	FALSE	null	null	null	null	null	null	null	30.7	298.05975:8235 299.0631:2230 300.06646:1393	61.98772:2852 79.95739:565 89.02338:487 99.92516:827 103.91952:796 111.00793:64 114.98723:302 125.87087:1938 127.86978:770 129.97623:502 130.96426:492 134.98645:515 136.90846:200 137.02283:2182 141.86697:1464 146.96396:1633 158.84692:575 160.84081:6627 161.04517:310 162.83824:5306 162.98044:481 164.83549:1913 164.9268:1030 165.01826:2010 168.88841:87 170.88371:268 176.83545:1483 178.83282:921 180…	0.000129253	0.000129253	0.000129253	0.00147942	0.00141541	0.00141683	0.00129253	0.000129253	0.000129253	0.00455694	0.00437132	0.00438352	0.00167387	0.00146509	0.000129253	0.000129253	0.000129253	0.000129253	0.00284232
316	9.491	299.055	Unknown	[M-H]-	ion correlated with 1159	0.108	TRUE	null	null	null	null	null	null	999	FALSE	FALSE	FALSE	Unit NormalizedByInternalStandardPeakHeight by alignment ID=331	FALSE	FALSE	null	null	null	null	null	null	null	57.39	299.05396:7565 300.05731:2688 301.06067:64148	61.98783:1494 96.95914:80136 112.98408:418 145.93051:255 146.96353:4644 160.84056:5455 161.02234:2266 162.83763:5345 164.83446:1756 200.91512:292 209.04402:484 210.94751:17 216.90628:477 269.04456:29193 270.04849:4211 284.03204:1577 285.03799:173 299.05396:1182	9.98765e-05	9.98765e-05	9.98765e-05	0.001359	0.0014839	0.00151388	0.00131613	9.98765e-05	9.98765e-05	0.0112015	0.0118914	0.0140752	9.98765e-05	9.98765e-05	9.98765e-05	9.98765e-05	9.98765e-05	9.98765e-05	9.98765e-05
317	4.343	299.076	Unknown	[M-H]-		0.454	TRUE	null	null	null	null	null	null	999	FALSE	FALSE	FALSE	Unit NormalizedByInternalStandardPeakHeight by alignment ID=331	FALSE	FALSE	null	null	null	null	null	null	null	42.71	299.07541:21031 300.07876:6738 301.08212:1744	61.98769:17426 79.95664:3118 99.92416:2230 103.92132:3539 109.02811:10 122.89086:4980 125.87112:8596 127.86971:5023 130.96388:4626 134.98686:2768 137.02284:62457 138.02634:4550 141.86749:5645 158.84607:1275 160.84056:29747 162.83771:27832 162.98157:2230 164.8354:6903 164.94943:1678 168.886:809 170.87883:894 176.83617:979 178.83266:880 180.92015:120 195.90646:1097 197.88664:4591 197.9021:4357 197.…	9.02962e-05	9.02962e-05	9.02962e-05	0.00377827	0.00332503	0.00351577	0.00295027	0.0036103	0.00310928	9.02962e-05	9.02962e-05	9.02962e-05	0.00207926	0.0015142	0.00137234	9.02962e-05	9.02962e-05	9.02962e-05	0.00349451
318	15.923	299.112	Unknown	[M-H]-		0.281	TRUE	null	null	null	null	null	null	999	FALSE	FALSE	FALSE	Unit NormalizedByInternalStandardPeakHeight by alignment ID=331	FALSE	FALSE	null	null	null	null	null	null	null	140.06	299.11249:15036 300.11584:4654 301.1192:1077	61.98785:5072 79.95641:93 99.92516:999 114.98804:425 121.02854:4755 122.89277:1443 125.87263:2950 127.86988:1967 129.97481:850 130.96498:1083 134.98657:718 141.86739:1864 143.8683:1366 143.88368:1824 146.96402:3653 152.90424:86 158.84558:526 160.84088:12992 162.83813:8658 162.9386:68 162.98122:75 164.83543:3361 164.95279:291 166.83127:266 168.88507:275 176.8358:1178 178.83305:368 180.8325:470 181…	0.000133584	0.000133584	0.000133584	0.00270135	0.00266888	0.00274746	0.00247442	0.00284391	0.00212255	0.000133584	0.000133584	0.000133584	0.000133584	0.000133584	0.000133584	0.000133584	0.000133584	0.000133584	0.000133584
319	14.914	299.112	Unknown	[M-H]-	similar chromatogram in higher mz_896	0.289	TRUE	null	null	null	null	null	null	999	FALSE	FALSE	FALSE	Unit NormalizedByInternalStandardPeakHeight by alignment ID=331	FALSE	FALSE	null	null	null	null	null	null	null	97.32	299.11295:14245 300.1163:4099 301.11966:740	61.98797:9856 79.95611:552 99.92455:2119 103.91909:1889 114.98753:490 122.89359:4263 125.87227:4406 127.8703:2949 130.96594:3052 130.98444:1469 133.02855:1982 134.98865:1767 136.90797:876 141.8665:4868 143.86353:2811 143.88222:2962 146.96379:7689 152.90431:505 158.84555:1200 160.84059:23572 161.02208:18061 162.83743:22056 162.98149:1861 164.83492:5339 168.88547:1141 176.83533:2011 178.83211:1699 …	9.20478e-05	9.20478e-05	9.20478e-05	0.00255918	0.00259861	0.00269862	0.00246956	0.00283469	0.00222721	9.20478e-05	9.20478e-05	9.20478e-05	9.20478e-05	9.20478e-05	9.20478e-05	0.00137049	0.00160599	0.00181595	9.20478e-05
320	9.494	301.071	Unknown	[M-H]-	ion correlated with 1161	0.116	TRUE	null	null	null	null	null	null	999	FALSE	FALSE	FALSE	Unit NormalizedByInternalStandardPeakHeight by alignment ID=331	FALSE	FALSE	null	null	null	null	null	null	null	173.32	301.07056:27119 302.07391:8025 303.07727:2036	61.98783:1494 96.95914:80136 112.98408:421 145.93051:259 146.96353:4644 160.84056:5455 161.02234:2266 162.83763:5345 164.83446:1756 200.91512:293 209.04402:491 210.94751:19 216.90628:474 269.04456:29193 270.04849:4211 284.03204:1577 285.03799:174 299.05396:1182 301.07056:5860	0.000146533	0.000146533	0.000146533	0.00487209	0.00508493	0.0058999	0.00532803	0.00626296	0.00575332	0.125384	0.150586	0.20403	0.000146533	0.000146533	0.000146533	0.000146533	0.000146533	0.000146533	0.000146533
321	12.955	301.072	Unknown	[M-H]-	ion correlated with 375	0.129	TRUE	null	null	null	null	null	null	999	FALSE	FALSE	FALSE	Unit NormalizedByInternalStandardPeakHeight by alignment ID=331	FALSE	FALSE	null	null	null	null	null	null	null	32.37	301.0719:50523 302.07525:14139 303.07861:6719	79.95682:1612 96.9594:110046 98.95576:5038 111.94624:3404 135.04509:12645 157.86276:169 179.8439:130 179.93576:37 187.86417:1673 189.85947:1708 191.85544:215 196.88638:112 197.04347:4126 198.80833:37 207.83598:289 214.88083:1134 215.86809:155 216.87946:566 217.86548:27 222.82922:2322 224.82675:2380 226.82381:381 226.91714:2052 228.96107:58 230.8815:281 231.06952:61 232.07234:196 232.85979:915 232…	9.47409e-05	9.47409e-05	9.47409e-05	9.47409e-05	9.47409e-05	9.47409e-05	9.47409e-05	9.47409e-05	9.47409e-05	9.47409e-05	9.47409e-05	9.47409e-05	9.47409e-05	9.47409e-05	9.47409e-05	9.47409e-05	9.47409e-05	9.47409e-05	0.0133756
322	15.267	301.18	Unknown	[M-H]-	ion correlated with 1485; ion correlated with 256; ion correlated with 378; ion correlated with 533	0.12	TRUE	null	null	null	null	null	null	999	FALSE	FALSE	FALSE	Unit NormalizedByInternalStandardPeakHeight by alignment ID=331	FALSE	FALSE	null	null	null	null	null	null	null	146.79	301.18097:12248 302.18432:3985 303.18768:922	96.95911:16553 98.95506:661 112.98486:3205 116.92756:23962 117.927:2385 129.97417:1887 132.02074:3702 133.02803:36270 134.0345:3043 135.04366:313 145.92268:3061 145.93066:3220 146.93681:4610 146.96327:6708 148.96454:604 149.0233:4200 150.02861:1431 151.03822:1086 157.862:15687 158.97934:9361 159.85612:9687 160.96651:1085 161.02293:67312 161.8454:7740 162.02643:6030 162.93988:1720 163.03133:1246 1…	0.00016794	0.00016794	0.00016794	0.00220041	0.00200108	0.00199132	0.0016794	0.00192449	0.0017322	0.00016794	0.00016794	0.00016794	0.00016794	0.00016794	0.00016794	0.00016794	0.00016794	0.00016794	0.00016794
323	14.813	303.195	Unknown	[M-H]-		0.181	TRUE	null	null	null	null	null	null	999	FALSE	FALSE	FALSE	Unit NormalizedByInternalStandardPeakHeight by alignment ID=331	FALSE	FALSE	null	null	null	null	null	null	null	29.53	303.1955:6337 304.19885:1735 305.20221:601	96.95892:9408 98.95555:270 111.94617:506 158.97688:864 163.9277:3 164.92647:1418 164.94672:1129 166.83195:83 174.95459:6853 175.96416:119 176.9612:323 178.97632:809 181.91707:212 181.93773:2717 187.86147:1413 187.87563:1328 189.85767:641 189.87196:646 190.92682:412 191.94432:45 195.96562:108 206.9711:365 207.83553:56 207.92651:598 209.83281:125 209.94754:442 214.87958:704 215.12735:2090 215.86972…	0.000101303	0.000101303	0.000101303	0.00113845	0.00101303	0.000101303	0.000101303	0.000101303	0.000101303	0.000101303	0.00195721	0.00237923	0.000101303	0.000101303	0.000101303	0.000101303	0.000101303	0.000101303	0.000101303
324	10.998	303.195	Unknown	[M+Na-2H]-	ion correlated with 387; adduct linked to 377_[M+K-2H]-	0.213	TRUE	null	null	null	null	null	null	999	FALSE	FALSE	FALSE	Unit NormalizedByInternalStandardPeakHeight by alignment ID=331	FALSE	FALSE	null	null	null	null	null	null	null	47.02	303.19537:12156 304.19872:3194 305.20208:175	96.95911:902 98.9557:138 112.98468:291 116.92738:1394 129.97441:276 145.92871:430 146.93608:756 146.96358:2409 157.86157:2318 158.97687:838 159.85834:2176 160.84052:3573 160.96663:559 161.83849:1012 161.84991:1201 162.83778:2485 163.8419:349 163.92575:587 163.95052:117 164.92905:674 164.94533:917 165.83795:218 166.93336:296 168.93831:595 174.95532:7041 175.96394:1153 176.83582:900 176.96123:2710 …	0.000119596	0.000119596	0.000119596	0.00218384	0.00203605	0.00222625	0.00180928	0.00225022	0.00177171	0.000119596	0.000119596	0.000119596	0.000119596	0.000119596	0.000119596	0.000119596	0.000119596	0.000119596	0.000119596
325	17.697	303.195	Unknown	[M-H]-		0.173	TRUE	null	null	null	null	null	null	999	FALSE	FALSE	FALSE	Unit NormalizedByInternalStandardPeakHeight by alignment ID=331	FALSE	FALSE	null	null	null	null	null	null	null	38.94	303.19507:9925 304.19842:4108 305.20178:449	61.98773:4922 79.95684:1539 99.92455:1989 100.92484:436 101.94135:462 103.91902:1216 122.89357:2388 125.87186:6584 127.87028:4126 130.9662:3220 134.98654:1149 141.86755:3504 158.84764:654 160.84052:14277 161.04395:315 162.83784:14269 162.98274:2210 164.83473:2915 164.94984:321 166.83266:472 176.8371:904 178.83167:393 197.88684:581 197.90318:476 219.86429:543 270.20761:2067 283.11047:2100 285.1850…	9.64195e-05	9.64195e-05	9.64195e-05	0.00178308	0.00163153	0.00164175	0.00145024	9.64195e-05	0.00155456	0.0106219	0.0115029	0.0135602	9.64195e-05	9.64195e-05	9.64195e-05	9.64195e-05	9.64195e-05	9.64195e-05	9.64195e-05
326	16.93	303.195	Unknown	[M-H]-	ion correlated with 274	0.124	TRUE	null	null	null	null	null	null	999	FALSE	FALSE	FALSE	Unit NormalizedByInternalStandardPeakHeight by alignment ID=331	FALSE	FALSE	null	null	null	null	null	null	null	42.51	303.19504:98757 304.19839:17578 305.20175:1621	111.94639:1421 159.87971:1132 161.02344:122 226.91687:1364 233.91164:124 245.11618:1347 246.12463:350 248.90013:66 251.86899:763 255.13908:1314 259.13397:539 269.1554:321 270.16159:1113 283.14001:552 284.14099:8619 285.18475:49679 286.1875:8922 287.19223:1190 295.16757:1861 299.14603:2169 299.1669:841 301.17984:23472 302.18442:6834	0.000141924	0.000141924	0.000141924	0.000141924	0.000141924	0.000141924	0.000141924	0.000141924	0.000141924	0.000141924	0.000141924	0.000141924	0.000141924	0.000141924	0.000141924	0.000141924	0.000141924	0.000141924	0.000141924
327	5.383	303.899	Unknown	[M-H]-	adduct linked to 455_[M+K-2H]-	0.932	TRUE	null	null	null	null	null	null	999	FALSE	FALSE	FALSE	Unit NormalizedByInternalStandardPeakHeight by alignment ID=331	FALSE	FALSE	null	null	null	null	null	null	null	74.87	303.89819:109422 304.90154:29969 305.9049:144140	96.95893:13012 133.02791:68 134.03564:4037 137.0497:75 158.97664:1206 164.92633:725 174.95438:9153 175.96802:275 177.00687:1422 177.01894:1469 178.0239:955 180.03638:71 181.93904:913 187.86069:234 189.85727:494 191.9442:633 193.04501:12313 193.0546:12255 195.96593:317 207.02922:452 207.83542:10 207.92563:370 218.9827:161 224.90823:83 224.94197:435 226.91673:3178 241.87993:151 243.90327:867 249.84…	0.000112765	0.000112765	0.000112765	0.019658	0.0170667	0.0195281	0.0186403	0.0359312	0.0244948	0.0110413	0.0120292	0.0159249	0.00975176	0.00383536	0.00274529	0.0113799	0.012884	0.0231564	0.00555097
328	5.588	305.068	Unknown	[M-H]-	adduct linked to 398_[M+Na-2H]-	0.494	TRUE	null	null	null	null	null	null	999	FALSE	FALSE	FALSE	Unit NormalizedByInternalStandardPeakHeight by alignment ID=331	FALSE	FALSE	null	null	null	null	null	null	null	24.44	305.06934:39882 306.07269:11145 307.07605:5162	61.98796:2657 79.95692:511 96.95918:2691 98.95495:5 118.99239:338 121.02872:2097 122.89266:729 125.87206:1281 127.86948:696 130.96498:519 135.04372:226 141.8671:985 143.86411:355 160.84081:2030 161.02516:1396 162.83768:2136 164.83505:441 179.03351:1673 210.91516:62 249.08093:4424 305.06934:111705	9.09506e-05	9.09506e-05	9.09506e-05	0.00716502	0.00672243	0.00727007	0.00710708	0.00976193	0.00813642	0.0649158	0.0550263	0.0612109	0.00100589	9.09506e-05	9.09506e-05	9.09506e-05	9.09506e-05	9.09506e-05	0.0213218
329	18.183	305.175	Unknown	[M-H]-		0.213	TRUE	null	null	null	null	null	null	999	FALSE	FALSE	FALSE	Unit NormalizedByInternalStandardPeakHeight by alignment ID=331	FALSE	FALSE	null	null	null	null	null	null	null	35.81	305.17383:6735 306.17718:2371 307.18054:10873	96.95887:3404 112.98447:39 116.92714:598 122.89269:504 125.87129:1 127.8694:825 157.86124:1204 158.84555:572 158.97687:214 159.85884:812 160.84059:10430 161.02274:1297464 161.84987:1415 162.0204:117509 162.02782:117485 162.83765:13331 164.83499:2928 164.95029:224 166.83028:396 168.88931:103 170.87021:5639 172.86588:3267 176.96089:948 178.97572:552 184.87592:245 187.86134:5571 187.8756:5426 189.85…	9.33641e-05	9.33641e-05	9.33641e-05	0.00121	0.00108784	9.33641e-05	9.33641e-05	9.33641e-05	9.33641e-05	0.000933641	9.33641e-05	9.33641e-05	9.33641e-05	9.33641e-05	9.33641e-05	0.0136084	0.0154112	0.012787	9.33641e-05
330	5.382	305.896	Unknown	[M-H]-		0.888	TRUE	null	null	null	null	null	null	999	FALSE	FALSE	FALSE	Unit NormalizedByInternalStandardPeakHeight by alignment ID=331	FALSE	FALSE	null	null	null	null	null	null	null	32.63	305.89557:66643 306.89892:14643 307.90228:22430	96.95893:12999 133.02791:70 134.03564:4007 137.0497:77 158.97664:1202 164.92633:723 174.95438:9117 175.96802:263 177.00687:1422 177.01894:1469 178.0239:956 180.03638:64 181.93904:894 187.86069:215 189.85727:487 191.9442:612 193.04501:12236 193.0546:12179 195.96593:314 207.02922:455 207.83542:4 207.92563:363 218.9827:161 224.90823:83 224.94197:433 226.91673:3178 241.87993:163 243.90327:864 249.848…	0.00011025	0.00011025	0.00011025	0.0119726	0.0103497	0.0117407	0.0112309	0.0219467	0.0144469	0.00641637	0.00720865	0.00978841	0.0055467	0.00236723	0.00184475	0.00691175	0.0077389	0.0140772	0.00336309
331	18.18	307.097	Unknown	[M-H]-		0.988	TRUE	null	null	null	null	null	null	999	FALSE	FALSE	FALSE	Unit NormalizedByInternalStandardPeakHeight by alignment ID=331	FALSE	FALSE	null	null	null	null	null	null	null	4917.97	307.09586:5566270 308.09921:2215996 309.10257:267519	96.95887:5253 112.98447:143 116.92714:1540 122.89269:319 127.8694:342 157.86124:825 158.84555:472 158.97687:447 159.85884:878 160.84059:8685 161.02274:1298433 161.84987:1124 162.0204:117745 162.02782:117747 162.83765:11170 164.83499:2419 164.95029:160 166.83028:349 168.88931:154 170.87021:5635 172.86588:3255 174.95433:1474 176.96089:941 178.97572:798 181.93837:863 184.87592:167 187.86134:5454 187…	0.1	0.1	0.1	1	1	1	1	1	1	1	1	1	1	1	1	1	1	1	1
332	18.187	307.275	Unknown	[M-H]-		0.908	TRUE	null	null	null	null	null	null	999	FALSE	FALSE	FALSE	Unit NormalizedByInternalStandardPeakHeight by alignment ID=331	FALSE	FALSE	null	null	null	null	null	null	null	637.2	307.27527:20182 308.27862:829 309.28198:99	96.95908:5354 112.98428:160 115.9199:5 116.9271:1766 122.89343:268 127.86959:300 157.86162:892 158.8447:478 158.97697:491 159.85863:917 160.84036:8517 161.02271:1298433 161.84973:1161 162.02655:117763 162.83791:11066 164.83524:2380 164.94875:52 166.83286:344 170.86995:5633 172.86819:3332 174.95444:1767 176.96077:1001 178.97586:903 181.93823:561 184.87352:264 187.85909:5479 187.87242:5656 189.8555…	0.000120796	0.000120796	0.000120796	0.00362571	0.000120796	0.0107416	0.00911095	0.0141458	0.0121093	0.00306124	0.00981134	0.00914372	0.00346457	0.010004	0.0186573	0.00921773	0.00295077	0.000120796	0.00851702
333	18.166	307.412	Unknown	[M-H]-		0.39	TRUE	null	null	null	null	null	null	999	FALSE	FALSE	FALSE	Unit NormalizedByInternalStandardPeakHeight by alignment ID=331	FALSE	FALSE	null	null	null	null	null	null	null	223.95	307.41156:5575 308.41491:384 309.41827:105	96.95923:307 99.92503:881 100.92893:399 112.9845:140 115.91917:159 119.94599:11 122.89361:1028 124.8933:120 125.86915:2403 125.87697:2703 127.87026:1390 158.84583:774 159.9865:20 160.84096:11131 160.96425:497 161.02376:1109253 162.02577:98176 162.83809:11366 162.98251:4770 164.83521:2435 170.86954:3867 178.97618:244 179.84105:39 185.87447:532 187.86348:2253 187.8754:2588 189.86531:1569 190.92781:…	0.000104097	0.000104097	0.000104097	0.000104097	0.000104097	0.00125305	0.000104097	0.00183739	0.000104097	0.000104097	0.00104097	0.000104097	0.000104097	0.000104097	0.00332436	0.00151175	0.000104097	0.000104097	0.000104097
334	5.384	307.894	Unknown	[M-H]-		0.474	TRUE	null	null	null	null	null	null	999	FALSE	FALSE	FALSE	Unit NormalizedByInternalStandardPeakHeight by alignment ID=331	FALSE	FALSE	null	null	null	null	null	null	null	8.37	307.89258:10544 308.89593:3114 309.89929:552	96.95893:13012 133.02791:68 134.03564:4037 137.0497:75 158.97664:1206 164.92633:725 174.95438:9153 175.96802:275 177.00687:1422 177.01894:1469 178.0239:955 180.03638:71 181.93904:913 187.86069:234 189.85727:494 191.9442:633 193.04501:12313 193.0546:12255 195.96593:317 207.02922:452 207.83542:10 207.92563:370 218.9827:161 224.90823:83 224.94197:435 226.91673:3178 241.87993:151 243.90327:867 249.84…	9.5647e-05	9.5647e-05	9.5647e-05	0.00189427	0.0015702	0.00162538	0.00164596	0.00286738	0.00197137	0.00104245	9.5647e-05	0.00146326	9.5647e-05	9.5647e-05	9.5647e-05	0.00095647	0.00119979	0.00189799	9.5647e-05
335	8.451	307.972	Unknown	[M-H]-		0.317	TRUE	null	null	null	null	null	null	999	FALSE	FALSE	FALSE	Unit NormalizedByInternalStandardPeakHeight by alignment ID=331	FALSE	FALSE	null	null	null	null	null	null	null	31.21	307.97125:20558 308.9746:3691 309.97796:2562	61.98776:5904 79.95651:1595 89.02224:50 93.03359:61 122.89368:2515 125.87235:3302 127.8692:1839 130.96391:1617 135.0437:9875 136.04721:893 137.02298:28781 138.02608:1990 141.86668:3175 143.86301:1846 148.94887:34 159.87955:743 160.84081:9618 162.83775:8013 163.0387:10943 164.04271:1003 164.83525:1916 179.03331:31105 180.03743:2715 205.01053:453 207.02821:55183 208.03175:5694 210.91255:206 229.010…	8.85137e-05	8.85137e-05	8.85137e-05	0.00369338	0.00319227	0.00392342	0.00375368	0.00420497	0.00272945	8.85137e-05	8.85137e-05	8.85137e-05	8.85137e-05	8.85137e-05	8.85137e-05	8.85137e-05	8.85137e-05	8.85137e-05	8.85137e-05
336	5.381	308.992	Unknown	[M-H]-		0.703	TRUE	null	null	null	null	null	null	999	FALSE	FALSE	FALSE	Unit NormalizedByInternalStandardPeakHeight by alignment ID=331	FALSE	FALSE	null	null	null	null	null	null	null	12.55	308.99194:18066 309.99529:8420 310.99865:1862	96.95893:14775 133.02791:68 134.03564:4006 137.0497:78 158.97664:1203 164.92633:778 174.95438:9123 175.96802:297 177.00687:1422 177.01894:1469 178.0239:945 180.03638:72 181.93904:872 187.86069:221 189.85727:500 191.9442:699 193.04501:12095 193.0546:12040 207.02922:459 207.83542:66 207.92563:384 218.9827:161 224.90823:90 224.94197:426 226.91673:3140 241.87993:198 241.89937:28 243.90327:890 249.848…	8.7638e-05	8.7638e-05	8.7638e-05	0.00324555	0.00308634	0.00412928	0.00405308	0.00381049	0.00374625	0.00226886	0.00244018	0.00326073	0.0011417	8.7638e-05	8.7638e-05	0.0022616	0.00207628	0.00198192	8.7638e-05
337	9.334	309.039	Unknown	[M-H]-	ion correlated with 828; ion correlated with 1269; ion correlated with 442; ion correlated with 773; ion correlated with 918; ion correlated with 932; ion correlated with 343; ion correlated with 996; ion correlated with 291; ion correlated with 230; ion correlated with 810	0.1	TRUE	null	null	null	null	null	null	999	FALSE	FALSE	FALSE	Unit NormalizedByInternalStandardPeakHeight by alignment ID=331	FALSE	FALSE	null	null	null	null	null	null	null	25.08	309.03885:7226 310.0422:2325 311.04556:10722	96.95906:17685 98.95638:1526 116.92751:191 145.93163:2131 158.97849:924 159.04547:1011 164.92914:516 164.94627:1079 174.95387:6059 181.91742:758 187.09534:96590 187.86197:2903 204.95575:354 209.07809:10505 209.94635:2908 214.87799:4397 225.0535:217 237.04532:1056 237.06009:1203 238.9388:154 247.04274:960 265.05026:1397 266.05209:844 267.06601:1486 271.04874:3764 277.0502:1751 288.03937:118 292.03…	0.000129815	0.000129815	0.000129815	0.00129815	0.000129815	0.000129815	0.000129815	0.000129815	0.000129815	0.000129815	0.000129815	0.000129815	0.000129815	0.000129815	0.000129815	0.000129815	0.000129815	0.000129815	0.000129815
338	1.185	310.968	Unknown	[M-H]-		0.795	TRUE	null	null	null	null	null	null	999	FALSE	FALSE	FALSE	Unit NormalizedByInternalStandardPeakHeight by alignment ID=331	FALSE	FALSE	null	null	null	null	null	null	null	15.76	310.96848:38580 311.97183:5902 312.97519:3485	79.95644:12623 85.02969:32752 87.00828:67599 99.92543:1424 103.91801:3333 111.0078:264450 112.01133:12792 113.01176:2635 115.0027:1393 129.01807:5982 129.97473:2423 130.96803:1407 130.998:2666 136.90996:1778 147.02853:753 154.9962:2571 162.98169:1432 168.95129:1472 172.95384:2914 173.00778:7703 176.90421:2056 180.89935:6047 180.91258:5796 184.95482:2964 188.99826:4391 191.01859:135711 192.02185:8…	0.00011291	0.00011291	0.00011291	0.00693112	0.00626404	0.00792553	0.00696734	0.00867176	0.00734667	0.0017789	0.00152938	0.00179188	0.0055714	0.00383303	0.00397072	0.0067118	0.00721362	0.0087656	0.00011291
339	3.761	311.04	Unknown	[M-H]-		0.217	TRUE	null	null	null	null	null	null	999	FALSE	FALSE	FALSE	Unit NormalizedByInternalStandardPeakHeight by alignment ID=331	FALSE	FALSE	null	null	null	null	null	null	null	22.89	311.04007:15509 312.04342:3246 313.04678:782	61.98806:1861 79.95715:266 103.9194:88 130.96674:275 135.04445:3663 146.96484:1430 149.00876:5637 160.84135:4286 162.83862:2844 164.83585:745 164.92793:834 178.97752:173 179.0349:7427 181.94054:676 203.08278:2523 207.83583:19 219.84531:610	0.000125699	0.000125699	0.000125699	0.000125699	0.000125699	0.000125699	0.000125699	0.00464287	0.000125699	0.000125699	0.000125699	0.000125699	0.00549324	0.00408636	0.00328511	0.000125699	0.000125699	0.000125699	0.00197749
340	13.133	311.055	Unknown	[M-H]-	ion correlated with 813	0.394	TRUE	null	null	null	null	null	null	999	FALSE	FALSE	FALSE	Unit NormalizedByInternalStandardPeakHeight by alignment ID=331	FALSE	FALSE	null	null	null	null	null	null	null	22.73	311.05447:50279 312.05782:17559 313.06118:5069	96.95897:12800 98.95528:707 112.98461:101 129.97459:59 145.93001:2132 148.96082:105 158.97644:1571 159.85904:425 161.84702:6806 163.8412:4066 164.92459:830 165.83997:154 166.9207:174 174.9547:6804 175.96756:516 176.95363:207 176.96431:167 181.91884:1013 183.91554:16 190.92581:80 191.94492:1984 197.80673:2296 198.90714:3474 199.80357:279 202.93819:519 204.95625:308 208.93495:400 209.04462:430 210.…	0.000185204	0.000185204	0.000185204	0.00903277	0.00834269	0.00908208	0.0077213	0.00934823	0.00795221	0.000185204	0.000185204	0.000185204	0.0244615	0.0318407	0.0274728	0.00423613	0.00399845	0.000185204	0.0288534
341	10.415	311.055	Unknown	[M+Na-2H]-	ion correlated with 811; ion correlated with 977; ion correlated with 353; ion correlated with 839; ion correlated with 241; ion correlated with 57; ion correlated with 5; ion correlated with 290; ion correlated with 232; adduct linked to 428_[M+FA-H]-	0.169	TRUE	null	null	null	null	null	null	999	FALSE	FALSE	FALSE	Unit NormalizedByInternalStandardPeakHeight by alignment ID=331	FALSE	FALSE	null	null	null	null	null	null	null	17.75	311.05563:57462 312.05898:13244 313.06234:409120	96.9595:1812 98.95797:427 108.02161:989 109.02863:7842 117.03415:1361 135.04413:2548 145.02917:7322 146.03705:924 147.04456:978 157.02843:2368 158.03671:5371 159.04398:13381 160.04802:1356 173.02336:15483 174.03012:2610 177.01917:900 185.02316:78091 186.02779:24959 187.03336:5196 191.05296:1356 193.06943:859 195.04424:1486 203.03358:3805 207.04639:1221 209.06125:1472 219.02722:3989 219.04648:4102…	0.000195864	0.000195864	0.000195864	0.000195864	0.000195864	0.000195864	0.000195864	0.000195864	0.000195864	0.000195864	0.000195864	0.000195864	0.000195864	0.000195864	0.000195864	0.000195864	0.000195864	0.000195864	0.000195864
342	11.936	311.055	Unknown	[M-H]-		0.201	TRUE	null	null	null	null	null	null	999	FALSE	FALSE	FALSE	Unit NormalizedByInternalStandardPeakHeight by alignment ID=331	FALSE	FALSE	null	null	null	null	null	null	null	7.07	311.05484:36746 312.05819:9601 313.06155:17392	96.95924:13465 98.95399:818 116.92794:3802 145.02884:948 146.93687:2346 158.03455:1306 159.04314:1477 167.04753:1912 173.02144:2490 174.95531:23005 176.96022:4061 178.97507:9827 186.02853:3305 187.03236:1260 191.04921:3528 191.94507:3322 193.06311:2666 195.03171:5530 195.0452:5503 196.04941:1332 204.05765:1182 204.9552:2153 206.9726:11004 207.03352:2956 207.04546:2962 208.05034:1817 209.05876:491…	0.00010334	0.00010334	0.00010334	0.00660157	0.00010334	0.00010334	0.00010334	0.00010334	0.00010334	0.00010334	0.00010334	0.00010334	0.00010334	0.00010334	0.00010334	0.00010334	0.00010334	0.00010334	0.00010334
343	9.323	311.055	Unknown	[M+FA-H]-	ion correlated with 828; ion correlated with 1269; ion correlated with 442; ion correlated with 773; ion correlated with 918; ion correlated with 932; ion correlated with 291; ion correlated with 230; ion correlated with 810; ion correlated with 337; adduct linked to 230_[M-H]-	0.112	TRUE	null	null	null	null	null	null	999	FALSE	FALSE	FALSE	Unit NormalizedByInternalStandardPeakHeight by alignment ID=331	FALSE	FALSE	null	null	null	null	null	null	null	8.29	311.05554:13320 312.05889:5304 313.06225:6616	61.98839:41263 79.95715:9501 86.97639:2889 87.92481:2754 88.98653:1265 90.99789:2866 96.95976:54944 98.95482:2078 99.92538:3921 102.94921:3869 102.96888:1224 103.92039:7552 104.92631:2187 109.02919:2357 112.98605:2549 114.98864:2885 116.92769:2953 116.97663:1147 118.96611:1275 118.99294:6357 121.03029:2345 122.89353:13149 123.90004:1205 124.89029:4395 124.95148:1148 125.09799:1259 125.87288:17756…	0.000163043	0.000163043	0.000163043	0.000163043	0.000163043	0.000163043	0.000163043	0.000163043	0.000163043	0.000163043	0.000163043	0.000163043	0.000163043	0.000163043	0.000163043	0.000163043	0.000163043	0.000163043	0.000163043
344	6.591	311.055	Unknown	[M-H]-		0.217	TRUE	null	null	null	null	null	null	999	FALSE	FALSE	FALSE	Unit NormalizedByInternalStandardPeakHeight by alignment ID=331	FALSE	FALSE	null	null	null	null	null	null	null	4.83	311.05399:12620 312.05734:5478 313.0607:41716	96.95906:15582 98.95573:834 109.02863:12228 111.94636:1024 112.98418:1187 135.04439:646 158.97635:834 159.02727:7615 159.04494:7435 174.95448:5151 175.03954:1404 187.86258:488 189.87299:299 190.92662:135 195.10297:1187 203.03354:18471 205.8391:62 207.83582:68 225.11243:953 226.91814:2083 235.9249:451 239.09146:1108 243.90173:141 251.06279:632 251.07529:611 253.04901:1028 254.05804:1203 255.0676:1…	0.000146707	0.000146707	0.000146707	0.000146707	0.000146707	0.000146707	0.000146707	0.000146707	0.000146707	0.00178105	0.00146707	0.000146707	0.000146707	0.000146707	0.000146707	0.000146707	0.000146707	0.000146707	0.000146707
345	15.783	311.055	Unknown	[M-H]-		0.173	TRUE	null	null	null	null	null	null	999	FALSE	FALSE	FALSE	Unit NormalizedByInternalStandardPeakHeight by alignment ID=331	FALSE	FALSE	null	null	null	null	null	null	null	11.94	311.05518:38197 312.05853:10668 313.06189:432662	61.98797:986 96.95977:4211 116.92796:3047 134.89488:1328 146.96422:3396 158.97903:362 164.92973:146 174.95541:10122 175.96509:996 178.97609:2757 178.99303:2839 180.99083:120 181.91815:640 181.93764:2588 183.9128:172 191.94501:5243 198.90843:30 204.95691:569 206.97398:3139 206.98906:3127 208.93553:1537 209.04651:551 209.94695:1906 212.99905:888 218.98782:966 219.84468:1256 225.92593:697 228.97789:…	0.000160113	0.000160113	0.000160113	0.000160113	0.000160113	0.000160113	0.000160113	0.000160113	0.000160113	0.000160113	0.000160113	0.000160113	0.00699956	0.00865036	0.00711155	0.000160113	0.000160113	0.000160113	0.00421812
346	8.555	311.056	Unknown	[M+K-2H]-	adduct linked to 304_[M+Na-2H]-	0.466	TRUE	null	null	null	null	null	null	999	FALSE	FALSE	FALSE	Unit NormalizedByInternalStandardPeakHeight by alignment ID=331	FALSE	FALSE	null	null	null	null	null	null	null	8.34	311.05579:17212 312.05914:4555 313.0625:13220	96.95938:7764 135.04413:19753 137.02226:1207 146.93858:7 157.02936:2285 159.04646:1738 177.01854:4554 205.84009:1612 206.97292:218 207.8373:1759 207.91878:280 209.0629:562 219.04439:2559 221.06079:1801 222.83095:485 223.96663:53 225.05602:617 229.01303:8833 235.04068:1294 235.92615:394 237.05498:1707 239.07152:154 243.0152:5552 243.03249:5543 244.03006:1049 248.04726:1910 249.05603:2915 250.06081…	0.000130401	0.000130401	0.000130401	0.000130401	0.000130401	0.000130401	0.000130401	0.00515262	0.00424223	0.00883232	0.00807201	0.0101047	0.00657347	0.00934245	0.00804379	0.000130401	0.000130401	0.000130401	0.00621158
347	5.942	311.056	Unknown	[M-H]-		0.349	TRUE	null	null	null	null	null	null	999	FALSE	FALSE	FALSE	Unit NormalizedByInternalStandardPeakHeight by alignment ID=331	FALSE	FALSE	null	null	null	null	null	null	null	9.22	311.05402:43111 312.05737:16599 313.06073:3042	61.98786:17142 79.95638:1642 99.92539:1613 103.9189:4022 121.02857:1663 122.89344:5196 125.87348:7346 129.97493:1365 130.96494:3426 134.98688:2083 141.86719:5282 143.86569:2983 146.9639:5483 157.86139:1220 158.84547:1058 160.84004:27828 162.83708:24021 162.98093:2101 164.83394:6415 166.83183:296 168.88606:2460 170.8716:897 170.88602:806 176.83522:4602 177.05336:8907 178.83218:4178 180.82932:1148 …	0.000132228	0.000132228	0.000132228	0.000132228	0.000132228	0.000132228	0.000132228	0.000132228	0.000132228	0.00608414	0.00580798	0.00738696	0.000132228	0.000132228	0.000132228	0.000132228	0.000132228	0.000132228	0.000132228
348	15.273	311.056	Unknown	[M-H]-		0.281	TRUE	null	null	null	null	null	null	999	FALSE	FALSE	FALSE	Unit NormalizedByInternalStandardPeakHeight by alignment ID=331	FALSE	FALSE	null	null	null	null	null	null	null	7.14	311.05588:14925 312.05923:4530 313.06259:17276	96.95894:60433 98.95491:2536 112.98428:2293 116.92715:22047 117.93332:1936 119.94477:497 133.0239:3622 133.03078:3606 136.90979:668 136.92433:459 145.92905:1960 146.93661:6717 149.02367:67 157.86168:14898 158.97658:10457 159.85803:10459 160.96719:750 161.02356:5164 161.84641:6368 162.02716:628 162.93877:1615 163.84097:4556 163.84898:4599 163.92796:5388 163.9516:1533 164.92677:5503 164.94502:7338 …	8.32226e-05	8.32226e-05	8.32226e-05	8.32226e-05	8.32226e-05	8.32226e-05	8.32226e-05	8.32226e-05	8.32226e-05	0.00210629	0.00205285	8.32226e-05	8.32226e-05	8.32226e-05	8.32226e-05	8.32226e-05	8.32226e-05	8.32226e-05	8.32226e-05
349	7.72	311.091	Unknown	[M-H]-	ion correlated with 406; ion correlated with 1173	0.112	TRUE	null	null	null	null	null	null	999	FALSE	FALSE	FALSE	Unit NormalizedByInternalStandardPeakHeight by alignment ID=331	FALSE	FALSE	null	null	null	null	null	null	null	13.86	311.09216:25955 312.09551:10691 313.09887:506	61.98829:20069 72.99302:1730 79.95735:5642 86.97555:2509 88.98687:2176 90.99873:1088 96.95965:46899 98.95598:2270 99.92672:2132 102.97053:1552 103.9201:1548 109.02933:5721 112.98746:1735 116.92795:2129 116.97736:1025 118.99261:2287 119.94563:1395 121.02902:4734 122.89429:2295 125.87334:3041 127.87101:1992 129.97708:1906 130.96567:9357 132.97099:1725 133.03023:2297 134.98607:2705 135.04424:98838 1…	0.000176193	0.000176193	0.000176193	0.000176193	0.000176193	0.000176193	0.000176193	0.000176193	0.000176193	0.000176193	0.000176193	0.000176193	0.000176193	0.000176193	0.000176193	0.000176193	0.000176193	0.000176193	0.000176193
350	12.365	312.122	Unknown	[M-H]-		0.43	TRUE	null	null	null	null	null	null	999	FALSE	FALSE	FALSE	Unit NormalizedByInternalStandardPeakHeight by alignment ID=331	FALSE	FALSE	null	null	null	null	null	null	null	31.31	312.12314:21355 313.12649:6228 314.12985:1103	96.95903:12424 111.94619:827 135.04341:2097 145.02853:3777 158.97758:1169 159.87941:1305 164.92671:2146 174.95445:6136 178.97598:253 181.91658:396 187.86139:49 189.85793:35 189.87343:133 190.92668:305 207.91592:22 207.93224:65 209.83302:311 214.87845:89 216.87776:446 226.91733:2163 235.92526:272 241.89967:124 243.90175:796 312.12314:14649	7.8463e-05	7.8463e-05	7.8463e-05	0.00383642	0.00359785	0.00352374	0.00312825	0.00375493	0.00343394	7.8463e-05	7.8463e-05	7.8463e-05	0.0148473	0.0140076	0.0186002	7.8463e-05	7.8463e-05	7.8463e-05	0.00547647
351	6.393	313.055	Unknown	[M-H]-	ion correlated with 133	0.221	TRUE	null	null	null	null	null	null	999	FALSE	FALSE	FALSE	Unit NormalizedByInternalStandardPeakHeight by alignment ID=331	FALSE	FALSE	null	null	null	null	null	null	null	36.64	313.06049:50907 314.06384:12109 315.0672:2734	96.95938:12062 111.94699:1227 114.9873:1006 121.02799:5988 133.03146:1297 135.04414:8862 137.02438:1031 146.96416:3131 148.96649:87 158.97787:1426 162.94054:823 163.84523:2452 163.94177:1772 168.88675:779 170.88483:280 174.95502:10962 176.83665:1564 178.83479:1392 178.9765:2315 179.03368:20738 180.03625:2412 182.02205:2954 182.92844:382 187.86104:1412 189.85945:1254 191.94516:3386 195.80995:9647 …	0.000239418	0.000239418	0.000239418	0.00914556	0.0073299	0.00738861	0.00694328	0.00624077	0.00507559	0.000239418	0.000239418	0.000239418	0.000239418	0.000239418	0.000239418	0.000239418	0.000239418	0.000239418	0.000239418
352	13.683	313.07	Unknown	[M-H]-		0.068	TRUE	null	null	null	null	null	null	999	FALSE	FALSE	FALSE	Unit NormalizedByInternalStandardPeakHeight by alignment ID=331	FALSE	FALSE	null	null	null	null	null	null	null	9.28	313.07056:161127 314.07391:61086 315.07727:8047	61.98818:39435 79.95667:7162 86.97529:2966 87.00822:13107 87.92524:1557 88.98678:1559 90.99809:1944 96.95962:47911 98.95537:2144 99.92516:5162 102.95004:1705 102.97082:1943 103.92073:3465 104.92761:1003 112.98443:1768 114.98803:1777 116.92791:4919 116.97729:1727 116.99519:1099 118.966:1018 118.99178:4172 119.94678:1789 120.93748:1301 121.02901:1360 121.94265:1065 122.89358:6557 124.89017:2123 125…	0.000207162	0.000207162	0.000207162	0.000207162	0.000207162	0.000207162	0.000207162	0.000207162	0.000207162	0.000207162	0.000207162	0.000207162	0.000207162	0.000207162	0.000207162	0.000207162	0.000207162	0.000207162	0.000207162
353	10.403	313.07	Unknown	[M-H]-	ion correlated with 839; ion correlated with 113; ion correlated with 309; ion correlated with 5; ion correlated with 290	0.249	TRUE	null	null	null	null	null	null	999	FALSE	FALSE	FALSE	Unit NormalizedByInternalStandardPeakHeight by alignment ID=331	FALSE	FALSE	null	null	null	null	null	null	null	45.67	313.07007:58815 314.07342:17809 315.07678:2756	96.95919:6001 98.9559:244 109.02836:1963 112.98557:1066 116.92699:3114 129.97556:1453 135.0437:1988 141.86705:664 143.864:1028 145.02823:2063 145.92874:1353 146.93666:4084 146.96381:10750 157.02766:763 157.86241:8372 158.0343:1091 158.97858:3828 159.04395:2757 159.8589:4323 160.966:937 161.84445:4669 163.84045:3283 163.95055:880 164.92552:4168 164.94562:4646 168.9413:1515 173.02388:4301 174.95456…	0.000122267	0.000122267	0.000122267	0.0105663	0.00996068	0.0104075	0.00959417	0.0112555	0.00898171	0.000122267	0.000122267	0.000122267	0.000122267	0.000122267	0.000122267	0.000122267	0.000122267	0.000122267	0.000122267
354	6.935	313.07	Unknown	[M+FA-H]-	ion correlated with 244; adduct linked to 235_[M-H]-	0.273	TRUE	null	null	null	null	null	null	999	FALSE	FALSE	FALSE	Unit NormalizedByInternalStandardPeakHeight by alignment ID=331	FALSE	FALSE	null	null	null	null	null	null	null	15.18	313.07156:16373 314.07491:4601 315.07827:23721	96.95932:5176 109.02772:6597 121.02825:9051 159.04434:5853 161.02509:179 168.88857:1577 175.96468:65 178.94777:85 179.03294:2658 209.94795:63 215.87065:207 219.84396:2300 241.88106:328 241.89902:167 244.85262:14 267.06549:1634 267.85138:40 269.08105:18743 270.08398:3082 277.0372:3171 311.05463:4165 313.07156:2966	0.000146623	0.000146623	0.000146623	0.000146623	0.000146623	0.000146623	0.00374789	0.00466031	0.000146623	0.000146623	0.000146623	0.000146623	0.00288791	0.000146623	0.000146623	0.000146623	0.000146623	0.000146623	0.0135308
355	6.587	313.07	Unknown	[M-H]-		0.233	TRUE	null	null	null	null	null	null	999	FALSE	FALSE	FALSE	Unit NormalizedByInternalStandardPeakHeight by alignment ID=331	FALSE	FALSE	null	null	null	null	null	null	null	7.25	313.07031:29147 314.07366:9744 315.07702:21667	61.98812:12900 79.9574:2699 99.92487:887 103.91997:1058 109.02838:22722 125.87168:5132 130.96516:3949 136.90903:295 141.87076:3734 146.96417:789 158.84653:706 159.04434:15411 160.84149:23334 162.83846:20676 162.98221:679 164.83585:5338 164.95099:691 175.03741:1782 176.83786:554 178.82713:175 178.83795:140 180.89999:186 180.91504:108 191.02145:108 195.10289:9355 197.8867:2235 197.90396:2213 203.03…	0.00014374	0.00014374	0.00014374	0.00014374	0.00014374	0.00014374	0.00014374	0.00014374	0.00014374	0.00014374	0.00014374	0.00014374	0.00014374	0.00014374	0.00014374	0.00014374	0.00014374	0.00014374	0.00014374
356	15.228	313.07	Unknown	[M-H]-	adduct linked to 426_[M+Na-2H]-; adduct linked to 476_[M+K-2H]-	0.863	TRUE	null	null	null	null	null	null	999	FALSE	FALSE	FALSE	Unit NormalizedByInternalStandardPeakHeight by alignment ID=331	FALSE	FALSE	null	null	null	null	null	null	null	47.36	313.07031:132809 314.07366:41842 315.07702:5476	112.98521:2859 116.92723:12333 117.9323:1564 129.9743:1890 132.02069:3746 133.02815:37235 134.03168:3182 135.96927:1389 145.92841:2143 146.93607:2261 146.96355:6708 148.96883:719 149.02347:5590 150.03001:1852 151.03902:1799 157.86125:5225 158.97617:2183 159.85954:2197 160.96667:1085 161.02293:71370 161.84581:3516 162.02631:6450 163.02913:1270 163.84215:1978 163.94872:1596 164.92799:1223 164.94746…	0.000157237	0.000157237	0.000157237	0.0238596	0.0207315	0.0226528	0.0202593	0.0258025	0.0216396	0.000157237	0.000157237	0.000157237	0.000157237	0.00509222	0.0044222	0.00782101	0.00999105	0.0112091	0.000157237
357	12.047	313.071	Unknown	[M-H]-	ion correlated with 1055; ion correlated with 995; ion correlated with 300; ion correlated with 111	0.076	TRUE	null	null	null	null	null	null	999	FALSE	FALSE	FALSE	Unit NormalizedByInternalStandardPeakHeight by alignment ID=331	FALSE	FALSE	null	null	null	null	null	null	null	20	313.0705:50999 314.07385:13275 315.07721:1925	61.98797:207 88.98693:793 96.95914:2962 98.95637:39 112.98492:9 116.92857:2913 119.94705:1128 133.02823:942 135.04353:5038 145.02864:887 145.93213:784 146.937:1553 158.03477:1244 159.04373:2518 161.0233:1214 163.95029:149 164.9471:132 173.02277:2545 174.95523:6323 176.96181:2122 177.01778:4937 178.97801:5668 179.03348:390 181.91727:71 185.02281:2335 186.02718:2759 187.02943:973 191.0498:1827 191.…	0.000145941	0.000145941	0.000145941	0.000145941	0.000145941	0.000145941	0.000145941	0.000145941	0.000145941	0.000145941	0.000145941	0.000145941	0.000145941	0.000145941	0.000145941	0.000145941	0.000145941	0.000145941	0.000145941
358	14.67	313.071	Unknown	[M-H]-		0.305	TRUE	null	null	null	null	null	null	999	FALSE	FALSE	FALSE	Unit NormalizedByInternalStandardPeakHeight by alignment ID=331	FALSE	FALSE	null	null	null	null	null	null	null	12.49	313.07025:19358 314.0736:5521 315.07696:1171	96.95932:6304 98.95667:220 112.98509:681 116.9278:5449 117.93047:788 129.97537:869 133.02892:5259 145.93077:847 146.9359:946 146.96362:6054 148.96823:801 149.02394:2021 157.86092:3640 158.97823:2596 160.84077:2307 160.96761:959 161.02338:10956 161.8416:2679 161.85173:2674 162.02614:1155 162.8378:1941 163.84314:1566 164.92566:3343 164.93562:4143 164.94778:1157 166.92764:1850 168.93835:674 174.9558…	0.00017501	0.00017501	0.00017501	0.00017501	0.00017501	0.00017501	0.00017501	0.00017501	0.00017501	0.00017501	0.00017501	0.00017501	0.00017501	0.00017501	0.00017501	0.00017501	0.00017501	0.00017501	0.00017501
359	7.352	313.071	Unknown	[M-H]-	ion correlated with 114	0.137	TRUE	null	null	null	null	null	null	999	FALSE	FALSE	FALSE	Unit NormalizedByInternalStandardPeakHeight by alignment ID=331	FALSE	FALSE	null	null	null	null	null	null	null	24.42	313.07138:48070 314.07473:7526 315.07809:9374	61.98825:17916 72.99291:1893 79.95728:6410 86.97651:2493 88.98712:2535 90.99817:1836 96.95969:55432 98.95578:2163 99.92453:2213 102.94825:1063 102.97044:1234 103.92033:1360 109.02934:12859 110.03214:1007 112.98558:1441 114.98931:1369 116.92812:1859 118.99277:2644 119.94547:1574 121.02801:4005 122.89272:1717 123.04358:1127 125.87328:2890 127.86951:1561 128.03317:1432 129.97731:1530 130.96616:8122 …	0.000414661	0.000414661	0.000414661	0.000414661	0.000414661	0.000414661	0.000414661	0.000414661	0.000414661	0.000414661	0.000414661	0.000414661	0.000414661	0.000414661	0.000414661	0.000414661	0.000414661	0.000414661	0.000414661
360	6.34	313.071	Unknown	[M-H]-		0.161	TRUE	null	null	null	null	null	null	999	FALSE	FALSE	FALSE	Unit NormalizedByInternalStandardPeakHeight by alignment ID=331	FALSE	FALSE	null	null	null	null	null	null	null	10.17	313.06998:106316 314.07333:21177 315.07669:2532	133.02815:4952 134.03555:2956 135.04364:44248 136.04756:3069 137.02313:1058 159.04359:966 177.01768:558 179.03328:49346 180.03635:3922 193.01253:1808 221.04492:2478 269.04382:4692 269.07996:15926 270.08072:2054 270.0975:1996 313.06998:191937	0.000233179	0.000233179	0.000233179	0.000233179	0.000233179	0.000233179	0.000233179	0.000233179	0.000233179	0.000233179	0.000233179	0.000233179	0.000233179	0.000233179	0.000233179	0.000233179	0.000233179	0.000233179	0.000233179
361	7.186	313.071	Unknown	[M+Cl]-	adduct linked to 368_[M+FA-H]-	0.245	TRUE	null	null	null	null	null	null	999	FALSE	FALSE	FALSE	Unit NormalizedByInternalStandardPeakHeight by alignment ID=331	FALSE	FALSE	null	null	null	null	null	null	null	9.21	313.07068:20250 314.07403:4813 315.07739:15964	61.98811:22393 79.95713:6934 86.97636:3268 88.98717:1482 90.99858:1411 92.99555:1059 96.95956:49632 98.95659:2182 99.92631:2298 102.94913:1285 102.97231:1847 103.9198:1277 109.02991:3594 112.98452:2062 114.98869:1570 116.92812:2643 118.99283:3232 119.94652:1684 120.93987:1537 121.0293:4757 122.89442:2882 125.87246:5744 127.86966:3419 129.97514:2543 130.96556:10151 132.972:1399 133.02901:1523 134.…	0.00017198	0.00017198	0.00017198	0.00017198	0.00017198	0.00017198	0.00017198	0.00017198	0.00017198	0.00017198	0.00017198	0.00017198	0.00371081	0.00459146	0.00346179	0.00017198	0.00017198	0.00017198	0.0254009
362	9.948	313.071	Unknown	[M-H]-	ion correlated with 501; ion correlated with 87	0.827	TRUE	null	null	null	null	null	null	999	FALSE	FALSE	FALSE	Unit NormalizedByInternalStandardPeakHeight by alignment ID=331	FALSE	FALSE	null	null	null	null	null	null	null	33.62	313.07053:130211 314.07388:36587 315.07724:15653	88.98692:614 89.00294:271 98.95541:189 104.0258:2081 108.02044:1023 109.02837:5459 115.01767:1256 116.92733:933 122.03555:1315 123.04411:17690 124.04743:1338 132.02046:82876 132.94756:1170 133.02808:912410 133.14622:3997 134.03322:86249 134.89574:1229 135.04376:264822 135.96988:3436 136.0468:21334 137.02405:1383 137.04317:1819 137.0537:2143 149.02228:1952 150.03024:5654 151.03857:22405 152.04233:…	0.000105538	0.000105538	0.000105538	0.0233928	0.0218019	0.0234994	0.0222906	0.02696	0.0240127	0.000105538	0.000105538	0.000105538	0.0040589	0.00335996	0.00383673	0.0424979	0.0523933	0.0469263	0.000105538
363	8.588	313.071	Unknown	[M+FA-H]-	adduct linked to 234_[M-H]-	0.345	TRUE	null	null	null	null	null	null	999	FALSE	FALSE	FALSE	Unit NormalizedByInternalStandardPeakHeight by alignment ID=331	FALSE	FALSE	null	null	null	null	null	null	null	6.39	313.07098:81389 314.07433:24608 315.07769:4056	61.98809:9743 79.95672:819 99.92471:499 102.94814:336 103.91971:870 112.98452:1188 122.89389:2294 123.94448:7 125.87239:2478 127.86794:1471 129.97409:1154 130.96661:1317 133.02837:6034 134.03688:5850 134.98506:673 135.04369:35198 136.04697:3041 141.86664:2426 143.86415:1115 146.96442:2032 157.86168:136 158.84608:212 160.84097:9603 162.83804:7518 162.98172:478 164.83559:2140 164.94835:815 166.8336…	0.000125842	0.000125842	0.000125842	0.000125842	0.000125842	0.000125842	0.000125842	0.000125842	0.000125842	0.0114862	0.0114067	0.0143888	0.00464584	0.006586	0.00534041	0.000125842	0.000125842	0.000125842	0.00627257
364	16.863	313.179	Unknown	[M-H]-		0.124	TRUE	null	null	null	null	null	null	999	FALSE	FALSE	FALSE	Unit NormalizedByInternalStandardPeakHeight by alignment ID=331	FALSE	FALSE	null	null	null	null	null	null	null	27.43	313.18176:7171 314.18511:2523 315.18847:1108	96.95906:39365 98.95615:1955 112.98425:3213 114.93199:2209 116.92736:59958 117.92697:5421 119.94482:723 129.97443:1520 134.89304:1266 135.96837:3247 136.90875:1295 136.92252:781 145.92943:4667 146.93582:5075 146.96359:8871 157.86186:28287 158.97546:14368 159.85814:18703 161.83942:11894 161.85106:11753 162.92476:2591 163.84233:8061 163.92903:4734 163.94942:2986 164.92572:8494 164.94537:8901 165.83…	0.000128837	0.000128837	0.000128837	0.00128838	0.000128837	0.000128837	0.000128837	0.000128837	0.000128837	0.00278927	0.00295579	0.00359462	0.000128837	0.000128837	0.000128837	0.000128837	0.000128837	0.000128837	0.000128837
365	2.918	315.07	Unknown	[M-H]-		0.727	TRUE	null	null	null	null	null	null	999	FALSE	FALSE	FALSE	Unit NormalizedByInternalStandardPeakHeight by alignment ID=331	FALSE	FALSE	null	null	null	null	null	null	null	46.99	315.07065:93565 316.074:32332 317.07736:5583	61.9877:325 99.92476:500 103.91908:797 108.02026:1818 109.02792:2322 121.0295:916 123.04356:2830 125.87437:900 146.96414:323 159.97543:1061 159.98352:1072 160.8405:2537 162.83772:1937 164.83531:171 164.92752:323 164.94984:493 167.03326:2527 168.88799:78 170.88326:356 175.96609:217 176.83661:895 178.83321:654 181.93846:1181 195.90663:244 197.88559:52 198.05002:24 218.10201:1590 222.82843:379 223.9…	0.000105911	0.000105911	0.000105911	0.0168093	0.0156597	0.01623	0.0146401	0.0176461	0.0152362	0.00149738	0.000105911	0.000105911	0.00157052	0.000105911	0.000105911	0.000105911	0.000105911	0.000105911	0.0430033
366	6.582	315.086	Unknown	[M-H]-		0.253	TRUE	null	null	null	null	null	null	999	FALSE	FALSE	FALSE	Unit NormalizedByInternalStandardPeakHeight by alignment ID=331	FALSE	FALSE	null	null	null	null	null	null	null	9.28	315.08731:6616 316.09066:2367 317.09402:598	96.95898:11084 109.02863:6016 111.94581:603 158.97731:833 159.04433:3576 161.04546:328 164.92633:1270 164.944:462 166.92476:163 174.95459:3349 175.96469:78 191.94438:303 198.90552:20 203.03572:14006 225.11139:937 226.91737:1970 239.09103:895 242.94249:82 249.84785:35 254.05896:779 256.95282:33 267.06671:1174 269.08093:27944 270.08447:4805 283.06052:1591 285.07678:988 295.05313:1636 304.91537:619 …	0.000117212	0.000117212	0.000117212	0.00118857	0.000117212	0.000117212	0.000117212	0.000117212	0.000117212	0.00125069	0.000117212	0.00124347	0.000117212	0.000117212	0.000117212	0.000117212	0.000117212	0.000117212	0.000117212
367	6.918	315.086	Unknown	[M+FA-H]-	adduct linked to 244_[M-H]-	0.261	TRUE	null	null	null	null	null	null	999	FALSE	FALSE	FALSE	Unit NormalizedByInternalStandardPeakHeight by alignment ID=331	FALSE	FALSE	null	null	null	null	null	null	null	31.29	315.08588:19511 316.08923:7141 317.09259:1275	96.9589:12335 109.02798:11902 121.02828:16258 135.04393:1730 159.04332:9811 160.0462:1121 161.02216:582 162.98177:4411 174.95442:2396 179.03317:6888 180.83098:1044 209.0439:13734 210.04796:1874 219.84515:29 221.84427:70 249.05165:1079 251.07101:835 267.06604:5092 268.07001:237 269.08093:36485 270.08499:5113 271.0885:922 277.03485:2092 294.02469:1530 311.05417:248 313.07013:12041 314.07538:2255 31…	0.000115389	0.000115389	0.000115389	0.00350519	0.00328245	0.00336026	0.00285151	0.00308551	0.00233756	0.000115389	0.000115389	0.000115389	0.000115389	0.000115389	0.000115389	0.000115389	0.000115389	0.000115389	0.000115389
368	7.233	315.086	Unknown	[M+FA-H]-	adduct linked to 1018_[2M-H]-; adduct linked to 361_[M+Cl]-	0.173	TRUE	null	null	null	null	null	null	999	FALSE	FALSE	FALSE	Unit NormalizedByInternalStandardPeakHeight by alignment ID=331	FALSE	FALSE	null	null	null	null	null	null	null	19.14	315.08554:34953 316.08889:9238 317.09225:1749	96.95924:957 109.0289:392 116.92725:441 133.0285:1539 134.03015:659 134.03799:642 135.04422:3356 136.04858:468 145.93015:150 147.04538:467 159.04347:1331 164.9287:228 164.94583:290 173.0238:156 174.95447:14407 175.96904:463 176.95851:1046 178.97597:1990 191.94525:1680 209.04636:2084 211.07664:2974 221.04596:960 223.0264:585 223.0755:916 225.09254:581 237.05482:1377 239.07098:2456 241.08569:1269 2…	0.000175771	0.000175771	0.000175771	0.000175771	0.000175771	0.000175771	0.000175771	0.000175771	0.000175771	0.000175771	0.000175771	0.000175771	0.000175771	0.000175771	0.000175771	0.000175771	0.000175771	0.000175771	0.00925357
369	3.312	315.108	Unknown	[M-H]-		0.647	TRUE	null	null	null	null	null	null	999	FALSE	FALSE	FALSE	Unit NormalizedByInternalStandardPeakHeight by alignment ID=331	FALSE	FALSE	null	null	null	null	null	null	null	20.58	315.10776:26648 316.11111:9703 317.11447:1655	61.98792:851 79.95665:131 98.95618:125 109.02876:4613 111.94637:55 125.87198:597 129.97525:122 130.96533:170 134.98534:14 136.9091:930 143.88187:103 146.96393:4925 152.89679:2829 158.84569:116 160.84114:939 162.83821:634 162.98064:259 164.83553:619 164.9478:1368 178.83182:587 180.83119:22 180.94032:689 195.80945:786 197.80647:1303 197.89162:1108 197.90327:1156 199.80371:532 208.93449:203 225.9254…	9.43314e-05	9.43314e-05	9.43314e-05	0.00478747	0.00442143	0.00450876	0.00406445	0.00479555	0.00429258	9.43314e-05	9.43314e-05	9.43314e-05	0.00182544	0.00160195	0.00131248	0.00690515	0.00805526	0.00749789	9.43314e-05
370	17.239	315.195	Unknown	[M-H]-		0.084	TRUE	null	null	null	null	null	null	999	FALSE	FALSE	FALSE	Unit NormalizedByInternalStandardPeakHeight by alignment ID=331	FALSE	FALSE	null	null	null	null	null	null	null	40.79	315.1969:10242 316.20025:3498 317.20361:532	96.95947:43744 98.95556:1953 112.98572:2265 116.92767:36068 117.92896:3088 129.97621:1606 136.89079:1326 145.93019:2606 146.93628:1196 157.86359:14572 158.97935:10308 161.84026:5935 161.85115:5922 163.84229:4524 163.9528:1066 164.92857:7997 165.84299:1371 166.9267:3368 174.95494:106720 175.95921:7205 175.97073:7368 176.96104:10376 178.97668:19606 181.91756:6183 183.91389:2290 187.85904:3930 190.9…	0.000142501	0.000142501	0.000142501	0.000142501	0.000142501	0.000142501	0.000142501	0.000142501	0.000142501	0.000142501	0.000142501	0.000142501	0.000142501	0.000142501	0.000142501	0.000142501	0.000142501	0.000142501	0.00271148
371	18.111	315.196	Unknown	[M-H]-	ion correlated with 1162; ion correlated with 1219; ion correlated with 1268; ion correlated with 1402; ion correlated with 1233; ion correlated with 1572	0.036	TRUE	null	null	null	null	null	null	999	FALSE	FALSE	FALSE	Unit NormalizedByInternalStandardPeakHeight by alignment ID=331	FALSE	FALSE	null	null	null	null	null	null	null	197.84	315.19449:37218 316.19784:16807 317.2012:3100	61.98773:35123 79.95681:5709 89.02316:1656 99.92447:26263 100.92679:4573 101.94027:2692 102.95271:5947 103.91902:4232 114.98714:726 115.91928:1660 122.89348:11877 125.87093:35697 127.8694:20767 129.97414:9776 130.96552:13592 134.98576:5151 141.86797:13906 143.87984:7351 146.96404:6069 158.84465:3111 160.84071:91551 162.8374:78706 162.98116:8544 164.83495:20590 164.94803:2617 166.83385:1729 168.88…	0.000472183	0.000472183	0.000472183	0.00668633	0.0059894	0.00559213	0.00472183	0.00547803	0.00550591	0.000472183	0.000472183	0.000472183	0.000472183	0.000472183	0.000472183	0.000472183	0.000472183	0.000472183	0.000472183
372	9.953	316.995	Unknown	[M-H]-		0.863	TRUE	null	null	null	null	null	null	999	FALSE	FALSE	FALSE	Unit NormalizedByInternalStandardPeakHeight by alignment ID=331	FALSE	FALSE	null	null	null	null	null	null	null	10.12	316.995:9521 317.99835:1057 319.00171:716	88.98692:614 89.00294:271 98.95541:189 104.0258:2081 108.02044:1023 109.02837:5459 115.01767:1256 116.92733:933 122.03555:1315 123.04411:17690 124.04743:1338 132.02046:82876 132.94756:1170 133.02808:912410 133.14622:3997 134.03322:86249 134.89574:1229 135.04376:264822 135.96988:3436 136.0468:21334 137.02405:1383 137.04317:1819 137.0537:2143 149.02228:1952 150.03024:5654 151.03857:22405 152.04233:…	9.40987e-05	9.40987e-05	9.40987e-05	0.00171049	0.00150665	0.00218824	0.00206251	0.00234791	0.00189289	9.40987e-05	9.40987e-05	9.40987e-05	0.00173943	0.00245867	0.00226713	0.00123209	0.0011015	0.00138901	0.00218267
373	13.637	317.066	Unknown	[M-H]-		0.145	TRUE	null	null	null	null	null	null	999	FALSE	FALSE	FALSE	Unit NormalizedByInternalStandardPeakHeight by alignment ID=331	FALSE	FALSE	null	null	null	null	null	null	null	243.99	317.06531:51896 318.06866:19482 319.07202:3577	87.00797:988 96.95909:11041 98.95492:442 112.98477:605 116.92766:4334 119.94725:962 129.97426:943 136.90842:754 136.92172:794 145.93031:964 146.93552:3099 146.9635:5019 148.96837:418 157.86148:5899 158.97717:4004 159.85921:4078 160.96681:408 161.84669:2856 162.93988:907 163.84293:2066 164.92448:4140 164.93457:3431 164.94656:6421 168.9355:953 174.95467:33671 175.95137:3777 175.96808:3796 176.95995…	0.00076598	0.00076598	0.00076598	0.00932331	0.00829766	0.00911461	0.0076598	0.00950958	0.00793027	0.00076598	0.00076598	0.00076598	0.00076598	0.00076598	0.00076598	0.00076598	0.00076598	0.00076598	0.00076598
374	9.763	317.915	Unknown	[M-H]-		0.402	TRUE	null	null	null	null	null	null	999	FALSE	FALSE	FALSE	Unit NormalizedByInternalStandardPeakHeight by alignment ID=331	FALSE	FALSE	null	null	null	null	null	null	null	18.24	317.91403:10388 318.91738:3008 319.92074:12023	96.95909:13208 98.95562:613 111.94582:1001 112.98425:430 116.92706:2260 129.97406:224 133.02843:1657 134.03401:2436 136.90985:114 146.93727:687 148.05899:237 148.9503:5 148.96617:65 150.98091:259 151.9404:460 157.86174:1556 158.97731:1598 159.85933:1531 159.88022:104 159.98016:343 160.9762:224 161.84923:1074 161.92369:40 162.93491:465 163.84547:1006 163.92743:1011 163.94194:868 164.92744:1241 165…	8.87077e-05	8.87077e-05	8.87077e-05	0.00186625	0.00171387	0.00174381	0.00205624	0.004008	0.0033677	8.87077e-05	8.87077e-05	8.87077e-05	0.00104285	8.87077e-05	8.87077e-05	0.00223721	0.00219017	0.00454527	8.87077e-05
375	12.96	318.062	Unknown	[M-H]-	ion correlated with 321	0.161	TRUE	null	null	null	null	null	null	999	FALSE	FALSE	FALSE	Unit NormalizedByInternalStandardPeakHeight by alignment ID=331	FALSE	FALSE	null	null	null	null	null	null	null	57.35	318.06281:5394 319.06616:1013 320.06952:772	79.95657:731 96.95895:11612 98.95615:626 134.98653:6 135.04391:8415 141.86668:97 143.86349:400 149.04404:884 161.04381:1583 164.94652:620 175.03851:4012 179.03474:2060 197.04379:2738 221.06493:2518 233.08371:539259 234.0867:60568 235.08156:27882 236.08528:2334 273.16843:466 291.04037:1410 301.07535:6886 318.06281:7913	9.39815e-05	9.39815e-05	9.39815e-05	0.000969132	0.00118892	9.39815e-05	9.39815e-05	0.00155043	9.39815e-05	9.39815e-05	9.39815e-05	9.39815e-05	9.39815e-05	9.39815e-05	9.39815e-05	9.39815e-05	9.39815e-05	9.39815e-05	0.0166287
376	11.919	319.024	Unknown	[M+Cl]-	ion correlated with 766; adduct linked to 382_[M+K-2H]-	0.301	TRUE	null	null	null	null	null	null	999	FALSE	FALSE	FALSE	Unit NormalizedByInternalStandardPeakHeight by alignment ID=331	FALSE	FALSE	null	null	null	null	null	null	null	102.11	319.02319:90017 320.02654:22886 321.0299:1497391	96.95924:13465 98.95399:818 116.92794:3802 145.02884:948 146.93687:2346 158.03455:1306 159.04314:1477 167.04753:1912 173.02144:2490 174.95531:23005 176.96022:4061 178.97507:9827 186.02853:3305 187.03236:1260 191.04921:3528 191.94507:3322 193.06311:2666 195.03171:5530 195.0452:5503 196.04941:1332 204.05765:1182 204.9552:2153 206.9726:11004 207.03352:2956 207.04546:2962 208.05034:1817 209.05876:491…	0.00014308	0.00014308	0.00014308	0.0161718	0.0103655	0.00938507	0.00729695	0.00451734	0.00410441	0.00014308	0.00014308	0.00014308	0.00014308	0.00014308	0.00014308	0.00014308	0.00149494	0.00014308	0.00014308
377	10.988	319.19	Unknown	[M+K-2H]-	adduct linked to 324_[M+Na-2H]-	0.153	TRUE	null	null	null	null	null	null	999	FALSE	FALSE	FALSE	Unit NormalizedByInternalStandardPeakHeight by alignment ID=331	FALSE	FALSE	null	null	null	null	null	null	null	11.09	319.19104:5072 320.19439:2169 321.19775:12759	96.95889:1105 98.95596:151 112.98522:374 116.92831:1733 129.97476:407 145.92998:540 146.93752:1021 146.96332:3032 157.86159:2695 158.97652:1079 159.85791:2174 160.84044:3509 160.96837:595 161.84412:1438 162.83746:2494 163.84088:498 163.92557:838 164.92416:828 164.9343:1047 164.94513:1138 166.93134:359 168.93698:635 171.10196:1843 174.9541:9112 175.95143:1417 175.96814:1451 176.83513:1027 176.9608…	9.0281e-05	9.0281e-05	9.0281e-05	0.000911243	9.0281e-05	9.0281e-05	9.0281e-05	9.0281e-05	9.0281e-05	9.0281e-05	9.0281e-05	9.0281e-05	9.0281e-05	9.0281e-05	9.0281e-05	9.0281e-05	9.0281e-05	9.0281e-05	9.0281e-05
378	15.275	319.19	Unknown	[M-H]-	ion correlated with 533	0.108	TRUE	null	null	null	null	null	null	999	FALSE	FALSE	FALSE	Unit NormalizedByInternalStandardPeakHeight by alignment ID=331	FALSE	FALSE	null	null	null	null	null	null	null	922.02	319.18985:89642 320.1932:40341 321.19656:5408	112.98486:1925 116.92756:5421 117.927:1066 118.96485:418 129.97417:1887 132.02074:3746 133.02803:37235 134.0345:3335 135.04366:1141 145.92268:1614 145.93066:1682 146.93681:800 146.96327:6708 148.96454:131 149.0233:5590 150.02861:1844 151.03822:1806 160.96651:1085 161.02293:71370 161.8454:1243 162.02643:6450 162.83752:2403 162.93988:892 163.03133:1254 163.84142:649 163.94991:862 168.93526:1290 176…	0.00146503	0.00146503	0.00146503	0.0161045	0.0148364	0.0163467	0.0146503	0.0174016	0.0151177	0.00146503	0.00146503	0.00146503	0.00146503	0.00146503	0.00146503	0.00146503	0.00146503	0.00146503	0.00146503
379	9.763	319.912	Unknown	[M-H]-	ion correlated with 374	0.241	TRUE	null	null	null	null	null	null	999	FALSE	FALSE	FALSE	Unit NormalizedByInternalStandardPeakHeight by alignment ID=331	FALSE	FALSE	null	null	null	null	null	null	null	19.4	319.91248:6153 320.91583:2118 321.91919:8749	96.95909:41705 98.95562:1763 111.94582:3331 112.98425:762 116.92706:5298 133.02843:5882 134.03401:4006 146.93727:3227 148.05899:750 148.9503:232 148.96617:238 150.98091:1144 151.9404:973 157.86174:5610 158.97731:5950 159.85933:4581 159.88022:614 159.98016:1143 160.9762:175 161.84923:2612 161.92369:917 162.93491:762 163.84547:1991 163.92743:2679 163.94194:2019 164.92744:3948 165.93591:846 166.9239…	7.5047e-05	7.5047e-05	7.5047e-05	0.00110538	0.00100309	0.00113962	0.00129611	0.00238507	0.00191657	7.5047e-05	7.5047e-05	7.5047e-05	7.5047e-05	7.5047e-05	7.5047e-05	0.00152138	0.00141315	0.0027237	7.5047e-05
380	13.037	321.039	Unknown	[M-H]-		0.141	TRUE	null	null	null	null	null	null	999	FALSE	FALSE	FALSE	Unit NormalizedByInternalStandardPeakHeight by alignment ID=331	FALSE	FALSE	null	null	null	null	null	null	null	73.26	321.03882:13785 322.04217:4992 323.04553:921	98.95576:312 112.9846:687 116.92719:2771 119.945:455 129.97475:409 135.04378:3095 145.93066:715 146.9368:1205 146.96368:4201 157.86104:2757 158.97919:1304 159.86046:1912 160.84068:3351 160.96667:626 161.84505:1054 162.83766:2918 163.83836:1455 163.84894:1415 163.95064:631 164.83499:1004 164.9276:149 166.93585:479 168.93823:389 174.95486:11878 175.0381:850 175.96954:1434 176.83606:1249 176.96037:2…	0.000177146	0.000177146	0.000177146	0.000177146	0.000177146	0.000177146	0.000177146	0.000177146	0.000177146	0.000177146	0.000177146	0.000177146	0.000177146	0.000177146	0.000177146	0.000177146	0.000177146	0.000177146	0.000177146
381	13.504	321.039	Unknown	[M+FA-H]-	adduct linked to 1043_[2M-H]-	0.02	TRUE	null	null	null	null	null	null	999	FALSE	FALSE	FALSE	Unit NormalizedByInternalStandardPeakHeight by alignment ID=331	FALSE	FALSE	null	null	null	null	null	null	null	77.92	321.03854:23960 322.04189:9899 323.04525:2464	76.98132:311 79.9566:241 96.95891:5983 109.02943:1220 116.97664:19 118.9923:239 121.02819:603 122.89294:165 124.89051:76 125.87205:230 129.86624:29 133.02826:365 135.04362:192 143.86397:386 149.9119:25 151.03915:329 164.94798:143 177.01775:595 179.0332:1678 185.02269:399 231.02846:3355 265.04776:543 277.04819:1110 293.0318:2442 293.04639:2431 294.04822:1157 321.03854:28790	0.000316127	0.000316127	0.000316127	0.00430444	0.000316127	0.00316127	0.000316127	0.000316127	0.000316127	0.000316127	0.000316127	0.000316127	0.000316127	0.000316127	0.000316127	0.000316127	0.000316127	0.000316127	0.000316127
382	11.897	321.039	Unknown	[M+K-2H]-	adduct linked to 376_[M+Cl]-; similar chromatogram in higher mz_1381	0.378	TRUE	null	null	null	null	null	null	999	FALSE	FALSE	FALSE	Unit NormalizedByInternalStandardPeakHeight by alignment ID=331	FALSE	FALSE	null	null	null	null	null	null	null	461.44	321.03873:1031386 322.04208:275132 323.04544:38177	96.95924:18054 98.95399:844 116.92794:3214 145.02884:1455 146.93687:1946 158.03455:1306 159.04314:2018 167.04753:1874 173.02144:2460 174.95531:21808 176.96022:3747 178.97507:9056 185.02287:5434 186.02853:3884 187.03236:1233 191.04921:3528 191.94507:4286 193.06311:2550 195.03171:5478 195.0452:5488 196.04941:1312 204.05765:1182 204.9552:1433 206.9726:10103 207.03352:2876 207.04546:2962 208.05034:18…	0.000119946	0.000119946	0.000119946	0.185292	0.145648	0.129301	0.0858887	0.063614	0.0547176	0.000119946	0.000119946	0.000119946	0.000119946	0.000119946	0.000119946	0.00939054	0.020418	0.00581516	0.000119946
383	9.322	321.039	Unknown	[M-H]-	ion correlated with 828; ion correlated with 1269; ion correlated with 305	0.169	TRUE	null	null	null	null	null	null	999	FALSE	FALSE	FALSE	Unit NormalizedByInternalStandardPeakHeight by alignment ID=331	FALSE	FALSE	null	null	null	null	null	null	null	119.11	321.03879:27936 322.04214:8545 323.0455:1903	76.97923:75 98.95547:555 130.9644:183 145.92891:2096 159.04373:1269 187.09547:96590 187.8586:22953 189.85614:260 209.07831:10531 209.93779:16819 209.94942:16700 237.05412:1334 247.0385:977 255.06602:213 263.03806:813 265.04935:3097 266.05609:1374 267.06317:2802 271.04974:3730 276.0412:929 277.03589:1929 277.0513:2525 287.14923:4933 288.03802:83 292.03659:886 293.04352:7223 294.04776:2007 295.0593…	0.000195233	0.000195233	0.000195233	0.00501882	0.00466708	0.00496543	0.00415259	0.00430333	0.00357659	0.000195233	0.000195233	0.000195233	0.000195233	0.000195233	0.000195233	0.000195233	0.000195233	0.000195233	0.000195233
384	9.937	321.039	Unknown	[M-H]-	ion correlated with 927	0.112	TRUE	null	null	null	null	null	null	999	FALSE	FALSE	FALSE	Unit NormalizedByInternalStandardPeakHeight by alignment ID=331	FALSE	FALSE	null	null	null	null	null	null	null	48.08	321.03882:83679 322.04217:25402 323.04553:5268	96.95928:4862 98.95486:380 109.02865:1163 116.92862:1756 123.04439:3699 132.0209:16109 133.02829:202030 134.03384:17274 134.89355:1632 135.04375:59460 136.0486:4439 150.03265:1388 151.03952:4906 159.04352:916 161.02303:299755 162.02626:24437 163.0291:2954 177.01935:8702 179.03352:53332 180.03809:5011 197.04401:48125 198.04778:4802 206.97556:505 209.0607:1257 218.99048:623 219.02646:1588 221.0394:…	0.000129842	0.000129842	0.000129842	0.000129842	0.000129842	0.000129842	0.000129842	0.000129842	0.000129842	0.000129842	0.000129842	0.000129842	0.000129842	0.000129842	0.000129842	0.000129842	0.000129842	0.000129842	0.000129842
385	12.099	321.039	Unknown	[M-H]-	ion correlated with 935	0.149	TRUE	null	null	null	null	null	null	999	FALSE	FALSE	FALSE	Unit NormalizedByInternalStandardPeakHeight by alignment ID=331	FALSE	FALSE	null	null	null	null	null	null	null	87.26	321.03882:40841 322.04217:11972 323.04553:2713	96.95869:1526 116.9267:12339 145.93111:2444 146.96303:10532 149.05933:1440 158.9763:12311 163.84076:3679 165.8376:1242 178.97513:37901 180.9111:2807 187.86003:19904 190.92535:17298 192.94388:7085 192.95795:6459 209.04263:3006 209.93933:13873 209.95102:13994 210.93362:1937 212.92468:3385 214.87895:33670 216.87692:12626 217.86697:2847 230.87289:1321 243.89972:25037 265.04883:1482 277.05048:1307 279…	0.000138113	0.000138113	0.000138113	0.000138113	0.000138113	0.000138113	0.000138113	0.000138113	0.000138113	0.00576371	0.00547536	0.00705941	0.000138113	0.000138113	0.000138113	0.000138113	0.000138113	0.000138113	0.000138113
386	8.547	321.076	Unknown	[M-H]-	ion correlated with 198; ion correlated with 535; ion correlated with 294; ion correlated with 229; ion correlated with 661; ion correlated with 425	0.209	TRUE	null	null	null	null	null	null	999	FALSE	FALSE	FALSE	Unit NormalizedByInternalStandardPeakHeight by alignment ID=331	FALSE	FALSE	null	null	null	null	null	null	null	22.05	321.07541:9204 322.07876:2746 323.08212:511	88.98638:2822 99.92493:441 135.04405:27199 146.9639:647 157.02684:4116 159.04411:2439 161.04422:1515 177.01968:5919 187.03883:1775 191.04811:634 193.06393:899 196.88499:9 197.04619:3452 203.03467:1940 205.83936:2078 209.04459:1661 209.06133:1867 215.03488:1621 215.8683:58 219.04401:4312 220.05141:1289 221.06:2265 223.96046:390 224.04739:1110 224.82661:1031 224.90945:17 225.05397:905 229.01268:165…	0.000100227	0.000100227	0.000100227	0.00165347	0.00147998	0.00131707	0.000100227	0.000100227	0.000100227	0.000100227	0.000100227	0.000100227	0.00391323	0.00498821	0.00364682	0.000100227	0.000100227	0.000100227	0.00493877
387	10.999	321.205	Unknown	[M-H]-	ion correlated with 324	0.181	TRUE	null	null	null	null	null	null	999	FALSE	FALSE	FALSE	Unit NormalizedByInternalStandardPeakHeight by alignment ID=331	FALSE	FALSE	null	null	null	null	null	null	null	44.44	321.20627:9316 322.20962:3229 323.21298:534	116.92738:640 129.97441:663 146.93608:27 146.96358:3127 157.86157:970 159.85834:306 160.84052:3157 160.96663:893 161.83849:932 161.84991:1109 162.83778:1770 163.8419:82 166.93336:490 168.93831:1240 175.96394:873 176.83582:1074 176.96123:2172 178.97722:990 180.91118:177 181.91721:2313 189.85539:888 190.92583:885 191.94498:3225 192.95374:845 193.9503:643 195.81018:11367 197.80661:11477 198.90489:55…	0.000107466	0.000107466	0.000107466	0.00167365	0.00151657	0.00170535	0.00144784	0.00170587	0.000107466	0.000107466	0.000107466	0.000107466	0.000107466	0.000107466	0.000107466	0.000107466	0.000107466	0.000107466	0.000107466
388	11.922	321.222	Unknown	[M-H]-		0.084	TRUE	null	null	null	null	null	null	999	FALSE	FALSE	FALSE	Unit NormalizedByInternalStandardPeakHeight by alignment ID=331	FALSE	FALSE	null	null	null	null	null	null	null	575.24	321.22208:12504 322.22543:1437 323.22879:336	61.98815:5373 79.95665:2858 86.97607:1071 87.92507:577 88.98647:1307 90.99755:1157 99.92508:700 102.94812:1127 103.91962:421 104.92775:228 109.02834:8212 116.97652:441 118.99317:1548 122.89443:1395 130.96428:1900 132.97157:1113 134.98683:1015 135.04416:6550 141.86737:1718 147.95708:38 149.01553:1236 149.02426:1289 149.91202:531 151.03918:1773 157.02821:808 159.04391:950 161.02362:1568 162.98184:9…	9.89461e-05	9.89461e-05	9.89461e-05	0.00224631	0.00098946	9.89461e-05	9.89461e-05	9.89461e-05	9.89461e-05	9.89461e-05	9.89461e-05	9.89461e-05	9.89461e-05	9.89461e-05	9.89461e-05	9.89461e-05	9.89461e-05	9.89461e-05	9.89461e-05
389	8.228	323.076	Unknown	[M-H]-	ion correlated with 518	0.257	TRUE	null	null	null	null	null	null	999	FALSE	FALSE	FALSE	Unit NormalizedByInternalStandardPeakHeight by alignment ID=331	FALSE	FALSE	null	null	null	null	null	null	null	13.4	323.07602:22000 324.07937:9128 325.08273:1725	96.95921:15322 98.95657:846 129.86565:19 133.02863:1042 157.86171:120 158.97734:1336 159.85933:210 161.02252:16911 162.02719:1518 164.92482:773 164.93559:69 164.94672:2594 165.05482:606 167.03226:459 174.95451:9067 175.96829:1307 176.96008:774 178.83293:96 178.97629:747 179.03369:8626 179.05901:501 181.92702:254 183.91563:371 187.86137:2825 189.86034:1329 190.9285:639 191.94485:1778 192.94185:282…	9.45597e-05	9.45597e-05	9.45597e-05	0.00395243	0.00201558	0.00181148	0.00136343	9.45597e-05	9.45597e-05	9.45597e-05	9.45597e-05	9.45597e-05	9.45597e-05	9.45597e-05	9.45597e-05	0.00193142	0.00543471	9.45597e-05	9.45597e-05
390	3.843	323.134	Unknown	[M-H]-		0.233	TRUE	null	null	null	null	null	null	999	FALSE	FALSE	FALSE	Unit NormalizedByInternalStandardPeakHeight by alignment ID=331	FALSE	FALSE	null	null	null	null	null	null	null	30.17	323.13437:7621 324.13772:2578 325.14108:618	61.98793:7748 78.95856:1409 79.95667:3968 96.95896:132936 97.95961:1086 98.95382:5419 99.92716:1926 103.91919:2025 105.93481:1241 107.94994:1434 111.94532:6063 112.9842:4190 114.98787:2042 116.92713:16184 117.92696:1837 119.94627:1456 121.9423:1064 122.98668:1318 123.94418:1361 125.87165:1453 129.97499:3958 130.96521:1645 134.98515:1557 135.0444:1393 136.90802:3479 137.02394:1394 138.90704:1292 1…	9.23441e-05	9.23441e-05	9.23441e-05	0.00136918	0.00121069	0.00124043	9.23441e-05	9.23441e-05	9.23441e-05	9.23441e-05	9.23441e-05	9.23441e-05	0.00270396	0.00239477	0.00215627	9.23441e-05	9.23441e-05	9.23441e-05	9.23441e-05
391	5.384	323.957	Unknown	[M-H]-		0.357	TRUE	null	null	null	null	null	null	999	FALSE	FALSE	FALSE	Unit NormalizedByInternalStandardPeakHeight by alignment ID=331	FALSE	FALSE	null	null	null	null	null	null	null	7.72	323.95731:9118 324.96066:2970 325.96402:1432	96.95893:12999 133.02791:69 134.03564:4351 137.0497:10 158.97664:1526 164.92633:1093 174.95438:11215 175.96802:760 176.96013:180 177.00687:1422 177.01894:1469 178.0239:855 180.03638:97 181.03816:64 181.93904:984 187.86069:1211 189.85727:846 191.9442:1347 193.04501:13018 193.0546:12952 195.96593:203 207.02922:463 207.92563:369 218.9827:108 224.90823:1 224.94197:451 226.91673:3770 243.90327:1125 24…	9.37461e-05	9.37461e-05	9.37461e-05	0.00163813	0.00142995	0.00140265	0.0011894	9.37461e-05	9.37461e-05	0.00139605	9.37461e-05	9.37461e-05	9.37461e-05	9.37461e-05	9.37461e-05	9.37461e-05	0.00107935	9.37461e-05	9.37461e-05
392	13.184	325.034	Unknown	[M-H]-	ion correlated with 882	0.06	TRUE	null	null	null	null	null	null	999	FALSE	FALSE	FALSE	Unit NormalizedByInternalStandardPeakHeight by alignment ID=331	FALSE	FALSE	null	null	null	null	null	null	null	40.57	325.03406:22455 326.03741:8250 327.04077:1586	96.95928:2948 98.95618:254 116.92812:309 146.96364:2606 158.97656:196 164.92656:466 164.94624:8 174.95506:4964 178.97379:1330 178.98303:1564 191.94519:1883 198.90669:215 204.95761:392 206.97418:1242 209.06104:391 209.94803:1802 210.94797:63 212.92958:211 225.9259:395 230.98761:277 237.05646:712 267.05209:6124 267.06979:6084 311.05463:22019 312.06055:3393 313.06772:4617 321.9032:335 325.03406:268	9.49238e-05	9.49238e-05	9.49238e-05	9.49238e-05	9.49238e-05	9.49238e-05	9.49238e-05	9.49238e-05	9.49238e-05	9.49238e-05	9.49238e-05	9.49238e-05	0.00411481	9.49238e-05	9.49238e-05	9.49238e-05	9.49238e-05	9.49238e-05	9.49238e-05
393	5.319	325.056	Unknown	[M-H]-		0.309	TRUE	null	null	null	null	null	null	999	FALSE	FALSE	FALSE	Unit NormalizedByInternalStandardPeakHeight by alignment ID=331	FALSE	FALSE	null	null	null	null	null	null	null	54.58	325.05576:31827 326.05911:6084 327.06247:1352	96.95911:15012 158.97697:1156 159.87909:258 174.95461:7688 177.00143:1407 180.03647:97 187.86073:656 187.87399:819 189.85863:509 193.0488:13416 218.98218:34 226.91728:3443 243.90404:457 304.91165:187 311.05383:669 325.05576:1932	9.33095e-05	9.33095e-05	9.33095e-05	0.00571776	0.00474986	0.00455799	0.00391484	0.00369776	0.0028581	9.33095e-05	9.33095e-05	9.33095e-05	9.33095e-05	9.33095e-05	9.33095e-05	9.33095e-05	9.33095e-05	9.33095e-05	9.33095e-05
394	5.86	325.056	Unknown	[M-H]-		0.153	TRUE	null	null	null	null	null	null	999	FALSE	FALSE	FALSE	Unit NormalizedByInternalStandardPeakHeight by alignment ID=331	FALSE	FALSE	null	null	null	null	null	null	null	56.23	325.05612:16428 326.05947:5224 327.06283:1454	96.95898:16934 111.94618:1199 158.97726:1565 159.87961:1641 161.04491:633 164.9269:2340 174.95457:11399 175.96451:1024 176.96053:1110 178.97614:2311 181.04799:1106 187.8606:1788 189.8582:1058 189.87218:1141 190.92668:1030 191.94469:3984 193.05013:6462 195.80942:11535 197.80615:14473 199.80345:6456 201.80109:1156 205.8383:2944 206.97107:2358 207.8353:2703 207.9184:1370 207.93202:1364 208.93495:104…	0.000125357	0.000125357	0.000125357	0.0029514	0.00278574	0.00280274	0.0024046	0.0025479	0.00191353	0.000125357	0.000125357	0.000125357	0.000125357	0.000125357	0.000125357	0.000125357	0.000125357	0.000125357	0.000125357
395	14.192	325.07	Unknown	[M-H]-		0.197	TRUE	null	null	null	null	null	null	999	FALSE	FALSE	FALSE	Unit NormalizedByInternalStandardPeakHeight by alignment ID=331	FALSE	FALSE	null	null	null	null	null	null	null	20.01	325.07098:7781 326.07433:3230 327.07769:1145	112.98546:1059 116.92735:4683 117.92954:801 129.97447:938 135.96957:336 136.91109:809 136.92372:816 145.93054:1228 146.93631:2329 146.96349:7504 157.8614:6132 158.97787:1707 159.85712:3901 160.8405:1233 160.96687:639 161.84419:2283 161.85391:2576 162.83754:1929 162.93483:717 163.83804:2040 163.84848:2072 163.92805:1583 163.94879:376 164.92918:955 164.94484:1494 166.92599:845 168.94197:614 174.954…	9.2217e-05	9.2217e-05	9.2217e-05	0.00139783	0.00113767	9.2217e-05	9.2217e-05	9.2217e-05	9.2217e-05	9.2217e-05	9.2217e-05	9.2217e-05	0.00212501	0.00638235	0.00493104	9.2217e-05	9.2217e-05	9.2217e-05	0.00232341
396	16.056	325.2	Unknown	[M-H]-		0.369	TRUE	null	null	null	null	null	null	999	FALSE	FALSE	FALSE	Unit NormalizedByInternalStandardPeakHeight by alignment ID=331	FALSE	FALSE	null	null	null	null	null	null	null	89.01	325.20105:27713 326.2044:9723 327.20776:4806	79.95616:1090 122.89351:358 127.86867:1022 130.9668:89 134.98593:375 135.04539:0 158.84583:3503 161.02391:7300 164.94865:1255 178.83319:3405 180.83107:1555 209.11769:13815 267.07184:4287 303.19666:2729 307.19098:3971 313.06674:4249 319.19138:2444 321.20074:1971	0.000111844	0.000111844	0.000111844	0.00497877	0.0047157	0.0053786	0.0051269	0.00630826	0.00492837	0.00558047	0.00570698	0.00616669	0.000111844	0.000111844	0.000111844	0.00233637	0.00215417	0.00303813	0.00462054
397	1.185	326.939	Unknown	[M-H]-		0.482	TRUE	null	null	null	null	null	null	999	FALSE	FALSE	FALSE	Unit NormalizedByInternalStandardPeakHeight by alignment ID=331	FALSE	FALSE	null	null	null	null	null	null	null	8.57	326.94052:12552 327.94387:2208 328.94723:2796	79.95644:12623 85.02969:32752 87.00828:67599 99.92543:1424 103.91801:3333 111.0078:264450 112.01133:12792 113.01176:2635 115.0027:1393 129.01807:5982 129.97473:2423 130.96803:1407 130.998:2666 136.90996:1778 147.02853:753 154.9962:2571 162.98169:1432 168.95129:1472 172.95384:2914 173.00778:7703 176.90421:2056 180.89935:6047 180.91258:5796 184.95482:2964 188.99826:4391 191.01859:135711 192.02185:8…	9.85615e-05	9.85615e-05	9.85615e-05	0.00225503	0.00190401	0.00257274	0.00235098	0.00268794	0.00199941	9.85615e-05	9.85615e-05	9.85615e-05	0.00158937	0.0013681	0.00148875	9.85615e-05	9.85615e-05	9.85615e-05	9.85615e-05
398	5.59	327.05	Unknown	[M+Na-2H]-	ion correlated with 174; adduct linked to 328_[M-H]-	0.225	TRUE	null	null	null	null	null	null	999	FALSE	FALSE	FALSE	Unit NormalizedByInternalStandardPeakHeight by alignment ID=331	FALSE	FALSE	null	null	null	null	null	null	null	22.7	327.05142:7780 328.05477:2361 329.05813:1477	96.95918:11031 98.95495:292 116.92744:491 121.02872:1428 145.93007:175 146.93718:323 157.86279:752 159.85977:80 161.84027:339 161.85283:294 163.83647:11 163.94878:345 164.92841:1098 166.93207:110 174.95558:5978 175.94992:810 175.96722:767 176.96188:121 178.97795:1607 179.03351:1574 181.91798:1287 187.86304:1546 189.85886:334 190.92535:79 191.94566:1839 192.95624:187 193.95:352 195.81024:8203 197.…	0.000100556	0.000100556	0.000100556	0.00139765	0.00132863	0.00158107	0.00139102	0.00179246	0.0014701	0.0108856	0.00919485	0.0103339	0.000100556	0.000100556	0.000100556	0.000100556	0.000100556	0.000100556	0.00372495
399	16.578	327.086	Unknown	[M-H]-		0.221	TRUE	null	null	null	null	null	null	999	FALSE	FALSE	FALSE	Unit NormalizedByInternalStandardPeakHeight by alignment ID=331	FALSE	FALSE	null	null	null	null	null	null	null	17.22	327.08765:5493 328.091:1726 329.09436:187	61.98787:22318 79.95663:2584 99.9248:12256 100.92526:1945 101.94137:2657 103.91517:4706 103.92135:4777 104.92696:1644 114.98834:676 116.9274:1180 122.89291:7977 124.90781:2968 125.87299:20251 127.86991:11417 130.966:7988 134.98714:3888 141.86638:7959 143.86462:5378 146.96436:13091 152.90144:1250 158.84445:2555 160.84073:68557 162.83786:64585 162.98218:6328 164.83528:16975 164.9481:2748 166.83281:…	9.86819e-05	9.86819e-05	9.86819e-05	0.000986819	9.86819e-05	9.86819e-05	9.86819e-05	9.86819e-05	9.86819e-05	9.86819e-05	9.86819e-05	9.86819e-05	9.86819e-05	9.86819e-05	9.86819e-05	9.86819e-05	9.86819e-05	9.86819e-05	9.86819e-05
400	18.001	327.122	Unknown	[M-H]-		0.104	TRUE	null	null	null	null	null	null	999	FALSE	FALSE	FALSE	Unit NormalizedByInternalStandardPeakHeight by alignment ID=331	FALSE	FALSE	null	null	null	null	null	null	null	60.06	327.12354:8893 328.12689:3899 329.13025:1111	61.98802:9463 79.95657:3114 89.02429:1185 96.95885:93076 98.95533:4531 99.92462:16368 100.92659:2220 101.94158:1413 102.95406:1130 103.91936:4282 104.92673:1020 105.93428:2896 107.95131:2875 111.94545:4098 112.98451:8892 114.93277:5296 114.98807:2557 115.91944:1209 116.92707:124330 117.92718:12690 118.92607:4273 119.94695:3560 121.94289:2035 122.89356:1074 122.98676:1102 123.94466:2010 125.87231:…	0.000147282	0.000147282	0.000147282	0.00159757	0.00147282	0.000147282	0.000147282	0.000147282	0.000147282	0.000147282	0.000147282	0.000147282	0.000147282	0.000147282	0.000147282	0.000147282	0.000147282	0.000147282	0.000147282
401	18.297	327.123	Unknown	[M-H]-		0.133	TRUE	null	null	null	null	null	null	999	FALSE	FALSE	FALSE	Unit NormalizedByInternalStandardPeakHeight by alignment ID=331	FALSE	FALSE	null	null	null	null	null	null	null	82.33	327.12265:11972 328.126:5936 329.12936:2058	96.95875:32987 98.95615:1860 166.92555:83 236.10419:1744 304.91312:952 307.09647:215 309.20676:13444 315.15942:11813 316.16367:1364 327.12265:11594 327.16595:923	0.000142363	0.000142363	0.000142363	0.00215087	0.00196699	0.00226305	0.00187451	0.00238296	0.00194978	0.000142363	0.000142363	0.000142363	0.000142363	0.000142363	0.000142363	0.000142363	0.000142363	0.000142363	0.000142363
402	15.538	327.123	Unknown	[M-H]-		0.173	TRUE	null	null	null	null	null	null	999	FALSE	FALSE	FALSE	Unit NormalizedByInternalStandardPeakHeight by alignment ID=331	FALSE	FALSE	null	null	null	null	null	null	null	21.54	327.12338:42556 328.12673:18810 329.13009:15939	61.98819:34862 79.95662:4070 99.92489:8662 100.9258:1787 102.95144:6062 103.91908:7645 104.92657:3176 114.9874:1138 121.02919:128 122.89302:11674 125.87213:21504 127.86898:12777 129.97469:1068 130.96425:10394 134.98663:5258 141.86783:15871 143.86417:7971 143.88329:8366 146.96457:12518 149.02284:1332 152.90269:1117 158.84483:3463 160.84105:82793 162.83792:73448 162.98112:6512 164.83546:21163 164.9…	0.000132281	0.000132281	0.000132281	0.000132281	0.000132281	0.000132281	0.000132281	0.000132281	0.000132281	0.0060058	0.0087921	0.00885761	0.000132281	0.000132281	0.000132281	0.000132281	0.000132281	0.000132281	0.000132281
403	16.411	327.217	Unknown	[M-H]-		0.064	TRUE	null	null	null	null	null	null	999	FALSE	FALSE	FALSE	Unit NormalizedByInternalStandardPeakHeight by alignment ID=331	FALSE	FALSE	null	null	null	null	null	null	null	515.09	327.21872:8362 328.22207:2308 329.22543:839	61.98836:6189 79.95692:3273 96.95959:111402 98.9558:5176 99.92556:6580 103.92055:2010 105.93591:1092 111.94527:4065 112.98573:5430 114.93416:2096 114.98871:2453 116.92781:51390 117.92866:4860 118.92593:1527 119.94742:2662 121.94453:1321 123.94767:1324 125.87379:2432 127.8698:1442 129.97614:4688 130.96683:2405 131.91693:1489 132.92271:1999 134.89716:1388 135.94434:1185 135.96964:2930 136.91158:196…	0.000169318	0.000169318	0.000169318	0.000169318	0.000169318	0.000169318	0.000169318	0.000169318	0.000169318	0.000169318	0.000169318	0.000169318	0.000169318	0.000169318	0.000169318	0.000169318	0.000169318	0.000169318	0.00221365
404	16.642	327.217	Unknown	[M-H]-		0.269	TRUE	null	null	null	null	null	null	999	FALSE	FALSE	FALSE	Unit NormalizedByInternalStandardPeakHeight by alignment ID=331	FALSE	FALSE	null	null	null	null	null	null	null	115.56	327.21741:9034 328.22076:3887 329.22412:6018	164.94832:1193 171.1011:1138 207.10147:4811 313.05893:2235 313.07278:2058	0.000122901	0.000122901	0.000122901	0.000122901	0.00173001	0.000122901	0.00185214	0.000122901	0.000122901	0.000122901	0.000122901	0.000122901	0.000122901	0.000122901	0.000122901	0.000122901	0.000122901	0.000122901	0.000122901
405	15.037	327.217	Unknown	[M-H]-		0.932	TRUE	null	null	null	null	null	null	999	FALSE	FALSE	FALSE	Unit NormalizedByInternalStandardPeakHeight by alignment ID=331	FALSE	FALSE	null	null	null	null	null	null	null	2460.68	327.21689:136982 328.22024:15354 329.2236:2174	61.98788:9984 79.95674:3833 89.02283:1521 96.95901:120098 98.95509:4972 99.92509:5647 103.91919:3901 104.92624:1232 105.93524:2138 107.95086:2274 111.94563:5094 112.98392:6194 114.93297:1798 114.98814:2635 116.9273:35489 117.92774:4530 118.92673:1284 119.94528:2947 121.94279:1175 122.89307:1891 122.98679:1395 123.90157:1031 123.94529:2306 124.90934:1004 125.87177:2435 127.86906:1974 129.97411:619…	0.000123528	0.000123528	0.000123528	0.0246094	0.023295	0.0257191	0.0248687	0.0304912	0.0310924	0.0256051	0.0253815	0.0243119	0.00247671	0.00263562	0.00225829	0.142418	0.140784	0.199813	0.00242419
406	7.718	329.102	Unknown	[M-H]-	ion correlated with 349	0.092	TRUE	null	null	null	null	null	null	999	FALSE	FALSE	FALSE	Unit NormalizedByInternalStandardPeakHeight by alignment ID=331	FALSE	FALSE	null	null	null	null	null	null	null	32.8	329.10126:6751 330.10461:1846 331.10797:380	61.98772:44299 72.99311:1845 75.0044:1202 76.98238:1234 79.95659:10664 86.97601:3208 87.9248:3572 88.93075:1004 88.9889:1227 90.99708:3284 92.9212:1303 96.95901:57097 98.95525:3421 99.91978:1603 99.92582:4704 101.02148:1132 101.93983:1968 102.94774:5231 102.97009:2115 103.91945:8943 104.92713:3044 104.97532:1063 109.02874:2609 112.98474:3607 114.98846:2740 116.92784:4270 116.97823:2265 118.96396:…	0.000105106	0.000105106	0.000105106	0.00121288	0.00105106	0.000105106	0.000105106	0.000105106	0.000105106	0.000105106	0.000105106	0.000105106	0.000105106	0.000105106	0.000105106	0.000105106	0.000105106	0.000105106	0.000105106
407	15.376	329.139	Unknown	[M-H]-		0.361	TRUE	null	null	null	null	null	null	999	FALSE	FALSE	FALSE	Unit NormalizedByInternalStandardPeakHeight by alignment ID=331	FALSE	FALSE	null	null	null	null	null	null	null	585.33	329.13828:303698 330.14163:108297 331.14499:17584	61.98797:13938 79.95618:2563 99.925:1941 103.91962:2093 122.89194:5846 125.87187:10390 127.86872:7159 130.96451:5974 134.98706:2515 135.04411:2489 141.86827:7611 143.86703:2995 143.88298:3168 149.02528:31 158.84412:736 160.84071:30610 161.02342:3756 161.04509:44 162.83749:26667 162.9821:2484 164.83444:6407 164.94888:1366 166.83177:1047 168.87939:666 168.88809:371 178.83237:614 179.03297:1599 180.…	0.000110928	0.000110928	0.000110928	0.0545604	0.0535963	0.0610793	0.0572459	0.0640359	0.0538139	0.235338	0.282002	0.33488	0.000110928	0.000110928	0.000110928	0.000110928	0.000110928	0.000110928	0.000110928
408	17.258	329.139	Unknown	[M-H]-		0.076	TRUE	null	null	null	null	null	null	999	FALSE	FALSE	FALSE	Unit NormalizedByInternalStandardPeakHeight by alignment ID=331	FALSE	FALSE	null	null	null	null	null	null	null	114.2	329.14017:61450 330.14352:22734 331.14688:3997	96.95907:27246 98.95531:1239 112.98381:1189 114.93417:834 116.92748:23308 117.9277:2353 118.92548:307 118.94186:802 129.97487:84 134.89233:514 135.97023:2032 136.90991:1374 136.92302:399 145.9297:1926 146.93732:2474 157.86151:10016 158.97757:4012 159.85812:7694 160.96658:623 161.8455:3923 162.9377:1008 163.84254:2553 163.92755:2376 163.94881:1686 164.92619:3018 165.83948:900 166.91417:677 168.936…	0.000119772	0.000119772	0.000119772	0.000119772	0.000119772	0.000119772	0.000119772	0.000119772	0.000119772	0.00867226	0.0105825	0.012445	0.000119772	0.000119772	0.000119772	0.000119772	0.000119772	0.000119772	0.000119772
409	17.721	329.174	Unknown	[M-H]-		0.096	TRUE	null	null	null	null	null	null	999	FALSE	FALSE	FALSE	Unit NormalizedByInternalStandardPeakHeight by alignment ID=331	FALSE	FALSE	null	null	null	null	null	null	null	81.71	329.17474:45426 330.17809:16861 331.18145:12243	96.95943:14383 98.95588:826 158.9781:934 164.92505:1451 164.93919:843 174.9548:4158 175.96985:762 192.95723:55 210.94785:543 212.93188:1599 242.94333:305 265.88974:319 271.13773:286 283.16937:3571 285.18579:2669 304.2009:208 304.91666:675 307.19193:2037 313.18069:356 315.16107:1195 321.90393:303 329.17474:27925	0.000122387	0.000122387	0.000122387	0.000122387	0.000122387	0.000122387	0.000122387	0.000122387	0.000122387	0.000122387	0.00900763	0.0105933	0.000122387	0.000122387	0.000122387	0.000122387	0.000122387	0.000122387	0.000122387
410	15.515	329.175	Unknown	[M-H]-		0.193	TRUE	null	null	null	null	null	null	999	FALSE	FALSE	FALSE	Unit NormalizedByInternalStandardPeakHeight by alignment ID=331	FALSE	FALSE	null	null	null	null	null	null	null	22.11	329.17624:7299 330.17959:2894 331.18295:1522	61.98866:5639 79.95798:1927 96.95931:79170 98.95684:3778 99.92605:3105 111.9461:2301 112.98508:6239 114.93351:1060 114.98725:2142 116.92799:23496 117.92773:2516 119.94762:1715 129.97517:3010 130.96632:1607 130.99019:1278 134.86467:1333 134.89484:2897 135.97078:1600 136.89406:1000 136.90984:1092 145.93074:3065 146.937:1790 146.96463:25827 148.94934:1226 150.98265:1126 153.86136:1116 153.87004:2095…	0.000130939	0.000130939	0.000130939	0.000130939	0.000130939	0.000130939	0.000130939	0.000130939	0.000130939	0.000130939	0.000130939	0.000130939	0.00133758	0.000130939	0.000130939	0.000130939	0.000130939	0.000130939	0.000130939
411	17.276	329.176	Unknown	[M-H]-		0.12	TRUE	null	null	null	null	null	null	999	FALSE	FALSE	FALSE	Unit NormalizedByInternalStandardPeakHeight by alignment ID=331	FALSE	FALSE	null	null	null	null	null	null	null	123.3	329.17566:7664 330.17901:2360 331.18237:3689	87.92456:2379 88.98293:611 99.92465:15251 100.92524:2336 100.93392:2526 114.93378:754 114.98901:437 116.92725:9262 116.97741:1622 117.92631:2028 117.9336:1942 118.94072:1646 118.99207:5882 120.93447:1230 122.89306:6984 125.87215:18137 126.87383:1170 126.88136:929 129.9751:1788 134.89276:1402 134.98663:3623 135.97298:221 136.89224:1027 136.9095:1260 136.92191:1058 137.92574:529 145.92894:2200 146.…	0.000135667	0.000135667	0.000135667	0.00137685	0.000135667	0.000135667	0.000135667	0.000135667	0.000135667	0.000135667	0.000135667	0.000135667	0.000135667	0.000135667	0.000135667	0.000135667	0.000135667	0.000135667	0.000135667
412	15.773	329.232	Unknown	[M-H]-	adduct linked to 479_[M+Na-2H]-	0.972	TRUE	null	null	null	null	null	null	999	FALSE	FALSE	FALSE	Unit NormalizedByInternalStandardPeakHeight by alignment ID=331	FALSE	FALSE	null	null	null	null	null	null	null	1462.34	329.23169:5374 330.23504:1885 331.2384:460	61.98775:1465 114.93365:174 116.92729:40337 117.92863:64 119.94398:653 129.97423:1416 135.9702:328 136.90819:1224 136.92488:823 145.93002:771 146.93648:519 146.96326:12780 157.86186:23214 159.85814:15508 160.84041:4251 162.83754:4082 164.83458:1209 164.9267:9141 165.83984:183 168.93718:309 173.118:3088 175.94887:12479 175.96764:11995 176.83553:1220 178.83292:1575 180.91144:334 183.91144:3669 189.…	0.000160107	0.000160107	0.000160107	0.0450663	0.04162	0.0461126	0.041446	0.0492702	0.0463275	0.0561353	0.0562227	0.0567549	0.00416973	0.00336044	0.00359801	0.0493018	0.0571787	0.0684937	0.00551569
413	17.18	329.232	Unknown	[M-H]-		0.293	TRUE	null	null	null	null	null	null	999	FALSE	FALSE	FALSE	Unit NormalizedByInternalStandardPeakHeight by alignment ID=331	FALSE	FALSE	null	null	null	null	null	null	null	202.27	329.23218:14709 330.23553:4750 331.23889:635	61.98829:27696 79.95686:4095 99.92483:14202 100.92658:2490 101.93974:2240 103.91908:3986 122.89365:9062 124.9097:1398 125.8727:23424 127.87019:14992 130.96579:9705 130.97882:10638 134.9863:3788 141.86671:10239 143.86571:5379 143.88306:5672 146.96436:7759 158.8457:2830 160.84111:70918 162.83786:63047 162.98166:6944 164.83543:15573 164.94771:2953 166.83269:1465 168.88449:1324 176.83618:2431 178.833…	0.000119011	0.000119011	0.000119011	0.00264257	0.00252555	0.00261978	0.00226289	0.00288687	0.0023366	0.000119011	0.000119011	0.000119011	0.000119011	0.000119011	0.000119011	0.000119011	0.000119011	0.000119011	0.0030259
414	2.519	331.065	Unknown	[M-H]-		0.116	TRUE	null	null	null	null	null	null	999	FALSE	FALSE	FALSE	Unit NormalizedByInternalStandardPeakHeight by alignment ID=331	FALSE	FALSE	null	null	null	null	null	null	null	41.13	331.06589:6810 332.06924:1959 333.0726:677	96.95913:66765 98.95485:2761 116.92726:11969 145.93047:2598 146.93777:7366 146.9631:789 157.86217:8258 158.97488:9862 159.85846:5586 161.83984:4309 161.85258:4342 163.84122:3022 163.92628:5151 163.94934:2777 164.92361:8645 164.94386:7149 165.01889:1705 166.92953:3584 167.03267:8516 168.93619:1172 174.9552:81117 176.96211:12861 178.97647:33481 180.91158:958 181.91832:11496 181.93414:12847 183.9162…	0.000115032	0.000115032	0.000115032	0.00122344	0.00115032	0.00117363	0.000115032	0.000115032	0.000115032	0.000115032	0.000115032	0.000115032	0.000115032	0.000115032	0.000115032	0.000115032	0.000115032	0.000115032	0.0015133
415	15.489	331.081	Unknown	[M-H]-		0.068	TRUE	null	null	null	null	null	null	999	FALSE	FALSE	FALSE	Unit NormalizedByInternalStandardPeakHeight by alignment ID=331	FALSE	FALSE	null	null	null	null	null	null	null	66.37	331.08185:5540 332.0852:1646 333.08856:583	61.98838:13710 79.95708:2241 99.92515:4462 103.92162:1636 125.87384:9837 127.87103:5735 130.96593:4573 134.98708:1190 136.90984:2174 146.96449:9273 158.84781:1303 160.84117:40286 162.83826:38400 162.98364:2323 164.83501:9181 164.95114:469 176.8363:1974 178.83395:1543 180.89792:1760 180.9147:1672 195.80965:1100 197.80669:1585 197.89072:3678 197.90564:3661 208.93556:1012 219.84372:3506 219.85693:35…	0.000143929	0.000143929	0.000143929	0.000143929	0.000143929	0.000143929	0.000143929	0.000143929	0.000143929	0.000143929	0.000143929	0.000143929	0.000143929	0.000143929	0.000143929	0.000143929	0.000143929	0.000143929	0.0014667
416	6.25	331.175	Unknown	[M-H]-	ion correlated with 902; ion correlated with 862; ion correlated with 964	0.124	TRUE	null	null	null	null	null	null	999	FALSE	FALSE	FALSE	Unit NormalizedByInternalStandardPeakHeight by alignment ID=331	FALSE	FALSE	null	null	null	null	null	null	null	23.42	331.17538:5922 332.17873:1872 333.18209:85	96.9594:4133 98.95589:364 112.98515:450 116.92759:1164 129.97481:1077 146.93773:190 146.96445:3038 160.84071:3703 161.84042:1407 162.83789:3346 163.83888:1475 164.92885:2149 164.94748:962 166.92285:854 174.95534:11749 175.96252:1361 176.95932:1733 178.97191:2874 180.91121:837 181.9184:3324 183.91147:946 191.94563:9917 192.95113:1098 195.81012:53864 197.80637:65783 198.90787:2246 199.80449:25782 2…	0.000116848	0.000116848	0.000116848	0.000116848	0.000116848	0.000116848	0.000116848	0.000116848	0.000116848	0.000116848	0.000116848	0.000116848	0.000116848	0.000116848	0.000116848	0.000116848	0.000116848	0.000116848	0.000116848
417	16.428	331.19	Unknown	[M-H]-		0.116	TRUE	null	null	null	null	null	null	999	FALSE	FALSE	FALSE	Unit NormalizedByInternalStandardPeakHeight by alignment ID=331	FALSE	FALSE	null	null	null	null	null	null	null	39.83	331.19138:15885 332.19473:4761 333.19809:1545	61.98804:2238 79.957:740 96.95923:29475 98.9561:1271 99.92468:2588 100.92702:40 103.91943:1105 114.98765:188 122.894:924 125.87142:3157 127.86869:885 130.96712:851 134.98734:285 141.86716:500 143.86374:419 143.88228:415 146.9642:1047 152.90068:332 158.84511:58 160.84096:7501 162.83765:8579 162.97412:1900 162.98466:1943 164.83493:1314 164.92656:998 164.95102:917 166.83226:218 168.88657:44 176.8358…	0.000117628	0.000117628	0.000117628	0.00285372	0.000117628	0.000117628	0.000117628	0.000117628	0.000117628	0.0109307	0.000117628	0.0110223	0.000117628	0.000117628	0.000117628	0.000117628	0.000117628	0.000117628	0.000117628
418	17.122	331.19	Unknown	[M-H]-		0.257	TRUE	null	null	null	null	null	null	999	FALSE	FALSE	FALSE	Unit NormalizedByInternalStandardPeakHeight by alignment ID=331	FALSE	FALSE	null	null	null	null	null	null	null	232.48	331.19031:86025 332.19366:29584 333.19702:5989	61.98779:31075 79.95665:5060 99.92459:14197 100.92627:2920 103.91937:3986 122.89252:10020 125.87252:27979 127.86941:17028 130.96703:11181 134.98621:4395 141.86525:13428 143.86537:6574 143.88292:6850 146.96399:7759 158.8452:2935 160.84088:74379 162.83784:64784 162.98111:6944 164.83452:16924 164.94798:2789 166.83398:1463 168.88699:1321 176.83649:2431 178.83333:2330 197.89003:2733 197.90619:3114 209…	0.000128497	0.000128497	0.000128497	0.0154546	0.0146873	0.0155435	0.0135042	0.0160292	0.0154361	0.350862	0.441415	0.49191	0.000128497	0.000128497	0.000128497	0.000128497	0.000128497	0.000128497	0.000128497
419	15.979	331.19	Unknown	[M-H]-		0.221	TRUE	null	null	null	null	null	null	999	FALSE	FALSE	FALSE	Unit NormalizedByInternalStandardPeakHeight by alignment ID=331	FALSE	FALSE	null	null	null	null	null	null	null	54.97	331.18976:40828 332.19311:18474 333.19647:1093	61.98788:32810 79.95676:3750 99.92438:9684 102.94888:3424 103.91995:5968 114.98628:955 122.89388:11725 124.90994:3103 125.8716:21983 127.86978:13118 129.97508:1163 130.96577:8287 134.98697:3862 135.04407:1021 141.86577:15191 143.86304:8694 143.88295:8809 146.96422:11981 149.02303:960 152.9039:1300 158.84586:3304 160.84077:75744 162.83752:67613 162.98213:5458 164.83539:17228 166.83362:1336 168.886…	0.000119328	0.000119328	0.000119328	0.000119328	0.000119328	0.000119328	0.000119328	0.000119328	0.000119328	0.00576193	0.000119328	0.000119328	0.000119328	0.000119328	0.000119328	0.000119328	0.000119328	0.000119328	0.000119328
420	4.969	333.06	Unknown	[M-H]-		0.285	TRUE	null	null	null	null	null	null	999	FALSE	FALSE	FALSE	Unit NormalizedByInternalStandardPeakHeight by alignment ID=331	FALSE	FALSE	null	null	null	null	null	null	null	42.74	333.06149:13873 334.06484:5364 335.0682:2253	61.98765:496 96.959:90 99.92483:179 121.0279:62 125.87194:220 145.9304:251 152.90437:477 160.84084:2470 162.83788:927 164.94919:749 165.01796:577 174.95459:1534 176.83655:75 180.89795:306 180.91611:284 195.80943:1820 197.04373:5560 197.80652:2299 197.88918:6277 197.90491:6495 208.93529:180 226.91774:218 249.07925:23264 250.08405:2855 251.07611:1494 333.06149:5511	0.000102565	0.000102565	0.000102565	0.00249236	0.00229756	0.00224364	0.00200841	0.002505	0.00206578	0.0254756	0.0257808	0.030737	0.000102565	0.000102565	0.000102565	0.0014099	0.00173018	0.000102565	0.000102565
421	14.78	333.115	Unknown	[M-H]-		0.205	TRUE	null	null	null	null	null	null	999	FALSE	FALSE	FALSE	Unit NormalizedByInternalStandardPeakHeight by alignment ID=331	FALSE	FALSE	null	null	null	null	null	null	null	31.92	333.11502:8093 334.11837:3554 335.12173:1542	112.98444:551 145.92291:104 145.93114:60 146.96341:323 161.02267:846 162.9397:173 163.84135:43 163.94904:1006 164.94762:2901 168.93948:148 181.91809:384 197.90155:174 200.8999:257 203.83084:167 203.85608:168 212.92908:187 231.938:278 269.04431:29699 270.04703:4432 304.91055:108 313.07028:2156 333.11502:8087	0.000106546	0.000106546	0.000106546	0.00145393	0.00129995	0.000106546	0.000106546	0.000106546	0.000106546	0.000106546	0.000106546	0.000106546	0.000106546	0.000106546	0.000106546	0.000106546	0.000106546	0.000106546	0.000106546
422	18.41	333.205	Unknown	[M-H]-		0.161	TRUE	null	null	null	null	null	null	999	FALSE	FALSE	FALSE	Unit NormalizedByInternalStandardPeakHeight by alignment ID=331	FALSE	FALSE	null	null	null	null	null	null	null	104.08	333.20529:109285 334.20864:26229 335.212:3332	96.95959:1336 98.95647:2156 112.9855:3781 114.93414:293 116.92755:6237 117.92948:798 118.92899:331 119.94489:206 129.97549:2798 134.89426:305 145.92912:654 146.93843:263 146.96402:2158 148.96693:692 157.85927:1312 160.841:1755 161.84746:904 162.8381:1608 163.95245:679 168.93874:685 174.95491:4552 175.95869:519 176.96147:1740 178.97665:1023 179.84282:2903 181.91707:626 181.93213:509 183.9162:71 19…	0.000168285	0.000168285	0.000168285	0.000168285	0.000168285	0.000168285	0.0250156	0.030366	0.025792	0.000168285	0.000168285	0.000168285	0.000168285	0.000168285	0.000168285	0.000168285	0.000168285	0.000168285	0.000168285
423	17.582	333.206	Unknown	[M-H]-		0.249	TRUE	null	null	null	null	null	null	999	FALSE	FALSE	FALSE	Unit NormalizedByInternalStandardPeakHeight by alignment ID=331	FALSE	FALSE	null	null	null	null	null	null	null	112.94	333.20621:33437 334.20956:13177 335.21292:2540	61.98799:22826 79.95631:3944 99.92463:15477 100.92628:2592 101.94045:2116 103.91868:4166 104.92742:1229 115.91901:851 122.89244:7872 124.89194:1745 125.87158:24079 127.86912:14658 129.97415:1274 130.96584:9998 134.98726:4654 141.86807:10232 143.86424:5418 146.96423:5903 158.84653:2541 160.84041:64688 162.83762:57750 162.98189:7098 164.8356:14991 164.94797:1532 166.83266:1453 168.88315:956 176.835…	0.000142113	0.000142113	0.000142113	0.00600702	0.00497929	0.00496459	0.00447935	0.00471601	0.00408322	0.0310463	0.0288491	0.0320129	0.000142113	0.000142113	0.000142113	0.000142113	0.000142113	0.000142113	0.000142113
424	14.049	335.018	Unknown	[M-H]-		0.59	TRUE	null	null	null	null	null	null	999	FALSE	FALSE	FALSE	Unit NormalizedByInternalStandardPeakHeight by alignment ID=331	FALSE	FALSE	null	null	null	null	null	null	null	50.66	335.01767:75741 336.02102:29488 337.02438:8746	61.98792:1054 96.95921:64793 125.87242:1067 160.84071:1482 161.02345:800 162.83765:1043 228.15952:6486 233.08354:1530 263.0329:5615 264.03735:851 265.88974:58 305.00876:2175 333.00385:3276 334.01025:1803 335.01843:20372	0.000142773	0.000142773	0.000142773	0.0136071	0.0123277	0.013572	0.0122989	0.0140636	0.0109942	0.000142773	0.000142773	0.000142773	0.0252702	0.025959	0.0248612	0.0477203	0.0533906	0.0458594	0.0089774
425	8.571	335.02	Unknown	[M-H]-	ion correlated with 386; ion correlated with 294; ion correlated with 817; ion correlated with 229; ion correlated with 1246	0.193	TRUE	null	null	null	null	null	null	999	FALSE	FALSE	FALSE	Unit NormalizedByInternalStandardPeakHeight by alignment ID=331	FALSE	FALSE	null	null	null	null	null	null	null	8.16	335.01923:10536 336.02258:3794 337.02594:84566	61.98794:12322 79.95628:3412 88.98747:3510 99.92515:1741 103.91862:507 122.89455:805 130.96271:4141 133.03021:620 134.98639:1412 135.04419:36139 137.02313:5648 141.8687:654 157.02773:4098 159.04503:2532 161.02451:4110 162.9809:1774 177.01982:6068 179.03429:2647 185.02257:756 187.03738:1744 191.04959:1032 197.0439:7240 197.05847:7245 207.02644:1 207.04863:1206 209.04608:322 209.06511:2465 215.0357…	0.000109239	0.000109239	0.000109239	0.00189278	0.000109239	0.000109239	0.000109239	0.000109239	0.000109239	0.000109239	0.000109239	0.000109239	0.00272261	0.00426513	0.00452898	0.000109239	0.000109239	0.000109239	0.00506055
426	15.228	335.052	Unknown	[M+Na-2H]-	ion correlated with 23; adduct linked to 356_[M-H]-	0.767	TRUE	null	null	null	null	null	null	999	FALSE	FALSE	FALSE	Unit NormalizedByInternalStandardPeakHeight by alignment ID=331	FALSE	FALSE	null	null	null	null	null	null	null	34.06	335.05231:37373 336.05566:11275 337.05902:1587	96.95908:25675 98.956:976 112.98521:3205 116.92723:26628 117.9323:2451 129.9743:1890 132.02069:3698 133.02815:36849 134.03168:2977 135.96927:2444 145.92841:3099 146.93607:5600 146.96355:6708 148.96883:1066 149.02347:4110 150.03001:1195 151.03902:942 157.86125:18442 158.97617:11121 159.85954:12263 160.96667:1085 161.02293:65691 161.84581:8605 162.02631:5811 163.02913:1174 163.84215:5175 163.94872:…	7.39546e-05	7.39546e-05	7.39546e-05	0.00671411	0.00551619	0.0061977	0.0053732	0.00632774	0.00609568	7.39546e-05	7.39546e-05	7.39546e-05	7.39546e-05	7.39546e-05	7.39546e-05	0.00189049	0.00227875	0.00227929	7.39546e-05
427	10.001	335.052	Unknown	[M-H]-		0.321	TRUE	null	null	null	null	null	null	999	FALSE	FALSE	FALSE	Unit NormalizedByInternalStandardPeakHeight by alignment ID=331	FALSE	FALSE	null	null	null	null	null	null	null	9.53	335.05389:10208 336.05724:1673 337.0606:2509	104.02618:1704 109.02874:4719 115.0169:1250 116.92735:2491 122.03502:1118 123.0435:14604 124.04722:1087 132.02051:73987 133.02811:792282 134.03346:75302 135.04376:231666 136.04747:18811 137.02307:1198 137.05338:1761 149.02373:1558 150.03069:5259 151.03865:20187 152.04533:1902 159.04498:737 161.02299:1105528 161.15271:5228 162.02632:101159 163.02939:12696 177.01797:19733 178.02245:2597 179.03352:1…	0.000101893	0.000101893	0.000101893	0.000101893	0.00195487	0.0024858	0.00229127	0.00311661	0.00274692	0.000101893	0.000101893	0.000101893	0.000101893	0.000101893	0.000101893	0.000101893	0.000101893	0.000101893	0.000101893
428	10.407	335.052	Unknown	[M+FA-H]-	ion correlated with 967; ion correlated with 1103; ion correlated with 1067; adduct linked to 341_[M+Na-2H]-	0.233	TRUE	null	null	null	null	null	null	999	FALSE	FALSE	FALSE	Unit NormalizedByInternalStandardPeakHeight by alignment ID=331	FALSE	FALSE	null	null	null	null	null	null	null	15.56	335.05206:16753 336.05541:3983 337.05877:4753	96.95919:6001 98.9559:244 109.02836:1963 112.98557:1066 116.92699:3114 129.97556:1453 135.0437:1988 141.86705:664 143.864:1028 145.02823:2063 145.92874:1353 146.93666:4084 146.96381:10750 157.02766:763 157.86241:8372 158.0343:1091 158.97858:3828 159.04395:2757 159.8589:4323 160.966:937 161.84445:4669 163.84045:3283 163.95055:880 164.92552:4168 164.94562:4646 168.9413:1515 173.02388:4301 174.95456…	0.000123599	0.000123599	0.000123599	0.00300972	0.00266312	0.00300265	0.00259247	0.00312824	0.0024601	0.000123599	0.000123599	0.00123599	0.000123599	0.000123599	0.000123599	0.000123599	0.000123599	0.000123599	0.000123599
429	14.179	335.13	Unknown	[M-H]-		0.269	TRUE	null	null	null	null	null	null	999	FALSE	FALSE	FALSE	Unit NormalizedByInternalStandardPeakHeight by alignment ID=331	FALSE	FALSE	null	null	null	null	null	null	null	29.56	335.1319:10162 336.13525:2557 337.13861:1011	112.98579:64 116.92737:9784 117.92744:957 129.97433:1333 136.91467:530 136.923:806 145.93098:2438 146.93594:3355 146.96339:8532 150.98463:1284 157.86253:9443 158.98026:1571 159.85953:4871 160.84062:2833 160.96684:1041 161.84473:3519 162.83748:2539 163.83945:3705 163.84888:3769 163.9268:2985 163.94954:1415 164.83517:1243 164.92415:1435 164.93594:2431 166.92036:930 174.95503:16536 175.96851:3748 17…	8.94566e-05	8.94566e-05	8.94566e-05	0.00182566	0.00175806	0.00155598	0.00159758	0.00167173	8.94566e-05	8.94566e-05	8.94566e-05	8.94566e-05	8.94566e-05	8.94566e-05	8.94566e-05	8.94566e-05	8.94566e-05	8.94566e-05	8.94566e-05
430	16.953	335.185	Unknown	[M-H]-		0.124	TRUE	null	null	null	null	null	null	999	FALSE	FALSE	FALSE	Unit NormalizedByInternalStandardPeakHeight by alignment ID=331	FALSE	FALSE	null	null	null	null	null	null	null	8.19	335.18604:20467 336.18939:7212 337.19275:1777	61.98832:4183 79.95678:792 99.92511:2318 100.92556:893 101.9409:719 103.91957:692 104.92612:489 121.02888:368 122.89452:2748 125.87395:3762 127.87057:2832 130.96593:1788 134.98705:688 141.86682:2834 143.86688:1887 143.88466:2229 158.84572:136 160.84099:11622 162.83789:13618 162.98128:1091 164.83551:4318 197.88777:1138 197.90656:1109 219.86548:1450 259.13284:818 260.14108:2056 285.18591:3092 286.1…	0.000138282	0.000138282	0.000138282	0.000138282	0.000138282	0.000138282	0.000138282	0.000138282	0.000138282	0.00288838	0.00283633	0.00336426	0.000138282	0.000138282	0.000138282	0.000138282	0.000138282	0.000138282	0.000138282
431	13.818	335.186	Unknown	[M-H]-	ion correlated with 565	0.112	TRUE	null	null	null	null	null	null	999	FALSE	FALSE	FALSE	Unit NormalizedByInternalStandardPeakHeight by alignment ID=331	FALSE	FALSE	null	null	null	null	null	null	null	197.76	335.185:73571 336.18835:28885 337.19171:4084	79.95594:244 96.95889:2473 122.89269:666 124.90858:424 125.87262:543 127.87038:223 143.86429:1060 143.88182:1223 146.96394:490 158.84547:110 160.84056:2905 161.02382:3200 162.83757:1640 162.981:579 164.83476:215 174.95436:3614 176.96129:553 178.83347:491 179.03497:421 180.83089:569 195.90495:502 197.8835:435 197.90129:664 202.95293:54 203.79791:20 207.02914:1075 207.92535:592 212.95654:110 213.87…	0.000139648	0.000139648	0.000139648	0.0132173	0.0122147	0.0133241	0.0120051	0.0138784	0.0113514	0.000139648	0.000139648	0.000139648	0.000139648	0.000139648	0.000139648	0.000139648	0.000139648	0.000139648	0.000139648
432	13.51	335.221	Unknown	[M-H]-	ion correlated with 1195	0.016	TRUE	null	null	null	null	null	null	999	FALSE	FALSE	FALSE	Unit NormalizedByInternalStandardPeakHeight by alignment ID=331	FALSE	FALSE	null	null	null	null	null	null	null	886.91	335.22177:5386 336.22512:3073 337.22848:340	61.98779:46429 72.99194:1179 75.00339:1476 79.95659:11466 86.97564:4294 87.92522:4035 88.93211:1803 88.98571:2622 89.02271:1346 90.99756:4367 92.91898:1057 96.95901:58930 98.95547:2752 99.92479:7158 102.94791:5224 102.97071:2634 103.91969:7997 104.92638:2473 109.02851:1538 112.98502:5826 114.98665:2400 116.9277:6528 116.97701:3069 117.92651:1083 118.96581:2077 118.99159:9390 119.9442:2714 120.942…	9.67571e-05	9.67571e-05	9.67571e-05	0.000967571	9.67571e-05	9.67571e-05	9.67571e-05	9.67571e-05	9.67571e-05	9.67571e-05	9.67571e-05	9.67571e-05	9.67571e-05	9.67571e-05	9.67571e-05	9.67571e-05	9.67571e-05	9.67571e-05	9.67571e-05
433	11.955	337.034	Unknown	[M-H]-		0.538	TRUE	null	null	null	null	null	null	999	FALSE	FALSE	FALSE	Unit NormalizedByInternalStandardPeakHeight by alignment ID=331	FALSE	FALSE	null	null	null	null	null	null	null	28.95	337.03448:76937 338.03783:16445 339.04119:252793	96.95906:40477 98.95507:1870 116.92706:4225 145.02873:1500 146.9382:3562 158.03604:1289 159.04382:2042 163.92786:1779 167.05077:1903 173.02399:2487 174.95497:49453 176.96115:7891 178.97661:17779 181.9187:318 185.02296:5311 186.02786:3892 187.85814:113 190.92686:4776 191.04813:3529 191.94461:18794 193.06378:2550 195.04391:5443 204.95772:2871 206.97122:18445 207.04132:2915 208.05142:1814 209.0441:5…	0.000104853	0.000104853	0.000104853	0.013822	0.0110883	0.0113498	0.00955519	0.00978494	0.00805616	0.000104853	0.000104853	0.000104853	0.0517994	0.0581734	0.043297	0.00120679	0.00151613	0.000104853	0.0828317
434	14.223	337.034	Unknown	[M-H]-		0.116	TRUE	null	null	null	null	null	null	999	FALSE	FALSE	FALSE	Unit NormalizedByInternalStandardPeakHeight by alignment ID=331	FALSE	FALSE	null	null	null	null	null	null	null	13.84	337.03403:41026 338.03738:10254 339.04074:211970	96.95943:6349 98.95479:330 112.98451:784 116.92799:1578 129.97437:714 146.96407:5102 158.97929:1653 164.92479:2366 164.9438:2525 174.95485:19338 178.97763:4146 180.99367:590 181.91446:1688 181.92523:2107 191.94508:7545 195.81001:86027 197.80748:109643 198.90782:1336 199.80486:43786 202.94116:65 202.99425:374 204.95889:739 206.97052:4857 206.98886:4708 208.93481:3537 209.04543:699 209.94794:3761 2…	0.000260321	0.000260321	0.000260321	0.000260321	0.000260321	0.000260321	0.000260321	0.000260321	0.000260321	0.000260321	0.000260321	0.000260321	0.00751791	0.00910136	0.00766512	0.000260321	0.000260321	0.000260321	0.0124701
435	8.565	337.034	Unknown	[M-H]-		0.398	TRUE	null	null	null	null	null	null	999	FALSE	FALSE	FALSE	Unit NormalizedByInternalStandardPeakHeight by alignment ID=331	FALSE	FALSE	null	null	null	null	null	null	null	26.68	337.03461:65971 338.03796:19773 339.04132:113863	79.95641:538 88.98638:3013 99.92493:796 116.92731:278 130.96593:101 135.04405:27602 137.0237:183 146.9639:1856 157.02684:3903 159.04411:2542 161.04422:1878 162.94106:53 162.98105:212 177.01968:6373 187.03883:1698 193.06393:1008 197.04619:3902 203.03467:1771 206.97061:106 209.04459:1092 209.06133:1345 211.07397:386 215.03488:1486 219.04401:4389 220.05141:1324 221.06:2393 223.07541:558 224.04739:11…	0.000110934	0.000110934	0.000110934	0.0118519	0.0103541	0.0099667	0.00921722	0.0105902	0.00923773	0.000110934	0.000110934	0.000110934	0.0274566	0.0418232	0.0357415	0.000110934	0.000110934	0.000110934	0.0605403
436	7.352	339.049	Unknown	[M-H]-		0.124	TRUE	null	null	null	null	null	null	999	FALSE	FALSE	FALSE	Unit NormalizedByInternalStandardPeakHeight by alignment ID=331	FALSE	FALSE	null	null	null	null	null	null	null	7.91	339.05002:8493 340.05337:3710 341.05673:495	96.95912:72211 98.95519:2646 112.98441:1996 129.97362:1552 136.9111:1010 146.96304:10193 158.97717:11278 159.85957:8718 160.96826:1327 161.84155:4794 161.85579:2443 163.92691:6385 163.95224:1112 164.92404:10166 164.93225:7710 164.94548:8877 168.93678:1430 174.95468:102088 175.96805:10289 176.96147:12333 180.90331:2563 181.91718:10900 187.86246:16159 189.8569:10136 190.92006:16798 191.94455:43060 …	0.000109708	0.000109708	0.000109708	0.000109708	0.000109708	0.000109708	0.000109708	0.000109708	0.000109708	0.000109708	0.000109708	0.000109708	0.000109708	0.000109708	0.000109708	0.000109708	0.000109708	0.000109708	0.000109708
437	14.597	339.049	Unknown	[M-H]-		0.337	TRUE	null	null	null	null	null	null	999	FALSE	FALSE	FALSE	Unit NormalizedByInternalStandardPeakHeight by alignment ID=331	FALSE	FALSE	null	null	null	null	null	null	null	13.46	339.04932:85178 340.05267:22818 341.05603:5454	99.92498:1594 125.89778:39 146.96312:3307 149.02271:1330 178.97639:0 180.91148:81 180.9415:317 181.91716:64 184.93365:546 185.02272:1926 187.85593:675 189.92734:118 192.94858:109 193.81436:55 198.90649:165 202.93373:381 202.94724:273 209.04829:580 209.94618:1271 210.94685:122 214.88116:675 217.86845:258 221.94656:50 225.92545:2828 229.91817:26 267.06531:1262 277.04938:1317 281.14267:1986 295.0596…	0.000109907	0.000109907	0.000109907	0.0153025	0.0142133	0.0163141	0.0144467	0.016113	0.0133501	0.000109907	0.000109907	0.000109907	0.000109907	0.000109907	0.000109907	0.00887811	0.0100019	0.00929775	0.000109907
438	14.236	339.05	Unknown	[M-H]-		0.177	TRUE	null	null	null	null	null	null	999	FALSE	FALSE	FALSE	Unit NormalizedByInternalStandardPeakHeight by alignment ID=331	FALSE	FALSE	null	null	null	null	null	null	null	11.54	339.04913:101652 340.05248:34518 341.05584:5749	96.95943:15875 98.95479:599 112.98451:1042 116.92799:3320 129.97437:997 146.96407:5571 158.97929:3451 164.92479:5045 164.9438:5182 174.95485:43350 178.97763:8751 180.99367:1103 181.91446:3259 181.92523:4179 191.94508:17120 195.81001:17371 197.80748:22396 198.90782:1851 199.80486:8739 202.94116:441 202.99425:957 204.95889:1692 206.97052:9850 206.98886:9832 208.93481:6744 209.04543:1093 209.94794:6…	0.00018419	0.00018419	0.00018419	0.00018419	0.00018419	0.00018419	0.00018419	0.00018419	0.00018419	0.00018419	0.00018419	0.00018419	0.0186275	0.0299474	0.0264667	0.00018419	0.00018419	0.00018419	0.0231681
439	13.61	339.05	Unknown	[M-H]-		0.293	TRUE	null	null	null	null	null	null	999	FALSE	FALSE	FALSE	Unit NormalizedByInternalStandardPeakHeight by alignment ID=331	FALSE	FALSE	null	null	null	null	null	null	null	9.82	339.04977:25651 340.05312:7774 341.05648:1298	61.98815:38930 79.95699:6830 86.97626:3247 87.00828:22719 87.92514:1677 88.98461:2053 90.99665:2173 92.99538:1566 93.03509:1223 96.95942:46032 98.95692:1883 99.92532:4334 102.94903:2104 102.97175:1310 103.91975:3146 104.92725:1345 112.98499:2628 114.98933:1842 116.92805:4631 116.97597:1729 118.99297:4336 119.94814:1331 120.93701:1120 121.94701:1002 122.8882:2546 122.89552:5223 123.87681:1018 124.…	0.000168847	0.000168847	0.000168847	0.000168847	0.000168847	0.000168847	0.000168847	0.00767913	0.000168847	0.000168847	0.000168847	0.000168847	0.0239192	0.0225903	0.0195397	0.000168847	0.0037675	0.000168847	0.0142891
440	16.279	339.05	Unknown	[M-H]-		0.137	TRUE	null	null	null	null	null	null	999	FALSE	FALSE	FALSE	Unit NormalizedByInternalStandardPeakHeight by alignment ID=331	FALSE	FALSE	null	null	null	null	null	null	null	8.45	339.05026:24637 340.05361:9452 341.05697:2639	112.98664:597 114.934:501 116.92787:8286 117.92949:1097 119.94528:532 129.97504:1072 145.9296:1933 146.93584:1192 146.96417:7196 157.86258:4340 158.97731:2138 159.86053:1527 160.84094:2948 161.84624:2047 162.83801:2370 163.84225:2149 163.85162:2204 163.94708:1217 164.92917:1756 168.93991:511 174.95537:16416 176.83578:1106 176.95789:2448 178.83246:1282 178.97801:8612 180.91145:428 181.91733:1599 1…	0.000473006	0.000473006	0.000473006	0.000473006	0.000473006	0.000473006	0.000473006	0.000473006	0.000473006	0.000473006	0.000473006	0.000473006	0.000473006	0.000473006	0.000473006	0.000473006	0.000473006	0.000473006	0.000473006
441	9.927	339.05	Unknown	[M-H]-	ion correlated with 927	0.759	TRUE	null	null	null	null	null	null	999	FALSE	FALSE	FALSE	Unit NormalizedByInternalStandardPeakHeight by alignment ID=331	FALSE	FALSE	null	null	null	null	null	null	null	14.5	339.04572:38796 340.04907:5810 341.05243:1996	104.0259:1702 109.02804:4740 115.01747:1254 116.92749:2385 122.03654:1135 123.04366:14607 124.04681:1087 132.02028:73973 132.94862:1066 133.02808:792282 133.14558:1954 134.03313:75211 135.04358:231666 135.96931:2586 136.04716:18807 137.02287:1207 137.04848:1718 149.02284:1558 150.03188:5272 151.03877:20194 152.04184:1943 159.03142:728 159.04448:755 160.01518:3319 160.93356:1204 161.02299:1105536 …	0.000121608	0.000121608	0.000121608	0.000121608	0.00742917	0.000121608	0.000121608	0.00748423	0.000121608	0.00121608	0.000121608	0.000121608	0.00457396	0.00642925	0.00564997	0.00706561	0.0088085	0.00685291	0.000121608
442	9.316	339.05	Unknown	[M-H]-	ion correlated with 828; ion correlated with 1269; ion correlated with 773; ion correlated with 932; ion correlated with 383; ion correlated with 996; ion correlated with 291; ion correlated with 810; ion correlated with 305	0.112	TRUE	null	null	null	null	null	null	999	FALSE	FALSE	FALSE	Unit NormalizedByInternalStandardPeakHeight by alignment ID=331	FALSE	FALSE	null	null	null	null	null	null	null	46.9	339.04932:24971 340.05267:10770 341.05603:1991	96.95947:1634 109.02914:566 135.04396:126 159.04483:1090 179.03386:2469 203.0341:952 219.84822:152 237.0556:1142 249.05193:752 263.03497:699 265.04947:2436 266.05701:709 267.065:1313 277.0513:1384 291.0314:446 292.03635:700 293.04422:7512 294.03098:1852 294.04987:1679 295.05972:30469 296.06369:4799 297.06473:597 309.04019:2065 311.05539:1864 313.07166:2620 319.02515:946 321.03909:19705 322.04263:…	0.000129427	0.000129427	0.000129427	0.000129427	0.000129427	0.000129427	0.000129427	0.000129427	0.000129427	0.000129427	0.000129427	0.000129427	0.000129427	0.000129427	0.000129427	0.000129427	0.000129427	0.000129427	0.000129427
443	8.58	339.05	Unknown	[M+Na-2H]-	adduct linked to 1198_[2M-H]-	0.627	TRUE	null	null	null	null	null	null	999	FALSE	FALSE	FALSE	Unit NormalizedByInternalStandardPeakHeight by alignment ID=331	FALSE	FALSE	null	null	null	null	null	null	null	15.64	339.0499:109918 340.05325:28595 341.05661:5496	79.95676:431 99.92503:131 121.02814:1766 135.04353:25435 146.96417:440 157.02876:3440 159.04327:3437 177.0108:11649 177.02089:11753 179.02501:6553 179.03458:280 185.02502:5703 206.97128:39 209.04597:875 209.06291:1242 219.0448:3706 219.84381:139 221.05945:1881 224.04797:1289 225.05392:1869 229.01442:8116 235.03793:1877 237.05528:2893 238.06192:1371 239.07034:2563 243.03067:7982 248.04791:2519 249…	0.000130287	0.000130287	0.000130287	0.0197472	0.0186317	0.0185229	0.0160914	0.0195426	0.016307	0.000130287	0.000130287	0.000130287	0.0289947	0.0362135	0.031155	0.000130287	0.000130287	0.000130287	0.0364967
444	11.888	339.05	Unknown	[M-H]-	ion correlated with 766	0.329	TRUE	null	null	null	null	null	null	999	FALSE	FALSE	FALSE	Unit NormalizedByInternalStandardPeakHeight by alignment ID=331	FALSE	FALSE	null	null	null	null	null	null	null	24.11	339.0498:320591 340.05315:100951 341.05651:16552	61.98815:331 79.95665:2416 86.97607:1028 87.92507:235 88.98647:1293 90.99755:990 102.94812:698 109.02834:8213 116.97652:0 118.99317:1346 122.89443:124 130.96428:569 132.97157:405 134.98683:502 135.04416:6572 149.01553:1271 149.02426:1322 151.03918:1773 157.02821:1007 159.04391:694 161.02362:345 177.01889:1778 179.03358:6852 185.02284:11844 186.02901:1121 187.037:42 197.04433:11872 198.04791:926 2…	0.000129141	0.000129141	0.000129141	0.0575954	0.0467307	0.0424827	0.0312352	0.0293415	0.0248658	0.000129141	0.000129141	0.000129141	0.000129141	0.000129141	0.000129141	0.000129141	0.00642724	0.00239912	0.000129141
445	14.757	339.05	Unknown	[M-H]-		0.205	TRUE	null	null	null	null	null	null	999	FALSE	FALSE	FALSE	Unit NormalizedByInternalStandardPeakHeight by alignment ID=331	FALSE	FALSE	null	null	null	null	null	null	null	10.52	339.04947:71978 340.05282:25408 341.05618:3905	61.98827:30679 79.95702:7140 86.97681:3521 90.99831:2189 92.99428:1303 96.95943:40676 98.95566:1668 99.92566:5729 100.92803:1078 102.94838:1148 102.97346:1424 103.91976:1867 112.98483:4593 114.98916:2527 116.92813:4324 116.97786:1484 116.99512:2243 118.9662:1002 118.99284:5135 119.94698:2275 120.93933:2321 121.02933:2062 121.94386:1222 122.89286:3717 124.89175:1422 125.87263:9440 127.8698:5884 12…	0.00027926	0.00027926	0.00027926	0.00027926	0.00027926	0.00027926	0.00027926	0.00027926	0.00027926	0.00027926	0.00027926	0.00027926	0.0131898	0.00751803	0.00712926	0.00027926	0.00027926	0.00027926	0.00027926
446	7.008	339.05	Unknown	[M+Na-2H]-	adduct linked to 1196_[2M-H]-	0.153	TRUE	null	null	null	null	null	null	999	FALSE	FALSE	FALSE	Unit NormalizedByInternalStandardPeakHeight by alignment ID=331	FALSE	FALSE	null	null	null	null	null	null	null	6.43	339.05017:68664 340.05352:21696 341.05688:59261	61.98906:88 79.95712:1543 96.95926:4933 130.96492:2042 133.02933:4722 135.0439:37588 147.04568:1889 151.04021:9872 157.02946:1375 159.04369:6516 161.02451:67370 162.98254:75 173.02498:9535 177.0211:23994 179.03433:271954 197.04976:69669 211.07713:2247 219.04422:2177 221.04556:25247 221.0596:25427 222.06757:3057 223.02145:2518 223.07332:1414 224.04846:1119 229.01395:11801 235.04239:1249 237.05739:…	0.000205935	0.000205935	0.000205935	0.000205935	0.000205935	0.000205935	0.000205935	0.000205935	0.000205935	0.000205935	0.000205935	0.000205935	0.0125826	0.0117174	0.00889981	0.000205935	0.000205935	0.000205935	0.000205935
447	12.102	339.05	Unknown	[M-H]-	ion correlated with 767; ion correlated with 1446; ion correlated with 935; ion correlated with 385	0.064	TRUE	null	null	null	null	null	null	999	FALSE	FALSE	FALSE	Unit NormalizedByInternalStandardPeakHeight by alignment ID=331	FALSE	FALSE	null	null	null	null	null	null	null	24.35	339.04901:12598 340.05236:3479 341.05572:676	96.95869:1526 116.9267:12339 145.93111:2444 146.96303:10532 149.05933:1440 158.9763:12311 163.84076:3679 165.8376:1242 178.97513:37901 180.9111:2807 187.86003:19904 190.92535:17298 192.94388:7085 192.95795:6459 209.04263:3006 209.93933:13873 209.95102:13994 210.93362:1937 212.92468:3385 214.87895:33670 216.87692:12626 217.86697:2847 230.87289:1321 243.89972:25037 265.04883:1482 277.05048:1307 279…	9.33373e-05	9.33373e-05	9.33373e-05	9.33373e-05	9.33373e-05	9.33373e-05	9.33373e-05	9.33373e-05	9.33373e-05	0.00177795	0.00150946	0.00192454	9.33373e-05	9.33373e-05	9.33373e-05	9.33373e-05	9.33373e-05	9.33373e-05	9.33373e-05
448	9.054	339.05	Unknown	[M-H]-	ion correlated with 936; ion correlated with 1542	0.193	TRUE	null	null	null	null	null	null	999	FALSE	FALSE	FALSE	Unit NormalizedByInternalStandardPeakHeight by alignment ID=331	FALSE	FALSE	null	null	null	null	null	null	null	27.28	339.04929:76552 340.05264:22877 341.056:4452	96.95958:1902 98.95564:291 135.04454:1231 168.02855:61 187.0968:17784 209.04427:577 209.06216:2619 209.08176:2057 229.01347:2477 243.02945:1328 249.05605:1039 253.05199:1223 265.04944:2006 266.05798:1071 267.06528:7072 268.0704:1161 269.07156:1214 269.08545:1248 277.04922:1263 293.04446:2335 294.05353:1001 295.06158:3836 311.05722:1216 313.07141:2083 321.07639:2097 335.02036:1128 337.03485:5248 3…	0.000189797	0.000189797	0.000189797	0.000189797	0.000189797	0.000189797	0.000189797	0.000189797	0.000189797	0.000189797	0.000189797	0.000189797	0.0140279	0.00768345	0.0116498	0.000189797	0.000189797	0.000189797	0.0178842
449	5.383	339.875	Unknown	[M-H]-	ion correlated with 455	0.679	TRUE	null	null	null	null	null	null	999	FALSE	FALSE	FALSE	Unit NormalizedByInternalStandardPeakHeight by alignment ID=331	FALSE	FALSE	null	null	null	null	null	null	null	13.83	339.8765:15937 340.87985:3891 341.88321:31867	96.95893:12999 133.02791:70 134.03564:4007 137.0497:77 158.97664:1202 164.92633:723 174.95438:9117 175.96802:263 177.00687:1422 177.01894:1469 178.0239:956 180.03638:64 181.93904:894 187.86069:215 189.85727:487 191.9442:612 193.04501:12236 193.0546:12179 195.96593:314 207.02922:455 207.83542:4 207.92563:363 218.9827:161 224.90823:83 224.94197:433 226.91673:3178 241.87993:163 243.90327:864 249.848…	9.5715e-05	9.5715e-05	9.5715e-05	0.00286313	0.00241644	0.00289465	0.00281362	0.0055965	0.00338263	0.00162908	0.00185064	0.00258596	0.00170092	9.5715e-05	9.5715e-05	0.00184096	0.00199423	0.00345656	9.5715e-05
450	7.217	341.065	Unknown	[M-H]-		0.197	TRUE	null	null	null	null	null	null	999	FALSE	FALSE	FALSE	Unit NormalizedByInternalStandardPeakHeight by alignment ID=331	FALSE	FALSE	null	null	null	null	null	null	null	81.68	341.06522:35923 342.06857:12234 343.07193:2358	96.95904:15091 98.95554:765 112.98571:1003 116.92751:2821 145.93025:390 146.93739:1205 147.04372:688 157.86292:2026 158.9789:2772 159.85806:1867 160.96585:1033 161.83885:800 161.84898:866 163.84424:401 164.92969:1826 164.94566:4195 165.01875:341 174.95418:23291 175.96764:1943 176.96036:3931 178.97713:8625 181.91628:1053 187.86:1246 189.85786:2827 190.92564:1972 191.03365:122 191.94453:13380 192.9…	0.000164696	0.000164696	0.000164696	0.00645363	0.00599016	0.00651787	0.00589733	0.00677212	0.00571645	0.000164696	0.000164696	0.000164696	0.00824963	0.000164696	0.00597788	0.000164696	0.000164696	0.000164696	0.0619989
451	7.003	341.066	Unknown	[M-H]-	ion correlated with 838; ion correlated with 1227	0.233	TRUE	null	null	null	null	null	null	999	FALSE	FALSE	FALSE	Unit NormalizedByInternalStandardPeakHeight by alignment ID=331	FALSE	FALSE	null	null	null	null	null	null	null	49.52	341.06506:36024 342.06841:7701 343.07177:1289	61.98801:10256 79.95689:2311 99.92559:1819 103.92011:1795 122.89249:3976 125.87257:1255 129.97539:1102 130.96617:2678 133.02924:4934 134.98752:1807 135.04361:14866 136.04767:982 141.86783:5588 143.86586:2546 143.88274:2756 146.96355:3373 151.03935:6346 152.90477:397 158.84404:374 161.02347:37747 162.98022:1423 164.83437:482 164.9276:448 164.94875:2664 168.88574:1706 170.88239:1329 173.02338:6898 …	0.000192253	0.000192253	0.000192253	0.0064719	0.00587601	0.00555162	0.00437331	0.00526537	0.00397556	0.000192253	0.000192253	0.000192253	0.00930098	0.0112075	0.00830248	0.000192253	0.000192253	0.000192253	0.05623
452	4.667	341.086	Unknown	[M-H]-		0.177	TRUE	null	null	null	null	null	null	999	FALSE	FALSE	FALSE	Unit NormalizedByInternalStandardPeakHeight by alignment ID=331	FALSE	FALSE	null	null	null	null	null	null	null	9.63	341.0867:5594 342.09005:1586 343.09341:663	96.9595:7298 98.95602:434 109.02921:361 112.98849:530 116.92743:1544 135.04427:16063 136.04884:1177 146.96364:2143 158.97888:1554 160.84074:1322 162.83792:1062 163.84053:771 164.92184:2226 164.9333:2507 174.95555:16761 178.9751:4136 179.03363:5565 181.91864:1772 191.94456:8051 193.04892:1648 195.80959:30065 197.04317:1995 197.80728:39199 198.90681:628 199.80405:15231 204.95786:1254 208.93561:3654…	0.000112291	0.000112291	0.000112291	0.000112291	0.000112291	0.000112291	0.000112291	0.000112291	0.00153841	0.000112291	0.000112291	0.000112291	0.000112291	0.000112291	0.000112291	0.00260367	0.00370938	0.0027303	0.000112291
[truncated: 1,127 more rows]
[truncated: 200 more columns]
