# Supplementary material for: Functional divergence of CYP76AKs shapes the chemodiversity of abietane-type diterpenoids in genus Salvia
Source: Nat Commun. 2023 Aug 4;14:4696. doi: 10.1038/s41467-023-40401-y (PMC10403556; doi:10.1038/s41467-023-40401-y)
Supplement: Supplementary file 6 — Supplementary Data 3 [file 41467_2023_40401_MOESM6_ESM.xlsx]

## Sheet: Supplementary Data 3
Supplementary Data 3. Feature table of Phenolic acids fraction (1.0-18.5 min) from Salvia leaf samples in the negative-ion mode.
Alignment ID	Average Rt(min)	Average Mz	Metabolite name	Adduct type	Post curation result	Fill %	MS/MS assigned	Reference RT	Reference m/z	Formula	Ontology	INCHIKEY	SMILES	Annotation tag (VS1.0)	RT matched	m/z matched	MS/MS matched	Comment	Manually modified for quantification	Manually modified for annotation	Isotope tracking parent ID	Isotope tracking weight number	Total score	RT similarity	Dot product	Reverse dot product	Fragment presence %	S/N average	MS1 isotopic spectrum	MS/MS spectrum	NEG-QC-5	NEG-BLANK-3	NEG-BLANK-11	NEG-BLANK-22	NEG-QC-15	NEG-QC-20	NEG-QC-23	NEG-QC-27	NEG-QC-30	NEG-QC-9	NEG-Salvia-rosmarinus-1	NEG-Salvia-rosmarinus-2	NEG-Salvia-rosmarinus-3	NEG-Salvia-adenophora-1	NEG-Salvia-adenophora-2	NEG-Salvia-adenophora-3	NEG-Salvia-aerea-1	NEG-Salvia-aerea-2	NEG-Salvia-aerea-1-3
0	15.784	99.9242	Unknown	[M-H]-		0.513	FALSE	null	null	null	null	null	null	999	FALSE	FALSE	FALSE	Unit NormalizedByInternalStandardPeakHeight by alignment ID=653	FALSE	FALSE	null	null	null	null	null	null	null	8.04	99.92422:41809 100.92757:9484 101.93093:4040		0	0	0	0	0.00628553	0	0	0.00559701	0.00535481	0	0	0	0.00641639	0.00436429	0.00488336	0.00519066	0.00580192	0.00622231	0.0051745
1	15.233	99.9244	Unknown	[M-H]-		0.662	FALSE	null	null	null	null	null	null	999	FALSE	FALSE	FALSE	Unit NormalizedByInternalStandardPeakHeight by alignment ID=653	FALSE	FALSE	null	null	null	null	null	null	null	6.39	99.92445:37851 100.9278:11645 101.93116:3593		0.00204967	0	0	0	0	0.00462933	0.00483124	0.00443789	0.00454115	0.00376961	0.00250014	0.00572889	0	0.00350216	0	0.00419013	0.00467005	0.00499756	0.00398214
2	16.298	99.9246	Unknown	[M-H]-		0.375	FALSE	null	null	null	null	null	null	999	FALSE	FALSE	FALSE	Unit NormalizedByInternalStandardPeakHeight by alignment ID=653	FALSE	FALSE	null	null	null	null	null	null	null	9.28	99.92464:48301 100.92799:10582 101.93135:4127		0.00327758	0	0	0	0	0	0	0	0.00664561	0	0.00385786	0	0	0	0.00640278	0.00662434	0	0	0
3	16.801	99.9248	Unknown	[M-H]-		0.301	FALSE	null	null	null	null	null	null	999	FALSE	FALSE	FALSE	Unit NormalizedByInternalStandardPeakHeight by alignment ID=653	FALSE	FALSE	null	null	null	null	null	null	null	12.06	99.92483:59792 100.92818:10960 101.93154:5855		0.00442524	0	0	0	0	0	0	0.00811746	0	0.00677631	0.00522724	0	0.0102441	0	0.00743855	0	0	0	0
4	7.296	101.022	Unknown	[M-H]-	similar chromatogram in higher mz_46; found in higher mz's MsMs_46	0.245	TRUE	null	null	null	null	null	null	999	FALSE	FALSE	FALSE	Unit NormalizedByInternalStandardPeakHeight by alignment ID=653	FALSE	FALSE	null	null	null	null	null	null	null	4.66	101.02254:5248 102.02589:501 103.02925:393	50.05116:31 50.16442:31 50.23428:22 50.31676:37 50.40475:36 50.44954:55 50.49635:24 50.50753:22 50.52707:70 50.57249:45 50.64943:44 50.67863:22 50.77408:34 50.82491:22 50.87523:23 50.9341:97 51.0294:41 51.06871:30 51.08889:38 51.11511:20 51.12239:44 51.13802:68 51.15714:20 51.23612:31 51.31328:19 51.37988:25 51.40306:20 51.4412:27 51.50292:40 51.52693:20 51.71499:21 51.73073:33 51.74323:46 51.780…	0	0	0	0	0	0	0	0	0	0	0	0	0	0	0	0	0.000847368	0	0
5	5.779	101.023	Unknown	[M-H]-	similar chromatogram in higher mz_484; found in higher mz's MsMs_36; similar chromatogram in higher mz_26; found in higher mz's MsMs_26	0.613	TRUE	null	null	null	null	null	null	999	FALSE	FALSE	FALSE	Unit NormalizedByInternalStandardPeakHeight by alignment ID=653	FALSE	FALSE	null	null	null	null	null	null	null	8.19	101.02293:12154 102.02628:1339 103.02964:440	50.03263:25 50.07862:53 50.1693:38 50.2111:23 50.21688:29 50.28584:20 50.29107:20 50.39184:28 50.44328:28 50.45509:40 50.51636:24 50.5271:22 50.54766:23 50.63573:30 50.69161:63 50.7072:23 50.70969:69 50.82895:36 50.87601:44 50.94215:23 50.94688:26 51.0218:27 51.07474:26 51.09163:30 51.2225:68 51.30437:28 51.31675:20 51.34608:20 51.36639:21 51.37579:32 51.48251:29 51.52451:23 51.53315:85 51.55637:…	0.00231685	0	0	0	0.00282311	0.00260224	0.00274304	0.00257463	0.00251192	0.00264846	0.00522025	0.00827297	0.00808298	0.00118223	0.00125334	0.00110121	0	0	0
6	1.019	101.023	Unknown	[M-H]-	found in higher mz's MsMs_104; found in higher mz's MsMs_2528; found in higher mz's MsMs_839	0.294	TRUE	null	null	null	null	null	null	999	FALSE	FALSE	FALSE	Unit NormalizedByInternalStandardPeakHeight by alignment ID=653	FALSE	FALSE	null	null	null	null	null	null	null	7.29	101.02296:8678 102.02631:1129 103.02967:1406	50.04066:2 50.3273:20 50.99854:33 51.02648:22 51.36131:24 52.28127:6 52.7699:23 53.4989:4 53.51929:3 53.67457:18 54.28208:17 55.90756:1 56.55044:13 57.07627:0 57.50398:23 60.01361:25 60.51081:17 61.21819:8 61.53047:10 61.5354:14 61.77222:14 61.90721:12 62.59604:17 64.17216:14 64.31564:17 64.63397:1 64.74323:6 64.82262:0 65.01601:14 65.34036:3 65.93868:3 66.07656:21 66.4241:6 67.49598:8 67.50865:3…	0.00165417	0	0	0	0.00172471	0	0	0	0	0.00164681	0.00301142	0	0	0	0	0	0	0	0
7	2.41	101.06	Unknown	[M-H]-	ion correlated with 31; found in higher mz's MsMs_801; found in higher mz's MsMs_52; found in higher mz's MsMs_31	0.059	TRUE	null	null	null	null	null	null	999	FALSE	FALSE	FALSE	Unit NormalizedByInternalStandardPeakHeight by alignment ID=653	FALSE	FALSE	null	null	null	null	null	null	null	171.07	101.05934:11948 102.06269:2495 103.06605:190	50.35747:19 50.57489:6 50.81081:15 51.38912:1 51.44366:8 52.67891:20 53.03781:9 53.68661:7 53.70941:5 54.17438:1 54.20557:13 54.31687:2 54.33809:9 54.75146:28 54.91441:6 55.54593:4 56.13159:14 56.30816:1 56.37251:7 56.82741:19 56.99892:18 57.03055:71 57.03675:61 57.40873:4 57.95169:26 58.00551:48 58.25985:12 58.95568:47 58.9593:44 58.96713:26 58.97205:18 58.98077:1 58.98737:5 59.01097:324 59.0153…	0.00227758	0	0	0	0.00348879	0.00349351	0.00376457	0.0037315	0.00384631	0.00289869	0	0	0	0	0	0	0	0	0
8	9.491	103.002	Unknown	[M-H]-	similar chromatogram in higher mz_3278	0.193	TRUE	null	null	null	null	null	null	999	FALSE	FALSE	FALSE	Unit NormalizedByInternalStandardPeakHeight by alignment ID=653	FALSE	FALSE	null	null	null	null	null	null	null	6.73	103.00224:5394 104.00559:264 105.00895:211	49.94887:36 49.95562:22 49.97771:24 50.02407:39 50.04221:20 50.05497:21 50.10303:56 50.10779:19 50.16221:41 50.21283:63 50.2178:46 50.23693:20 50.28849:29 50.32316:31 50.33886:63 50.35996:24 50.36809:25 50.44953:55 50.56623:19 50.59101:19 50.65794:53 50.77294:25 50.79589:24 50.84059:29 50.92316:24 50.94789:20 50.99196:23 51.00262:40 51.01485:29 51.02248:25 51.04024:43 51.06316:20 51.07256:30 51.0…	0.00102819	0	0	0	0.00119403	0.00102768	0.00108631	0.00106966	0.000957727	0.00101107	0	0	0	0	0	0	0.00783535	0.00808668	0.00712652
9	5.297	103.002	Unknown	[M-H]-	ion correlated with 2204; ion correlated with 900; ion correlated with 23; ion correlated with 2919; similar chromatogram in higher mz_253; found in higher mz's MsMs_69; similar chromatogram in higher mz_23; found in higher mz's MsMs_23; similar chromatogram in higher mz_2204	0.16	TRUE	null	null	null	null	null	null	999	FALSE	FALSE	FALSE	Unit NormalizedByInternalStandardPeakHeight by alignment ID=653	FALSE	FALSE	null	null	null	null	null	null	null	12.99	103.00217:5542 104.00552:421 105.00888:256	49.96761:29 50.01003:19 50.11928:25 50.15503:33 50.17237:23 50.184:21 50.25623:20 50.36148:39 50.37623:48 50.41488:22 50.51826:33 50.56449:20 50.57815:39 50.61573:27 50.63267:25 50.79365:23 50.84454:24 50.86202:34 50.88176:21 50.8946:22 50.90107:80 50.91993:40 50.95302:65 50.98804:33 50.99651:22 51.02278:27 51.09974:22 51.12939:33 51.14788:29 51.22782:49 51.35574:42 51.36132:35 51.38998:29 51.511…	0.00105646	0	0	0	0.00134068	0	0	0	0	0.00111876	0	0	0	0	0	0	0	0	0
10	9.996	104.025	Unknown	[M+K-2H]-	ion correlated with 30; similar chromatogram in higher mz_271; similar chromatogram in higher mz_79; similar chromatogram in higher mz_1768; similar chromatogram in higher mz_3178; similar chromatogram in higher mz_278; similar chromatogram in higher mz_44; similar chromatogram in higher mz_3242; similar chromatogram in higher mz_502; similar chromatogram in higher mz_1017; similar chromatogram i…	0.743	TRUE	null	null	null	null	null	null	999	FALSE	FALSE	FALSE	Unit NormalizedByInternalStandardPeakHeight by alignment ID=653	FALSE	FALSE	null	null	null	null	null	null	null	18.02	104.02538:18792 105.02873:37206 106.03209:4833	49.97215:38 49.97628:36 49.97943:34 49.99696:52 50.01195:79 50.02903:31 50.03752:26 50.04974:102 50.05493:40 50.06024:33 50.07443:33 50.07738:62 50.08797:25 50.10073:26 50.10584:27 50.11379:47 50.11816:21 50.1265:94 50.13337:65 50.14542:62 50.15972:31 50.16331:23 50.17708:36 50.18085:19 50.1857:34 50.19991:42 50.20975:20 50.22333:47 50.2314:23 50.23948:83 50.24452:63 50.25406:129 50.26087:22 50.2…	0.00358215	0	0	0	0.00395052	0.00387829	0.00413165	0.00388411	0.00382234	0.00381123	0.0030503	0.00406705	0.00439931	0.00390886	0.00411282	0.00413445	0.00425549	0.00445356	0.00501415
11	9.996	105.033	Unknown	[M-H]-	ion correlated with 945; similar chromatogram in higher mz_1985; similar chromatogram in higher mz_159; adduct linked to 125_[M+FA-H]-; similar chromatogram in higher mz_1667	0.814	TRUE	null	null	null	null	null	null	999	FALSE	FALSE	FALSE	Unit NormalizedByInternalStandardPeakHeight by alignment ID=653	FALSE	FALSE	null	null	null	null	null	null	null	21.49	105.0328:25095 106.03615:4833 107.03951:10868	49.97215:38 49.97628:36 49.97943:34 49.99696:52 50.01195:79 50.02903:31 50.03752:26 50.04974:102 50.05493:40 50.06024:33 50.07443:33 50.07738:62 50.08797:25 50.10073:26 50.10584:27 50.11379:47 50.11816:21 50.1265:94 50.13337:65 50.14542:62 50.15972:31 50.16331:23 50.17708:36 50.18085:19 50.1857:34 50.19991:42 50.20975:20 50.22333:47 50.2314:23 50.23948:83 50.24452:63 50.25406:129 50.26087:22 50.2…	0.0047836	0	0	0	0.00515435	0.00507275	0.00527567	0.00519739	0.00507654	0.00516346	0.00384618	0.00545726	0.00597619	0.00531658	0.00538852	0.00529234	0.00560607	0.00610317	0.00659133
12	14.709	107.013	Unknown	[M-H]-	ion correlated with 455; ion correlated with 39; ion correlated with 123; found in higher mz's MsMs_39	0.13	TRUE	null	null	null	null	null	null	999	FALSE	FALSE	FALSE	Unit NormalizedByInternalStandardPeakHeight by alignment ID=653	FALSE	FALSE	null	null	null	null	null	null	null	48.44	107.01237:6542 108.01572:903 109.01908:1612	49.97281:24 49.99763:20 50.12358:22 50.14065:30 50.15827:33 50.19093:57 50.21291:19 50.28914:33 50.31017:27 50.41793:30 50.42425:92 50.44633:21 50.51347:27 50.51869:36 50.57667:28 50.60254:19 50.60605:25 50.62148:21 50.62674:20 50.6552:22 50.66595:20 50.68463:55 50.68814:16 50.69452:74 50.72938:19 50.73606:33 50.74177:20 50.76071:24 50.77851:28 50.79002:44 50.87476:20 50.89628:21 50.95423:21 51.0…	0.00124702	0	0	0	0.00108079	0.000952191	0.000964232	0.000951346	0	0.00110198	0	0	0	0	0	0	0.00240705	0.0023628	0.00255435
13	9.995	107.049	Unknown	[M-H]-		0.632	TRUE	null	null	null	null	null	null	999	FALSE	FALSE	FALSE	Unit NormalizedByInternalStandardPeakHeight by alignment ID=653	FALSE	FALSE	null	null	null	null	null	null	null	13.7	107.04866:7274 108.05201:1143 109.05537:328	49.97215:38 49.97628:36 49.97943:34 49.99696:52 50.01195:79 50.02903:31 50.03752:26 50.04974:102 50.05493:40 50.06024:33 50.07443:33 50.07738:62 50.08797:25 50.10073:26 50.10584:27 50.11379:47 50.11816:21 50.1265:94 50.13337:65 50.14542:62 50.15972:31 50.16331:23 50.17708:36 50.18085:19 50.1857:34 50.19991:42 50.20975:20 50.22333:47 50.2314:23 50.23948:83 50.24452:63 50.25406:129 50.26087:22 50.2…	0.00138667	0	0	0	0.0015628	0.00153629	0.00156133	0.00146551	0.00152793	0.0015254	0.0011714	0.00166387	0.00174808	0.0014956	0.00163507	0.0016162	0.00166694	0.00173021	0.00194066
14	4.36	108.02	Unknown	[M-H]-	ion correlated with 2573; ion correlated with 149; ion correlated with 2202; ion correlated with 2330; ion correlated with 1907; ion correlated with 474; ion correlated with 2448; ion correlated with 118; ion correlated with 120; ion correlated with 241; ion correlated with 61; ion correlated with 300; ion correlated with 17; ion correlated with 363; ion correlated with 244; ion correlated with 1…	0.13	TRUE	null	null	null	null	null	null	999	FALSE	FALSE	FALSE	Unit NormalizedByInternalStandardPeakHeight by alignment ID=653	FALSE	FALSE	null	null	null	null	null	null	null	71.15	108.0202:11171 109.02355:264222 110.02691:17306	50.13267:31 50.15119:22 50.31827:11 50.51353:12 50.54859:1 50.56245:1 50.67841:0 50.72915:10 50.7846:6 51.02581:3 51.2031:22 51.2079:10 51.21548:16 51.3338:32 51.54864:7 51.64647:32 51.66585:34 51.68542:21 51.74068:1 51.80557:9 51.81659:17 51.82717:27 51.83454:17 51.85934:11 51.9421:18 51.95018:17 51.99773:2 52.00541:8 52.07265:3 52.20629:7 52.21236:18 52.25838:17 52.26969:25 52.28891:4 52.33436:…	0	0	0	0	0.00179622	0	0.00174179	0	0	0	0	0	0	0	0	0	0	0	0
15	2.943	108.02	Unknown	[M-H]-	found in higher mz's MsMs_132	0.316	TRUE	null	null	null	null	null	null	999	FALSE	FALSE	FALSE	Unit NormalizedByInternalStandardPeakHeight by alignment ID=653	FALSE	FALSE	null	null	null	null	null	null	null	18.35	108.01987:5474 109.02322:11652 110.02658:1360	49.94732:28 49.95851:24 49.99926:27 50.0479:38 50.0985:21 50.43196:21 50.47692:35 50.66277:35 50.91328:26 50.99447:21 50.99811:19 51.04607:51 51.06386:20 51.12801:67 51.51598:25 51.56498:31 51.63101:27 51.6681:20 51.67605:28 51.72534:38 52.05578:49 52.19343:20 52.3101:20 52.56355:28 52.5923:28 52.78808:19 52.79354:21 52.89266:30 53.00035:30 53.02201:34 53.16348:51 53.26286:43 53.31311:27 53.33395…	0	0	0	0	0.000880239	0.000989607	0.00107037	0.000983595	0	0	0	0	0.001893	0	0.00113339	0.00103348	0	0	0
16	1.711	108.021	Unknown	[M-H]-	ion correlated with 2506; ion correlated with 663; ion correlated with 457; ion correlated with 728; found in higher mz's MsMs_457; found in higher mz's MsMs_649; found in higher mz's MsMs_663; similar chromatogram in higher mz_824; found in higher mz's MsMs_2506; found in higher mz's MsMs_824; found in higher mz's MsMs_242; found in higher mz's MsMs_66	0.093	TRUE	null	null	null	null	null	null	999	FALSE	FALSE	FALSE	Unit NormalizedByInternalStandardPeakHeight by alignment ID=653	FALSE	FALSE	null	null	null	null	null	null	null	118.47	108.02015:10349 109.0235:2835 110.02686:490	49.97456:16 50.00718:4 50.10899:1 50.15422:18 50.19423:21 50.22712:1 50.36231:8 50.51621:22 50.63836:5 50.83005:33 50.86008:15 50.94293:18 50.95491:10 50.9722:9 51.01233:33 51.2789:28 51.30565:20 51.48741:14 51.49293:14 51.72388:4 51.88842:12 52.04227:9 52.15778:0 52.16668:3 52.19371:13 52.21692:21 52.42922:15 52.45643:7 52.49392:4 52.53965:24 52.59601:15 52.78025:3 52.79274:10 52.81847:9 52.9182…	0.0019728	0	0	0	0.0024211	0.0021576	0.00231802	0.00220397	0.0023214	0.00214787	0	0	0	0	0	0	0	0	0
17	4.37	109.028	Unknown	[M-H]-	ion correlated with 479; ion correlated with 363; ion correlated with 252; found in higher mz's MsMs_2338; similar chromatogram in higher mz_241; similar chromatogram in higher mz_244; found in higher mz's MsMs_2573; found in higher mz's MsMs_2521; found in higher mz's MsMs_2448; found in higher mz's MsMs_2330; found in higher mz's MsMs_2202; found in higher mz's MsMs_1907; found in higher mz's M…	0.201	TRUE	null	null	null	null	null	null	999	FALSE	FALSE	FALSE	Unit NormalizedByInternalStandardPeakHeight by alignment ID=653	FALSE	FALSE	null	null	null	null	null	null	null	331.4	109.02791:127905 110.03126:11996 111.03462:1381	49.99234:15 50.01261:7 50.04186:1 50.25791:3 50.32206:3 50.34087:8 50.88888:17 50.92317:2 51.03442:23 51.36509:35 51.37053:36 51.4048:12 51.41978:8 51.5098:9 51.52126:3 51.57318:4 51.57817:4 51.60691:1 51.61842:8 51.63725:3 51.81435:5 51.87945:1 51.99105:1 52.00727:16 52.11562:3 52.13928:13 52.14369:7 52.17524:18 52.23174:10 52.24727:6 52.25394:8 52.26823:7 52.28538:8 52.30795:8 52.33485:12 52.33…	0.0243815	0	0	0	0.0332294	0.0305405	0.0325504	0.0296176	0.0285922	0.0245552	0	0	0	0	0	0	0	0	0
18	10	109.028	Unknown	[M-H]-	found in higher mz's MsMs_44; found in higher mz's MsMs_30; found in higher mz's MsMs_43; found in higher mz's MsMs_35; similar chromatogram in higher mz_450; similar chromatogram in higher mz_724; similar chromatogram in higher mz_418	0.732	TRUE	null	null	null	null	null	null	999	FALSE	FALSE	FALSE	Unit NormalizedByInternalStandardPeakHeight by alignment ID=653	FALSE	FALSE	null	null	null	null	null	null	null	10.17	109.02806:14178 110.03141:1531 111.03477:353	49.97215:430 49.97628:373 49.97943:368 49.99696:294 50.01195:222 50.02903:273 50.03752:281 50.04974:332 50.05493:355 50.06024:372 50.07443:355 50.07738:385 50.08797:275 50.10073:251 50.10584:242 50.11379:254 50.11816:263 50.1265:323 50.13337:316 50.14542:285 50.15972:293 50.16331:278 50.17708:317 50.18085:318 50.1857:350 50.19991:364 50.20975:306 50.22333:346 50.2314:323 50.23948:286 50.24452:304…	0.00270274	0	0	0	0.00313132	0.00311856	0.00315503	0.00299666	0.00310911	0.00346303	0.00262497	0.00356352	0.00369105	0.00282394	0.0028569	0.00287338	0.00345289	0.00356996	0.00376641
19	7.347	109.028	Unknown	[M-H]-	found in higher mz's MsMs_232; found in higher mz's MsMs_288; found in higher mz's MsMs_268; found in higher mz's MsMs_212	0.346	TRUE	null	null	null	null	null	null	999	FALSE	FALSE	FALSE	Unit NormalizedByInternalStandardPeakHeight by alignment ID=653	FALSE	FALSE	null	null	null	null	null	null	null	9.94	109.02795:9698 110.0313:481 111.03466:776	50.0223:20 50.04561:20 50.09102:30 50.12497:64 50.12974:60 50.24268:20 50.3087:86 50.34238:30 50.42821:25 50.52939:37 50.53668:23 50.55046:20 50.56873:24 50.62296:43 50.64225:57 50.81676:50 50.82308:24 50.9309:21 50.98418:36 51.03472:19 51.03762:19 51.13913:26 51.16459:23 51.17525:19 51.18427:66 51.19838:25 51.24704:19 51.25254:23 51.31598:21 51.36877:19 51.37643:51 51.48725:21 51.59184:20 51.626…	0.00184867	0	0	0	0.00220948	0.00200636	0.00214475	0.0018859	0.00192475	0.0021398	0	0.00116001	0.00124574	0	0	0	0	0	0
20	12.082	109.028	Unknown	[M-H]-	similar chromatogram in higher mz_856	0.138	TRUE	null	null	null	null	null	null	999	FALSE	FALSE	FALSE	Unit NormalizedByInternalStandardPeakHeight by alignment ID=653	FALSE	FALSE	null	null	null	null	null	null	null	10.57	109.02772:53498 110.03107:4936 111.03443:874	49.95421:19 49.99436:26 50.02147:49 50.02505:37 50.04293:30 50.06187:97 50.09007:20 50.09624:59 50.11161:21 50.11905:20 50.12265:23 50.14667:47 50.20172:36 50.21567:29 50.2228:34 50.23928:21 50.26623:58 50.31888:20 50.33021:61 50.3552:68 50.36028:19 50.40584:21 50.40947:22 50.41594:38 50.42268:29 50.4833:20 50.50573:80 50.51716:22 50.52015:80 50.55957:30 50.5829:30 50.61623:35 50.62095:112 50.634…	0	0	0	0	0	0	0	0	0	0	0	0	0	0	0	0	0	0	0
21	15.274	109.028	Unknown	[M-H]-		0.175	TRUE	null	null	null	null	null	null	999	FALSE	FALSE	FALSE	Unit NormalizedByInternalStandardPeakHeight by alignment ID=653	FALSE	FALSE	null	null	null	null	null	null	null	8.18	109.02778:5283 110.03113:972 111.03449:438	49.95979:21 49.97211:56 50.0239:38 50.09623:20 50.14863:27 50.19583:34 50.28192:20 50.35784:30 50.37616:56 50.41967:54 50.44368:20 50.45683:19 50.46031:22 50.62854:28 50.67066:20 50.84131:41 50.87656:20 50.93866:23 50.95224:52 50.98133:20 50.98674:35 51.01908:19 51.04766:41 51.05842:40 51.0637:28 51.1249:80 51.13983:20 51.14787:21 51.1555:24 51.1966:23 51.27802:26 51.32216:38 51.34649:90 51.41836…	0	0	0	0	0	0	0	0	0	0	0	0	0	0	0	0	0	0	0
22	1.06	111.007	Unknown	[M-H]-		0.929	TRUE	null	null	null	null	null	null	999	FALSE	FALSE	FALSE	Unit NormalizedByInternalStandardPeakHeight by alignment ID=653	FALSE	FALSE	null	null	null	null	null	null	null	201.17	111.00703:120167 112.01038:14015 113.01374:2953	50.47138:24 50.50071:27 50.76846:11 50.98842:16 51.0238:5 51.71587:17 51.72166:14 52.12569:8 52.83185:9 53.06894:14 53.88097:9 56.47216:12 57.05937:2 57.09897:5 57.19517:11 57.42621:11 57.5024:23 57.55556:30 57.60804:12 57.64682:18 57.88432:1 58.70947:11 59.74084:4 59.85801:8 60.22404:11 60.51218:26 60.74928:17 62.60283:18 62.64041:8 63.66082:5 63.90529:0 64.1646:5 64.58688:1 65.51221:7 65.82435:…	0.0229065	0	0	0	0.0439316	0.0341151	0.0362903	0.031394	0.0300592	0.0288022	0	0.00244761	0.00381947	0.013201	0.0152553	0.0156023	0.036041	0.0377868	0.0479582
23	5.305	112.987	Unknown	[M-H]-	found in higher mz's MsMs_69	0.208	TRUE	null	null	null	null	null	null	999	FALSE	FALSE	FALSE	Unit NormalizedByInternalStandardPeakHeight by alignment ID=653	FALSE	FALSE	null	null	null	null	null	null	null	21.64	112.98603:19993 113.98938:1443 114.99274:1858	49.96761:29 50.01003:19 50.11928:25 50.15503:33 50.17237:23 50.184:21 50.25623:20 50.36148:39 50.37623:48 50.41488:22 50.51826:33 50.56449:20 50.57815:39 50.61573:27 50.63267:25 50.79365:23 50.84454:24 50.86202:34 50.88176:21 50.8946:22 50.90107:80 50.91993:40 50.95302:65 50.98804:33 50.99651:22 51.02278:27 51.09974:22 51.12939:33 51.14788:29 51.22782:49 51.35574:42 51.36132:35 51.38998:29 51.511…	0.00381104	0	0	0	0.00381158	0.00251098	0.00253836	0.00224426	0	0.00346563	0	0	0	0	0	0	0	0	0
24	9.492	113.023	Unknown	[M-H]-	ion correlated with 188; ion correlated with 1711	0.375	TRUE	null	null	null	null	null	null	999	FALSE	FALSE	FALSE	Unit NormalizedByInternalStandardPeakHeight by alignment ID=653	FALSE	FALSE	null	null	null	null	null	null	null	47.56	113.0229:63434 114.02625:6298 115.02961:1075	49.94887:36 49.95562:22 49.97771:24 50.02407:39 50.04221:20 50.05497:21 50.10303:56 50.10779:19 50.16221:41 50.21283:63 50.2178:46 50.23693:20 50.28849:29 50.32316:31 50.33886:63 50.35996:24 50.36809:25 50.44953:55 50.56623:19 50.59101:19 50.65794:53 50.77294:25 50.79589:24 50.84059:29 50.92316:24 50.94789:20 50.99196:23 51.00262:40 51.01485:29 51.02248:25 51.04024:43 51.06316:20 51.07256:30 51.0…	0.0120921	0	0	0	0.0140994	0.0126573	0.0129996	0.0121773	0.0113538	0.0125794	0.00117758	0.00193531	0.00219782	0	0	0	0.102941	0.105133	0.0953572
25	7.919	113.023	Unknown	[M-H]-	ion correlated with 189; found in higher mz's MsMs_122; found in higher mz's MsMs_189	0.23	TRUE	null	null	null	null	null	null	999	FALSE	FALSE	FALSE	Unit NormalizedByInternalStandardPeakHeight by alignment ID=653	FALSE	FALSE	null	null	null	null	null	null	null	11.66	113.02275:22730 114.0261:4557 115.02946:1142	49.95253:27 49.97277:81 49.99807:20 50.03624:64 50.11755:23 50.12553:53 50.15227:28 50.15545:27 50.16211:22 50.16646:19 50.22342:23 50.22814:24 50.27531:23 50.29098:20 50.31562:57 50.3356:20 50.35667:21 50.3648:25 50.40861:33 50.42644:25 50.46789:20 50.48387:20 50.50208:19 50.60233:22 50.63166:53 50.65307:21 50.67512:20 50.69114:25 50.70584:45 50.72031:45 50.72672:25 50.74141:30 50.7899:20 50.809…	0.0043329	0	0	0	0.00346501	0.00285567	0.00257713	0.0022943	0.00164467	0.00399875	0	0	0	0	0	0	0.00445587	0.00393471	0.00315452
26	5.783	113.023	Unknown	[M-H]-	found in higher mz's MsMs_36	0.528	TRUE	null	null	null	null	null	null	999	FALSE	FALSE	FALSE	Unit NormalizedByInternalStandardPeakHeight by alignment ID=653	FALSE	FALSE	null	null	null	null	null	null	null	6.84	113.02253:10495 114.02588:1232 115.02924:547	50.03263:25 50.07862:53 50.1693:38 50.2111:23 50.21688:29 50.28584:20 50.29107:20 50.39184:28 50.44328:28 50.45509:40 50.51636:24 50.5271:22 50.54766:23 50.63573:30 50.69161:63 50.7072:23 50.70969:69 50.82895:36 50.87601:44 50.94215:23 50.94688:26 51.0218:27 51.07474:26 51.09163:30 51.2225:68 51.30437:28 51.31675:20 51.34608:20 51.36639:21 51.37579:32 51.48251:29 51.52451:23 51.53315:85 51.55637:…	0.00200066	0	0	0	0.00246947	0.00238814	0.00234846	0.00217917	0.00225192	0.00221209	0.00448113	0.00701682	0.00668133	0.0010486	0.00112432	0	0	0	0
27	10.382	113.023	Unknown	[M-H]-	ion correlated with 1769	0.152	TRUE	null	null	null	null	null	null	999	FALSE	FALSE	FALSE	Unit NormalizedByInternalStandardPeakHeight by alignment ID=653	FALSE	FALSE	null	null	null	null	null	null	null	6.59	113.02248:7794 114.02583:799 115.02919:452	50.03106:24 50.1063:31 50.27036:28 50.3177:27 50.35994:46 50.37684:20 50.411:20 50.43938:44 50.53515:24 50.61346:33 50.6717:28 50.71598:60 50.74378:89 50.79666:23 50.80271:60 50.85504:23 50.88999:33 50.91599:28 50.91884:22 50.96829:39 50.98439:35 51.03773:30 51.0447:28 51.12596:26 51.16006:46 51.34222:44 51.35072:33 51.35671:29 51.3959:29 51.47403:21 51.52058:21 51.575:21 51.60733:31 51.6272:20 5…	0	0	0	0	0.00125326	0.00120686	0.00116347	0.00104507	0.00112835	0.00105779	0.00140823	0.00394138	0.00406759	0	0	0	0	0	0
28	1.438	115.002	Unknown	[M-H]-	found in higher mz's MsMs_1165; found in higher mz's MsMs_442	0.405	TRUE	null	null	null	null	null	null	999	FALSE	FALSE	FALSE	Unit NormalizedByInternalStandardPeakHeight by alignment ID=653	FALSE	FALSE	null	null	null	null	null	null	null	97.28	115.00191:72674 116.00526:8811 117.00862:2033	50.07877:5 50.0838:11 50.47681:18 50.90084:15 50.93861:16 51.20447:11 51.36579:4 51.76989:12 51.78976:14 51.89777:34 52.35261:13 52.42461:3 52.44304:24 52.53206:20 52.59612:5 52.86406:5 53.62009:8 53.69334:20 54.00299:8 54.36015:10 54.40601:2 54.47097:10 54.5985:6 55.2188:7 55.57476:5 55.69291:5 55.79732:24 55.91604:20 56.0019:4 56.29329:8 56.40024:10 56.43855:2 56.45393:5 56.54366:37 57.48898:16…	0.0138533	0	0	0	0.0170614	0.0172071	0.017217	0.0161646	0.0168956	0.0145906	0	0	0	0	0	0	0.00217569	0.00211987	0.00287875
29	6.23	115.003	Unknown	[M-H]-	ion correlated with 725; ion correlated with 58; ion correlated with 87	0.338	TRUE	null	null	null	null	null	null	999	FALSE	FALSE	FALSE	Unit NormalizedByInternalStandardPeakHeight by alignment ID=653	FALSE	FALSE	null	null	null	null	null	null	null	30.24	115.00213:12247 116.00548:1164 117.00884:550	49.99479:56 50.02559:24 50.03049:50 50.08887:29 50.09851:37 50.20033:28 50.44147:48 50.4729:50 50.56814:24 50.66212:30 50.67061:39 50.70382:25 50.73162:40 50.76407:30 50.85134:50 50.93299:33 51.00857:72 51.08595:19 51.11034:21 51.12657:23 51.16825:25 51.26949:41 51.28766:39 51.31712:33 51.32509:20 51.36619:20 51.37196:24 51.42365:26 51.43159:33 51.45474:33 51.4786:47 51.54317:29 51.55422:20 51.59…	0.00233455	0	0	0	0.0034754	0.00307567	0.00315817	0.00302286	0.00291257	0.00284044	0	0	0	0.00310517	0.00306472	0.00283945	0	0	0
30	9.996	115.017	Unknown	[M-H]-	ion correlated with 10; ion correlated with 11; adduct linked to 154_[M+FA-H]-; similar chromatogram in higher mz_488	0.766	TRUE	null	null	null	null	null	null	999	FALSE	FALSE	FALSE	Unit NormalizedByInternalStandardPeakHeight by alignment ID=653	FALSE	FALSE	null	null	null	null	null	null	null	25.34	115.01754:19596 116.02089:3396 117.02425:6497	49.97215:435 49.97628:378 49.97943:374 49.99696:303 50.01195:232 50.02903:288 50.03752:301 50.04974:355 50.05493:373 50.06024:390 50.07443:354 50.07738:385 50.08797:275 50.10073:251 50.10584:244 50.11379:258 50.11816:275 50.1265:342 50.13337:333 50.14542:303 50.15972:306 50.16331:291 50.17708:327 50.18085:332 50.1857:362 50.19991:378 50.20975:316 50.22333:361 50.2314:342 50.23948:310 50.24452:324…	0.00373535	0	0	0	0.00421418	0.00404654	0.00435724	0.00401986	0.00402363	0.00416826	0.00315192	0.00434843	0.00464113	0.00435916	0.00449525	0.00420953	0.00450922	0.00477992	0.00519707
31	2.396	115.039	Unknown	[M-H]-	ion correlated with 52; ion correlated with 7; found in higher mz's MsMs_52; found in higher mz's MsMs_801	0.063	TRUE	null	null	null	null	null	null	999	FALSE	FALSE	FALSE	Unit NormalizedByInternalStandardPeakHeight by alignment ID=653	FALSE	FALSE	null	null	null	null	null	null	null	96.07	115.03821:8769 116.04156:1387 117.04492:2547	50.03812:11 50.35553:3 50.52385:3 50.53796:10 50.54285:11 50.895:32 51.17263:1 51.36648:4 51.85287:23 52.05904:14 52.28638:1 52.42607:10 52.78286:5 52.96892:1 53.143:34 54.27659:10 55.00848:13 55.37799:10 55.54659:2 55.74221:10 55.82052:3 55.84751:14 56.1863:9 56.36163:9 56.83598:15 57.06665:1 57.21394:1 57.27075:11 57.43126:9 57.77863:2 57.8118:1 57.83259:5 58.00168:44 58.00587:56 58.0408:7 58.2…	0	0	0	0	0.00140992	0.00143341	0.00148189	0.00143214	0.00156975	0.00120666	0	0	0	0	0	0	0	0	0
32	17.1	116.927	Unknown	[M-H]-		0.457	TRUE	null	null	null	null	null	null	999	FALSE	FALSE	FALSE	Unit NormalizedByInternalStandardPeakHeight by alignment ID=653	FALSE	FALSE	null	null	null	null	null	null	null	17.27	116.92684:64697 117.93019:7367 118.93355:3076	49.9473:50 49.9922:62 49.99598:30 50.00428:26 50.02203:170 50.03689:43 50.05546:19 50.05866:73 50.07591:20 50.10112:38 50.13226:31 50.14315:35 50.16129:22 50.16805:42 50.18381:99 50.19571:74 50.21547:41 50.22033:53 50.22699:44 50.2496:29 50.25407:21 50.25777:31 50.32009:72 50.33384:22 50.351:37 50.36397:23 50.37377:42 50.38179:99 50.39324:27 50.42028:55 50.43653:28 50.45149:25 50.46429:40 50.4744…	0.0123328	0	0	0	0.0269979	0.0250312	0.0267301	0.0261061	0.0262236	0.021339	0.0155205	0.0308286	0.0315311	0.02113	0.0247149	0.0271092	0	0	0.0228273
33	1.521	117.017	Unknown	[M-H]-	adduct linked to 100_[M+Na-2H]-; found in higher mz's MsMs_562; found in higher mz's MsMs_532; found in higher mz's MsMs_460; found in higher mz's MsMs_408; found in higher mz's MsMs_326; found in higher mz's MsMs_182; found in higher mz's MsMs_100; found in higher mz's MsMs_2559; found in higher mz's MsMs_283; found in higher mz's MsMs_223; found in higher mz's MsMs_461	0.989	TRUE	null	null	null	null	null	null	999	FALSE	FALSE	FALSE	Unit NormalizedByInternalStandardPeakHeight by alignment ID=653	FALSE	FALSE	null	null	null	null	null	null	null	14.5	117.01743:73996 118.02078:8341 119.02414:1898	50.0531:17 50.62835:8 50.76652:8 50.7928:8 50.83537:20 50.85805:14 50.92166:8 51.27299:19 51.32512:62 51.33421:40 51.34199:23 51.36042:2 51.41899:9 51.57914:4 51.61489:21 51.71526:18 51.83443:14 52.27284:6 52.29569:2 52.69763:19 52.84071:16 52.86479:9 52.93428:24 53.00463:13 53.19047:16 53.20888:14 53.39241:8 53.49368:30 53.71541:5 53.71951:5 54.19784:12 54.41964:3 54.52074:8 54.5793:2 54.58656:1…	0.0141054	0	0	0	0.0193127	0.0195015	0.01988	0.0188822	0.019786	0.0160556	0.0157677	0.0248184	0.0284128	0.00860423	0.00991823	0.0101513	0.010804	0.0104003	0.0115083
34	18.26	117.033	Unknown	[M-H]-	similar chromatogram in higher mz_392; similar chromatogram in higher mz_419; similar chromatogram in higher mz_658; similar chromatogram in higher mz_659	0.955	TRUE	null	null	null	null	null	null	999	FALSE	FALSE	FALSE	Unit NormalizedByInternalStandardPeakHeight by alignment ID=653	FALSE	FALSE	null	null	null	null	null	null	null	17.95	117.03302:6570 118.03637:1964 119.03973:384	49.98535:16 50.04397:8 50.06133:8 50.17382:38 50.19907:7 50.28276:1 50.29927:18 50.36868:21 50.48579:55 50.7607:36 50.77644:10 50.78128:10 50.9026:7 50.91681:10 51.24347:0 51.30933:21 51.31992:26 51.36036:36 51.36448:34 51.39187:1 51.39981:28 51.4073:27 51.45539:36 51.85727:13 51.88617:23 51.89093:18 51.93066:2 52.241:30 52.27903:13 52.28219:15 52.28988:9 52.44367:38 52.45654:27 52.63628:12 52.65…	0.00125242	0	0	0	0.00220005	0.00143711	0.00158428	0.00165358	0.00199506	0.0014655	0.00113073	0.00223252	0.00163622	0.00157087	0.00157467	0.00195576	0.00181524	0.00216036	0.00167716
35	9.995	117.033	Unknown	[M-H]-		0.383	TRUE	null	null	null	null	null	null	999	FALSE	FALSE	FALSE	Unit NormalizedByInternalStandardPeakHeight by alignment ID=653	FALSE	FALSE	null	null	null	null	null	null	null	9.72	117.0331:6528 118.03645:869 119.03981:751	49.94721:177 49.9535:248 49.96442:354 49.96907:392 49.97451:394 49.97834:413 49.98491:340 49.99889:284 50.0086:287 50.01971:334 50.03756:398 50.05719:287 50.0663:274 50.07593:340 50.0962:318 50.10653:317 50.1374:397 50.14448:394 50.16138:340 50.1711:311 50.17754:268 50.21833:272 50.22443:270 50.22904:241 50.23669:221 50.24021:269 50.25978:305 50.26567:258 50.27868:246 50.28638:275 50.29884:322 50…	0	0	0	0	0.0010496	0.00105836	0.00102476	0.000996127	0.000986957	0.00108313	0	0.00110558	0	0	0.00106097	0.00108564	0.00107615	0.00118765	0.00122488
36	5.78	119.034	Unknown	[M-H]-		0.602	TRUE	null	null	null	null	null	null	999	FALSE	FALSE	FALSE	Unit NormalizedByInternalStandardPeakHeight by alignment ID=653	FALSE	FALSE	null	null	null	null	null	null	null	9.42	119.0342:25772 120.03755:2733 121.04091:2806	50.03263:25 50.07862:53 50.1693:38 50.2111:23 50.21688:29 50.28584:20 50.29107:20 50.39184:28 50.44328:28 50.45509:40 50.51636:24 50.5271:22 50.54766:23 50.63573:30 50.69161:63 50.7072:23 50.70969:69 50.82895:36 50.87601:44 50.94215:23 50.94688:26 51.0218:27 51.07474:26 51.09163:30 51.2225:68 51.30437:28 51.31675:20 51.34608:20 51.36639:21 51.37579:32 51.48251:29 51.52451:23 51.53315:85 51.55637:…	0.00491275	0	0	0	0.00585698	0.00575209	0.0058677	0.00567798	0.00574004	0.00552686	0.0106797	0.0171116	0.0163803	0.00239815	0.0025512	0.00220896	0.00112749	0.00120292	0.00110779
37	4.749	119.049	Unknown	[M-H]-	ion correlated with 165	0.357	TRUE	null	null	null	null	null	null	999	FALSE	FALSE	FALSE	Unit NormalizedByInternalStandardPeakHeight by alignment ID=653	FALSE	FALSE	null	null	null	null	null	null	null	11.3	119.04855:13097 120.0519:2400 121.05526:269	49.99551:19 50.05273:53 50.0604:52 50.08676:21 50.1386:24 50.1957:31 50.29311:76 50.32806:36 50.42889:21 50.45412:19 50.51229:19 50.53463:34 50.68353:22 50.70948:21 50.71773:35 50.76829:21 50.7977:25 50.9413:22 50.94558:34 50.9944:45 51.0079:21 51.04787:24 51.1221:62 51.27781:21 51.28398:20 51.30142:30 51.34944:26 51.44659:23 51.46289:30 51.49824:24 51.5515:99 51.63747:42 51.69858:21 51.7031:20 5…	0.00249659	0	0	0	0.00344637	0.00288988	0.00295267	0.0027566	0.00260134	0.0028168	0	0	0	0.00345039	0.003543	0.00312541	0	0	0
38	7.408	119.049	Unknown	[M-H]-		0.097	TRUE	null	null	null	null	null	null	999	FALSE	FALSE	FALSE	Unit NormalizedByInternalStandardPeakHeight by alignment ID=653	FALSE	FALSE	null	null	null	null	null	null	null	65.99	119.04816:16233 120.05151:4080 121.05487:474	50.09172:17 50.22004:2 50.25647:19 50.41993:3 50.4986:4 50.5635:16 50.58854:0 50.59491:0 50.66136:25 50.75331:0 50.9024:2 50.94551:2 50.9566:0 51.0563:16 51.12594:0 51.15377:17 51.16045:9 51.21105:1 51.55463:12 51.79777:7 51.80291:1 51.81134:7 52.129:3 52.17389:12 52.21478:11 52.39318:1 52.40892:44 52.52794:42 52.56837:6 52.61795:26 52.62422:19 52.72203:1 52.75286:19 52.76274:3 52.94408:17 52.949…	0.00309429	0	0	0	0.0034919	0.00228493	0.00220321	0.00187453	0.00161988	0.00290652	0	0	0	0	0	0	0	0	0
39	14.699	119.049	Unknown	[M+Na-2H]-	ion correlated with 455; ion correlated with 123; found in higher mz's MsMs_123; adduct linked to 60_[M+Cl]-	0.138	TRUE	null	null	null	null	null	null	999	FALSE	FALSE	FALSE	Unit NormalizedByInternalStandardPeakHeight by alignment ID=653	FALSE	FALSE	null	null	null	null	null	null	null	25	119.04839:20181 120.05174:3137 121.0551:517	49.97281:24 49.99763:20 50.12358:22 50.14065:30 50.15827:33 50.19093:57 50.21291:19 50.28914:33 50.31017:27 50.41793:30 50.42425:92 50.44633:21 50.51347:27 50.51869:36 50.57667:28 50.60254:19 50.60605:25 50.62148:21 50.62674:20 50.6552:22 50.66595:20 50.68463:55 50.68814:16 50.69452:74 50.72938:19 50.73606:33 50.74177:20 50.76071:24 50.77851:28 50.79002:44 50.87476:20 50.89628:21 50.95423:21 51.0…	0.00384702	0	0	0	0.00372931	0.00330037	0.00318179	0.00277172	0.00271445	0.00381215	0	0	0	0	0	0	0	0	0
40	5.81	119.049	Unknown	[M-H]-		0.149	TRUE	null	null	null	null	null	null	999	FALSE	FALSE	FALSE	Unit NormalizedByInternalStandardPeakHeight by alignment ID=653	FALSE	FALSE	null	null	null	null	null	null	null	16.88	119.04842:10552 120.05177:1388 121.05513:170	50.01475:30 50.12444:20 50.14545:23 50.15729:27 50.2505:25 50.26127:44 50.31816:20 50.33058:22 50.39697:33 50.41553:21 50.48158:20 50.68016:31 50.82635:42 50.84403:37 50.93823:24 50.95157:21 51.00146:35 51.02253:20 51.02955:20 51.12332:35 51.1367:36 51.15543:19 51.23693:26 51.24677:21 51.30885:21 51.38876:22 51.69659:24 51.71496:31 51.86242:36 51.92529:27 51.95118:20 52.13823:27 52.23417:41 52.34…	0	0	0	0	0	0	0	0	0	0	0	0	0	0	0	0	0	0	0
41	6.854	119.049	Unknown	[M-H]-		0.416	TRUE	null	null	null	null	null	null	999	FALSE	FALSE	FALSE	Unit NormalizedByInternalStandardPeakHeight by alignment ID=653	FALSE	FALSE	null	null	null	null	null	null	null	3.9	119.04831:6392 120.05166:1117 121.05502:424	49.94293:21 49.95378:40 49.97002:29 50.07867:20 50.11821:21 50.2632:31 50.37378:23 50.52409:26 50.60883:26 50.62507:20 50.66996:54 50.681:45 50.74258:21 50.95207:28 50.97291:78 50.99524:25 51.31503:21 51.40256:67 51.49004:24 51.71172:57 51.78385:25 51.85912:23 52.09052:19 52.14117:26 52.18406:23 52.27911:20 52.37519:24 52.40916:29 52.48347:53 52.54229:21 52.56769:31 52.70439:22 52.86886:21 52.883…	0.0012184	0	0	0	0.00150745	0.00153297	0.00154292	0.00140913	0.00143072	0.00116129	0	0	0	0	0	0	0.00137078	0.00121353	0.00140475
42	17.305	121.064	Unknown	[M-H]-	ion correlated with 314; similar chromatogram in higher mz_48; found in higher mz's MsMs_48	0.632	TRUE	null	null	null	null	null	null	999	FALSE	FALSE	FALSE	Unit NormalizedByInternalStandardPeakHeight by alignment ID=653	FALSE	FALSE	null	null	null	null	null	null	null	6.26	121.06445:10360 122.0678:2438 123.07116:383	49.96797:26 50.05631:21 50.08525:86 50.1435:22 50.15842:22 50.16403:47 50.19043:20 50.28352:46 50.33196:19 50.36957:22 50.3841:22 50.4732:31 50.48317:19 50.53084:53 50.56069:23 50.56576:23 50.60036:28 50.72418:25 50.74457:29 50.79963:27 50.81851:26 50.86739:29 50.96658:25 51.00675:44 51.01493:20 51.10949:29 51.12941:23 51.14562:20 51.20671:49 51.22313:43 51.24359:21 51.25143:19 51.33207:19 51.338…	0.00197479	0	0	0	0.00233453	0.00219861	0.0024524	0.00233859	0.00234163	0.00220846	0	0	0	0	0	0	0.00381022	0.00294533	0.00347978
43	9.997	122.035	Unknown	[M-H]-		0.48	TRUE	null	null	null	null	null	null	999	FALSE	FALSE	FALSE	Unit NormalizedByInternalStandardPeakHeight by alignment ID=653	FALSE	FALSE	null	null	null	null	null	null	null	9.72	122.03597:5287 123.03932:88472 124.04268:6959	49.97215:435 49.97628:378 49.97943:374 49.99696:303 50.01195:232 50.02903:288 50.03752:301 50.04974:355 50.05493:373 50.06024:390 50.07443:354 50.07738:385 50.08797:275 50.10073:251 50.10584:244 50.11379:258 50.11816:275 50.1265:342 50.13337:333 50.14542:303 50.15972:306 50.16331:291 50.17708:327 50.18085:332 50.1857:362 50.19991:378 50.20975:316 50.22333:361 50.2314:342 50.23948:310 50.24452:324…	0.00100776	0	0	0	0.00115955	0.0011711	0.00121527	0.00116106	0.00112822	0.00108815	0	0.00124763	0.00133601	0.00108482	0.00120676	0.00128356	0.00122384	0.00135807	0.00134768
44	9.997	123.044	Unknown	[M-H]-	ion correlated with 278; ion correlated with 334; found in higher mz's MsMs_55	0.903	TRUE	null	null	null	null	null	null	999	FALSE	FALSE	FALSE	Unit NormalizedByInternalStandardPeakHeight by alignment ID=653	FALSE	FALSE	null	null	null	null	null	null	null	50.76	123.04366:60580 124.04701:6907 125.05037:1252	49.97215:435 49.97628:378 49.97943:374 49.99696:289 50.01195:217 50.02903:271 50.03752:301 50.04974:348 50.05493:368 50.06024:377 50.07443:352 50.07738:379 50.08797:262 50.10073:248 50.10584:240 50.11379:258 50.11816:274 50.1265:334 50.13337:323 50.14542:278 50.15972:288 50.16331:270 50.17708:316 50.18085:323 50.1857:362 50.19991:373 50.20975:314 50.22333:358 50.2314:340 50.23948:300 50.24452:322…	0.011548	0	0	0	0.01356	0.0135265	0.0142916	0.0132842	0.0135355	0.012535	0.0102032	0.0143833	0.016014	0.0134021	0.0145287	0.0146952	0.0144293	0.0154096	0.0163933
45	2.982	123.044	Unknown	[M-H]-	ion correlated with 328; found in higher mz's MsMs_86; found in higher mz's MsMs_215; found in higher mz's MsMs_184; found in higher mz's MsMs_127; found in higher mz's MsMs_68	0.881	TRUE	null	null	null	null	null	null	999	FALSE	FALSE	FALSE	Unit NormalizedByInternalStandardPeakHeight by alignment ID=653	FALSE	FALSE	null	null	null	null	null	null	null	45.62	123.0433:45223 124.04665:7297 125.05001:901	49.95114:10 50.11875:12 50.23046:14 50.24459:14 50.25971:32 50.50611:7 50.52163:12 50.53357:14 50.54041:12 50.57039:5 50.71375:10 50.74307:12 50.80941:26 50.92982:2 51.02239:29 51.30866:10 51.32644:16 51.33508:11 51.39304:37 51.49509:16 51.54523:10 51.54902:10 51.61352:7 51.62301:6 51.7:11 51.7759:14 51.79681:20 51.82891:18 51.94724:14 52.34913:7 52.38027:19 52.44461:4 52.6077:1 52.62988:0 52.680…	0.00862046	0	0	0	0.0125053	0.0119706	0.0125695	0.0119734	0.012274	0.00993048	0.00353896	0.00740017	0.00814857	0.0250926	0.0311758	0.0280334	0.00799303	0.00882518	0.00749746
46	7.294	125.022	Unknown	[M-H]-	found in higher mz's MsMs_689	0.29	TRUE	null	null	null	null	null	null	999	FALSE	FALSE	FALSE	Unit NormalizedByInternalStandardPeakHeight by alignment ID=653	FALSE	FALSE	null	null	null	null	null	null	null	14.75	125.02286:6593 126.02621:991 127.02957:771	49.97758:33 50.01429:56 50.04342:29 50.05965:31 50.12474:20 50.12957:33 50.17001:23 50.27084:20 50.2977:20 50.34179:21 50.38965:23 50.40067:22 50.41541:19 50.4762:25 50.50154:35 50.55945:23 50.5665:50 50.5884:28 50.66:27 50.70245:33 50.73661:24 50.7882:67 50.79445:20 50.79914:20 50.83215:19 50.89036:24 50.9413:24 51.03146:42 51.03965:66 51.1478:31 51.24511:32 51.24936:25 51.31013:38 51.45795:21 5…	0	0	0	0	0.00106006	0	0	0	0	0	0	0	0	0	0	0	0.00141587	0.00128545	0.00124655
47	1.48	125.023	Unknown	[M-H]-		0.242	TRUE	null	null	null	null	null	null	999	FALSE	FALSE	FALSE	Unit NormalizedByInternalStandardPeakHeight by alignment ID=653	FALSE	FALSE	null	null	null	null	null	null	null	14.14	125.02266:8806 126.02601:1388 127.02937:1781	50.09368:17 50.72023:13 50.93948:10 50.988:44 51.39242:21 51.47385:11 51.5604:0 51.80146:15 52.31768:10 52.81564:13 53.06349:11 53.3406:10 53.44346:1 54.01374:6 54.25743:11 54.6389:5 54.73397:8 55.05467:37 55.78661:2 55.83017:10 56.00055:14 56.0115:16 56.32661:8 56.34903:13 56.67535:0 56.84861:25 57.16991:2 57.27834:21 57.31842:22 57.44523:3 57.58077:19 57.6365:10 58.12584:9 58.74383:6 58.88139:7…	0	0	0	0	0.00141597	0.00131109	0.00147603	0.00137677	0.00153445	0.0010976	0	0.0012026	0.00188664	0	0	0	0	0	0
48	17.306	125.095	Unknown	[M-H]-		0.468	TRUE	null	null	null	null	null	null	999	FALSE	FALSE	FALSE	Unit NormalizedByInternalStandardPeakHeight by alignment ID=653	FALSE	FALSE	null	null	null	null	null	null	null	12.25	125.09549:5312 126.09884:1133 127.1022:247	49.96797:26 50.05631:21 50.08525:86 50.1435:22 50.15842:22 50.16403:47 50.19043:20 50.28352:46 50.33196:19 50.36957:22 50.3841:22 50.4732:31 50.48317:19 50.53084:53 50.56069:23 50.56576:23 50.60036:28 50.72418:25 50.74457:29 50.79963:27 50.81851:26 50.86739:29 50.96658:25 51.00675:44 51.01493:20 51.10949:29 51.12941:23 51.14562:20 51.20671:49 51.22313:43 51.24359:21 51.25143:19 51.33207:19 51.338…	0.00101257	0	0	0	0.00114532	0.00121368	0.00128993	0.00124212	0.00121863	0.00111208	0	0	0	0	0	0	0.00173252	0.0014755	0.00174876
49	1.377	127.039	Unknown	[M-H]-	ion correlated with 140; found in higher mz's MsMs_140	0.063	TRUE	null	null	null	null	null	null	999	FALSE	FALSE	FALSE	Unit NormalizedByInternalStandardPeakHeight by alignment ID=653	FALSE	FALSE	null	null	null	null	null	null	null	53.3	127.03809:5879 128.04144:2006 129.0448:793	49.94597:28 49.94982:20 50.30222:22 50.43454:25 50.47527:20 50.5066:24 50.60543:19 50.66713:24 50.67902:20 51.01514:34 51.07959:23 51.08291:24 51.15089:25 51.16297:47 51.20708:20 51.3602:25 51.41715:34 51.54571:20 51.62722:63 51.6752:24 51.75938:21 52.1865:19 52.27997:27 52.299:25 52.43387:21 52.57663:20 52.6501:27 52.71042:23 52.81266:45 52.94252:25 52.94823:40 53.00035:21 53.33504:31 53.37619:2…	0.00112063	0	0	0	0.00156017	0.00137702	0.00130596	0.00132562	0.00135016	0.00126569	0	0	0	0	0	0	0	0	0
50	1.267	128.034	Unknown	[M-H]-		0.9	TRUE	null	null	null	null	null	null	999	FALSE	FALSE	FALSE	Unit NormalizedByInternalStandardPeakHeight by alignment ID=653	FALSE	FALSE	null	null	null	null	null	null	null	140.04	128.03366:26710 129.03701:2911 130.04037:1312	50.01543:4 50.2719:8 50.28507:3 50.34138:15 50.76436:4 51.74199:7 52.25284:0 52.26699:9 52.56229:6 53.05402:4 55.38738:14 56.05629:5 56.55894:2 56.59007:3 56.76297:1 57.01255:165 57.26828:0 57.81051:2 58.00162:8 59.17673:2 59.92537:7 60.31379:0 60.70132:16 60.95464:15 61.79169:10 61.81514:4 61.90769:12 61.98704:765 62.73846:10 62.98577:61 63.19593:1 64.39705:12 64.47392:10 65.04356:26 65.66242:6 …	0.00509155	0	0	0	0.00735854	0.00720726	0.00798868	0.00759476	0.00785395	0.00562248	0	0.00108919	0.00150888	0.00165604	0.00146509	0.00251116	0.0176558	0.0156472	0.0349613
51	1.067	129.017	Unknown	[M-H]-	found in higher mz's MsMs_106	0.651	TRUE	null	null	null	null	null	null	999	FALSE	FALSE	FALSE	Unit NormalizedByInternalStandardPeakHeight by alignment ID=653	FALSE	FALSE	null	null	null	null	null	null	null	25.78	129.01746:10512 130.02081:960 131.02417:813	50.19593:21 50.21888:38 50.26659:21 50.3186:30 50.48507:21 50.50398:21 50.51733:36 50.53198:49 50.54892:27 50.58936:88 50.64769:26 50.71722:23 50.83804:24 50.99193:26 51.11073:19 51.11806:21 51.30858:20 51.32507:39 51.41706:44 51.44616:24 51.62247:29 51.69468:23 51.77866:42 51.83874:28 52.04503:22 52.11307:21 52.32642:28 52.4109:28 52.43545:44 52.47421:24 52.52602:21 52.52952:25 52.53741:20 52.54…	0.00200382	0	0	0	0.00315049	0.00260816	0.00262553	0.00254848	0.0026878	0.00219709	0	0	0	0	0	0	0.00290972	0.00302869	0.00328383
52	2.41	129.054	Unknown	[M-H]-	ion correlated with 31; ion correlated with 7; found in higher mz's MsMs_801	0.033	TRUE	null	null	null	null	null	null	999	FALSE	FALSE	FALSE	Unit NormalizedByInternalStandardPeakHeight by alignment ID=653	FALSE	FALSE	null	null	null	null	null	null	null	167.74	129.05386:6408 130.05721:1295 131.06057:493	50.27092:63 50.27665:38 50.44337:24 50.50778:26 50.87771:31 50.91755:23 50.99502:26 51.20024:24 51.26575:49 51.486:32 51.52627:21 51.55148:20 51.56185:30 51.59441:59 52.07581:20 52.1182:31 52.12382:21 52.25803:30 52.37371:20 52.69625:26 52.72565:53 52.96095:44 52.96693:21 53.03743:51 53.18149:26 53.21482:25 53.30481:19 53.39153:24 53.43946:31 53.54391:24 53.6095:20 53.87618:22 53.88921:26 53.9182…	0	0	0	0	0	0.00105839	0	0	0.00120829	0	0	0	0	0	0	0	0	0	0
53	2.242	131.033	Unknown	[M-H]-		0.264	TRUE	null	null	null	null	null	null	999	FALSE	FALSE	FALSE	Unit NormalizedByInternalStandardPeakHeight by alignment ID=653	FALSE	FALSE	null	null	null	null	null	null	null	17.1	131.03336:8694 132.03671:1096 133.04007:455	49.97299:21 50.08886:30 50.19543:20 50.34149:37 50.45401:32 50.45833:53 50.66822:77 50.70377:19 50.78959:26 50.82311:20 50.83462:21 50.89629:64 50.91376:22 50.96544:25 51.03679:19 51.09792:46 51.10426:44 51.13378:23 51.14659:24 51.16788:37 51.28033:23 51.6071:41 51.69334:40 51.71423:22 51.81442:22 51.93026:30 51.94442:21 51.96939:25 52.03794:21 52.17321:33 52.24395:21 52.31023:34 52.35137:30 52.4…	0	0	0	0	0.0013979	0.0012139	0.00129215	0.00117958	0.00116294	0	0	0	0	0	0	0	0.00122689	0.00120507	0.00110736
54	8.209	131.07	Unknown	[M-H]-		0.13	TRUE	null	null	null	null	null	null	999	FALSE	FALSE	FALSE	Unit NormalizedByInternalStandardPeakHeight by alignment ID=653	FALSE	FALSE	null	null	null	null	null	null	null	17.4	131.06955:7530 132.0729:1127 133.07626:130	50.14751:44 50.2981:3 50.42524:10 50.65819:8 50.66325:7 50.68266:7 51.08641:1 51.33664:43 51.6143:5 51.61984:13 51.78371:28 51.90199:34 51.93354:31 51.93671:28 52.05153:1 52.17791:28 52.23248:11 52.32061:10 52.33424:21 52.34676:16 52.40824:3 52.42886:22 52.51571:13 52.56483:3 52.87128:20 52.87755:24 53.12738:16 53.13558:13 53.32942:26 53.3809:15 53.39134:23 53.50354:3 53.60973:14 53.62547:20 53.6…	0	0	0	0	0.00121081	0	0	0	0	0.00109434	0.00214854	0.00303124	0.00237367	0	0	0	0	0	0
55	9.999	132.02	Unknown	[M+Na-2H]-	ion correlated with 203; ion correlated with 703; ion correlated with 963; adduct linked to 430_[2M+FA-H]-; found in higher mz's MsMs_2537	0.944	TRUE	null	null	null	null	null	null	999	FALSE	FALSE	FALSE	Unit NormalizedByInternalStandardPeakHeight by alignment ID=653	FALSE	FALSE	null	null	null	null	null	null	null	201.55	132.0202:175738 133.02355:1165507 134.02691:151706	49.97215:431 49.97628:373 49.97943:367 49.99696:273 50.01195:205 50.02903:259 50.03752:291 50.04974:333 50.05493:351 50.06024:361 50.07443:335 50.07738:361 50.08797:251 50.10073:236 50.10584:229 50.11379:253 50.11816:263 50.1265:320 50.13337:309 50.14542:266 50.15972:272 50.16331:255 50.17708:301 50.18085:309 50.1857:347 50.19991:360 50.20975:304 50.22333:345 50.2314:329 50.23948:289 50.24452:310…	0.0334996	0	0	0	0.0358812	0.0351683	0.0375014	0.0354356	0.0359142	0.0350816	0.0274537	0.0376129	0.041219	0.0364381	0.0381094	0.0385932	0.0386821	0.0416085	0.0459542
56	13.046	132.02	Unknown	[M-H]-	ion correlated with 70; ion correlated with 217; ion correlated with 206; ion correlated with 335; ion correlated with 3124; ion correlated with 3170; ion correlated with 1077; ion correlated with 144; ion correlated with 193; ion correlated with 277; ion correlated with 1090; found in higher mz's MsMs_80; found in higher mz's MsMs_217; found in higher mz's MsMs_277; found in higher mz's MsMs_206…	0.13	TRUE	null	null	null	null	null	null	999	FALSE	FALSE	FALSE	Unit NormalizedByInternalStandardPeakHeight by alignment ID=653	FALSE	FALSE	null	null	null	null	null	null	null	47.41	132.01993:12985 133.02328:16332 134.02664:30296	49.97168:5 49.98616:7 49.99711:3 50.00681:4 50.03501:12 50.07225:3 50.12628:15 50.13837:25 50.15374:27 50.182:18 50.24166:23 50.24633:36 50.27188:39 50.28032:30 50.29424:41 50.30005:21 50.31384:17 50.35989:12 50.40718:44 50.4115:32 50.42065:25 50.42688:18 50.46614:12 50.49152:45 50.5161:26 50.5611:0 50.56616:14 50.56948:5 50.61697:12 50.66984:1 50.71682:9 50.72033:13 50.77544:15 50.7875:56 50.805…	0.00247531	0	0	0	0.00289322	0.00285012	0.00292263	0.0027132	0.00274889	0.0026382	0	0	0	0	0	0	0	0	0
57	15.276	132.021	Unknown	[M-H]-	ion correlated with 129; found in higher mz's MsMs_116	0.52	TRUE	null	null	null	null	null	null	999	FALSE	FALSE	FALSE	Unit NormalizedByInternalStandardPeakHeight by alignment ID=653	FALSE	FALSE	null	null	null	null	null	null	null	27.61	132.02002:14195 133.02337:139909 134.02673:12067	49.95054:13 49.99875:53 50.03627:20 50.06522:62 50.08844:46 50.10989:34 50.12529:0 50.15408:0 50.21334:24 50.24769:46 50.27139:85 50.31185:23 50.32059:10 50.37142:22 50.39936:39 50.49865:12 50.55444:14 50.57502:11 50.67595:40 50.76723:44 50.78403:14 50.84956:26 50.93515:1 51.0745:13 51.12148:18 51.1247:19 51.13513:41 51.18102:20 51.27361:31 51.27665:35 51.29428:42 51.32196:24 51.33494:34 51.35052…	0.00270587	0	0	0	0.00311186	0.002472	0.00265843	0.00249259	0.00263082	0.0027144	0	0.00132632	0.00145626	0.00324158	0.00256812	0.0025566	0.00133469	0.00115009	0.00124683
58	6.23	133.013	Unknown	[M-H]-	found in higher mz's MsMs_564; adduct linked to 216_[M+FA-H]-; found in higher mz's MsMs_2567; found in higher mz's MsMs_725; found in higher mz's MsMs_216; found in higher mz's MsMs_204; found in higher mz's MsMs_87	0.349	TRUE	null	null	null	null	null	null	999	FALSE	FALSE	FALSE	Unit NormalizedByInternalStandardPeakHeight by alignment ID=653	FALSE	FALSE	null	null	null	null	null	null	null	24.59	133.0126:68135 134.01595:6037 135.01931:1463	49.99479:14 50.08887:6 50.09851:10 50.20033:25 50.70382:39 50.85134:25 50.93299:39 51.00857:21 51.08595:10 51.11034:28 51.12657:22 51.16825:2 51.26949:39 51.28766:28 51.31712:18 51.32509:14 51.36619:5 51.42365:3 51.4786:3 51.68486:16 51.69487:9 51.84695:1 52.00159:13 52.01221:10 52.09316:29 52.16674:3 52.24664:3 52.42895:2 52.43993:9 52.55445:45 52.60333:19 52.74693:2 52.7983:13 53.01222:1 53.188…	0.0129882	0	0	0	0.0182122	0.0154417	0.0160533	0.0151897	0.0151549	0.0155874	0	0	0	0.016508	0.0160864	0.0147357	0	0	0
59	6.071	133.027	Unknown	[M-H]-	found in higher mz's MsMs_980; similar chromatogram in higher mz_256; found in higher mz's MsMs_805; found in higher mz's MsMs_96	0.126	TRUE	null	null	null	null	null	null	999	FALSE	FALSE	FALSE	Unit NormalizedByInternalStandardPeakHeight by alignment ID=653	FALSE	FALSE	null	null	null	null	null	null	null	19.78	133.02724:32320 134.03059:9893 135.03395:45549	49.94255:1 50.01245:25 50.08172:2 50.25761:1 50.30449:6 50.37881:1 50.8:9 50.95118:1 51.01005:19 51.04935:16 51.14723:4 51.25714:37 51.5793:31 51.62136:5 51.63712:24 51.64026:28 51.65269:36 51.66036:22 51.78039:19 51.85939:1 51.89076:9 51.92421:18 52.05947:42 52.06979:14 52.30479:1 52.41207:27 52.44179:3 52.45789:47 52.47926:41 52.89963:1 52.9861:5 52.99831:8 53.01173:10 53.03127:6 53.36457:8 53.…	0	0	0	0	0	0	0	0	0	0	0	0	0	0	0	0	0	0	0
60	14.708	133.028	Unknown	[M+Cl]-	adduct linked to 39_[M+Na-2H]-; similar chromatogram in higher mz_2203; found in higher mz's MsMs_156; found in higher mz's MsMs_128	0.39	TRUE	null	null	null	null	null	null	999	FALSE	FALSE	FALSE	Unit NormalizedByInternalStandardPeakHeight by alignment ID=653	FALSE	FALSE	null	null	null	null	null	null	null	6.2	133.02733:19324 134.03068:3671 135.03404:8316	49.97281:20 49.99763:36 50.12358:15 50.14065:8 50.15827:33 50.19093:12 50.28914:22 50.31017:1 50.41793:11 50.42425:11 50.44633:2 50.51869:3 50.57667:22 50.60254:11 50.60605:10 50.62148:56 50.62674:46 50.6552:24 50.66595:34 50.68463:38 50.68814:37 50.69452:40 50.76071:4 50.77851:58 50.79002:55 50.95423:38 51.01885:23 51.11708:54 51.22369:70 51.23743:68 51.28141:7 51.30346:4 51.31327:36 51.38874:69…	0.00368352	0	0	0	0	0	0	0	0	0	0.00253511	0.00461133	0.00482871	0.00815587	0.00616895	0.00701509	0	0	0.00306018
61	4.361	133.028	Unknown	[M-H]-	ion correlated with 2573; ion correlated with 149; ion correlated with 2202; ion correlated with 2330; ion correlated with 1907; ion correlated with 474; ion correlated with 118; ion correlated with 14; ion correlated with 300; ion correlated with 109; found in higher mz's MsMs_479; found in higher mz's MsMs_363; found in higher mz's MsMs_149; found in higher mz's MsMs_118; found in higher mz's M…	0.126	TRUE	null	null	null	null	null	null	999	FALSE	FALSE	FALSE	Unit NormalizedByInternalStandardPeakHeight by alignment ID=653	FALSE	FALSE	null	null	null	null	null	null	null	7.33	133.02766:54933 134.03101:11474 135.03437:70290	50.01409:1 50.05647:9 50.06803:6 50.07642:26 50.08217:36 50.08696:35 50.09609:31 50.10905:14 50.11773:14 50.13193:18 50.16252:14 50.18637:43 50.19972:38 50.23021:24 50.23741:24 50.24663:13 50.31415:9 50.46545:11 50.55795:30 50.56722:26 50.6068:16 50.64492:2 50.66675:20 50.67761:9 50.73137:25 50.74346:53 50.74891:45 50.75628:42 50.8347:18 50.85424:8 50.88472:34 50.90248:16 50.98013:6 51.04799:13 5…	0	0	0	0	0	0	0	0	0	0	0	0	0	0	0	0	0	0	0
62	10.002	133.028	Unknown	[M-H]-	ion correlated with 211; found in higher mz's MsMs_154; found in higher mz's MsMs_271; adduct linked to 211_[M+FA-H]-; found in higher mz's MsMs_211; adduct linked to 703_[2M+FA-H]-; found in higher mz's MsMs_963; found in higher mz's MsMs_703; found in higher mz's MsMs_430; found in higher mz's MsMs_334; found in higher mz's MsMs_279; found in higher mz's MsMs_278; found in higher mz's MsMs_222;…	0.97	TRUE	null	null	null	null	null	null	999	FALSE	FALSE	FALSE	Unit NormalizedByInternalStandardPeakHeight by alignment ID=653	FALSE	FALSE	null	null	null	null	null	null	null	122.41	133.02791:763859 134.03126:151706 135.03462:510631	49.97215:430 49.97628:372 49.97943:365 49.99696:272 50.01195:204 50.02903:258 50.03752:290 50.04974:333 50.05493:351 50.06024:361 50.07443:335 50.07738:361 50.08797:250 50.10073:235 50.10584:228 50.11379:251 50.11816:261 50.1265:319 50.13337:308 50.14542:265 50.15972:271 50.16331:255 50.17708:301 50.18085:309 50.1857:346 50.19991:360 50.20975:304 50.22333:344 50.2314:327 50.23948:288 50.24452:309…	0.145609	0	0	0	0.157258	0.153393	0.161199	0.151231	0.15576	0.154633	0.1229	0.164502	0.175698	0.157557	0.1643	0.165537	0.168478	0.179488	0.194187
63	12.652	133.028	Unknown	[M-H]-	found in higher mz's MsMs_224	0.115	TRUE	null	null	null	null	null	null	999	FALSE	FALSE	FALSE	Unit NormalizedByInternalStandardPeakHeight by alignment ID=653	FALSE	FALSE	null	null	null	null	null	null	null	11.27	133.02751:31865 134.03086:7153 135.03422:22317	50.035:42 50.23714:25 50.29085:24 50.31431:32 50.34612:38 50.36623:28 50.39947:20 50.47594:23 50.67797:10 50.76517:35 50.78443:20 50.79015:15 50.82648:1 50.87271:9 50.88036:12 50.90466:5 50.92579:14 50.94348:8 50.97282:1 51.01929:52 51.05708:48 51.08857:11 51.11303:19 51.13716:26 51.14157:30 51.23947:20 51.34975:25 51.39993:63 51.4352:2 51.49483:37 51.524:22 51.54971:3 51.68369:6 51.71902:10 51.7…	0	0	0	0	0	0	0	0	0	0	0.0063049	0.0115701	0.0109059	0	0	0	0	0	0
64	5.306	133.028	Unknown	[M-H]-	adduct linked to 214_[M+FA-H]-; found in higher mz's MsMs_214; found in higher mz's MsMs_661; found in higher mz's MsMs_384	0.234	TRUE	null	null	null	null	null	null	999	FALSE	FALSE	FALSE	Unit NormalizedByInternalStandardPeakHeight by alignment ID=653	FALSE	FALSE	null	null	null	null	null	null	null	6.81	133.02727:9518 134.03062:2497 135.03398:2232	50.23263:20 50.25275:21 50.25829:64 50.53598:20 50.92791:41 50.99413:20 51.11269:70 51.14996:30 51.16388:20 51.21248:30 51.24411:33 51.30672:34 51.34093:22 51.41687:24 51.52284:30 51.61413:24 51.74385:21 51.87192:36 51.92276:21 51.99924:20 52.12356:31 52.18584:24 52.20036:29 52.24595:26 52.40244:25 52.44013:22 52.53554:66 52.61654:28 52.71122:24 52.73008:30 52.86797:21 52.87174:25 53.1118:26 53.2…	0	0	0	0	0	0	0	0	0	0	0	0	0	0	0	0	0	0	0
65	15.278	133.028	Unknown	[M-H]-	ion correlated with 827; found in higher mz's MsMs_151; adduct linked to 705_[2M+FA-H]-; found in higher mz's MsMs_705; found in higher mz's MsMs_1249; found in higher mz's MsMs_827; found in higher mz's MsMs_708; found in higher mz's MsMs_373; found in higher mz's MsMs_129; found in higher mz's MsMs_116; found in higher mz's MsMs_2880; found in higher mz's MsMs_160	0.643	TRUE	null	null	null	null	null	null	999	FALSE	FALSE	FALSE	Unit NormalizedByInternalStandardPeakHeight by alignment ID=653	FALSE	FALSE	null	null	null	null	null	null	null	16.17	133.0274:65132 134.03075:12067 135.03411:10693	49.95054:14 49.99875:53 50.03627:19 50.06522:62 50.08844:48 50.10989:35 50.15408:1 50.21334:25 50.24769:48 50.27139:87 50.31185:23 50.32059:11 50.37142:24 50.39936:40 50.49865:12 50.55444:16 50.57502:12 50.67595:40 50.76723:43 50.78403:15 50.84956:26 50.93515:2 51.0745:15 51.12148:18 51.1247:19 51.13513:41 51.18102:21 51.27361:34 51.27665:37 51.29428:44 51.32196:26 51.33494:36 51.35052:47 51.3617…	0.0124157	0	0	0	0.0143306	0.0115901	0.0123888	0.0115973	0.0126849	0.0133912	0.00396345	0.00651483	0.00722239	0.0150964	0.0118417	0.0122936	0.00648851	0.00551901	0.00605285
66	1.692	133.049	Unknown	[M-H]-	similar chromatogram in higher mz_824	0.446	TRUE	null	null	null	null	null	null	999	FALSE	FALSE	FALSE	Unit NormalizedByInternalStandardPeakHeight by alignment ID=653	FALSE	FALSE	null	null	null	null	null	null	null	6.71	133.0493:22649 134.05265:5097 135.05601:3062	50.05861:10 50.11081:11 50.25214:5 50.4073:0 50.53943:3 50.55264:13 50.86998:30 50.90086:37 51.21253:18 51.70312:21 51.72302:35 51.74087:2 51.79222:16 51.83138:5 51.86733:10 51.9829:11 52.1022:5 52.10779:6 52.16105:28 52.18944:27 52.27228:10 52.41701:5 52.67352:3 52.70314:7 52.84813:18 52.88163:1 52.92142:22 52.95184:7 52.96505:4 53.08681:6 53.20327:5 53.60512:11 53.61632:15 53.62806:9 53.93152:1…	0	0	0	0	0	0.00374075	0.00377255	0	0.0036964	0	0	0	0	0	0	0	0.00310203	0.00295467	0.00306142
67	9.995	133.146	Unknown	[2M-H]-	ion correlated with 1015; adduct linked to 10_[M+K-2H]-	0.342	TRUE	null	null	null	null	null	null	999	FALSE	FALSE	FALSE	Unit NormalizedByInternalStandardPeakHeight by alignment ID=653	FALSE	FALSE	null	null	null	null	null	null	null	175.59	133.14578:9863 134.14913:563 135.15249:1346	49.94721:167 49.9535:235 49.96442:337 49.96907:373 49.97451:376 49.97834:393 49.98491:325 49.99889:272 50.0086:275 50.01971:319 50.03756:392 50.05719:276 50.0663:262 50.07593:326 50.0962:302 50.10653:304 50.1374:380 50.14448:377 50.16138:327 50.1711:298 50.17754:256 50.21833:261 50.22443:258 50.22904:237 50.23669:213 50.24021:256 50.25978:292 50.26567:246 50.27868:238 50.28638:271 50.29884:310 50…	0	0	0	0	0.00158592	0.00118649	0.00112046	0.000867922	0.00102424	0	0	0.0011834	0	0	0.00123702	0.000954276	0.00170999	0.00158382	0.00222408
68	2.986	134.035	Unknown	[M-H]-		0.32	TRUE	null	null	null	null	null	null	999	FALSE	FALSE	FALSE	Unit NormalizedByInternalStandardPeakHeight by alignment ID=653	FALSE	FALSE	null	null	null	null	null	null	null	8.19	134.03526:6629 135.03861:144777 136.04197:11424	50.00885:25 50.04522:28 50.43252:17 50.86972:16 50.87649:26 51.20059:9 51.42333:16 51.43733:11 51.44199:14 51.63968:30 51.65565:25 51.98222:5 51.99651:3 52.13918:3 52.24665:41 52.26698:30 52.42424:22 52.86606:8 53.60159:37 53.68063:2 54.34055:14 54.47539:9 54.50553:10 54.64117:18 54.65995:18 54.68596:16 54.87666:26 55.18749:13 55.3121:11 55.4646:16 55.67921:24 55.95122:2 55.97047:17 56.18784:25 5…	0	0	0	0	0	0	0	0	0	0	0	0.00120889	0.00139329	0.00466316	0.00603537	0.00517734	0	0.00135511	0
69	5.326	134.036	Unknown	[M+FA-H]-	ion correlated with 253; ion correlated with 2800; found in higher mz's MsMs_214; found in higher mz's MsMs_253; adduct linked to 207_[2M-H]-; found in higher mz's MsMs_82; found in higher mz's MsMs_260; found in higher mz's MsMs_221; found in higher mz's MsMs_661; found in higher mz's MsMs_384	0.361	TRUE	null	null	null	null	null	null	999	FALSE	FALSE	FALSE	Unit NormalizedByInternalStandardPeakHeight by alignment ID=653	FALSE	FALSE	null	null	null	null	null	null	null	64.05	134.03568:45566 135.03903:12211 136.04239:1251	49.96761:29 50.01003:19 50.11928:25 50.15503:33 50.17237:23 50.184:21 50.25623:20 50.36148:39 50.37623:48 50.41488:22 50.51826:33 50.56449:20 50.57815:39 50.61573:27 50.63267:25 50.79365:23 50.84454:24 50.86202:34 50.88176:21 50.8946:22 50.90107:80 50.91993:40 50.95302:65 50.98804:33 50.99651:22 51.02278:27 51.09974:22 51.12939:33 51.14788:29 51.22782:49 51.35574:42 51.36132:35 51.38998:29 51.511…	0.00868594	0	0	0	0.011041	0.00709738	0.00731392	0.00672937	0.0062877	0.00931506	0	0	0	0	0	0	0.00137193	0.00117347	0.0016234
70	13.039	134.036	Unknown	[M-H]-	ion correlated with 217; ion correlated with 206; ion correlated with 335; ion correlated with 3124; ion correlated with 3170; ion correlated with 1077; ion correlated with 56; ion correlated with 144; ion correlated with 193; ion correlated with 277; ion correlated with 1090	0.115	TRUE	null	null	null	null	null	null	999	FALSE	FALSE	FALSE	Unit NormalizedByInternalStandardPeakHeight by alignment ID=653	FALSE	FALSE	null	null	null	null	null	null	null	8.46	134.03555:16539 135.0389:794140 136.04226:66833	49.97168:9 49.98616:15 49.99711:11 50.00681:12 50.03501:9 50.12628:13 50.13837:18 50.15374:15 50.182:3 50.24166:20 50.24633:37 50.27188:41 50.28032:28 50.29424:39 50.30005:20 50.31384:18 50.35989:12 50.40718:48 50.4115:39 50.42065:32 50.42688:24 50.46614:21 50.49152:52 50.5161:23 50.5611:1 50.56616:12 50.56948:2 50.60473:0 50.61697:17 50.66984:1 50.71682:14 50.72033:19 50.77544:8 50.7875:50 50.80…	0.00315266	0	0	0	0.00339195	0.00352349	0.00355885	0.0034805	0.00361402	0.00325317	0	0	0	0	0	0	0	0	0
71	7.958	134.036	Unknown	[M-H]-	ion correlated with 2697; ion correlated with 665	0.086	TRUE	null	null	null	null	null	null	999	FALSE	FALSE	FALSE	Unit NormalizedByInternalStandardPeakHeight by alignment ID=653	FALSE	FALSE	null	null	null	null	null	null	null	9.62	134.03557:116178 135.03892:31965 136.04228:3204	49.956:9 49.96521:32 49.98083:47 49.99702:30 50.0851:24 50.22512:41 50.33392:8 50.36074:7 50.41825:15 50.44885:16 50.47267:10 50.49428:7 50.54863:16 50.563:17 50.61334:25 50.62628:16 50.66309:6 50.72293:13 50.79479:27 50.81701:15 50.86249:10 50.90966:15 50.9143:16 50.91956:10 50.92825:3 50.96751:9 51.05122:12 51.0612:11 51.06409:4 51.19318:13 51.2027:3 51.25241:2 51.31038:15 51.32927:9 51.34685:1…	0	0	0	0	0	0	0	0	0	0	0	0	0	0	0	0	0	0	0
72	14.979	134.893	Unknown	[M-H]-		0.439	TRUE	null	null	null	null	null	null	999	FALSE	FALSE	FALSE	Unit NormalizedByInternalStandardPeakHeight by alignment ID=653	FALSE	FALSE	null	null	null	null	null	null	null	7.31	134.8936:21299 135.89695:4149 136.90031:8991	50.133:12 50.15083:11 50.27391:17 50.28716:17 50.56294:23 51.4587:5 51.64397:31 51.66309:39 51.68271:48 51.69727:31 51.73304:9 51.82616:0 51.83027:8 51.84396:18 51.85501:13 51.86004:6 51.93823:17 51.98293:5 52.38212:21 52.40752:26 52.41848:18 52.4437:6 52.70105:8 52.78136:2 53.01291:5 53.13266:6 53.28964:23 53.41556:31 53.4297:14 53.53535:4 53.54482:35 53.66049:1 53.72035:3 53.72408:4 54.01259:12…	0	0	0	0	0	0.00351773	0.00373341	0.00348	0	0	0	0.00467733	0.00440453	0	0.00325531	0.00345555	0.00411363	0.00460048	0.00323401
73	14.423	134.893	Unknown	[M-H]-		0.353	TRUE	null	null	null	null	null	null	999	FALSE	FALSE	FALSE	Unit NormalizedByInternalStandardPeakHeight by alignment ID=653	FALSE	FALSE	null	null	null	null	null	null	null	5.52	134.89297:17985 135.89632:3493 136.89968:7760	49.96014:12 49.98729:0 50.00841:0 50.02442:6 50.08598:23 50.17113:31 50.18555:14 50.19125:6 50.20729:4 50.31639:1 50.33055:20 50.35572:19 50.38241:15 50.39729:0 50.41724:107 50.43307:0 50.46582:10 50.47443:35 50.50306:10 50.58984:23 50.59356:13 50.62138:29 50.72615:14 50.73253:18 50.79419:9 50.80567:16 50.81975:20 50.82425:34 50.83369:71 50.87064:55 50.87588:21 50.91651:10 50.99096:15 50.99725:23…	0	0	0	0	0	0.00297041	0.00318892	0.00310692	0.00309591	0	0	0	0	0	0	0.00258127	0.00286618	0.00310803	0.00221836
74	5.672	135.029	Unknown	[M-H]-	ion correlated with 586	0.086	TRUE	null	null	null	null	null	null	999	FALSE	FALSE	FALSE	Unit NormalizedByInternalStandardPeakHeight by alignment ID=653	FALSE	FALSE	null	null	null	null	null	null	null	8	135.02827:71416 136.03162:6883 137.03498:2896	50.24451:2 50.30378:6 50.66661:13 50.68218:22 50.87429:9 50.98957:32 51.59497:29 51.78308:17 51.89722:14 51.97452:5 52.04699:24 52.06078:11 52.07631:6 52.08535:13 52.09533:9 52.10151:15 52.1591:5 52.23944:16 52.26109:45 52.26931:31 52.35623:28 52.38191:18 52.54032:15 52.66866:33 52.81035:28 52.82927:15 52.90769:7 53.20696:6 53.30228:3 53.4386:13 53.76283:4 53.85143:13 54.57367:1 54.70815:18 54.76…	0	0	0	0	0	0	0	0	0	0	0	0	0	0	0	0	0	0	0
75	4.067	135.029	Unknown	[M-H]-	found in higher mz's MsMs_736	0.082	TRUE	null	null	null	null	null	null	999	FALSE	FALSE	FALSE	Unit NormalizedByInternalStandardPeakHeight by alignment ID=653	FALSE	FALSE	null	null	null	null	null	null	null	12.67	135.02769:65976 136.03104:7905 137.0344:8010	50.26801:54 50.29232:31 50.44587:22 50.55302:42 50.61604:43 50.6226:40 50.72308:24 50.92418:20 50.93468:21 50.9642:31 50.97279:41 50.99041:61 51.01792:20 51.02123:22 51.17578:26 51.27684:20 51.29692:48 51.30949:35 51.47732:19 51.58672:22 51.59465:20 51.63939:41 51.70876:60 51.71341:20 51.72562:25 51.73878:37 51.77599:20 51.82565:23 51.87883:23 51.88403:37 51.95264:109 51.97152:29 52.03143:22 52.0…	0	0	0	0	0	0	0	0	0	0	0	0	0	0	0	0	0	0	0
76	4.379	135.03	Unknown	[M-H]-	similar chromatogram in higher mz_240; similar chromatogram in higher mz_300; found in higher mz's MsMs_737; found in higher mz's MsMs_587; found in higher mz's MsMs_300; found in higher mz's MsMs_240; found in higher mz's MsMs_2495; found in higher mz's MsMs_2574	0.059	TRUE	null	null	null	null	null	null	999	FALSE	FALSE	FALSE	Unit NormalizedByInternalStandardPeakHeight by alignment ID=653	FALSE	FALSE	null	null	null	null	null	null	null	12.03	135.02908:218500 136.03243:19772 137.03579:16558	49.96728:5 49.99932:23 50.07059:34 50.11754:18 50.32274:9 50.32882:22 50.40456:4 50.4507:3 50.46914:6 50.56986:0 50.61123:10 50.64666:1 50.71622:0 50.76591:6 50.88393:38 50.98493:3 50.98716:13 51.00737:1 51.09788:13 51.10729:11 51.11309:1 51.17796:31 51.18221:31 51.21114:12 51.23001:1 51.23734:13 51.30777:8 51.34323:16 51.38913:14 51.39655:35 51.45096:24 51.45955:28 51.47176:25 51.50116:19 51.507…	0	0	0	0	0	0	0	0	0	0	0	0	0	0	0	0	0	0	0
77	4.671	135.043	Unknown	[M-H]-	found in higher mz's MsMs_367; found in higher mz's MsMs_332; found in higher mz's MsMs_209; found in higher mz's MsMs_186	0.141	TRUE	null	null	null	null	null	null	999	FALSE	FALSE	FALSE	Unit NormalizedByInternalStandardPeakHeight by alignment ID=653	FALSE	FALSE	null	null	null	null	null	null	null	25.17	135.04367:241385 136.04702:51779 137.05038:5600	49.97871:22 50.14141:17 50.2177:5 50.25013:4 50.29568:26 50.48951:35 50.68383:2 50.69204:1 50.72041:5 50.87259:5 50.94382:4 51.36611:2 51.47945:2 51.53698:6 51.5887:40 51.67619:28 51.79638:34 51.81129:20 52.06503:19 52.14307:20 52.22156:2 52.47623:19 52.64693:15 52.86065:10 52.88094:5 53.09206:10 53.45318:8 53.48729:3 53.53256:29 53.74904:2 53.91201:5 53.94589:0 53.98439:4 54.30223:12 54.53073:3 …	0	0	0	0	0	0	0	0	0	0	0	0	0	0	0	0	0	0	0
78	6.567	135.043	Unknown	[M-H]-		0.078	TRUE	null	null	null	null	null	null	999	FALSE	FALSE	FALSE	Unit NormalizedByInternalStandardPeakHeight by alignment ID=653	FALSE	FALSE	null	null	null	null	null	null	null	19.79	135.04344:99311 136.04679:15780 137.05015:1065	49.96786:14 50.10368:8 50.23649:5 50.31752:13 50.33643:6 50.45292:25 50.45911:23 50.60948:7 50.6189:15 50.68214:11 50.69226:13 50.77614:12 50.81265:10 50.83084:12 50.84176:2 50.99066:7 50.99817:7 51.1093:0 51.36447:15 51.37378:10 51.37725:9 51.42934:18 51.44671:3 51.54808:0 51.70843:5 51.94433:15 51.97312:12 51.97804:3 52.04574:4 52.07626:28 52.08761:12 52.10664:1 52.13166:22 52.14375:6 52.20767:…	0	0	0	0	0	0	0	0	0	0	0.0196501	0.0291778	0.0257448	0	0	0	0	0	0
79	10	135.044	Unknown	[M-H]-	found in higher mz's MsMs_154; found in higher mz's MsMs_271; found in higher mz's MsMs_211; found in higher mz's MsMs_963; found in higher mz's MsMs_703; found in higher mz's MsMs_430; found in higher mz's MsMs_334; found in higher mz's MsMs_279; found in higher mz's MsMs_278; found in higher mz's MsMs_222; found in higher mz's MsMs_203; found in higher mz's MsMs_125; found in higher mz's MsMs_1…	0.97	TRUE	null	null	null	null	null	null	999	FALSE	FALSE	FALSE	Unit NormalizedByInternalStandardPeakHeight by alignment ID=653	FALSE	FALSE	null	null	null	null	null	null	null	25.39	135.04344:369313 136.04679:45039 137.05015:4220	49.97215:430 49.97628:372 49.97943:365 49.99696:272 50.01195:204 50.02903:258 50.03752:290 50.04974:333 50.05493:351 50.06024:361 50.07443:335 50.07738:361 50.08797:250 50.10073:235 50.10584:228 50.11379:251 50.11816:261 50.1265:319 50.13337:308 50.14542:265 50.15972:271 50.16331:255 50.17708:301 50.18085:309 50.1857:346 50.19991:360 50.20975:304 50.22333:344 50.2314:327 50.23948:288 50.24452:309…	0.0703995	0	0	0	0.0791541	0.0766989	0.0813642	0.0757613	0.076729	0.0753585	0.0622601	0.0829511	0.0883754	0.0768808	0.0805627	0.0826425	0.083078	0.0882258	0.0921565
80	13.044	135.044	Unknown	[M-H]-	ion correlated with 217; ion correlated with 193; ion correlated with 277; found in higher mz's MsMs_335; found in higher mz's MsMs_277; found in higher mz's MsMs_257; found in higher mz's MsMs_217; found in higher mz's MsMs_206; found in higher mz's MsMs_193; found in higher mz's MsMs_144; found in higher mz's MsMs_569; found in higher mz's MsMs_349; found in higher mz's MsMs_97	0.543	TRUE	null	null	null	null	null	null	999	FALSE	FALSE	FALSE	Unit NormalizedByInternalStandardPeakHeight by alignment ID=653	FALSE	FALSE	null	null	null	null	null	null	null	14.44	135.04332:427186 136.04667:66833 137.05003:5428	49.97168:8 49.98616:14 49.99711:10 50.00681:9 50.03501:8 50.12628:14 50.13837:18 50.15374:16 50.182:3 50.24166:19 50.24633:35 50.27188:38 50.28032:25 50.29424:37 50.30005:19 50.31384:17 50.35989:12 50.40718:46 50.4115:37 50.42065:30 50.42688:23 50.46614:19 50.49152:50 50.5161:23 50.56616:11 50.56948:1 50.61697:16 50.66984:1 50.71682:12 50.72033:17 50.77544:7 50.7875:48 50.80529:58 50.81296:30 50.…	0.0814315	0	0	0	0.0965925	0.0935145	0.101226	0.0947292	0.0975237	0.08504	0	0	0	0	0	0	0.0136181	0.014507	0.0178252
81	3.766	135.044	Unknown	[M-H]-	ion correlated with 2704; found in higher mz's MsMs_678; found in higher mz's MsMs_2596; found in higher mz's MsMs_210; found in higher mz's MsMs_113; found in higher mz's MsMs_2704; found in higher mz's MsMs_940; found in higher mz's MsMs_3334; found in higher mz's MsMs_2810; found in higher mz's MsMs_2759; found in higher mz's MsMs_2586; found in higher mz's MsMs_1329; found in higher mz's MsMs…	0.327	TRUE	null	null	null	null	null	null	999	FALSE	FALSE	FALSE	Unit NormalizedByInternalStandardPeakHeight by alignment ID=653	FALSE	FALSE	null	null	null	null	null	null	null	13.88	135.04324:463859 136.04659:82700 137.04995:7725	49.94254:10 49.94893:15 49.96552:35 49.97692:46 50.04015:24 50.0585:27 50.06422:33 50.06834:24 50.09956:16 50.1118:10 50.11602:9 50.12266:22 50.13709:45 50.14137:33 50.14559:33 50.162:32 50.18568:27 50.20707:27 50.22078:0 50.26041:15 50.34085:18 50.35404:12 50.44562:41 50.45195:51 50.46666:46 50.48017:33 50.49133:21 50.50662:2 50.52405:7 50.53354:15 50.54252:45 50.54559:57 50.56875:58 50.57355:54…	0	0	0	0	0	0	0	0	0	0	0	0	0	0.0895556	0.0887377	0.0959675	0	0	0
82	5.413	135.044	Unknown	[M-H]-	found in higher mz's MsMs_221	0.621	TRUE	null	null	null	null	null	null	999	FALSE	FALSE	FALSE	Unit NormalizedByInternalStandardPeakHeight by alignment ID=653	FALSE	FALSE	null	null	null	null	null	null	null	12.47	135.0434:96456 136.04675:19343 137.05011:1779	49.97672:13 49.98228:22 50.08177:22 50.11034:17 50.19176:8 50.20381:25 50.23534:15 50.2696:15 50.28777:11 50.42421:4 50.47015:3 50.49742:7 50.62129:9 50.73884:3 50.75572:4 50.82579:23 50.91419:25 50.96307:1 50.98209:4 51.09037:6 51.17638:17 51.55158:1 51.72279:9 51.72905:6 51.7548:5 51.78466:4 51.81231:15 51.82068:15 51.84589:19 51.85376:13 51.8747:5 52.13757:6 52.23229:8 52.23619:4 52.26537:5 52…	0.0183868	0	0	0	0.023231	0.02065	0.0218897	0.0203671	0.0213523	0.0200965	0.0111066	0.017904	0.0180236	0	0	0	0.0288312	0.0265421	0.0357166
83	5.1	135.044	Unknown	[M-H]-	ion correlated with 3045; ion correlated with 248; ion correlated with 213; ion correlated with 938; ion correlated with 187; found in higher mz's MsMs_213; found in higher mz's MsMs_187; found in higher mz's MsMs_925; found in higher mz's MsMs_248; found in higher mz's MsMs_139; found in higher mz's MsMs_1091; found in higher mz's MsMs_1513; similar chromatogram in higher mz_1623	0.093	TRUE	null	null	null	null	null	null	999	FALSE	FALSE	FALSE	Unit NormalizedByInternalStandardPeakHeight by alignment ID=653	FALSE	FALSE	null	null	null	null	null	null	null	32.57	135.04305:20085 136.0464:3790 137.04976:674	49.94919:14 49.9682:4 50.0804:1 50.11457:16 50.65167:11 51.03453:6 51.13764:20 51.14219:26 51.26789:23 51.30122:5 51.38151:24 51.38789:28 51.51077:4 51.55781:20 51.57549:13 51.64188:14 52.15171:6 52.16102:6 52.20583:11 52.37147:37 52.42841:5 52.74334:44 52.75275:30 53.10645:13 53.27413:6 53.44515:14 53.48288:39 53.67216:8 53.91325:15 54.10867:18 54.12899:13 54.29773:10 54.60029:15 54.6075:16 54.6…	0	0	0	0	0	0	0	0	0	0	0	0	0	0	0	0	0	0	0
84	12.663	135.044	Unknown	[M-H]-	found in higher mz's MsMs_568; found in higher mz's MsMs_202; adduct linked to 224_[M+FA-H]-	0.045	TRUE	null	null	null	null	null	null	999	FALSE	FALSE	FALSE	Unit NormalizedByInternalStandardPeakHeight by alignment ID=653	FALSE	FALSE	null	null	null	null	null	null	null	5.47	135.04318:75674 136.04653:10237 137.04989:1293	49.96613:41 50.02013:61 50.03545:72 50.04152:64 50.04737:63 50.05826:24 50.07998:6 50.08722:6 50.12098:11 50.1954:22 50.20324:26 50.21553:32 50.24212:48 50.28394:51 50.31085:59 50.33972:23 50.36223:26 50.37603:22 50.44069:49 50.45666:49 50.4622:44 50.47784:18 50.48217:2 50.48835:35 50.49656:24 50.5071:26 50.54186:39 50.5611:33 50.57096:20 50.58456:13 50.61691:3 50.62545:2 50.63322:17 50.65175:21 …	0	0	0	0	0	0	0	0	0	0	0	0	0	0	0	0	0	0	0
85	7.321	135.044	Unknown	[M-H]-	found in higher mz's MsMs_679; found in higher mz's MsMs_115; found in higher mz's MsMs_550; found in higher mz's MsMs_212; found in higher mz's MsMs_861; found in higher mz's MsMs_854; found in higher mz's MsMs_464; found in higher mz's MsMs_590; found in higher mz's MsMs_268	0.126	TRUE	null	null	null	null	null	null	999	FALSE	FALSE	FALSE	Unit NormalizedByInternalStandardPeakHeight by alignment ID=653	FALSE	FALSE	null	null	null	null	null	null	null	6.31	135.04266:111883 136.04601:16041 137.04937:1543	49.95462:17 49.96723:16 49.9753:13 49.97971:9 50.02813:37 50.06459:14 50.09512:82 50.11395:70 50.20075:36 50.29821:35 50.35098:36 50.36605:15 50.37571:2 50.42784:58 50.44671:64 50.46183:44 50.47881:17 50.48286:30 50.49886:56 50.56957:17 50.59873:14 50.60335:14 50.64222:43 50.64684:35 50.65615:31 50.72879:11 50.73512:19 50.76797:17 50.80849:22 50.81398:13 50.82528:3 50.82932:15 50.85081:8 50.87562…	0	0	0	0	0	0	0	0	0	0	0	0	0	0	0	0	0	0	0
86	2.987	135.044	Unknown	[M-H]-	found in higher mz's MsMs_275; adduct linked to 184_[M+K-2H]-; found in higher mz's MsMs_1626; found in higher mz's MsMs_1525; found in higher mz's MsMs_1488; found in higher mz's MsMs_1385; found in higher mz's MsMs_1367; found in higher mz's MsMs_814; found in higher mz's MsMs_359; found in higher mz's MsMs_328; found in higher mz's MsMs_215; found in higher mz's MsMs_184; found in higher mz's …	0.506	TRUE	null	null	null	null	null	null	999	FALSE	FALSE	FALSE	Unit NormalizedByInternalStandardPeakHeight by alignment ID=653	FALSE	FALSE	null	null	null	null	null	null	null	8.59	135.04333:76225 136.04668:16010 137.05004:1310	49.95114:17 50.11875:20 50.23046:10 50.24459:16 50.25971:23 50.4393:4 50.50611:7 50.52163:8 50.53357:14 50.54041:8 50.57039:3 50.71375:6 50.74307:14 50.80941:22 51.02239:22 51.30866:10 51.32644:13 51.33508:15 51.34882:4 51.39304:26 51.49509:15 51.54523:12 51.54902:10 51.61352:1 51.7:1 51.7759:1 51.79681:19 51.82891:19 51.94724:14 52.30338:3 52.30986:2 52.44461:8 52.68001:30 52.69791:20 52.87381:3…	0.0145302	0	0	0	0.0198187	0.0197202	0.0213354	0.0195836	0.0202426	0.0164329	0	0	0.013155	0.0438938	0.0553133	0.0492333	0	0	0
87	6.246	135.044	Unknown	[M-H]-	ion correlated with 725; ion correlated with 29; found in higher mz's MsMs_564; found in higher mz's MsMs_216; found in higher mz's MsMs_2567; found in higher mz's MsMs_725; found in higher mz's MsMs_204; found in higher mz's MsMs_566	0.123	TRUE	null	null	null	null	null	null	999	FALSE	FALSE	FALSE	Unit NormalizedByInternalStandardPeakHeight by alignment ID=653	FALSE	FALSE	null	null	null	null	null	null	null	8	135.04367:7100 136.04702:1884 137.05038:204	49.95771:8 50.11258:4 50.34396:8 50.39353:10 50.42985:2 50.43375:4 50.49796:9 50.57395:1 50.64362:6 50.80966:18 50.84299:4 50.965:2 51.11504:18 51.13123:41 51.21752:10 51.2596:8 51.65787:22 51.70085:20 51.81645:7 51.87391:38 51.971:0 52.046:13 52.05943:23 52.06343:24 52.16687:11 52.24453:1 52.31072:4 52.6341:7 52.82253:17 52.84499:12 53.04071:9 53.05584:2 53.09719:9 53.21444:25 53.22202:21 53.230…	0	0	0	0	0	0	0	0	0	0	0	0	0	0	0	0	0	0	0
88	12.481	135.044	Unknown	[M-H]-	found in higher mz's MsMs_276; found in higher mz's MsMs_105	0.104	TRUE	null	null	null	null	null	null	999	FALSE	FALSE	FALSE	Unit NormalizedByInternalStandardPeakHeight by alignment ID=653	FALSE	FALSE	null	null	null	null	null	null	null	4.01	135.0434:21634 136.04675:3562 137.05011:844	50.01511:20 50.03526:17 50.04764:26 50.05932:26 50.26691:28 50.32155:5 50.63196:16 50.99226:26 51.10118:1 51.16174:2 51.21946:5 51.24635:20 51.37728:37 51.40173:17 51.54432:1 51.64396:18 51.71862:8 51.88702:30 51.91972:12 52.31725:2 52.34414:23 52.3581:23 52.58038:14 52.61318:28 52.66955:10 52.76308:0 53.14913:4 53.23062:27 53.31327:7 53.40997:28 53.48154:16 53.49795:10 53.51625:16 53.89424:6 54.…	0	0	0	0	0	0	0	0	0	0	0	0	0	0	0	0	0	0	0
89	10.005	135.969	Unknown	[M-H]-		0.532	TRUE	null	null	null	null	null	null	999	FALSE	FALSE	FALSE	Unit NormalizedByInternalStandardPeakHeight by alignment ID=653	FALSE	FALSE	null	null	null	null	null	null	null	5.82	135.96953:9490 136.97288:547 137.97624:755	49.94721:167 49.9535:235 49.96442:337 49.96907:373 49.97451:376 49.97834:393 49.98491:325 49.99889:272 50.0086:275 50.01971:319 50.03756:392 50.05719:276 50.0663:262 50.07593:326 50.0962:302 50.10653:304 50.1374:380 50.14448:377 50.16138:327 50.1711:298 50.17754:256 50.21833:261 50.22443:258 50.22904:237 50.23669:213 50.24021:256 50.25978:292 50.26567:246 50.27868:238 50.28638:271 50.29884:310 50…	0	0	0	0	0.00152594	0.0014102	0.00145519	0.00133202	0.00156511	0.00113554	0	0.00150003	0.00156037	0.001359	0.00133538	0.00160829	0.00138283	0.00154	0.00149958
90	17.095	136.89	Unknown	[M-H]-		0.286	TRUE	null	null	null	null	null	null	999	FALSE	FALSE	FALSE	Unit NormalizedByInternalStandardPeakHeight by alignment ID=653	FALSE	FALSE	null	null	null	null	null	null	null	8.07	136.89072:16660 137.89407:1694 138.89743:1137	49.94718:23 50.00894:20 50.05688:24 50.06083:24 50.17358:26 50.18054:20 50.18661:162 50.22596:36 50.24073:22 50.26305:185 50.27768:23 50.28536:40 50.28812:18 50.33748:39 50.34511:39 50.35212:49 50.37688:27 50.38673:43 50.39285:19 50.39969:29 50.4038:20 50.41811:86 50.43285:58 50.46686:34 50.47964:24 50.49284:60 50.49731:39 50.52718:30 50.55825:41 50.56934:28 50.57472:21 50.6081:60 50.61944:35 50.…	0	0	0	0	0	0.00275155	0.00272653	0.00275358	0.00283095	0.00207501	0	0.00226083	0.00282098	0	0.00317141	0.00324722	0.0024739	0.00257923	0
91	4.027	137.022	Unknown	[M-H]-	found in higher mz's MsMs_174	0.565	TRUE	null	null	null	null	null	null	999	FALSE	FALSE	FALSE	Unit NormalizedByInternalStandardPeakHeight by alignment ID=653	FALSE	FALSE	null	null	null	null	null	null	null	4.74	137.02269:8986 138.02604:1434 139.0294:734	50.17341:24 50.39211:46 50.48964:29 50.49886:32 50.55765:30 50.60065:21 50.68372:24 50.7056:28 50.71345:34 50.8497:38 50.95138:24 50.9733:29 51.21717:25 51.27419:24 51.30108:70 51.33564:30 51.34624:64 51.51036:31 51.57447:19 51.58528:21 51.61714:21 51.65321:20 51.66682:24 51.75554:28 51.81626:25 52.01044:20 52.06282:90 52.23767:20 52.30839:29 52.3975:20 52.53587:29 52.58505:37 52.71146:60 52.8216…	0.00171286	0	0	0	0.00271732	0.00204188	0.00219206	0.00201146	0.00198514	0.0022489	0	0.00338662	0.00272955	0.00207348	0.00174614	0.00186074	0.00225814	0.00210959	0.00169959
92	8.943	137.022	Unknown	[M-H]-	similar chromatogram in higher mz_514; similar chromatogram in higher mz_987; found in higher mz's MsMs_514; found in higher mz's MsMs_509	0.212	TRUE	null	null	null	null	null	null	999	FALSE	FALSE	FALSE	Unit NormalizedByInternalStandardPeakHeight by alignment ID=653	FALSE	FALSE	null	null	null	null	null	null	null	6.45	137.02406:7373 138.02741:688 139.03077:534	50.00132:10 50.05708:19 50.13843:4 50.31676:2 50.466:3 50.47668:8 50.63659:4 50.85881:8 50.91335:10 50.92331:37 50.93822:23 50.9733:0 51.38317:3 51.40845:8 51.55402:40 51.58184:4 51.68879:21 51.70474:42 51.71502:34 51.72005:37 51.72713:52 51.86167:48 51.89675:44 51.89915:43 51.97705:30 52.064:45 52.31946:14 52.34946:28 52.3639:31 52.42356:23 52.44307:29 52.49313:28 52.67716:17 52.83733:34 53.0040…	0.00140546	0	0	0	0.00161548	0.00150186	0	0.00132264	0.00141716	0.00139546	0	0	0	0	0	0	0	0	0
93	2.506	137.023	Unknown	[M+Cl]-	adduct linked to 108_[M+FA-H]-; found in higher mz's MsMs_108	0.257	TRUE	null	null	null	null	null	null	999	FALSE	FALSE	FALSE	Unit NormalizedByInternalStandardPeakHeight by alignment ID=653	FALSE	FALSE	null	null	null	null	null	null	null	8.77	137.02228:9642 138.02563:1164 139.02899:647	49.96258:22 49.98826:20 50.0458:30 50.07518:25 50.08319:36 50.1955:19 50.24175:66 50.3567:22 50.37271:40 50.52076:20 50.71572:34 50.82971:41 50.84858:27 50.91187:19 50.93335:23 50.95068:33 50.96782:32 50.99476:23 51.01042:29 51.2778:21 51.37233:22 51.38219:27 51.43984:22 51.44541:20 51.52351:51 51.61466:21 51.83363:25 51.88784:33 51.90296:23 51.9413:24 51.95955:32 52.00698:94 52.1386:24 52.31067:…	0.00183797	0	0	0	0.00236456	0.00201325	0.0021936	0.00206069	0.00209307	0.00191263	0.00217075	0.00391226	0.00358536	0	0	0	0	0	0
94	13.664	137.023	Unknown	[M-H]-	ion correlated with 726; ion correlated with 1441; similar chromatogram in higher mz_1340; similar chromatogram in higher mz_726	0.171	TRUE	null	null	null	null	null	null	999	FALSE	FALSE	FALSE	Unit NormalizedByInternalStandardPeakHeight by alignment ID=653	FALSE	FALSE	null	null	null	null	null	null	null	8.96	137.02245:9787 138.0258:1338 139.02916:240	49.94463:53 49.96968:71 50.00024:23 50.04062:47 50.10292:22 50.18069:101 50.19131:81 50.25791:29 50.2938:80 50.37977:35 50.38624:21 50.41029:22 50.43892:22 50.44391:28 50.47649:20 50.51095:38 50.55161:20 50.55888:21 50.58473:23 50.71429:33 50.72027:32 50.76766:33 50.7865:22 50.80161:20 50.80801:34 50.85726:26 50.87391:19 50.89336:21 50.9634:23 50.96809:20 51.0619:20 51.09842:26 51.11702:23 51.132…	0.00186561	0	0	0	0.00216155	0.00189142	0.00211004	0.00206377	0.0021331	0.00200085	0	0	0	0	0	0	0	0	0
95	8.474	137.023	Unknown	[M-H]-	ion correlated with 1357; ion correlated with 301; ion correlated with 348; found in higher mz's MsMs_301; found in higher mz's MsMs_1357; found in higher mz's MsMs_1515; found in higher mz's MsMs_2711; found in higher mz's MsMs_1616; found in higher mz's MsMs_348; found in higher mz's MsMs_166; found in higher mz's MsMs_2284; found in higher mz's MsMs_1054; found in higher mz's MsMs_1065; found …	0.204	TRUE	null	null	null	null	null	null	999	FALSE	FALSE	FALSE	Unit NormalizedByInternalStandardPeakHeight by alignment ID=653	FALSE	FALSE	null	null	null	null	null	null	null	43.99	137.02263:21583 138.02598:2584 139.02934:836	50.09612:7 50.23424:16 50.33228:9 50.34651:1 50.43309:4 50.44102:1 50.55161:12 50.5857:0 50.73435:32 50.85377:1 51.02275:4 51.04862:19 51.07468:0 51.10589:10 51.13753:16 51.16389:3 51.17738:0 51.2271:10 51.30459:16 51.32185:17 51.34324:9 51.36085:1 51.36769:9 51.55094:0 51.59927:0 51.65805:0 51.8027:34 51.80947:30 51.81794:13 51.82582:6 52.06508:0 52.07097:33 52.07755:26 52.11305:16 52.13335:4 52…	0.0041143	0	0	0	0.00573207	0.00550252	0.0060634	0.0057277	0.00559738	0.00462702	0	0	0	0	0	0	0	0	0
96	6.103	137.023	Unknown	[M-H]-	ion correlated with 3202; ion correlated with 274; found in higher mz's MsMs_153; found in higher mz's MsMs_274; found in higher mz's MsMs_1262; found in higher mz's MsMs_1129; found in higher mz's MsMs_216; found in higher mz's MsMs_204	0.227	TRUE	null	null	null	null	null	null	999	FALSE	FALSE	FALSE	Unit NormalizedByInternalStandardPeakHeight by alignment ID=653	FALSE	FALSE	null	null	null	null	null	null	null	7.06	137.02269:11257 138.02604:1212 139.0294:477	49.95309:9 49.95724:10 49.97002:13 50.01636:11 50.03466:18 50.08828:4 50.19004:2 50.23998:1 50.27597:15 50.28121:2 50.43234:16 50.45487:36 50.46801:11 50.56776:9 50.58031:10 50.58449:10 50.59971:8 50.60419:1 50.65258:7 50.81178:5 50.87523:36 50.89001:62 50.94319:7 50.95274:12 50.96853:12 51.16427:20 51.16913:23 51.19041:3 51.37764:3 51.4334:5 51.45154:32 51.59978:6 51.63483:29 51.6506:22 51.83387…	0.00214584	0	0	0	0.00293833	0.00266041	0.00292594	0.00269193	0.00311064	0.00255255	0	0	0	0	0	0	0	0	0
97	13.011	137.023	Unknown	[M-H]-		0.13	TRUE	null	null	null	null	null	null	999	FALSE	FALSE	FALSE	Unit NormalizedByInternalStandardPeakHeight by alignment ID=653	FALSE	FALSE	null	null	null	null	null	null	null	7.99	137.02238:46157 138.02573:6328 139.02909:752	50.00108:25 50.02871:29 50.05255:53 50.12619:48 50.15615:22 50.15968:34 50.17037:22 50.20176:21 50.44633:21 50.46466:46 50.4667:19 50.5224:28 50.74203:87 50.75197:30 50.78287:19 50.79163:19 50.79668:28 50.84855:23 50.95383:33 50.95769:21 50.98524:37 50.9921:52 51.0322:21 51.1162:33 51.16615:37 51.1754:26 51.25018:50 51.33225:28 51.38442:20 51.47627:22 51.49479:37 51.50633:19 51.55021:54 51.55582:…	0	0	0	0	0	0	0	0	0	0	0	0	0	0	0	0	0	0	0
98	13.2	137.023	Unknown	[M-H]-	found in higher mz's MsMs_1505	0.141	TRUE	null	null	null	null	null	null	999	FALSE	FALSE	FALSE	Unit NormalizedByInternalStandardPeakHeight by alignment ID=653	FALSE	FALSE	null	null	null	null	null	null	null	8.02	137.02171:9934 138.02506:1290 139.02842:418	50.08703:16 50.15805:8 50.1792:23 50.27633:41 50.29837:19 50.42935:12 50.44028:4 50.55766:20 50.5925:15 50.60225:17 50.60646:4 50.64266:7 50.64797:4 50.68006:12 50.85296:0 50.8678:4 51.00713:7 51.08236:10 51.13242:10 51.16619:23 51.20362:26 51.34701:7 51.37837:18 51.4122:6 51.4346:2 51.44468:24 51.4519:3 51.49017:30 51.55714:37 51.62086:16 51.70776:22 51.8137:19 51.8233:17 51.83891:10 51.88694:7 …	0	0	0	0	0	0	0	0	0	0	0	0	0	0	0	0	0	0	0
99	4.332	137.023	Unknown	[M-H]-	found in higher mz's MsMs_421; found in higher mz's MsMs_417; found in higher mz's MsMs_2517; found in higher mz's MsMs_2588; found in higher mz's MsMs_1019; found in higher mz's MsMs_1425	0.981	TRUE	null	null	null	null	null	null	999	FALSE	FALSE	FALSE	Unit NormalizedByInternalStandardPeakHeight by alignment ID=653	FALSE	FALSE	null	null	null	null	null	null	null	64.11	137.02242:148303 138.02577:19346 139.02913:1729	49.99522:17 50.03456:6 50.04186:4 50.06502:17 50.0853:13 50.09835:10 50.21151:12 50.35841:13 50.39185:28 50.4965:9 50.68613:6 50.77711:52 50.83701:13 50.86541:5 50.89524:13 51.02444:42 51.13396:2 51.34953:24 51.35811:39 51.37848:42 51.41165:14 51.45525:6 51.50156:7 51.50509:11 51.51141:9 51.55559:11 51.58182:10 51.62639:10 51.67527:12 51.69847:3 51.86608:3 51.92211:2 51.95251:27 52.03986:30 52.04…	0.02827	0	0	0	0.0395065	0.0367355	0.0398831	0.0373011	0.0390088	0.0332059	0.0191147	0.0334507	0.031285	0.0264194	0.0241256	0.0280097	0.0713587	0.0689175	0.0718701
100	1.523	139	Unknown	[M+Na-2H]-	adduct linked to 33_[M-H]-; similar chromatogram in higher mz_532	0.617	TRUE	null	null	null	null	null	null	999	FALSE	FALSE	FALSE	Unit NormalizedByInternalStandardPeakHeight by alignment ID=653	FALSE	FALSE	null	null	null	null	null	null	null	6.65	138.99953:7443 140.00288:623 141.00624:2722	50.18126:2 50.22519:8 50.29995:9 50.36381:19 50.43272:4 50.46288:3 50.53003:4 50.74316:9 50.81464:19 50.83403:8 50.95794:50 51.44747:51 51.46267:3 51.66557:3 51.87718:9 52.07858:2 52.24556:7 52.60415:27 52.72116:10 52.77548:51 52.82607:17 52.96437:9 53.07164:24 53.17306:2 53.29687:15 53.32992:12 53.62981:9 53.91684:16 54.03172:23 54.16861:9 54.18639:20 54.25954:7 54.42353:18 54.67311:8 54.74299:2…	0	0	0	0	0.00119683	0.00115105	0.00127164	0.00112725	0.0012271	0.00107442	0.00109957	0.00142238	0.00145381	0	0.00101681	0.000980439	0.000926415	0.000995113	0.000930585
101	14.186	143.106	Unknown	[M-H]-		0.126	TRUE	null	null	null	null	null	null	999	FALSE	FALSE	FALSE	Unit NormalizedByInternalStandardPeakHeight by alignment ID=653	FALSE	FALSE	null	null	null	null	null	null	null	65.79	143.10619:7393 144.10954:1162 145.1129:245	50.01599:44 50.01992:34 50.04379:41 50.07466:63 50.14214:17 50.30317:21 50.33176:3 50.36276:37 50.39935:1 50.55904:47 50.57841:21 50.6403:47 50.69347:1 50.72358:29 50.7372:1 50.79457:24 50.83352:7 50.84026:46 50.95654:38 50.9705:37 50.97698:50 50.99367:38 50.99865:23 51.08741:7 51.21939:52 51.42875:56 51.44116:70 51.45447:58 51.47171:77 51.54676:58 51.61916:15 51.62322:23 51.63395:22 51.75869:29 …	0	0	0	0	0.0011887	0.00102565	0.00111414	0.00107555	0.00109992	0.000985601	0	0	0	0	0	0	0.00163677	0.00148914	0.00177411
102	8.344	144.044	Unknown	[M-H]-		0.353	TRUE	null	null	null	null	null	null	999	FALSE	FALSE	FALSE	Unit NormalizedByInternalStandardPeakHeight by alignment ID=653	FALSE	FALSE	null	null	null	null	null	null	null	19.8	144.04358:6760 145.04693:1249 146.05029:307	50.05766:6 50.07501:14 50.22972:21 50.26265:2 50.30503:7 50.31368:15 50.52829:19 50.65014:31 50.66697:35 50.68594:6 50.95538:14 51.09516:3 51.19004:7 51.24378:13 51.30475:50 51.31098:53 51.32499:31 51.45743:29 51.46281:29 51.51385:28 51.53924:24 51.54728:12 51.57948:10 51.70832:26 51.89315:4 51.90891:27 51.98391:21 51.99413:14 52.00831:19 52.48919:1 52.765:16 52.81983:27 52.85897:42 52.87749:9 52…	0	0	0	0	0.00108698	0.00105344	0.00111127	0.000992753	0.000996096	0	0	0	0	0	0	0	0.00430566	0.00412379	0.00353939
103	4.376	144.044	Unknown	[M-H]-	ion correlated with 240; similar chromatogram in higher mz_607; similar chromatogram in higher mz_240; similar chromatogram in higher mz_1909; found in higher mz's MsMs_1909	0.435	TRUE	null	null	null	null	null	null	999	FALSE	FALSE	FALSE	Unit NormalizedByInternalStandardPeakHeight by alignment ID=653	FALSE	FALSE	null	null	null	null	null	null	null	16.21	144.04338:5550 145.04673:3673 146.05009:1255	49.99234:17 50.01261:6 50.04186:4 50.54723:1 50.8742:2 50.88888:8 50.89786:16 51.03442:28 51.36509:40 51.37053:39 51.4048:10 51.41978:14 51.44532:9 51.5098:11 51.52126:4 51.55142:6 51.57318:15 51.57817:9 51.61842:0 51.81435:6 51.87945:2 51.99105:3 52.00727:18 52.11562:10 52.13928:20 52.14369:13 52.17524:21 52.23174:5 52.24727:12 52.25394:12 52.26823:9 52.28538:15 52.30795:23 52.31462:9 52.33485:1…	0.00105789	0	0	0	0.00127476	0.00109609	0.00129805	0.00114282	0.00114574	0.00120966	0	0	0	0	0.0010214	0.00101511	0.00123712	0.00109158	0.00106447
104	1.019	145.013	Unknown	[M-H]-	adduct linked to 839_[2M+FA-H]-; found in higher mz's MsMs_2528; found in higher mz's MsMs_839	0.524	TRUE	null	null	null	null	null	null	999	FALSE	FALSE	FALSE	Unit NormalizedByInternalStandardPeakHeight by alignment ID=653	FALSE	FALSE	null	null	null	null	null	null	null	17.24	145.01228:17223 146.01563:2941 147.01899:2738	50.3273:11 50.89138:19 50.99854:31 51.02648:8 51.36131:21 51.7935:26 52.58966:1 52.64089:18 52.66219:5 52.66811:5 52.7699:25 52.77579:21 52.78266:19 53.19734:27 53.23587:2 53.28035:8 53.39267:14 53.51929:9 54.2273:12 54.28208:5 55.01584:43 55.01988:43 55.06147:1 55.19852:19 55.37396:1 55.65061:20 55.65345:19 55.90756:9 55.99498:1 56.37205:3 56.55044:10 56.72658:0 56.97977:12 56.99973:7 57.02334:4…	0.00328301	0	0	0	0.00266794	0.00217916	0.00188098	0.00153799	0	0.00298087	0.00707819	0	0	0	0.00150808	0.001586	0	0	0
105	12.475	145.028	Unknown	[M-H]-	found in higher mz's MsMs_1954; found in higher mz's MsMs_276; found in higher mz's MsMs_2942	0.747	TRUE	null	null	null	null	null	null	999	FALSE	FALSE	FALSE	Unit NormalizedByInternalStandardPeakHeight by alignment ID=653	FALSE	FALSE	null	null	null	null	null	null	null	22.85	145.02771:24721 146.03106:3871 147.03442:744	50.06396:1 50.11497:16 50.29277:0 50.30632:23 50.48059:27 50.55831:4 50.69865:10 50.71115:2 50.72144:11 50.77026:19 50.84694:5 51.09613:11 51.1188:26 51.20193:2 51.29124:18 51.3279:6 51.45149:17 51.61515:4 51.75589:8 51.7612:11 51.79146:6 51.79935:24 51.99371:12 52.07327:15 52.14568:11 52.16589:19 52.1726:10 52.21073:1 52.21988:6 52.56716:7 52.61987:11 52.64274:34 52.78595:7 52.83416:30 52.89016:…	0.00471242	0	0	0	0.00657418	0.00629225	0.00679994	0.00635222	0.00631936	0.00564542	0.00329855	0.00628526	0.00669473	0.0119296	0.0128292	0.012538	0.00634651	0.00688618	0.00624361
106	1.123	147.028	Unknown	[M-H]-		0.862	TRUE	null	null	null	null	null	null	999	FALSE	FALSE	FALSE	Unit NormalizedByInternalStandardPeakHeight by alignment ID=653	FALSE	FALSE	null	null	null	null	null	null	null	22.15	147.02791:19771 148.03126:2949 149.03462:847	50.58936:7 50.83804:2 51.32507:31 52.43545:18 53.43121:5 53.44598:10 53.50129:14 53.9264:6 54.67748:10 55.12854:15 55.30334:13 56.33833:11 56.43474:5 56.45828:12 58.67097:7 60.51216:15 60.73154:5 61.04208:6 62.36395:26 62.59552:6 63.69656:9 64.81807:16 66.10956:7 68.6974:17 68.70386:5 71.72789:9 73.04926:5 73.15018:16 73.16319:19 74.02318:59 74.57684:3 76.54436:8 76.97323:52 77.25668:19 77.26523:…	0.00376879	0	0	0	0.00577287	0.00451201	0.0048983	0.00447135	0.00476546	0.00481521	0	0	0.0013055	0.0011427	0.000993262	0.00120174	0.0053512	0.00522736	0.00525425
107	1.545	147.028	Unknown	[M-H]-		0.23	TRUE	null	null	null	null	null	null	999	FALSE	FALSE	FALSE	Unit NormalizedByInternalStandardPeakHeight by alignment ID=653	FALSE	FALSE	null	null	null	null	null	null	null	15.96	147.02797:10568 148.03132:1220 149.03468:685	49.96414:0 50.04772:6 50.06741:5 50.4802:20 50.49911:34 50.94903:51 51.42989:42 51.55325:3 51.56125:7 51.89126:9 51.93817:15 51.96879:22 52.03959:7 52.24078:6 52.3098:7 52.3773:7 52.50129:17 52.59187:17 52.72305:16 52.75657:40 52.86426:9 53.90173:4 54.0319:23 54.22455:12 54.41862:19 54.49964:3 54.50369:5 54.98325:9 55.01714:30 55.09467:13 55.11922:8 55.12397:9 55.18707:23 55.22458:9 55.24028:5 55…	0	0	0	0	0.00169917	0.00155976	0.00162739	0	0.00161231	0	0	0.00237867	0.00306655	0	0	0	0	0	0
108	2.51	147.043	Unknown	[M+FA-H]-	adduct linked to 93_[M+Cl]-	0.197	TRUE	null	null	null	null	null	null	999	FALSE	FALSE	FALSE	Unit NormalizedByInternalStandardPeakHeight by alignment ID=653	FALSE	FALSE	null	null	null	null	null	null	null	15.27	147.04295:7717 148.0463:2253 149.04966:587	50.00924:36 50.06306:24 50.12436:28 50.25663:28 50.2629:45 50.30099:42 50.35447:63 50.40703:20 50.56668:30 50.61568:54 50.65162:20 50.72148:24 50.80219:37 50.88329:21 50.93969:35 51.00372:20 51.02071:22 51.04526:35 51.06987:25 51.18154:30 51.31526:37 51.35412:39 51.42518:22 51.45481:27 51.49691:25 51.52351:26 51.56499:60 51.70335:22 51.80265:22 51.82955:20 51.88309:59 51.88884:29 51.91388:33 52.0…	0	0	0	0	0.00124079	0	0.00117287	0	0	0	0	0	0	0	0	0	0.00137876	0.0015962	0.00152447
109	4.377	147.043	Unknown	[M-H]-	ion correlated with 2573; ion correlated with 149; ion correlated with 2202; ion correlated with 2330; ion correlated with 1907; ion correlated with 2448; ion correlated with 118; ion correlated with 14; ion correlated with 61; ion correlated with 300; ion correlated with 17; ion correlated with 479; ion correlated with 363; ion correlated with 252; ion correlated with 244; adduct linked to 252_[…	0.164	TRUE	null	null	null	null	null	null	999	FALSE	FALSE	FALSE	Unit NormalizedByInternalStandardPeakHeight by alignment ID=653	FALSE	FALSE	null	null	null	null	null	null	null	22.59	147.04329:10000 148.04664:3553 149.05:13089	49.9799:5 49.99502:17 50.05228:12 50.0596:17 50.06721:12 50.09365:9 50.10155:5 50.2556:1 50.36066:24 50.37038:38 50.39535:19 50.41463:11 50.43508:33 50.48215:8 50.73414:7 50.79177:24 50.84557:14 50.87479:2 50.91333:9 51.03762:22 51.04053:10 51.10525:19 51.1225:6 51.3776:45 51.4614:5 51.49327:6 51.49951:8 51.56125:7 51.62598:11 51.70419:4 51.80917:5 51.94451:26 51.95679:19 52.016:15 52.02694:25 52…	0.00190614	0	0	0	0.0025141	0.00259292	0.00281524	0.002858	0.00297777	0.00262844	0	0	0	0	0	0	0	0	0
110	12.935	148.051	Unknown	[M-H]-	similar chromatogram in higher mz_561; similar chromatogram in higher mz_388; found in higher mz's MsMs_1802; found in higher mz's MsMs_1766; found in higher mz's MsMs_1347; found in higher mz's MsMs_388	0.454	TRUE	null	null	null	null	null	null	999	FALSE	FALSE	FALSE	Unit NormalizedByInternalStandardPeakHeight by alignment ID=653	FALSE	FALSE	null	null	null	null	null	null	null	47.33	148.05104:15518 149.05439:3416 150.05775:531	49.94659:13 49.95566:15 49.96973:14 50.32185:0 50.32824:4 50.33925:2 50.64165:32 50.66427:0 50.99784:10 51.27346:11 51.63923:0 51.67633:12 51.6804:13 51.91524:1 51.92754:29 51.94292:47 52.28575:18 52.60582:36 52.60906:33 52.67296:1 52.78537:0 52.79874:3 52.96652:3 53.11551:1 53.19722:14 53.2034:16 53.25519:1 53.70943:18 54.14557:2 54.30019:3 54.4554:2 54.99059:0 55.3629:14 55.53851:3 55.8127:15 5…	0.00295812	0	0	0	0.00344503	0.00328127	0.00333602	0.00283835	0.00276765	0.00307499	0.00571999	0.00838537	0.00972436	0.00412314	0.00433638	0.00380967	0.00141672	0.00154349	0.00124051
111	3.491	149.007	Unknown	[M-H]-		0.305	TRUE	null	null	null	null	null	null	999	FALSE	FALSE	FALSE	Unit NormalizedByInternalStandardPeakHeight by alignment ID=653	FALSE	FALSE	null	null	null	null	null	null	null	16.84	149.00703:27053 150.01038:2498 151.01374:716	49.94761:20 50.23785:11 50.33811:3 51.39347:15 51.45895:14 51.54323:27 51.6693:3 51.83349:7 51.87119:19 51.89843:10 52.02387:12 52.04837:6 52.24193:14 52.50869:10 52.96973:1 53.24363:6 53.46448:1 53.53658:0 53.73754:9 53.92838:14 54.19542:40 54.49477:3 54.71875:12 55.0209:10 55.18354:6 56.18713:19 56.19258:17 56.27736:7 56.57686:10 56.65648:14 57.03007:54 57.03538:50 57.039:40 57.16261:1 57.4712:…	0	0	0	0	0.00434992	0.00382459	0.00405018	0.00373082	0.00379847	0	0	0	0	0.0282384	0.034937	0.0300247	0	0	0
112	4.634	149.007	Unknown	[M-H]-		0.23	TRUE	null	null	null	null	null	null	999	FALSE	FALSE	FALSE	Unit NormalizedByInternalStandardPeakHeight by alignment ID=653	FALSE	FALSE	null	null	null	null	null	null	null	15.39	149.00716:21469 150.01051:1949 151.01387:719	50.2877:7 50.53332:0 50.95635:3 51.06681:24 51.13926:9 51.22713:4 51.24221:8 51.26498:9 51.33735:20 51.35444:21 51.54409:7 51.55452:1 51.62688:21 51.91038:16 51.99746:3 52.0807:15 52.08443:10 52.18513:19 52.30709:30 52.31947:16 52.33083:11 52.34809:3 52.45338:4 53.32087:0 53.36157:21 53.55938:16 53.75615:9 53.98556:19 54.57195:17 54.63055:25 54.72364:7 54.80869:28 55.0148:5 55.0472:4 55.19421:28 …	0	0	0	0	0.00345197	0	0	0	0	0	0	0	0	0.00677999	0.00745593	0.0073589	0	0	0
113	3.768	149.007	Unknown	[M-H]-	ion correlated with 210; found in higher mz's MsMs_678; found in higher mz's MsMs_2596; found in higher mz's MsMs_210; found in higher mz's MsMs_3334; found in higher mz's MsMs_2810; found in higher mz's MsMs_2759; found in higher mz's MsMs_2704; found in higher mz's MsMs_2586; found in higher mz's MsMs_1329; found in higher mz's MsMs_1316; found in higher mz's MsMs_662; found in higher mz's MsMs…	0.509	TRUE	null	null	null	null	null	null	999	FALSE	FALSE	FALSE	Unit NormalizedByInternalStandardPeakHeight by alignment ID=653	FALSE	FALSE	null	null	null	null	null	null	null	79.7	149.00725:129088 150.0106:12100 151.01396:3653	50.02645:22 50.12592:33 50.13491:13 50.17959:8 50.18684:12 50.45015:4 50.50143:2 50.52739:8 50.60032:0 50.67167:22 50.93605:37 50.98034:10 51.12859:10 51.24376:4 51.2594:2 51.26715:4 51.27385:6 51.37196:0 51.38752:7 51.39918:6 51.59449:9 51.65376:31 51.66704:12 51.73169:2 51.89561:6 51.90399:4 52.02296:26 52.14447:9 52.16936:30 52.17535:30 52.30949:19 52.33111:42 52.54052:16 52.72134:5 52.85207:2…	0.0246071	0	0	0	0.0350553	0.0323889	0.0351222	0.0338547	0.0338447	0.028185	0	0	0	0.162407	0.17711	0.189276	0	0	0
114	5.284	149.008	Unknown	[M-H]-	ion correlated with 2800; ion correlated with 2727; ion correlated with 69; similar chromatogram in higher mz_260; found in higher mz's MsMs_260	0.19	TRUE	null	null	null	null	null	null	999	FALSE	FALSE	FALSE	Unit NormalizedByInternalStandardPeakHeight by alignment ID=653	FALSE	FALSE	null	null	null	null	null	null	null	47.8	149.00755:19503 150.0109:1570 151.01426:798	50.03174:20 50.0564:21 50.09378:25 50.11749:27 50.15931:28 50.17593:26 50.2818:20 50.30588:19 50.3937:33 50.4917:27 50.55595:28 50.67915:20 50.69861:22 50.73092:21 50.76665:20 50.80651:20 50.94311:21 50.9941:20 51.12188:26 51.18849:21 51.27331:31 51.39969:19 51.42433:20 51.44596:28 51.48507:30 51.54343:74 51.55015:45 51.56887:22 51.58483:19 51.72749:43 51.75059:40 51.85718:55 51.98198:20 52.00789…	0.00371775	0	0	0	0.00517803	0.00451981	0.00483397	0.00443901	0.0045189	0.00421331	0	0	0	0	0	0	0	0	0
115	7.408	149.008	Unknown	[M-H]-	ion correlated with 679; ion correlated with 550; ion correlated with 1748	0.037	TRUE	null	null	null	null	null	null	999	FALSE	FALSE	FALSE	Unit NormalizedByInternalStandardPeakHeight by alignment ID=653	FALSE	FALSE	null	null	null	null	null	null	null	99.66	149.0072:27776 150.01055:4772 151.01391:1637	49.95584:2 50.09172:17 50.22004:3 50.25647:15 50.41993:5 50.4986:9 50.5635:16 50.58854:0 50.66136:25 50.75331:0 50.9024:3 50.94551:10 50.9566:0 51.0563:16 51.12594:0 51.15377:27 51.16045:19 51.20272:0 51.21105:1 51.25141:0 51.25525:0 51.55463:12 51.79777:11 51.80291:5 51.81134:7 52.11118:0 52.129:0 52.17389:16 52.21478:11 52.39318:1 52.40892:44 52.52794:42 52.56837:7 52.61795:26 52.62422:23 52.72…	0.00529481	0	0	0	0.0055887	0.002568	0	0	0	0.00503255	0	0	0	0	0	0	0	0	0
116	15.285	149.022	Unknown	[M+Cl]-	adduct linked to 143_[M+FA-H]-; found in higher mz's MsMs_143; found in higher mz's MsMs_129	0.204	TRUE	null	null	null	null	null	null	999	FALSE	FALSE	FALSE	Unit NormalizedByInternalStandardPeakHeight by alignment ID=653	FALSE	FALSE	null	null	null	null	null	null	null	6.78	149.02231:8985 150.02566:3461 151.02902:28079	49.97509:32 49.97947:31 50.04807:52 50.05753:57 50.10162:31 50.15398:30 50.18571:39 50.2151:9 50.34462:5 50.40136:17 50.42273:16 50.44173:7 50.47763:24 50.64347:51 50.72312:26 50.74133:17 50.77156:6 50.78653:23 50.92386:17 50.94088:6 50.96576:39 51.10518:6 51.5148:3 51.59824:11 51.62071:12 51.7667:54 51.80584:43 51.96672:17 51.97256:10 52.17719:16 52.18194:10 52.20163:6 52.21123:31 52.24155:77 52…	0	0	0	0	0	0	0	0	0	0	0	0	0	0	0	0	0.00145082	0.00133481	0.00121401
117	4.576	149.043	Unknown	[M-H]-		0.115	TRUE	null	null	null	null	null	null	999	FALSE	FALSE	FALSE	Unit NormalizedByInternalStandardPeakHeight by alignment ID=653	FALSE	FALSE	null	null	null	null	null	null	null	9.66	149.04393:9121 150.04728:798 151.05064:851	49.9631:22 50.24046:40 50.24631:28 50.32254:19 50.51184:20 50.54884:25 50.56981:19 50.62843:23 50.77241:20 50.86861:38 50.93239:29 51.02051:26 51.04268:68 51.05996:25 51.11368:47 51.16405:39 51.2243:19 51.24969:27 51.28128:30 51.34404:43 51.44582:22 51.45219:21 51.47255:27 51.71698:40 51.76656:42 51.77853:27 51.94767:30 51.99615:27 52.08408:30 52.12875:29 52.18169:20 52.28009:29 52.31488:20 52.37…	0	0	0	0	0	0	0	0	0	0	0	0	0	0	0	0	0	0	0
118	4.358	149.059	Unknown	[M-H]-	ion correlated with 2573; ion correlated with 149; ion correlated with 2202; ion correlated with 2330; ion correlated with 1907; ion correlated with 2448; ion correlated with 2338; ion correlated with 14; ion correlated with 61; ion correlated with 300; ion correlated with 17; ion correlated with 363; ion correlated with 244; ion correlated with 109; found in higher mz's MsMs_479; found in higher…	0.119	TRUE	null	null	null	null	null	null	999	FALSE	FALSE	FALSE	Unit NormalizedByInternalStandardPeakHeight by alignment ID=653	FALSE	FALSE	null	null	null	null	null	null	null	25.05	149.05865:11407 150.062:1365 151.06536:90	50.03694:1 50.15968:9 50.17584:11 50.19552:6 50.33822:9 50.73753:1 50.79248:3 50.97412:16 50.98101:11 50.99263:16 51.1413:19 51.17678:9 51.18097:16 51.21885:21 51.51424:2 51.7067:9 51.72207:13 51.73154:32 51.77668:1 51.92265:10 51.93255:2 52.12713:7 52.19727:14 52.27271:10 52.2761:9 52.28463:2 52.36956:6 52.47186:13 52.49612:1 52.5144:16 52.94654:23 52.97362:15 52.99607:6 53.0251:95 53.04889:107 …	0	0	0	0	0	0	0	0	0	0	0	0	0	0	0	0	0	0	0
119	13.56	149.132	Unknown	[M-H]-		0.041	TRUE	null	null	null	null	null	null	999	FALSE	FALSE	FALSE	Unit NormalizedByInternalStandardPeakHeight by alignment ID=653	FALSE	FALSE	null	null	null	null	null	null	null	27.33	149.13165:5406 150.135:967 151.13836:194	49.95593:21 50.04742:20 50.08653:28 50.14332:21 50.22609:37 50.29107:32 50.31273:25 50.32581:22 50.34471:34 50.34801:33 50.36396:62 50.37705:27 50.47639:23 50.48222:23 50.49904:22 50.50814:20 50.51787:28 50.62036:32 50.6396:30 50.65591:22 50.68003:25 50.68595:22 50.73544:30 50.7675:20 50.78716:30 50.80793:20 50.85684:36 50.88977:65 50.89308:40 50.96045:74 50.97289:22 50.9764:23 51.08052:19 51.087…	0	0	0	0	0.00086923	0	0.000905349	0	0	0	0	0	0	0	0	0	0	0	0
120	4.359	150.03	Unknown	[M-H]-	ion correlated with 2573; ion correlated with 2202; ion correlated with 2521; ion correlated with 1907; ion correlated with 474; ion correlated with 2448; ion correlated with 118; ion correlated with 241; ion correlated with 14; ion correlated with 300; ion correlated with 17; ion correlated with 363; ion correlated with 244; ion correlated with 109	0.134	TRUE	null	null	null	null	null	null	999	FALSE	FALSE	FALSE	Unit NormalizedByInternalStandardPeakHeight by alignment ID=653	FALSE	FALSE	null	null	null	null	null	null	null	20.5	150.0304:5472 151.03375:2318 152.03711:376	49.99234:17 50.01261:6 50.04186:4 50.54723:1 50.8742:2 50.88888:8 50.89786:16 51.03442:28 51.36509:40 51.37053:39 51.4048:10 51.41978:14 51.44532:9 51.5098:11 51.52126:4 51.55142:6 51.57318:15 51.57817:9 51.61842:0 51.81435:6 51.87945:2 51.99105:3 52.00727:18 52.11562:10 52.13928:20 52.14369:13 52.17524:21 52.23174:5 52.24727:12 52.25394:12 52.26823:9 52.28538:15 52.30795:23 52.31462:9 52.33485:1…	0.00104312	0	0	0	0.00125887	0	0.00107798	0.000926413	0	0.00107399	0	0	0	0	0	0	0	0	0
121	1.91	150.041	Unknown	[M-H]-	ion correlated with 489	0.472	TRUE	null	null	null	null	null	null	999	FALSE	FALSE	FALSE	Unit NormalizedByInternalStandardPeakHeight by alignment ID=653	FALSE	FALSE	null	null	null	null	null	null	null	25.66	150.04024:10289 151.04359:3074 152.04695:630	50.22992:40 50.77257:20 50.91169:31 50.99519:70 51.09215:23 51.14652:25 51.34578:21 51.36394:23 51.6225:21 51.7728:23 52.02704:41 52.10796:49 52.25635:27 52.27448:29 52.43601:39 52.66612:22 52.79264:20 53.03397:20 53.03945:27 53.20187:19 53.45985:28 53.54359:22 53.69413:27 53.78313:59 53.79199:19 53.80172:26 53.84958:21 54.14201:21 54.2185:20 54.2292:32 54.24866:20 54.28577:19 54.30942:24 54.4239…	0.00196131	0	0	0	0.00242612	0.00245999	0.00254524	0.0022671	0.00251269	0.00199952	0.00101595	0.00198773	0.00217377	0	0	0	0	0	0
122	7.903	151.002	Unknown	[M-H]-	ion correlated with 1785	0.074	TRUE	null	null	null	null	null	null	999	FALSE	FALSE	FALSE	Unit NormalizedByInternalStandardPeakHeight by alignment ID=653	FALSE	FALSE	null	null	null	null	null	null	null	15.98	151.00233:6618 152.00568:1834 153.00904:1356	49.97089:16 50.01059:11 50.01356:12 50.01822:15 50.1147:9 50.1194:11 50.18517:5 50.19677:1 50.23087:7 50.42044:39 50.43064:47 50.48482:9 50.50555:10 50.51358:11 50.51819:11 50.52891:23 50.8432:12 50.97597:19 51.05586:7 51.24714:8 51.56142:4 51.64755:1 51.67744:13 51.68798:11 51.79755:6 51.8371:0 51.84652:13 51.85389:22 51.85849:16 51.87027:19 51.95292:19 51.99485:19 52.04033:27 52.17157:14 52.190…	0	0	0	0	0	0	0	0	0	0	0	0	0	0	0	0	0	0	0
123	14.723	151.002	Unknown	[M-H]-	ion correlated with 455	0.212	TRUE	null	null	null	null	null	null	999	FALSE	FALSE	FALSE	Unit NormalizedByInternalStandardPeakHeight by alignment ID=653	FALSE	FALSE	null	null	null	null	null	null	null	91.35	151.00162:59504 152.00497:8676 153.00833:1720	49.97281:34 49.99763:45 50.12358:23 50.14065:11 50.15827:36 50.19093:21 50.21291:0 50.28914:25 50.31017:7 50.41793:21 50.42425:21 50.44633:5 50.51869:13 50.57667:31 50.60254:13 50.60605:12 50.62148:56 50.62674:49 50.6552:31 50.66595:44 50.68463:37 50.68814:38 50.69452:41 50.73606:0 50.76071:9 50.77851:59 50.79002:59 50.87476:1 50.89628:9 50.95423:38 51.01885:27 51.11708:62 51.17336:9 51.22369:66 …	0.0113428	0	0	0	0.010094	0.0085294	0.00850745	0.00767522	0.0070539	0.0105807	0	0	0	0	0	0	0.0132163	0.0127433	0.0143234
124	2.603	151.038	Unknown	[M+FA-H]-	ion correlated with 312; adduct linked to 312_[2M-H]-	0.093	TRUE	null	null	null	null	null	null	999	FALSE	FALSE	FALSE	Unit NormalizedByInternalStandardPeakHeight by alignment ID=653	FALSE	FALSE	null	null	null	null	null	null	null	15.09	151.03795:34115 152.0413:2842 153.04466:589	50.01912:10 50.03719:9 50.15942:13 50.38762:7 50.46713:12 50.52074:13 50.55842:23 50.66857:34 51.30977:16 51.48339:9 51.70497:22 51.73244:4 51.99273:1 52.07708:14 52.09317:1 52.28235:10 52.33111:21 52.56139:2 52.7425:25 52.75843:26 53.00457:6 53.18366:16 53.48113:11 54.08494:33 54.1161:3 54.39873:13 54.56782:5 54.57698:4 54.70339:6 54.79169:12 54.90332:7 54.91565:8 54.99055:0 55.41614:5 55.53738:…	0	0	0	0	0	0	0	0	0	0	0	0	0	0	0	0	0	0	0
125	10.002	151.038	Unknown	[M+FA-H]-	adduct linked to 11_[M-H]-	0.833	TRUE	null	null	null	null	null	null	999	FALSE	FALSE	FALSE	Unit NormalizedByInternalStandardPeakHeight by alignment ID=653	FALSE	FALSE	null	null	null	null	null	null	null	12.76	151.03804:25774 152.04139:3311 153.04475:4961	49.94776:191 49.95547:267 49.95956:308 49.964:311 49.96927:418 49.9747:379 49.9791:364 49.98249:404 49.99011:328 49.99463:293 49.99703:270 50.00499:242 50.01467:212 50.02968:262 50.0358:276 50.04308:314 50.05228:346 50.05714:352 50.06979:341 50.07697:331 50.10293:199 50.11536:267 50.13041:321 50.14323:289 50.14699:265 50.16574:239 50.17234:282 50.20227:367 50.20592:346 50.21547:316 50.22421:341 5…	0.00491315	0	0	0	0.00591976	0.0054593	0.00565295	0.00552635	0.00545039	0.00628937	0.00494405	0.00704864	0.00667195	0.00509225	0.00497766	0.0049344	0.00649802	0.00694906	0.00680529
126	7.322	151.038	Unknown	[M-H]-	adduct linked to 268_[M+FA-H]-; found in higher mz's MsMs_268; found in higher mz's MsMs_689	0.167	TRUE	null	null	null	null	null	null	999	FALSE	FALSE	FALSE	Unit NormalizedByInternalStandardPeakHeight by alignment ID=653	FALSE	FALSE	null	null	null	null	null	null	null	8.96	151.03838:11542 152.04173:882 153.04509:2919	49.97824:14 50.00267:8 50.0716:13 50.22956:15 50.53938:8 50.8908:2 51.01089:4 51.02533:11 51.06034:26 51.12418:13 51.16332:14 51.2061:42 51.24253:7 51.27684:7 51.36413:21 51.38992:40 51.41687:40 51.43898:31 51.44523:27 51.49617:1 51.54738:7 51.59515:7 51.60334:2 51.62635:5 51.76556:6 51.82084:15 51.83994:7 51.96623:21 52.00333:39 52.16878:1 52.22366:12 52.23911:13 52.24619:27 52.32733:23 52.34692…	0	0	0	0	0	0	0	0	0	0	0	0	0	0	0	0	0	0	0
127	2.986	151.039	Unknown	[M-H]-	ion correlated with 1367; adduct linked to 275_[M+FA-H]-; found in higher mz's MsMs_215; found in higher mz's MsMs_184	0.416	TRUE	null	null	null	null	null	null	999	FALSE	FALSE	FALSE	Unit NormalizedByInternalStandardPeakHeight by alignment ID=653	FALSE	FALSE	null	null	null	null	null	null	null	8.78	151.03751:9395 152.04086:2264 153.04422:2486	50.00885:21 50.04522:33 50.43252:30 50.86972:31 50.87649:39 51.19239:4 51.20059:19 51.20896:5 51.42333:15 51.43733:16 51.44199:32 51.63968:30 51.65565:31 51.72579:2 51.98222:2 52.24665:44 52.26698:28 52.35089:4 52.42424:13 52.86606:14 53.46795:3 53.60159:28 53.68063:4 54.25985:13 54.34055:13 54.43808:1 54.44407:7 54.50553:16 54.64117:10 54.65995:21 54.68596:13 54.78468:29 54.87666:29 55.18749:17 …	0	0	0	0	0	0	0	0	0	0	0	0.00171328	0	0.0112607	0.0114799	0.00953224	0.00140722	0.00150535	0.00112658
128	14.707	151.039	Unknown	[M-H]-	similar chromatogram in higher mz_156	0.305	TRUE	null	null	null	null	null	null	999	FALSE	FALSE	FALSE	Unit NormalizedByInternalStandardPeakHeight by alignment ID=653	FALSE	FALSE	null	null	null	null	null	null	null	6.12	151.0378:11582 152.04115:1954 153.04451:443	49.94839:19 49.97069:19 50.06558:26 50.06869:24 50.08511:32 50.14312:58 50.15431:69 50.17852:54 50.23817:27 50.24461:41 50.29209:27 50.37367:72 50.37851:70 50.39922:34 50.40982:22 50.47469:52 50.50615:18 50.52154:41 50.53259:38 50.55867:53 50.58156:55 50.6269:23 50.64397:12 50.65835:49 50.66204:50 50.68586:44 50.70566:29 50.7165:20 50.72316:7 50.74796:45 50.79198:12 50.79667:19 50.80679:7 50.8950…	0	0	0	0	0	0	0	0	0	0	0	0.00211213	0.00223668	0.0034949	0	0.0031931	0	0	0
129	15.271	151.039	Unknown	[M-H]-		0.55	TRUE	null	null	null	null	null	null	999	FALSE	FALSE	FALSE	Unit NormalizedByInternalStandardPeakHeight by alignment ID=653	FALSE	FALSE	null	null	null	null	null	null	null	13.39	151.03792:23990 152.04127:5273 153.04463:747	49.95054:33 49.99875:27 50.00974:0 50.03627:9 50.06522:67 50.08844:65 50.10989:47 50.15408:17 50.21334:37 50.24769:69 50.27139:97 50.31185:27 50.32059:21 50.37142:44 50.39936:45 50.49865:20 50.55444:59 50.57502:48 50.59958:6 50.63778:1 50.67595:42 50.76723:30 50.78403:20 50.84956:12 50.88114:7 50.90108:16 50.92615:12 50.93515:11 50.98488:20 51.0745:46 51.0869:17 51.12148:23 51.1247:11 51.13513:47…	0.00457299	0	0	0	0.00579713	0.00495177	0.00529685	0.00480806	0.00496639	0.00515383	0.00141236	0.00264789	0.00308242	0.00585839	0.00498395	0.0050523	0.00253021	0.00220724	0.00245252
130	6.257	151.075	Unknown	[M-H]-	ion correlated with 967; ion correlated with 3087	0.063	TRUE	null	null	null	null	null	null	999	FALSE	FALSE	FALSE	Unit NormalizedByInternalStandardPeakHeight by alignment ID=653	FALSE	FALSE	null	null	null	null	null	null	null	269.77	151.07468:127733 152.07803:29506 153.08139:2628	49.98359:19 50.61457:0 50.68567:5 50.70941:54 50.81115:16 50.83751:27 50.87676:11 50.92464:19 50.96503:4 51.01073:11 51.07059:1 51.15653:4 51.27771:17 51.49874:0 51.67083:8 51.70655:1 51.80172:20 51.84272:1 51.94281:2 51.99208:33 52.1114:20 52.11861:17 52.1282:4 52.27127:5 52.27625:16 52.34924:20 52.39148:26 52.40926:34 52.53634:23 52.54082:31 52.58234:10 52.70173:6 52.76926:15 52.83811:4 52.9033…	0.0243487	0	0	0	0.0303132	0.0278654	0.0296163	0.0270957	0.0271788	0.0286254	0	0	0	0	0	0	0	0	0
131	5.797	152.01	Unknown	[M-H]-	found in higher mz's MsMs_1168; found in higher mz's MsMs_868; found in higher mz's MsMs_484	0.242	TRUE	null	null	null	null	null	null	999	FALSE	FALSE	FALSE	Unit NormalizedByInternalStandardPeakHeight by alignment ID=653	FALSE	FALSE	null	null	null	null	null	null	null	11.15	152.00931:6858 153.01266:2947 154.01602:407	49.98124:26 50.02292:6 50.10697:6 50.1251:5 50.26102:3 50.27891:6 50.37607:12 50.3924:31 50.42629:13 50.46532:18 50.47686:28 50.48849:14 50.4975:19 50.57051:6 50.61369:20 50.65121:49 50.70147:2 50.80519:23 50.81087:25 50.81937:14 50.83461:13 50.95784:15 51.10848:19 51.12312:7 51.13485:18 51.17829:11 51.26042:22 51.28391:31 51.30387:19 51.31096:22 51.39217:32 51.42815:18 51.48302:6 51.49794:12 51.…	0	0	0	0	0.00110269	0.000958597	0.00106851	0.0009827	0.00109685	0	0	0	0	0.00118804	0.00137727	0.00124019	0.000972211	0.00123407	0
132	2.938	152.01	Unknown	[M-H]-		0.532	TRUE	null	null	null	null	null	null	999	FALSE	FALSE	FALSE	Unit NormalizedByInternalStandardPeakHeight by alignment ID=653	FALSE	FALSE	null	null	null	null	null	null	null	21.05	152.00945:6219 153.0128:18236 154.01616:1127	50.18742:10 52.12451:23 52.33081:20 52.60593:29 53.55537:0 53.64466:1 53.72327:2 53.88374:12 54.05825:18 54.29786:12 54.85309:9 55.09611:30 56.01028:7 56.09937:5 56.6558:37 56.68231:3 56.89386:6 57.03613:25 57.04911:29 57.20658:12 57.46249:12 58.32742:2 58.87986:2 58.97042:0 58.97606:1 58.99137:70 59.01255:1 59.85625:3 60.43924:9 60.47205:9 60.81042:71 60.95394:26 61.03788:1 61.11903:19 61.30591:…	0.00118554	0	0	0	0.0016076	0.00225609	0.00246544	0.00240104	0.0026343	0.00145451	0.00160863	0.00280934	0.00499753	0	0	0.00145584	0	0	0
133	3.054	153.018	Unknown	[M-H]-		0.264	TRUE	null	null	null	null	null	null	999	FALSE	FALSE	FALSE	Unit NormalizedByInternalStandardPeakHeight by alignment ID=653	FALSE	FALSE	null	null	null	null	null	null	null	7.96	153.01718:8357 154.02053:1488 155.02389:710	50.08538:37 50.24767:24 50.27851:23 50.28238:22 50.31906:24 50.44309:20 50.46899:26 50.55565:21 50.66544:46 50.78691:30 50.79508:25 50.87526:20 50.9096:22 51.02656:24 51.07433:21 51.1568:19 51.17441:21 51.25498:37 51.31417:26 51.3452:20 51.35724:23 51.36396:22 51.4952:21 51.50158:19 51.56709:29 51.67115:41 51.70914:26 51.93584:24 51.9686:30 52.0018:24 52.26744:20 52.35464:37 52.51933:22 52.56173:…	0	0	0	0	0	0	0	0	0	0.00161863	0.00189411	0.00346709	0	0	0	0	0.00204398	0.00210209	0.00214294
134	3.299	153.018	Unknown	[M-H]-	similar chromatogram in higher mz_1003	0.431	TRUE	null	null	null	null	null	null	999	FALSE	FALSE	FALSE	Unit NormalizedByInternalStandardPeakHeight by alignment ID=653	FALSE	FALSE	null	null	null	null	null	null	null	10.39	153.01796:16866 154.02131:4051 155.02467:520	50.04865:12 50.14421:3 50.31786:9 50.33674:24 51.40484:1 51.44532:1 51.47024:2 51.59459:0 52.43309:16 52.45935:4 52.50742:14 52.71203:4 52.81033:2 53.03789:18 53.21755:9 53.23042:12 53.39235:11 53.62345:0 53.69617:0 54.02261:1 54.11094:0 54.11523:0 54.25341:4 54.69047:8 54.83404:4 54.95565:1 55.15966:2 55.17375:2 55.7441:10 55.85385:16 56.01462:16 56.04662:6 56.05818:4 56.07544:12 56.7319:4 56.93…	0	0	0	0	0	0	0.0029279	0.00293925	0.00278631	0	0	0	0.00304876	0.00185855	0	0.00227969	0.00781436	0.00752704	0.00731784
135	7.895	153.021	Unknown	[M-H]-	ion correlated with 405; similar chromatogram in higher mz_338	0.428	TRUE	null	null	null	null	null	null	999	FALSE	FALSE	FALSE	Unit NormalizedByInternalStandardPeakHeight by alignment ID=653	FALSE	FALSE	null	null	null	null	null	null	null	9.9	153.02037:7961 154.02372:1640 155.02708:4964	49.9728:21 49.99689:23 50.07485:34 50.1331:25 50.15417:41 50.16309:21 50.19822:51 50.21196:67 50.22762:27 50.26913:32 50.28911:20 50.30098:27 50.32257:58 50.34037:20 50.35027:30 50.391:42 50.42353:34 50.43734:28 50.50674:20 50.53074:23 50.58052:38 50.58758:23 50.59685:26 50.62809:22 50.64603:42 50.66891:22 50.67852:27 50.72642:22 50.76614:65 50.83666:24 50.86852:21 50.88699:26 50.89658:22 50.9344…	0.00151757	0	0	0	0.00207072	0.00207437	0.00225665	0.00187853	0.00188417	0.00166651	0	0	0	0	0	0	0	0	0
136	1.787	153.031	Unknown	[M-H]-	found in higher mz's MsMs_785; found in higher mz's MsMs_353	0.048	TRUE	null	null	null	null	null	null	999	FALSE	FALSE	FALSE	Unit NormalizedByInternalStandardPeakHeight by alignment ID=653	FALSE	FALSE	null	null	null	null	null	null	null	229.56	153.03018:15379 154.03353:2170 155.03689:704	50.1288:28 50.13749:18 50.32528:4 50.6897:4 50.74524:1 51.35914:3 51.68198:3 51.99812:0 52.07025:24 52.07574:21 52.08772:31 52.50881:32 52.89273:10 54.29451:0 55.00645:15 55.01815:14 55.09781:8 55.22615:5 55.81576:20 56.7481:9 56.79384:6 57.02903:475 57.03267:478 57.04824:484 57.23898:6 57.24835:17 57.63959:19 57.78915:12 57.95947:29 58.92783:11 58.94723:71 59.71644:7 59.97321:1 59.99673:2 60.007…	0.00293156	0	0	0	0.00410766	0.00404535	0.00427235	0.00379307	0.0038153	0.00341405	0	0	0	0	0	0	0	0	0
137	5.078	153.054	Unknown	[M-H]-		0.361	TRUE	null	null	null	null	null	null	999	FALSE	FALSE	FALSE	Unit NormalizedByInternalStandardPeakHeight by alignment ID=653	FALSE	FALSE	null	null	null	null	null	null	null	7.69	153.05421:6902 154.05756:1724 155.06092:276	50.043:3 50.08059:2 50.14692:55 50.17381:32 50.19921:22 50.352:27 50.50027:9 50.51003:19 50.54699:24 50.58176:7 50.693:32 50.72507:45 51.00666:8 51.02337:3 51.05988:9 51.07866:25 51.09867:44 51.25458:37 51.25885:16 51.33157:18 51.52131:2 51.54036:25 51.54553:16 51.71549:2 51.91254:13 51.958:5 52.01077:5 52.19182:16 52.21157:10 52.40583:32 52.48689:25 52.49266:12 52.56119:5 52.59165:23 52.6549:6 5…	0.00131565	0	0	0	0.00175033	0.00146872	0.00150109	0.00145267	0.00154345	0.00153535	0	0	0	0.00130861	0.00142197	0.0012691	0	0	0
138	3.348	153.054	Unknown	[M-H]-	found in higher mz's MsMs_606	0.364	TRUE	null	null	null	null	null	null	999	FALSE	FALSE	FALSE	Unit NormalizedByInternalStandardPeakHeight by alignment ID=653	FALSE	FALSE	null	null	null	null	null	null	null	8.86	153.05379:8816 154.05714:2033 155.0605:353	50.11822:1 50.31462:2 50.41642:9 50.46701:4 50.67951:10 51.01697:10 51.03092:11 51.95826:0 51.98385:1 52.03477:3 52.44286:12 52.46532:34 52.95575:3 53.06147:9 53.21238:5 53.22083:6 53.48388:8 53.5618:7 53.60658:4 53.9222:7 54.19919:5 54.64352:6 54.71733:21 55.00426:31 55.01936:32 55.28233:13 55.38533:25 55.67921:6 55.77808:13 56.36334:4 56.98236:36 56.98693:27 57.12959:8 57.33493:6 57.34974:17 57…	0.0016806	0	0	0	0.00226578	0.00209674	0	0	0	0.00193111	0.00207134	0.00306496	0	0	0	0	0	0	0
139	5.101	155.033	Unknown	[M-H]-	ion correlated with 3116; ion correlated with 925; ion correlated with 83; ion correlated with 3045; ion correlated with 248; ion correlated with 213; ion correlated with 938; ion correlated with 187	0.193	TRUE	null	null	null	null	null	null	999	FALSE	FALSE	FALSE	Unit NormalizedByInternalStandardPeakHeight by alignment ID=653	FALSE	FALSE	null	null	null	null	null	null	null	39.41	155.03336:9756 156.03671:1788 157.04007:689	49.96056:14 49.99699:1 50.00155:1 50.09583:14 50.10871:11 50.17317:28 50.17673:28 50.26553:26 50.31444:31 50.35382:21 50.36549:25 50.36972:31 50.42749:10 50.43472:17 50.60333:25 50.61467:20 50.6448:23 50.74261:29 50.81293:3 50.96505:10 51.02488:1 51.11364:47 51.23738:30 51.25253:21 51.31376:32 51.33318:27 51.45817:0 51.53756:15 51.54575:24 51.55266:18 51.77855:16 51.94484:13 52.0071:5 52.16122:7 …	0.00185974	0	0	0	0.00257616	0.00225241	0.0021618	0.0021563	0.00224061	0.00210685	0	0.00124607	0	0.00137706	0.00144555	0.0013483	0	0	0
140	1.377	155.034	Unknown	[M-H]-	ion correlated with 49	0.052	TRUE	null	null	null	null	null	null	999	FALSE	FALSE	FALSE	Unit NormalizedByInternalStandardPeakHeight by alignment ID=653	FALSE	FALSE	null	null	null	null	null	null	null	41.09	155.03279:7631 156.03614:1407 157.0395:279	50.11679:32 50.17946:28 50.4248:39 50.55107:24 50.64566:31 50.7846:20 50.85698:19 50.96629:20 50.97024:36 51.29459:19 51.61431:24 51.82707:22 52.35746:20 52.49299:25 52.54881:23 52.56018:21 52.58799:22 52.62503:32 52.81901:20 53.00192:20 53.0398:19 53.04428:24 53.2883:33 53.4994:20 53.59605:29 53.77913:19 53.96939:25 54.03784:43 54.55498:26 54.67852:29 54.96464:41 55.01693:98 55.02105:26 55.11194…	0	0	0	0	0.00122695	0.00103496	0.00105346	0.00101396	0.00102453	0	0	0	0	0	0	0	0	0	0
141	16.389	159.028	Unknown	[M-H]-	ion correlated with 2231; ion correlated with 2488	0.059	TRUE	null	null	null	null	null	null	999	FALSE	FALSE	FALSE	Unit NormalizedByInternalStandardPeakHeight by alignment ID=653	FALSE	FALSE	null	null	null	null	null	null	null	38.85	159.02818:20855 160.03153:3868 161.03489:6287	49.9752:10 50.05257:6 50.10356:7 50.124:17 50.32035:4 50.48813:9 50.56686:19 50.68108:4 50.68561:6 50.72045:13 50.76144:21 50.9718:6 51.02958:20 51.11872:9 51.13194:20 51.20567:12 51.21409:12 51.22563:22 51.23191:19 51.41212:13 51.42647:15 51.5285:8 51.57369:25 51.63768:5 51.72977:9 51.78694:0 51.88132:3 51.97329:8 51.97857:0 52.10996:26 52.51431:20 52.57144:26 52.58228:42 52.8648:2 52.94012:30 5…	0.00397543	0	0	0	0.00377389	0.00396487	0.00406747	0.00355956	0.00347588	0.00410828	0	0	0	0	0	0	0	0	0
142	7.371	159.043	Unknown	[M-H]-	ion correlated with 288	0.201	TRUE	null	null	null	null	null	null	999	FALSE	FALSE	FALSE	Unit NormalizedByInternalStandardPeakHeight by alignment ID=653	FALSE	FALSE	null	null	null	null	null	null	null	8.43	159.04318:31796 160.04653:3732 161.04989:1055	50.07008:32 50.07696:22 50.11385:14 50.17962:17 50.18773:19 50.20474:35 50.24005:2 50.40595:39 50.41507:38 50.44016:18 50.51985:12 50.52538:35 50.53323:32 50.62038:11 50.66475:36 50.77941:72 50.78642:35 50.84832:32 50.90063:39 50.97252:20 51.00572:0 51.10632:2 51.12205:6 51.25861:12 51.29758:2 51.35069:2 51.3734:43 51.42107:7 51.50706:42 51.53537:21 51.55626:18 51.6563:56 51.67816:56 51.68684:4 5…	0	0	0	0	0	0	0	0	0	0	0	0	0	0	0	0	0	0	0
143	15.274	159.044	Unknown	[M+FA-H]-	adduct linked to 116_[M+Cl]-	0.197	TRUE	null	null	null	null	null	null	999	FALSE	FALSE	FALSE	Unit NormalizedByInternalStandardPeakHeight by alignment ID=653	FALSE	FALSE	null	null	null	null	null	null	null	6.56	159.04324:8702 160.04659:2064 161.04995:1531	49.95487:11 49.96341:36 50.12967:34 50.13583:46 50.16863:49 50.19416:57 50.19984:64 50.34111:53 50.34785:34 50.36329:60 50.39866:41 50.42349:1 50.54269:22 50.56871:49 50.5949:47 50.63149:61 50.63737:78 50.66369:109 50.69099:66 50.70485:70 50.71368:82 50.74301:38 50.79808:39 50.82954:42 50.8339:47 50.86729:71 50.91869:14 50.99712:32 51.02056:53 51.02732:51 51.03039:49 51.31252:46 51.31995:16 51.32…	0	0	0	0	0.00139927	0.00104827	0.00112742	0.00110279	0	0.00110156	0	0	0	0.00139926	0.00104396	0.00108064	0	0	0
144	13.046	160.015	Unknown	[M+Cl]-	ion correlated with 70; ion correlated with 217; ion correlated with 206; ion correlated with 3124; ion correlated with 3170; ion correlated with 1077; ion correlated with 56; ion correlated with 193; ion correlated with 277; ion correlated with 1090; found in higher mz's MsMs_217; found in higher mz's MsMs_277; found in higher mz's MsMs_206; adduct linked to 569_[2M+FA-H]-; found in higher mz's …	0.338	TRUE	null	null	null	null	null	null	999	FALSE	FALSE	FALSE	Unit NormalizedByInternalStandardPeakHeight by alignment ID=653	FALSE	FALSE	null	null	null	null	null	null	null	20.17	160.01465:30176 161.018:69911 162.02136:8101	49.97168:12 49.98616:17 49.99711:9 50.00681:7 50.03501:4 50.12628:9 50.13837:11 50.15374:7 50.24166:16 50.24633:35 50.27188:44 50.28032:23 50.29424:33 50.30005:18 50.31384:16 50.35989:11 50.40718:45 50.4115:36 50.42065:31 50.42688:24 50.46614:23 50.49152:53 50.5161:17 50.5611:0 50.56616:10 50.60473:6 50.61697:22 50.66984:8 50.71682:11 50.72033:15 50.77544:3 50.7875:45 50.80529:54 50.81296:27 50.8…	0.00575227	0	0	0	0.00667829	0.00673525	0.00733713	0.00664252	0.00671774	0.00622972	0	0	0	0	0	0	0	0	0.00111669
145	3.378	160.038	Unknown	[M-H]-	similar chromatogram in higher mz_292	0.342	TRUE	null	null	null	null	null	null	999	FALSE	FALSE	FALSE	Unit NormalizedByInternalStandardPeakHeight by alignment ID=653	FALSE	FALSE	null	null	null	null	null	null	null	8.34	160.03796:6825 161.04131:2342 162.04467:207	50.24905:19 50.44075:8 50.44888:9 50.5036:32 50.51785:38 50.73626:18 50.78526:8 50.8316:25 51.11215:6 51.32138:1 51.3908:1 51.4575:1 51.47608:3 51.56489:35 51.67678:2 51.76348:16 51.9287:13 52.06374:3 52.10852:6 52.18752:2 52.30183:7 52.46537:38 52.64868:6 52.70677:18 52.81634:0 52.83574:3 52.896:0 53.17162:0 53.40176:0 53.46531:6 53.47816:5 53.65127:24 53.69453:4 53.7623:9 53.77124:9 53.78475:7 …	0	0	0	0	0.00109736	0.000968024	0.000967176	0.00103134	0.000930918	0.000995523	0	0.00129689	0.00119699	0.00218117	0.00234155	0.00210572	0	0	0
146	7.889	160.84	Unknown	[M+Cl]-	ion correlated with 162; adduct linked to 162_[M+K-2H]-	0.305	TRUE	null	null	null	null	null	null	999	FALSE	FALSE	FALSE	Unit NormalizedByInternalStandardPeakHeight by alignment ID=653	FALSE	FALSE	null	null	null	null	null	null	null	3.91	160.84004:52253 161.84339:1261 162.84675:62494	49.96723:9 49.97475:21 50.03891:26 50.20665:7 50.34536:32 50.3758:27 50.41593:15 50.43793:11 50.49475:19 50.50522:27 50.55859:27 50.57633:0 50.71239:0 50.8965:11 50.90145:9 50.9526:9 50.97213:16 51.00906:23 51.01325:24 51.02039:9 51.06231:6 51.09931:36 51.11825:20 51.12859:19 51.24701:6 51.26269:15 51.27078:16 51.33874:31 51.42244:27 51.437:44 51.51616:8 51.57557:4 51.6487:26 51.67465:21 51.72427…	0	0	0	0	0	0	0	0	0	0	0	0	0	0	0	0	0	0	0
147	8.824	160.84	Unknown	[M-H]-	ion correlated with 163; found in higher mz's MsMs_173; found in higher mz's MsMs_163	0.286	TRUE	null	null	null	null	null	null	999	FALSE	FALSE	FALSE	Unit NormalizedByInternalStandardPeakHeight by alignment ID=653	FALSE	FALSE	null	null	null	null	null	null	null	5.05	160.84059:54878 161.84394:2465 162.8473:78363	50.04818:1 50.0891:5 50.23277:18 50.39573:38 50.41618:18 50.42743:30 50.47923:32 50.4978:22 50.50647:40 50.53755:34 50.54184:40 50.56633:12 50.8195:3 50.82906:23 50.89463:1 50.91095:0 50.93214:17 50.9976:27 51.01292:22 51.02198:28 51.03994:31 51.04744:18 51.11279:56 51.13614:56 51.13943:56 51.15472:17 51.20288:12 51.35331:51 51.38178:30 51.40188:6 51.42878:3 51.62714:39 51.6595:3 51.72692:1 51.79…	0	0	0	0	0	0	0	0	0	0	0	0	0	0	0	0	0	0	0
148	18.26	161.022	Unknown	[M-H]-	found in higher mz's MsMs_659; found in higher mz's MsMs_658; found in higher mz's MsMs_419; found in higher mz's MsMs_392; found in higher mz's MsMs_337	0.978	TRUE	null	null	null	null	null	null	999	FALSE	FALSE	FALSE	Unit NormalizedByInternalStandardPeakHeight by alignment ID=653	FALSE	FALSE	null	null	null	null	null	null	null	30.24	161.0224:197308 162.02575:54244 163.02911:5430	49.98535:36 50.04397:18 50.06133:14 50.10316:7 50.1068:10 50.12958:5 50.17382:83 50.19907:38 50.23351:1 50.28276:17 50.29927:4 50.34272:4 50.36441:19 50.36868:1 50.43467:0 50.45952:47 50.48579:56 50.67656:8 50.6856:23 50.69654:29 50.7607:31 50.77644:4 50.78128:1 50.9026:33 50.91681:41 50.92018:31 50.98199:11 51.06683:18 51.10442:10 51.30933:26 51.31992:33 51.36036:52 51.36448:48 51.39187:22 51.39…	0.0376113	0	0	0	0.0615382	0.0403422	0.0492724	0.0489168	0.0588037	0.0426183	0.0348807	0.058551	0.0426591	0.0448241	0.0429368	0.0556243	0.0541252	0.0612822	0.0479879
149	4.351	161.023	Unknown	[M-H]-	ion correlated with 1907; ion correlated with 2448; ion correlated with 17; ion correlated with 363; ion correlated with 244; found in higher mz's MsMs_479; found in higher mz's MsMs_363; adduct linked to 300_[M+FA-H]-; found in higher mz's MsMs_1131; found in higher mz's MsMs_956	0.089	TRUE	null	null	null	null	null	null	999	FALSE	FALSE	FALSE	Unit NormalizedByInternalStandardPeakHeight by alignment ID=653	FALSE	FALSE	null	null	null	null	null	null	null	10.33	161.02278:62940 162.02613:8824 163.02949:7170	49.94798:20 50.04335:0 50.04892:6 50.15082:2 50.28469:12 50.36496:23 50.55234:14 50.84368:36 50.93114:3 50.94517:12 50.96461:4 51.03142:20 51.11761:0 51.19727:1 51.23393:4 51.41698:10 51.50408:13 51.52062:7 51.5452:6 51.6277:0 51.64092:2 51.6585:18 51.68897:22 51.76675:9 51.77134:15 51.80046:5 51.87429:2 51.90129:7 51.99154:9 52.05651:12 52.55069:14 52.55615:15 52.73693:12 52.80099:13 52.83666:4 …	0	0	0	0	0	0	0	0	0	0	0	0	0	0	0	0	0	0	0
150	11.428	161.023	Unknown	[M-H]-	found in higher mz's MsMs_983; found in higher mz's MsMs_961; found in higher mz's MsMs_573; found in higher mz's MsMs_267; found in higher mz's MsMs_198	0.134	TRUE	null	null	null	null	null	null	999	FALSE	FALSE	FALSE	Unit NormalizedByInternalStandardPeakHeight by alignment ID=653	FALSE	FALSE	null	null	null	null	null	null	null	5.57	161.02299:120786 162.02634:18077 163.0297:2502	49.95956:15 50.03571:29 50.0438:10 50.0667:17 50.2189:45 50.3035:6 50.33974:27 50.48113:22 50.54923:13 50.6327:48 50.65779:7 50.71682:10 50.74683:2 50.77267:20 50.9467:20 50.95507:25 50.96151:33 51.10931:41 51.27737:27 51.29946:28 51.36395:35 51.48505:27 51.5158:12 51.53131:26 51.57822:5 51.60443:47 51.62669:24 51.63416:36 51.63905:40 51.64986:20 51.66937:53 51.77165:12 51.78749:17 51.79995:6 51.…	0	0	0	0	0	0	0	0	0	0	0	0	0	0	0	0	0	0.0210865	0
151	15.274	161.023	Unknown	[M-H]-	found in higher mz's MsMs_1249; found in higher mz's MsMs_827; found in higher mz's MsMs_708; found in higher mz's MsMs_705; found in higher mz's MsMs_373; found in higher mz's MsMs_2041; found in higher mz's MsMs_2880; found in higher mz's MsMs_160	0.874	TRUE	null	null	null	null	null	null	999	FALSE	FALSE	FALSE	Unit NormalizedByInternalStandardPeakHeight by alignment ID=653	FALSE	FALSE	null	null	null	null	null	null	null	33.38	161.02225:593959 162.0256:132016 163.02896:15108	49.99875:53 50.00974:19 50.06522:44 50.08844:53 50.10989:42 50.21334:49 50.24769:82 50.27139:82 50.31185:26 50.32059:21 50.37142:13 50.39936:39 50.49865:10 50.55444:39 50.57502:27 50.59958:8 50.63778:9 50.67595:47 50.76723:9 50.78403:36 50.84956:36 50.88114:17 50.92615:20 50.93515:31 51.0745:20 51.12148:18 51.1247:13 51.13513:47 51.18102:19 51.22635:7 51.27361:50 51.27665:51 51.29428:49 51.32196:…	0.113222	0	0	0	0.138309	0.110396	0.118788	0.112156	0.118429	0.122762	0.0340259	0.0612565	0.0682823	0.136518	0.111358	0.113158	0.0591344	0.0513851	0.0547851
152	10.575	161.023	Unknown	[M-H]-	ion correlated with 1203; found in higher mz's MsMs_262	0.104	TRUE	null	null	null	null	null	null	999	FALSE	FALSE	FALSE	Unit NormalizedByInternalStandardPeakHeight by alignment ID=653	FALSE	FALSE	null	null	null	null	null	null	null	8.53	161.02151:61307 162.02486:16333 163.02822:5294	50.05145:24 50.05979:33 50.11316:21 50.11973:61 50.16412:32 50.17646:41 50.18227:19 50.19094:59 50.20588:70 50.23478:25 50.26061:27 50.26889:23 50.31617:23 50.40618:25 50.43904:25 50.4466:24 50.45497:38 50.57925:24 50.60165:20 50.61491:20 50.62912:40 50.69141:29 50.69444:32 50.72637:42 50.78229:35 50.7945:93 50.87177:29 50.92237:39 50.93456:30 50.9394:27 50.95444:22 50.99469:43 51.03591:36 51.057…	0	0	0	0	0	0	0	0	0	0	0	0	0	0	0	0	0	0	0
153	6.108	161.023	Unknown	[M+Na-2H]-	adduct linked to 204_[M+K-2H]-; found in higher mz's MsMs_1262; found in higher mz's MsMs_1129; found in higher mz's MsMs_274; found in higher mz's MsMs_216; found in higher mz's MsMs_204	0.208	TRUE	null	null	null	null	null	null	999	FALSE	FALSE	FALSE	Unit NormalizedByInternalStandardPeakHeight by alignment ID=653	FALSE	FALSE	null	null	null	null	null	null	null	16.59	161.0231:113662 162.02645:28288 163.02981:7942	49.99953:18 50.05936:10 50.07534:19 50.18927:18 50.25776:2 50.4423:8 50.51508:68 50.51845:70 50.82262:8 50.91903:2 50.92195:3 51.50129:12 52.38242:3 52.63502:11 52.84554:9 52.86251:5 53.07953:3 53.48524:16 53.97356:17 53.98037:13 54.0796:10 54.08934:17 54.21082:10 54.31894:14 54.38974:3 54.46028:34 54.48837:10 54.75819:11 54.76133:14 54.77861:3 54.87148:27 54.91381:2 54.97641:2 55.01225:6 55.3074…	0	0	0	0	0	0.0187726	0.0212984	0.0211352	0.026425	0.0142067	0	0	0	0	0	0	0	0	0
154	10.003	161.023	Unknown	[M+FA-H]-	adduct linked to 30_[M-H]-; found in higher mz's MsMs_963; found in higher mz's MsMs_703; found in higher mz's MsMs_430; found in higher mz's MsMs_334; found in higher mz's MsMs_279; found in higher mz's MsMs_278; found in higher mz's MsMs_271; found in higher mz's MsMs_222; found in higher mz's MsMs_211; found in higher mz's MsMs_203; found in higher mz's MsMs_1768; found in higher mz's MsMs_598…	0.974	TRUE	null	null	null	null	null	null	999	FALSE	FALSE	FALSE	Unit NormalizedByInternalStandardPeakHeight by alignment ID=653	FALSE	FALSE	null	null	null	null	null	null	null	364.25	161.02269:5612008 162.02604:763501 163.0294:80852	49.94776:198 49.95547:273 49.95956:312 49.964:311 49.96927:418 49.9747:381 49.9791:374 49.98249:422 49.99011:342 49.99463:309 49.99703:285 50.00499:254 50.01467:225 50.02968:277 50.0358:287 50.04308:328 50.05228:357 50.05714:367 50.06979:358 50.07697:346 50.10293:212 50.11536:280 50.13041:338 50.14323:304 50.14699:279 50.16574:245 50.17234:290 50.20227:384 50.20592:361 50.21547:330 50.22421:354 5…	1.06978	0	0	0	1.35944	1.20538	1.31968	1.2919	1.22382	1.20025	0.953446	1.36261	1.35859	1.28561	1.2821	1.37293	1.39887	1.45657	1.48288
155	12.616	161.023	Unknown	[M-H]-	found in higher mz's MsMs_224; found in higher mz's MsMs_1583; found in higher mz's MsMs_1043	0.32	TRUE	null	null	null	null	null	null	999	FALSE	FALSE	FALSE	Unit NormalizedByInternalStandardPeakHeight by alignment ID=653	FALSE	FALSE	null	null	null	null	null	null	null	13.91	161.0224:120305 162.02575:19420 163.02911:3561	49.97264:20 49.98769:25 50.0013:19 50.01577:23 50.05605:25 50.13028:34 50.13429:20 50.15944:31 50.18781:23 50.27868:113 50.30353:22 50.37195:28 50.42282:20 50.45483:20 50.47942:20 50.48306:20 50.51496:27 50.53638:41 50.67032:20 50.73395:22 50.77688:22 50.78832:25 50.85854:20 50.8658:34 50.8964:35 50.9647:22 51.00222:20 51.03156:31 51.10209:45 51.12394:25 51.14762:28 51.15792:20 51.17346:35 51.267…	0.0229329	0	0	0	0.0267763	0.0226802	0.0240517	0.0221348	0.0230251	0.0239418	0.062921	0.117324	0.105177	0	0	0	0	0	0
156	14.711	161.023	Unknown	[M-H]-	found in higher mz's MsMs_853	0.766	TRUE	null	null	null	null	null	null	999	FALSE	FALSE	FALSE	Unit NormalizedByInternalStandardPeakHeight by alignment ID=653	FALSE	FALSE	null	null	null	null	null	null	null	12.1	161.02248:144352 162.02583:28162 163.02919:4650	49.97281:36 49.99763:45 50.12358:23 50.14065:11 50.15827:37 50.19093:22 50.21291:3 50.28914:26 50.31017:7 50.41793:24 50.42425:23 50.44633:3 50.51869:14 50.57667:33 50.60254:10 50.60605:9 50.62148:54 50.62674:48 50.6552:32 50.66595:46 50.68463:39 50.68814:40 50.69452:42 50.73606:3 50.76071:9 50.77851:60 50.79002:61 50.87476:4 50.89628:11 50.95423:38 51.01885:27 51.11708:60 51.17336:10 51.22369:64…	0.0275168	0	0	0	0.0373804	0.0299716	0.0320283	0.0307964	0.0310662	0.0335771	0.0208349	0.0404744	0.043125	0.0705133	0.0543787	0.0625968	0.0154843	0.0187495	0
157	6.302	161.023	Unknown	[M-H]-	found in higher mz's MsMs_284	0.201	TRUE	null	null	null	null	null	null	999	FALSE	FALSE	FALSE	Unit NormalizedByInternalStandardPeakHeight by alignment ID=653	FALSE	FALSE	null	null	null	null	null	null	null	5.92	161.02206:82735 162.02541:18014 163.02877:3672	49.99198:20 49.99965:20 50.0173:19 50.05641:25 50.0747:28 50.12414:37 50.13383:22 50.2715:35 50.38314:45 50.44328:28 50.5062:31 50.55022:20 50.55462:23 50.61306:27 50.63016:22 50.78024:26 50.83955:64 50.91194:19 50.96893:19 51.12703:49 51.14503:24 51.1832:35 51.19437:19 51.21706:20 51.2347:22 51.30195:25 51.3227:22 51.35683:46 51.38574:20 51.42461:20 51.45862:41 51.50617:20 51.53445:23 51.55069:4…	0	0	0	0	0	0	0	0	0	0	0	0	0	0.0159733	0.0146149	0.0133867	0	0	0
158	1.765	161.044	Unknown	[M-H]-	found in higher mz's MsMs_350	0.216	TRUE	null	null	null	null	null	null	999	FALSE	FALSE	FALSE	Unit NormalizedByInternalStandardPeakHeight by alignment ID=653	FALSE	FALSE	null	null	null	null	null	null	null	11.9	161.04356:94314 162.04691:14805 163.05027:3028	49.9627:7 49.97627:8 49.9802:12 50.15223:2 50.35178:24 50.37656:23 50.60265:6 50.76149:10 50.78488:0 50.90578:15 50.92319:7 51.09759:0 51.14521:7 51.66015:3 51.72361:2 51.80291:6 51.81319:21 51.99733:0 52.05229:11 52.2216:4 52.32076:5 52.36064:12 52.66157:11 52.82585:26 52.84571:2 53.07397:5 53.18178:10 53.55916:26 53.60202:2 54.583:13 54.62849:1 54.83111:11 54.95987:10 55.13052:4 55.48234:7 55.5…	0	0	0	0	0	0	0	0	0	0	0	0	0	0	0	0	0.0152289	0.0149925	0
159	9.99	161.152	Unknown	[M-H]-		0.859	TRUE	null	null	null	null	null	null	999	FALSE	FALSE	FALSE	Unit NormalizedByInternalStandardPeakHeight by alignment ID=653	FALSE	FALSE	null	null	null	null	null	null	null	771.86	161.15195:72633 162.1553:319 163.15866:170	49.95114:206 49.96687:375 49.9874:331 50.03465:288 50.03954:265 50.04304:335 50.05513:399 50.06057:380 50.06496:377 50.07648:347 50.10525:237 50.11772:275 50.12875:341 50.13536:334 50.16484:231 50.19743:379 50.2298:305 50.24809:344 50.25415:318 50.25683:286 50.29153:413 50.33345:317 50.35084:312 50.35455:293 50.36371:279 50.36654:271 50.38047:304 50.38507:253 50.45053:337 50.47045:349 50.48306:25…	0.0138454	0	0	0	0.00438626	0.00908	0.00165976	0.01058	0.0069314	0.00683794	0.0108499	0	0.010682	0.00886991	0.00949875	0.0087543	0.00373135	0.0025825	0
160	15.272	161.152	Unknown	[M-H]-		0.197	TRUE	null	null	null	null	null	null	999	FALSE	FALSE	FALSE	Unit NormalizedByInternalStandardPeakHeight by alignment ID=653	FALSE	FALSE	null	null	null	null	null	null	null	319.98	161.15208:14943 162.15543:61 163.15879:73	49.95487:31 49.96341:43 50.16863:51 50.19416:56 50.19984:68 50.34111:53 50.34785:34 50.36329:60 50.39866:55 50.42349:11 50.54269:34 50.56871:52 50.5949:44 50.63149:61 50.63737:11 50.66369:110 50.69099:8 50.70485:73 50.71368:86 50.79808:39 50.82954:42 50.8339:47 50.86729:73 50.91869:80 50.99712:32 51.02056:53 51.02732:54 51.03039:53 51.11324:18 51.12276:24 51.31252:50 51.31995:62 51.32819:58 51.41…	0	0	0	0	0.00240274	0.00117577	0.00127506	0.000888258	0.000960495	0.00114073	0	0	0	0.00169953	0.000965436	0	0	0	0
161	10.003	161.25	Unknown	[M-H]-		0.58	TRUE	null	null	null	null	null	null	999	FALSE	FALSE	FALSE	Unit NormalizedByInternalStandardPeakHeight by alignment ID=653	FALSE	FALSE	null	null	null	null	null	null	null	369.19	161.24991:22941 162.25326:141 163.25662:90	49.95114:208 49.96687:375 49.9874:324 50.03465:290 50.03954:264 50.04304:334 50.05513:394 50.06057:371 50.06496:369 50.07648:339 50.10525:235 50.11772:275 50.12875:341 50.13536:330 50.16484:224 50.19743:377 50.2298:305 50.24809:344 50.25415:318 50.25683:287 50.29153:416 50.33345:318 50.35084:312 50.35455:293 50.36371:277 50.36654:268 50.38047:302 50.38507:257 50.45053:338 50.47045:347 50.48306:25…	0.00437303	0	0	0	0	0.00335411	0	0.0037172	0.00144799	0.00131422	0.00276391	0	0.0036831	0.00279651	0.00348206	0	0	0	0
162	7.89	162.837	Unknown	[M+K-2H]-	ion correlated with 146; adduct linked to 146_[M+Cl]-	0.297	TRUE	null	null	null	null	null	null	999	FALSE	FALSE	FALSE	Unit NormalizedByInternalStandardPeakHeight by alignment ID=653	FALSE	FALSE	null	null	null	null	null	null	null	3.57	162.83693:48128 163.84028:1467 164.84364:18985	49.96723:9 49.97475:21 50.03891:26 50.20665:7 50.34536:32 50.3758:27 50.41593:15 50.43793:11 50.49475:19 50.50522:27 50.55859:27 50.57633:0 50.71239:0 50.8965:11 50.90145:9 50.9526:9 50.97213:16 51.00906:23 51.01325:24 51.02039:9 51.06231:6 51.09931:36 51.11825:20 51.12859:19 51.24701:6 51.26269:15 51.27078:16 51.33874:31 51.42244:27 51.437:44 51.51616:8 51.57557:4 51.6487:26 51.67465:21 51.72427…	0	0	0	0	0	0	0	0	0	0	0	0	0	0	0	0	0	0	0
163	8.824	162.837	Unknown	[M+Cl]-	ion correlated with 147; adduct linked to 173_[M+K-2H]-; found in higher mz's MsMs_173	0.286	TRUE	null	null	null	null	null	null	999	FALSE	FALSE	FALSE	Unit NormalizedByInternalStandardPeakHeight by alignment ID=653	FALSE	FALSE	null	null	null	null	null	null	null	4.61	162.83762:50069 163.84097:2044 164.84433:22896	50.04818:1 50.0891:5 50.23277:18 50.39573:38 50.41618:18 50.42743:30 50.47923:32 50.4978:22 50.50647:40 50.53755:34 50.54184:40 50.56633:12 50.8195:3 50.82906:23 50.89463:1 50.91095:0 50.93214:17 50.9976:27 51.01292:22 51.02198:28 51.03994:31 51.04744:18 51.11279:56 51.13614:56 51.13943:56 51.15472:17 51.20288:12 51.35331:51 51.38178:30 51.40188:6 51.42878:3 51.62714:39 51.6595:3 51.72692:1 51.79…	0	0	0	0	0	0	0	0	0	0	0	0	0	0	0	0	0	0	0
164	7.428	163.038	Unknown	[M-H]-	ion correlated with 476; found in higher mz's MsMs_2189; similar chromatogram in higher mz_476; similar chromatogram in higher mz_2189; found in higher mz's MsMs_476	0.234	TRUE	null	null	null	null	null	null	999	FALSE	FALSE	FALSE	Unit NormalizedByInternalStandardPeakHeight by alignment ID=653	FALSE	FALSE	null	null	null	null	null	null	null	48.3	163.03761:40534 164.04096:6343 165.04432:947	50.09977:13 50.10931:18 50.13236:21 50.13816:23 50.16458:17 50.28009:0 50.3223:24 50.3343:26 50.41008:30 50.43761:17 50.51424:0 50.53499:6 50.59748:20 50.62218:33 50.72894:34 50.74951:29 50.91861:16 50.96906:27 50.99446:20 51.06321:22 51.11698:23 51.13771:38 51.21822:51 51.22268:33 51.23237:21 51.47157:27 51.50143:7 51.53082:11 51.75978:12 51.76304:14 51.84571:4 51.94202:13 51.98281:14 51.98787:3…	0.00772661	0	0	0	0.0112603	0.0107034	0.0115547	0.0108605	0.0111925	0.00914762	0	0	0	0	0	0	0	0	0
165	4.745	163.038	Unknown	[M-H]-		0.435	TRUE	null	null	null	null	null	null	999	FALSE	FALSE	FALSE	Unit NormalizedByInternalStandardPeakHeight by alignment ID=653	FALSE	FALSE	null	null	null	null	null	null	null	41.15	163.03807:46582 164.04142:8989 165.04478:1821	49.99551:19 50.05273:53 50.0604:52 50.08676:21 50.1386:24 50.1957:31 50.29311:76 50.32806:36 50.42889:21 50.45412:19 50.51229:19 50.53463:34 50.68353:22 50.70948:21 50.71773:35 50.76829:21 50.7977:25 50.9413:22 50.94558:34 50.9944:45 51.0079:21 51.04787:24 51.1221:62 51.27781:21 51.28398:20 51.30142:30 51.34944:26 51.44659:23 51.46289:30 51.49824:24 51.5515:99 51.63747:42 51.69858:21 51.7031:20 5…	0.00887964	0	0	0	0.0120796	0.0100593	0.0104882	0.00984917	0.00960923	0.00988343	0	0	0	0.01227	0.0127073	0.0121451	0	0	0
166	8.509	163.038	Unknown	[M-H]-	ion correlated with 95; ion correlated with 1357; ion correlated with 1515; ion correlated with 1616; ion correlated with 301; ion correlated with 348; found in higher mz's MsMs_301; found in higher mz's MsMs_2711; found in higher mz's MsMs_540; found in higher mz's MsMs_348	0.082	TRUE	null	null	null	null	null	null	999	FALSE	FALSE	FALSE	Unit NormalizedByInternalStandardPeakHeight by alignment ID=653	FALSE	FALSE	null	null	null	null	null	null	null	14.3	163.03812:217732 164.04147:52891 165.04483:5423	50.02161:65 50.02919:52 50.07355:33 50.10148:30 50.13326:50 50.15955:23 50.24015:23 50.31385:54 50.31866:61 50.3299:54 50.33306:63 50.34288:34 50.35051:27 50.38105:39 50.59082:45 50.61735:16 50.6211:17 50.67068:31 50.67604:34 50.71109:27 50.73449:15 50.77719:25 50.78558:25 50.81172:21 50.83283:30 50.84188:27 50.86112:32 50.91102:41 50.92865:56 50.98533:38 50.99191:24 50.99523:23 51.09546:16 51.13…	0	0	0	0	0	0	0	0	0	0	0	0	0	0	0	0	0	0	0
167	6.837	163.038	Unknown	[M-H]-	found in higher mz's MsMs_3091	0.286	TRUE	null	null	null	null	null	null	999	FALSE	FALSE	FALSE	Unit NormalizedByInternalStandardPeakHeight by alignment ID=653	FALSE	FALSE	null	null	null	null	null	null	null	5.71	163.03784:18107 164.04119:5374 165.04455:1592	49.97044:3 49.99039:10 50.14926:31 50.19187:22 50.20926:42 50.21886:25 50.22518:15 50.23215:33 50.26878:10 50.28933:6 50.41732:4 50.46865:16 50.48119:29 50.498:18 50.68998:36 50.86218:7 50.89469:5 50.93615:17 50.97222:11 50.99299:19 51.00736:3 51.07588:2 51.09309:35 51.10199:31 51.13231:27 51.1983:51 51.22104:48 51.28771:21 51.31569:3 51.3418:5 51.4423:13 51.45904:10 51.53801:44 51.58341:32 51.59…	0	0	0	0	0	0	0	0	0	0	0	0	0	0	0	0	0	0	0
168	5.795	163.039	Unknown	[M-H]-	ion correlated with 336; ion correlated with 226; found in higher mz's MsMs_336; found in higher mz's MsMs_1227; similar chromatogram in higher mz_1227	0.16	TRUE	null	null	null	null	null	null	999	FALSE	FALSE	FALSE	Unit NormalizedByInternalStandardPeakHeight by alignment ID=653	FALSE	FALSE	null	null	null	null	null	null	null	30.29	163.03769:27026 164.04104:5549 165.0444:656	49.94265:15 49.95037:3 50.01262:28 50.03917:56 50.16525:43 50.17515:47 50.18817:30 50.19699:3 50.40166:32 50.43508:4 50.44641:2 50.49811:28 50.50151:24 50.6224:19 50.74294:12 50.74651:6 50.94531:28 51.10229:10 51.13391:36 51.1725:18 51.22717:9 51.23909:3 51.44333:8 51.4559:12 51.4868:27 51.51324:30 51.61906:23 51.78929:41 51.80952:27 51.84744:42 51.88903:24 51.8964:17 52.07682:57 52.10535:4 52.23…	0	0	0	0	0	0	0	0	0	0	0	0	0	0	0	0	0	0	0
169	4.909	163.039	Unknown	[M-H]-	found in higher mz's MsMs_765; found in higher mz's MsMs_2729; found in higher mz's MsMs_1327; found in higher mz's MsMs_1223; found in higher mz's MsMs_1201; found in higher mz's MsMs_1155; found in higher mz's MsMs_1068; found in higher mz's MsMs_1001	0.338	TRUE	null	null	null	null	null	null	999	FALSE	FALSE	FALSE	Unit NormalizedByInternalStandardPeakHeight by alignment ID=653	FALSE	FALSE	null	null	null	null	null	null	null	9.04	163.03806:56742 164.04141:13823 165.04477:1409	50.1748:16 50.19263:18 50.53339:27 50.53889:24 50.54669:32 50.56075:11 50.56999:7 50.73536:0 50.77521:20 50.7905:19 50.80656:22 50.9164:6 51.06844:21 51.09421:17 51.52449:2 51.84629:9 51.85468:4 51.87297:11 52.13521:13 53.04211:30 53.11151:5 53.14106:5 53.14853:11 53.17243:12 53.26405:1 53.44786:7 53.58915:10 53.65074:14 53.67223:17 53.92513:6 53.96979:8 54.03347:16 54.25924:2 54.27502:5 54.5699:…	0	0	0	0	0	0	0	0	0	0	0.0112271	0.0188037	0.0182353	0	0	0	0.00217762	0.00203796	0.00203638
170	5.359	163.039	Unknown	[M+FA-H]-	ion correlated with 483; adduct linked to 483_[2M+FA-H]-; found in higher mz's MsMs_483; similar chromatogram in higher mz_2498; found in higher mz's MsMs_2498; found in higher mz's MsMs_1241; found in higher mz's MsMs_916; found in higher mz's MsMs_764; found in higher mz's MsMs_1185	0.1	TRUE	null	null	null	null	null	null	999	FALSE	FALSE	FALSE	Unit NormalizedByInternalStandardPeakHeight by alignment ID=653	FALSE	FALSE	null	null	null	null	null	null	null	13.79	163.03812:18601 164.04147:4608 165.04483:700	49.94313:15 49.97005:9 50.09937:12 50.10749:4 50.16866:0 50.18799:18 50.42861:3 50.52099:16 50.59336:8 50.66166:0 50.68082:0 50.68608:2 50.78994:0 51.62666:16 51.8068:31 51.82403:18 52.26442:8 52.48802:3 52.4911:8 52.91818:14 52.95621:17 52.99427:14 53.02033:25 53.17214:7 53.2719:3 53.35885:8 53.3681:11 53.43742:24 53.45511:23 53.46264:13 53.79691:4 53.80354:2 53.86025:1 54.00245:20 54.29553:15 5…	0	0	0	0	0	0	0	0	0	0	0	0	0	0	0	0	0	0	0
171	5.781	163.111	Unknown	[M-H]-	similar chromatogram in higher mz_901	0.587	TRUE	null	null	null	null	null	null	999	FALSE	FALSE	FALSE	Unit NormalizedByInternalStandardPeakHeight by alignment ID=653	FALSE	FALSE	null	null	null	null	null	null	null	66.31	163.11082:14708 164.11417:5389 165.11753:455	50.1693:4 50.2111:14 50.28584:42 50.29107:55 50.39184:42 50.44328:2 50.45509:23 50.51636:10 50.54766:18 50.63573:11 50.69161:10 50.82895:24 50.94215:20 50.94688:28 51.2225:42 51.30437:50 51.31675:6 51.34608:10 51.36639:10 51.52451:22 51.53315:8 51.55637:29 51.7611:3 51.76662:6 51.85286:12 51.85579:9 51.86643:34 51.95632:22 52.23795:9 52.24202:2 52.33718:4 52.35123:44 52.38212:30 52.40926:19 52.47…	0.00280362	0	0	0	0.00353989	0.00322336	0.00336682	0.0032217	0.0032189	0.00302554	0.00644037	0.00998718	0.00959925	0.00127472	0.00141189	0.00122723	0	0	0
172	2.521	164.07	Unknown	[M-H]-		0.465	TRUE	null	null	null	null	null	null	999	FALSE	FALSE	FALSE	Unit NormalizedByInternalStandardPeakHeight by alignment ID=653	FALSE	FALSE	null	null	null	null	null	null	null	20.78	164.06973:9610 165.07308:1976 166.07644:553	50.01063:18 50.16362:1 50.3274:5 50.46721:23 50.68682:17 50.89679:23 50.91589:7 51.0834:2 51.09256:17 51.12495:8 51.47403:3 51.54067:14 51.6701:14 51.91179:18 51.9306:19 51.9738:0 52.00269:1 52.06673:20 52.40479:10 52.51709:7 52.78003:15 52.82608:26 52.8321:27 52.8373:33 53.15836:7 53.42854:5 53.56577:18 54.72345:4 54.85828:3 54.9795:13 55.15225:12 55.57185:17 55.64701:14 56.02172:23 56.30455:6 5…	0.0018319	0	0	0	0.00245755	0.00199512	0.00233304	0.00200692	0.00215119	0.00187155	0	0	0	0	0	0	0.00268424	0.00313573	0.00356065
173	8.824	164.834	Unknown	[M+K-2H]-	adduct linked to 163_[M+Cl]-	0.268	TRUE	null	null	null	null	null	null	999	FALSE	FALSE	FALSE	Unit NormalizedByInternalStandardPeakHeight by alignment ID=653	FALSE	FALSE	null	null	null	null	null	null	null	5.74	164.83461:14812 165.83796:791 166.84132:2226	50.04818:1 50.0891:5 50.23277:18 50.39573:38 50.41618:18 50.42743:30 50.47923:32 50.4978:22 50.50647:40 50.53755:34 50.54184:40 50.56633:12 50.8195:3 50.82906:23 50.89463:1 50.91095:0 50.93214:17 50.9976:27 51.01292:22 51.02198:28 51.03994:31 51.04744:18 51.11279:56 51.13614:56 51.13943:56 51.15472:17 51.20288:12 51.35331:51 51.38178:30 51.40188:6 51.42878:3 51.62714:39 51.6595:3 51.72692:1 51.79…	0	0	0	0	0	0	0	0	0	0	0	0	0	0	0	0	0	0	0
174	4.02	165.017	Unknown	[M-H]-		0.375	TRUE	null	null	null	null	null	null	999	FALSE	FALSE	FALSE	Unit NormalizedByInternalStandardPeakHeight by alignment ID=653	FALSE	FALSE	null	null	null	null	null	null	null	6.46	165.01758:19093 166.02093:3320 167.02429:931	50.0122:15 50.0541:15 50.14793:17 50.19936:2 50.4618:16 50.60518:4 50.68776:1 50.71691:7 50.74145:13 50.75632:37 50.85411:2 51.05911:9 51.1591:1 51.43586:28 51.56452:16 51.68181:1 51.98377:9 52.05864:11 52.80483:1 53.00179:9 53.03858:10 53.06952:8 53.10995:22 53.17803:0 53.74882:0 54.11838:4 54.41494:1 55.01822:0 55.39901:15 57.03777:3 57.15664:21 57.40178:3 57.53325:0 57.69134:12 57.96981:13 58.…	0	0	0	0	0.0030699	0.00173348	0.0018079	0.00181881	0.00176747	0.00187757	0	0.00257463	0.00188882	0	0	0	0.00218245	0.00202214	0
175	2.503	165.054	Unknown	[M-H]-		0.193	TRUE	null	null	null	null	null	null	999	FALSE	FALSE	FALSE	Unit NormalizedByInternalStandardPeakHeight by alignment ID=653	FALSE	FALSE	null	null	null	null	null	null	null	8.62	165.05435:7137 166.0577:2214 167.06106:440	49.94588:11 49.98904:2 50.03559:3 50.41311:12 50.49382:0 50.60969:13 50.64507:1 51.27173:11 51.28885:10 51.61936:3 51.65157:9 51.66257:14 51.67509:15 51.90668:28 52.01101:11 52.42041:5 52.45736:4 52.56402:20 52.58789:41 52.69525:9 52.79767:26 53.05468:3 53.18755:8 53.58599:8 53.84139:6 53.89972:3 54.177:32 54.19624:7 54.43375:14 54.9585:1 54.97579:4 55.01847:1 55.56038:8 55.56953:6 55.58125:3 55.…	0	0	0	0	0	0.00117872	0.00126001	0.00115307	0.00121492	0	0	0	0	0	0	0	0	0	0
176	2.917	167.033	Unknown	[M-H]-		0.442	TRUE	null	null	null	null	null	null	999	FALSE	FALSE	FALSE	Unit NormalizedByInternalStandardPeakHeight by alignment ID=653	FALSE	FALSE	null	null	null	null	null	null	null	8.69	167.03302:7884 168.03637:2257 169.03973:893	49.97163:25 50.09979:15 50.11599:13 50.57104:14 50.57581:19 50.68505:4 50.89583:2 50.91391:8 50.98608:1 51.36557:7 51.38257:7 51.77542:19 51.78558:22 51.7918:24 51.80217:21 52.03049:7 52.42384:1 52.55808:1 52.59546:23 52.60193:27 52.6894:3 52.91547:18 53.00022:18 53.03568:1 53.05659:43 53.07499:32 53.26482:5 53.28779:4 53.62415:6 53.66894:0 53.68284:6 53.79428:15 53.86238:26 53.86654:28 53.96539:…	0.00150291	0	0	0	0.00282427	0.00148368	0.00156774	0.00142171	0.00129577	0.00166978	0	0.00210788	0	0.00170011	0.00126843	0	0.00394102	0.00273729	0.00256647
177	3.131	167.033	Unknown	[M-H]-		0.494	TRUE	null	null	null	null	null	null	999	FALSE	FALSE	FALSE	Unit NormalizedByInternalStandardPeakHeight by alignment ID=653	FALSE	FALSE	null	null	null	null	null	null	null	18.12	167.03297:14951 168.03632:2668 169.03968:775	50.0039:20 50.12448:29 50.14913:31 50.33878:21 50.45341:20 50.48429:40 50.54874:19 50.58488:30 50.66341:23 50.92564:20 50.96434:49 51.03105:20 51.05783:20 51.09882:25 51.1488:104 51.16749:43 51.37126:21 51.39697:36 51.47455:44 51.65932:21 51.67623:29 51.8638:26 52.04979:26 52.41322:59 52.42949:22 52.4752:20 52.58265:28 52.88074:56 52.98702:19 53.00456:54 53.05293:20 53.15171:29 53.22878:19 53.248…	0.00284991	0	0	0	0.00357529	0.0034882	0.00357851	0.00347925	0.00354266	0.00317015	0.0133479	0.0223322	0.0211068	0	0.00162631	0.00159549	0	0	0
178	6.881	167.033	Unknown	[M-H]-		0.115	TRUE	null	null	null	null	null	null	999	FALSE	FALSE	FALSE	Unit NormalizedByInternalStandardPeakHeight by alignment ID=653	FALSE	FALSE	null	null	null	null	null	null	null	44.52	167.03322:17930 168.03657:2347 169.03993:606	50.04226:31 50.08022:37 50.08856:20 50.11361:20 50.12964:24 50.21908:20 50.23959:30 50.24809:20 50.34104:20 50.35207:20 50.43332:41 50.54726:19 50.6311:22 50.76084:24 51.08557:23 51.16538:23 51.28081:19 51.28577:25 51.30997:35 51.3164:26 51.36333:23 51.57864:26 51.64267:30 51.66801:22 51.72846:26 51.73201:19 51.75789:20 51.83639:22 51.87716:20 51.91921:19 51.94075:30 51.9505:24 52.01008:44 52.028…	0.00341783	0	0	0	0.00430203	0.0038953	0.00405085	0.00377243	0.00374867	0.00376909	0	0	0	0	0	0	0.00104048	0.000993087	0.00123587
179	16.31	169.121	Unknown	[M-H]-		0.089	TRUE	null	null	null	null	null	null	999	FALSE	FALSE	FALSE	Unit NormalizedByInternalStandardPeakHeight by alignment ID=653	FALSE	FALSE	null	null	null	null	null	null	null	91.02	169.12146:5783 170.12481:1642 171.12817:147	49.94966:23 49.98032:11 49.99493:34 50.01576:39 50.0212:54 50.04494:55 50.06841:20 50.2306:7 50.35727:76 50.37231:3 50.37762:12 50.50403:18 50.51058:20 50.53415:13 50.53971:19 50.56057:31 50.56939:22 50.63383:23 50.75468:4 50.77266:2 50.89774:24 51.0791:25 51.08216:30 51.09195:16 51.111:15 51.1552:2 51.17464:12 51.18412:3 51.28387:27 51.31263:34 51.36361:10 51.43596:54 51.52471:10 51.61423:40 51.…	0	0	0	0	0.000929907	0.000836771	0.000880478	0.000858416	0.000871695	0	0	0	0	0	0	0	0	0	0
180	15.115	171.101	Unknown	[M-H]-	found in higher mz's MsMs_311; found in higher mz's MsMs_743; found in higher mz's MsMs_236	0.822	TRUE	null	null	null	null	null	null	999	FALSE	FALSE	FALSE	Unit NormalizedByInternalStandardPeakHeight by alignment ID=653	FALSE	FALSE	null	null	null	null	null	null	null	35.52	171.10043:20982 172.10378:3865 173.10714:447	49.98174:29 50.00989:19 50.02195:57 50.0316:21 50.07394:20 50.17367:26 50.22447:19 50.24104:43 50.26773:20 50.3085:24 50.32048:31 50.35662:22 50.36008:25 50.38655:28 50.41291:41 50.44874:45 50.4742:22 50.48705:29 50.51949:22 50.56274:23 50.58112:21 50.61299:35 50.66598:36 50.68015:30 50.70855:32 50.77592:62 50.81909:33 50.84042:33 50.87608:22 50.8827:39 50.93264:23 50.97622:131 50.98539:67 51.043…	0.0039997	0	0	0	0.00513469	0.00487776	0.0054261	0.00500662	0.00528472	0.00447333	0.00140441	0.00240341	0.00234159	0	0	0.00124504	0.00631993	0.00582207	0.00632408
181	15.791	171.101	Unknown	[M-H]-		0.617	TRUE	null	null	null	null	null	null	999	FALSE	FALSE	FALSE	Unit NormalizedByInternalStandardPeakHeight by alignment ID=653	FALSE	FALSE	null	null	null	null	null	null	null	22.64	171.10098:12657 172.10433:2252 173.10769:590	49.96025:21 49.99414:38 50.0225:21 50.05659:20 50.07282:39 50.07679:22 50.09251:19 50.13368:25 50.15979:25 50.17209:31 50.1839:25 50.22669:20 50.26176:21 50.27531:28 50.28419:115 50.30669:20 50.36465:20 50.39155:19 50.4068:20 50.44873:21 50.50137:20 50.57003:21 50.6674:32 50.68718:34 50.72673:24 50.73471:21 50.74358:31 50.75434:29 50.76754:27 50.78421:34 50.85213:45 50.86557:21 50.93193:23 50.985…	0.00241268	0	0	0	0.00278581	0.0029616	0.00311493	0.00301675	0.00292749	0.00268667	0	0	0	0	0	0	0.00309821	0.00294413	0.00316952
182	1.521	172.975	Unknown	[M-H]-		0.859	TRUE	null	null	null	null	null	null	999	FALSE	FALSE	FALSE	Unit NormalizedByInternalStandardPeakHeight by alignment ID=653	FALSE	FALSE	null	null	null	null	null	null	null	14	172.97459:7871 173.97794:2355 174.9813:1687	50.0531:3 50.34756:5 50.53613:7 50.62835:2 50.76652:14 50.83537:31 50.92166:18 50.94447:2 51.1021:6 51.27299:14 51.32512:49 51.33421:22 51.34199:19 51.36042:7 51.41899:1 51.57914:10 51.61489:9 51.83443:12 51.87249:19 52.1624:5 52.27284:18 52.49049:1 52.65604:2 52.69763:12 52.84071:16 52.86479:21 52.93428:13 53.20888:7 53.43013:15 53.44496:0 53.49368:19 54.19784:20 54.41964:14 54.51072:1 54.52074:…	0.00150044	0	0	0	0.00222394	0.00436852	0.00462296	0.00429327	0.00419846	0.00167798	0.00178582	0.00281648	0.00675576	0.00102731	0.0025203	0.00239419	0.00127732	0.00126192	0.00261698
183	1.164	173.007	Unknown	[M-H]-	similar chromatogram in higher mz_538; similar chromatogram in higher mz_1310; similar chromatogram in higher mz_2036; similar chromatogram in higher mz_2093	0.851	TRUE	null	null	null	null	null	null	999	FALSE	FALSE	FALSE	Unit NormalizedByInternalStandardPeakHeight by alignment ID=653	FALSE	FALSE	null	null	null	null	null	null	null	42.12	173.00755:33933 174.0109:4368 175.01426:1124	50.0523:5 50.11002:13 50.31143:4 50.50531:16 50.52496:10 50.63437:11 50.70867:12 51.00903:433 51.04361:65 51.15979:5 51.28168:6 51.66977:8 51.6889:20 51.81059:18 52.00898:24 52.03154:13 52.29427:3 52.32049:8 52.37013:16 52.53329:13 52.80302:4 52.89843:17 52.93988:0 52.9501:5 52.97861:0 53.3822:1 53.46712:7 53.63137:34 53.64333:27 54.01717:15 54.05061:2 54.07196:4 54.09802:14 54.32678:12 54.37962:…	0.00646841	0	0	0	0.00903242	0.0089123	0.00960468	0.00890575	0.00915457	0.00751652	0	0	0	0.00365681	0.00407313	0.00461683	0.00786857	0.00800939	0.00884488
184	2.987	173.02	Unknown	[M+K-2H]-	adduct linked to 86_[M-H]-	0.353	TRUE	null	null	null	null	null	null	999	FALSE	FALSE	FALSE	Unit NormalizedByInternalStandardPeakHeight by alignment ID=653	FALSE	FALSE	null	null	null	null	null	null	null	7.33	173.01924:7069 174.02259:1621 175.02595:1553	50.04713:4 50.11673:15 50.13784:7 50.17506:9 50.19689:11 50.25616:21 50.37588:28 50.38106:28 50.42681:6 50.50831:5 50.58678:4 50.79007:12 50.8152:5 50.91769:8 50.93718:7 51.15778:6 51.17072:8 51.1778:4 51.21054:9 51.2301:26 51.30632:6 51.37765:32 51.63728:6 51.76956:19 51.85563:27 51.90952:21 51.91569:15 51.94143:15 52.01025:3 52.15008:35 52.22054:6 52.30416:0 52.3104:14 52.43331:1 52.44124:19 52…	0	0	0	0	0.00113669	0.00119562	0.00123523	0.001233	0.00125801	0	0	0	0	0.00170224	0.0020705	0.00215468	0	0	0
185	5.653	173.043	Unknown	[M-H]-		0.052	TRUE	null	null	null	null	null	null	999	FALSE	FALSE	FALSE	Unit NormalizedByInternalStandardPeakHeight by alignment ID=653	FALSE	FALSE	null	null	null	null	null	null	null	28.49	173.04381:6798 174.04716:1462 175.05052:3539	49.98937:15 50.30938:39 50.55425:40 50.56408:25 50.66986:15 50.76524:13 50.81595:8 51.07426:11 51.19395:34 51.19777:32 51.20197:29 51.26194:0 51.32313:38 51.3407:43 51.5038:24 51.54774:34 51.57711:14 51.6038:14 51.60825:3 52.18499:29 52.42064:11 52.49094:36 52.5384:1 52.9593:15 53.07763:8 53.18929:1 53.21:0 53.33954:3 53.40885:5 53.70195:5 54.211:25 54.40043:19 54.45177:23 54.46973:7 54.68282:2 5…	0	0	0	0	0.00109301	0.000909449	0	0	0	0	0	0	0	0	0	0	0	0	0
186	4.596	173.044	Unknown	[M-H]-	found in higher mz's MsMs_209	0.119	TRUE	null	null	null	null	null	null	999	FALSE	FALSE	FALSE	Unit NormalizedByInternalStandardPeakHeight by alignment ID=653	FALSE	FALSE	null	null	null	null	null	null	null	34.91	173.0433:6645 174.04665:1217 175.05001:1446	50.05297:1 50.10998:23 50.15889:2 50.53939:17 50.56093:1 50.65216:5 50.8222:23 50.98877:5 51.16072:12 51.19577:19 51.24705:30 51.25678:34 51.27249:2 51.59704:13 51.74792:5 51.75553:12 51.94576:16 51.98955:4 52.18911:2 52.23661:29 52.34798:14 52.44952:5 52.47144:8 52.49337:10 52.5341:1 52.94083:6 53.15225:18 53.15649:18 53.42806:7 53.47317:25 54.20613:9 54.24246:28 55.01739:18 55.04388:25 55.2659:…	0.0012666	0	0	0	0.0017909	0.00145056	0.00152293	0.001402	0.00144078	0.00151066	0	0	0	0	0	0	0	0	0
187	5.101	173.044	Unknown	[M-H]-	ion correlated with 213; ion correlated with 938; found in higher mz's MsMs_213; found in higher mz's MsMs_925; found in higher mz's MsMs_248; found in higher mz's MsMs_1091; found in higher mz's MsMs_1513	0.483	TRUE	null	null	null	null	null	null	999	FALSE	FALSE	FALSE	Unit NormalizedByInternalStandardPeakHeight by alignment ID=653	FALSE	FALSE	null	null	null	null	null	null	null	312.31	173.04393:230896 174.04728:37122 175.05064:7387	49.96056:44 49.99699:23 50.00155:22 50.04335:23 50.09583:25 50.10871:37 50.17317:38 50.17673:32 50.26553:20 50.31444:22 50.35382:23 50.36549:20 50.36972:46 50.42749:30 50.43472:44 50.56275:25 50.60333:34 50.61467:23 50.6448:41 50.74261:21 50.76593:19 50.81293:41 50.83861:20 50.84985:20 50.88784:20 50.96505:30 51.02488:23 51.05164:22 51.11364:39 51.23738:49 51.25253:23 51.31376:41 51.33318:81 51.3…	0.0440141	0	0	0	0.0576247	0.0486749	0.0517027	0.0487098	0.0503693	0.0493981	0.00769605	0.0282104	0.0130176	0.0302833	0.0313362	0.0298057	0.00166521	0.00165113	0.00115762
188	9.491	175.023	Unknown	[M-H]-	ion correlated with 1711; ion correlated with 24	0.346	TRUE	null	null	null	null	null	null	999	FALSE	FALSE	FALSE	Unit NormalizedByInternalStandardPeakHeight by alignment ID=653	FALSE	FALSE	null	null	null	null	null	null	null	20.12	175.02295:51897 176.0263:6091 177.02966:3153	49.94887:36 49.95562:22 49.97771:24 50.02407:39 50.04221:20 50.05497:21 50.10303:56 50.10779:19 50.16221:41 50.21283:63 50.2178:46 50.23693:20 50.28849:29 50.32316:31 50.33886:63 50.35996:24 50.36809:25 50.44953:55 50.56623:19 50.59101:19 50.65794:53 50.77294:25 50.79589:24 50.84059:29 50.92316:24 50.94789:20 50.99196:23 51.00262:40 51.01485:29 51.02248:25 51.04024:43 51.06316:20 51.07256:30 51.0…	0.00989271	0	0	0	0.0113977	0.00988652	0.0100598	0.00953123	0.00880028	0.0103813	0	0	0.00162012	0	0	0	0.0876037	0.0886192	0.0785594
189	7.924	175.023	Unknown	[M-H]-	ion correlated with 25	0.16	TRUE	null	null	null	null	null	null	999	FALSE	FALSE	FALSE	Unit NormalizedByInternalStandardPeakHeight by alignment ID=653	FALSE	FALSE	null	null	null	null	null	null	null	13.54	175.02312:21476 176.02647:4183 177.02983:5441	49.95253:3 49.97277:13 49.99807:16 50.22342:33 50.22814:35 50.27531:14 50.29098:30 50.31562:32 50.3356:17 50.46789:12 50.48387:5 50.50208:3 50.67512:25 50.69114:22 50.74141:26 50.80959:1 50.9323:8 50.94604:43 50.95529:44 50.95963:38 50.99266:22 51.02168:37 51.02514:36 51.07904:11 51.10111:14 51.15836:38 51.17154:12 51.36111:18 51.38122:13 51.39093:16 51.45596:24 51.46673:26 51.48255:35 51.56781:2…	0.00409376	0	0	0	0	0	0	0	0	0	0	0	0	0	0	0	0.00382714	0.00324737	0.00262672
190	5.368	175.038	Unknown	[M+Cl]-	ion correlated with 207; ion correlated with 425; adduct linked to 195_[M+K-2H]-	0.108	TRUE	null	null	null	null	null	null	999	FALSE	FALSE	FALSE	Unit NormalizedByInternalStandardPeakHeight by alignment ID=653	FALSE	FALSE	null	null	null	null	null	null	null	26.23	175.0381:18460 176.04145:3648 177.04481:26858	49.94376:20 50.01225:20 50.05025:23 50.07076:39 50.1173:51 50.20512:24 50.35413:27 50.53733:31 50.60274:36 50.66386:19 50.69713:59 50.70842:24 50.75397:25 50.81461:21 50.99851:75 51.05577:21 51.12856:26 51.24522:35 51.29582:20 51.30342:31 51.34364:34 51.3728:27 51.48343:21 51.54899:20 51.63247:64 51.72762:19 51.77328:19 51.86212:23 52.01701:20 52.03:29 52.11031:32 52.13462:20 52.15635:20 52.28041…	0	0	0	0	0	0	0	0	0	0	0	0	0	0	0	0	0	0	0
191	16.634	175.038	Unknown	[M-H]-	ion correlated with 2846; ion correlated with 1024; ion correlated with 776; found in higher mz's MsMs_1212; found in higher mz's MsMs_1024; found in higher mz's MsMs_776	0.022	TRUE	null	null	null	null	null	null	999	FALSE	FALSE	FALSE	Unit NormalizedByInternalStandardPeakHeight by alignment ID=653	FALSE	FALSE	null	null	null	null	null	null	null	4.19	175.03828:5939 176.04163:610 177.04499:340	50.0166:0 50.12035:0 50.12573:19 50.28246:11 50.29208:3 50.40338:12 50.42317:23 50.43781:24 50.48462:2 50.5335:29 50.53648:37 50.54359:39 50.62286:16 50.62645:16 50.64238:22 50.70932:27 50.73414:48 50.75526:16 50.76107:24 50.78997:8 50.79385:8 50.87504:8 50.8946:13 50.90861:0 51.06301:23 51.10092:18 51.1186:15 51.28292:20 51.34382:1 51.36842:14 51.39924:12 51.40788:24 51.46455:18 51.5401:33 51.55…	0	0	0	0	0	0	0	0	0	0	0	0	0	0	0	0	0	0	0
192	14.693	175.038	Unknown	[M+Cl]-	ion correlated with 313; found in higher mz's MsMs_313; adduct linked to 200_[M+K-2H]-; found in higher mz's MsMs_218; found in higher mz's MsMs_200	0.045	TRUE	null	null	null	null	null	null	999	FALSE	FALSE	FALSE	Unit NormalizedByInternalStandardPeakHeight by alignment ID=653	FALSE	FALSE	null	null	null	null	null	null	null	6.99	175.03761:10530 176.04096:2599 177.04432:14168	50.03203:11 50.05547:28 50.20349:17 50.31129:35 50.34321:29 50.36653:25 50.42754:3 50.45763:26 50.56257:64 50.56609:67 50.57626:57 50.59163:37 50.65978:9 50.67567:18 50.7285:12 50.73474:7 50.7505:26 50.7624:21 50.77864:46 50.80528:46 50.84019:15 50.88476:13 51.02106:10 51.03204:25 51.03569:37 51.04188:24 51.0751:1 51.09011:19 51.12172:9 51.25158:4 51.28258:21 51.35375:17 51.37601:20 51.41241:17 5…	0	0	0	0	0	0	0	0	0	0	0	0	0	0	0	0	0	0	0
193	13.047	175.039	Unknown	[M-H]-	ion correlated with 217; ion correlated with 80; ion correlated with 3124; ion correlated with 1077; ion correlated with 277; found in higher mz's MsMs_217; found in higher mz's MsMs_277; found in higher mz's MsMs_206; found in higher mz's MsMs_569; found in higher mz's MsMs_335; found in higher mz's MsMs_257	0.822	TRUE	null	null	null	null	null	null	999	FALSE	FALSE	FALSE	Unit NormalizedByInternalStandardPeakHeight by alignment ID=653	FALSE	FALSE	null	null	null	null	null	null	null	35.79	175.03799:271235 176.04134:58012 177.0447:5233	49.97168:14 49.98616:22 49.99711:18 50.00681:23 50.03501:16 50.07225:4 50.12628:11 50.13837:18 50.15374:13 50.182:12 50.24166:22 50.24633:39 50.27188:36 50.28032:21 50.29424:31 50.30005:20 50.31384:20 50.35989:4 50.40718:51 50.4115:44 50.42065:37 50.42688:28 50.46614:24 50.49152:43 50.5161:25 50.5611:4 50.56616:12 50.56948:6 50.60473:3 50.61697:24 50.66984:7 50.71682:11 50.72033:20 50.77544:14 50…	0.0517035	0	0	0	0.0620256	0.0599917	0.0649809	0.0603614	0.0619124	0.0553208	0.00274702	0.00474711	0.00527546	0.0036973	0.00398005	0.00378468	0.00803512	0.00822738	0.0105375
194	4.451	175.059	Unknown	[M-H]-		0.662	TRUE	null	null	null	null	null	null	999	FALSE	FALSE	FALSE	Unit NormalizedByInternalStandardPeakHeight by alignment ID=653	FALSE	FALSE	null	null	null	null	null	null	null	16.72	175.0589:33338 176.06225:5459 177.06561:1199	50.0233:3 50.23566:4 50.49876:6 50.66672:3 50.91101:4 51.07447:2 51.19231:1 51.3508:0 51.39618:8 51.49158:5 51.62251:11 51.84425:6 51.86558:22 51.87523:24 52.06667:7 52.69973:17 52.90028:2 53.19472:39 53.33041:1 53.36959:11 53.40262:34 53.43172:32 53.57821:2 53.69388:16 53.69931:19 53.71684:29 53.99737:6 54.28497:13 54.60686:1 54.72601:3 54.74521:6 55.20591:7 55.75632:17 55.78618:16 55.85724:7 55…	0.0063549	0	0	0	0.00991487	0.00794961	0.00831865	0.00793347	0.00785967	0.00761998	0.00493994	0.0107678	0.0121797	0	0	0	0.0230362	0.0217717	0.022459
195	5.325	177.003	Unknown	[M+K-2H]-	ion correlated with 3340; ion correlated with 2856; adduct linked to 190_[M+Cl]-	0.093	TRUE	null	null	null	null	null	null	999	FALSE	FALSE	FALSE	Unit NormalizedByInternalStandardPeakHeight by alignment ID=653	FALSE	FALSE	null	null	null	null	null	null	null	9.66	177.00397:42464 178.00732:0 179.01068:1919	49.94365:14 49.99737:32 50.03413:10 50.05224:5 50.08672:8 50.09104:18 50.10941:18 50.11267:23 50.12415:28 50.13329:13 50.14973:13 50.25303:0 50.2823:41 50.30891:21 50.36304:14 50.36713:20 50.37006:18 50.39402:15 50.49817:3 50.53818:24 50.54658:41 50.57195:60 50.57796:72 50.59506:38 50.6333:3 50.63914:4 50.77291:11 50.77818:9 50.89478:44 50.90494:5 50.91008:26 50.94446:53 50.9644:35 50.98757:30 51…	0	0	0	0	0	0	0	0	0	0	0	0	0	0	0	0	0	0	0
196	4.205	177.017	Unknown	[M-H]-		0.193	TRUE	null	null	null	null	null	null	999	FALSE	FALSE	FALSE	Unit NormalizedByInternalStandardPeakHeight by alignment ID=653	FALSE	FALSE	null	null	null	null	null	null	null	6.92	177.01775:25988 178.0211:5444 179.02446:11233	50.07868:49 50.31738:41 50.39482:25 50.56557:25 50.65561:25 50.86409:24 51.01988:26 51.04756:19 51.26179:22 51.48418:44 51.71189:45 51.98752:40 52.0153:34 52.04439:20 52.16188:20 52.19146:28 52.32741:24 52.3456:30 52.37798:26 52.41238:24 52.87793:20 53.04036:21 53.13408:27 53.14753:27 53.27063:28 53.39376:29 53.59495:33 53.6051:24 53.68696:50 53.75658:20 53.77544:27 53.79719:42 53.83301:28 53.898…	0	0	0	0	0	0	0	0	0	0	0	0	0	0	0	0	0	0	0
197	15.711	177.017	Unknown	[M-H]-	ion correlated with 2291; ion correlated with 2395	0.086	TRUE	null	null	null	null	null	null	999	FALSE	FALSE	FALSE	Unit NormalizedByInternalStandardPeakHeight by alignment ID=653	FALSE	FALSE	null	null	null	null	null	null	null	8.68	177.01784:7327 178.02119:1361 179.02455:34790	49.97999:28 50.06113:24 50.11656:57 50.13112:77 50.14554:47 50.40343:34 50.43157:33 50.44429:57 50.4639:69 50.53642:58 50.57871:36 50.5821:38 50.59785:44 50.61445:41 50.6221:30 50.69435:48 50.72609:24 50.76238:31 50.76678:25 50.78665:25 50.7981:3 50.85234:64 50.8672:46 50.95329:18 50.99158:26 50.99681:31 51.02571:17 51.03234:1 51.08054:45 51.11111:22 51.11587:31 51.13182:20 51.15348:37 51.30529:2…	0	0	0	0	0	0	0	0	0	0	0	0	0	0	0	0	0	0	0
198	11.43	177.017	Unknown	[M-H]-	found in higher mz's MsMs_983; found in higher mz's MsMs_573; found in higher mz's MsMs_267; found in higher mz's MsMs_961	0.126	TRUE	null	null	null	null	null	null	999	FALSE	FALSE	FALSE	Unit NormalizedByInternalStandardPeakHeight by alignment ID=653	FALSE	FALSE	null	null	null	null	null	null	null	4.73	177.01764:23792 178.02099:9108 179.02435:78290	49.95956:24 50.03571:30 50.0438:24 50.0667:3 50.2189:54 50.3035:14 50.33974:31 50.48113:27 50.54923:28 50.6327:54 50.65779:9 50.67706:4 50.71682:14 50.74683:8 50.77267:24 50.87247:3 50.9467:22 50.95507:28 50.96151:38 51.27737:27 51.29946:28 51.5158:30 51.53131:34 51.60443:55 51.62669:38 51.63416:39 51.63905:42 51.66937:53 51.77165:18 51.78749:17 51.79995:10 51.80962:7 51.82747:24 51.86013:51 51.9…	0	0	0	0	0	0	0	0	0	0	0	0	0	0	0	0	0	0.00415355	0
199	13.543	177.017	Unknown	[M-H]-	ion correlated with 2140	0.219	TRUE	null	null	null	null	null	null	999	FALSE	FALSE	FALSE	Unit NormalizedByInternalStandardPeakHeight by alignment ID=653	FALSE	FALSE	null	null	null	null	null	null	null	7.36	177.01704:74575 178.02039:13503 179.02375:23789	49.9515:29 49.97211:56 49.98498:22 50.00097:20 50.05008:33 50.05814:37 50.08306:30 50.12326:22 50.13979:22 50.15662:19 50.20094:61 50.21246:24 50.22101:25 50.24348:31 50.30219:23 50.30582:39 50.33326:29 50.36879:94 50.3951:69 50.43715:40 50.48638:23 50.62904:26 50.6413:49 50.65026:22 50.66484:22 50.73442:23 50.892:67 50.91537:24 50.95804:22 50.98161:24 50.98595:28 51.02178:23 51.05328:26 51.06069…	0	0	0	0	0	0	0	0	0	0	0	0	0	0	0	0	0.0120417	0.0123755	0.009886
200	14.675	177.017	Unknown	[M+K-2H]-	adduct linked to 192_[M+Cl]-	0.13	TRUE	null	null	null	null	null	null	999	FALSE	FALSE	FALSE	Unit NormalizedByInternalStandardPeakHeight by alignment ID=653	FALSE	FALSE	null	null	null	null	null	null	null	10.48	177.01707:39950 178.02042:8926 179.02378:5164	50.02785:8 50.05619:58 50.08495:51 50.1034:36 50.16191:5 50.17614:0 50.28051:32 50.30704:5 50.31953:14 50.40207:1 50.42109:47 50.44968:47 50.46417:59 50.47393:31 50.49652:10 50.50077:15 50.51817:6 50.54502:24 50.59914:3 50.66487:69 50.6778:55 50.68185:62 50.68913:54 50.70371:41 50.73854:60 50.74197:63 50.77891:15 50.78875:22 50.82339:6 50.84109:35 50.85476:44 50.88851:66 50.89954:89 50.91684:90 5…	0	0	0	0	0	0	0	0	0	0	0	0	0	0	0	0	0	0	0
201	5.315	177.018	Unknown	[M-H]-	found in higher mz's MsMs_2966; found in higher mz's MsMs_1644; found in higher mz's MsMs_1326; found in higher mz's MsMs_1222; found in higher mz's MsMs_761; found in higher mz's MsMs_634; found in higher mz's MsMs_2162	0.732	TRUE	null	null	null	null	null	null	999	FALSE	FALSE	FALSE	Unit NormalizedByInternalStandardPeakHeight by alignment ID=653	FALSE	FALSE	null	null	null	null	null	null	null	13.24	177.01678:57144 178.02013:21590 179.02349:4161	49.98746:5 50.04001:6 50.08841:6 50.19934:2 50.4789:13 50.7832:11 50.94604:17 51.03094:1 51.18475:21 51.36191:5 51.36823:23 51.38866:5 51.44962:11 51.4693:18 51.51729:10 51.72229:16 51.87737:8 51.97445:2 52.08101:6 52.10857:4 52.17105:5 52.20145:10 52.3264:27 52.33249:14 52.38904:2 52.62812:34 52.64897:16 52.90376:7 52.91664:4 52.95129:7 52.9695:13 53.14238:6 53.20941:7 53.26991:3 53.38183:4 53.4…	0.0108929	0	0	0	0.0203984	0.0118196	0.0132261	0.0130343	0.0137336	0.0170548	0.00378341	0.0134019	0.00838367	0.00572623	0.0028335	0.00470724	0.0151765	0.0153779	0.0110543
202	12.689	177.018	Unknown	[M-H]-	ion correlated with 1093; ion correlated with 975; ion correlated with 1890; ion correlated with 1866; ion correlated with 2142; found in higher mz's MsMs_1093; found in higher mz's MsMs_568	0.115	TRUE	null	null	null	null	null	null	999	FALSE	FALSE	FALSE	Unit NormalizedByInternalStandardPeakHeight by alignment ID=653	FALSE	FALSE	null	null	null	null	null	null	null	11.12	177.01773:28882 178.02108:8309 179.02444:55795	49.97264:15 50.05605:35 50.15944:32 50.18781:48 50.30353:15 50.37195:23 50.45483:8 50.51496:41 50.53638:51 50.67032:24 50.73395:3 50.77688:43 50.78832:23 50.8658:40 50.9647:45 51.00222:38 51.03156:31 51.12394:7 51.14762:3 51.26711:49 51.3375:33 51.41528:15 51.50438:11 51.53122:13 51.54771:15 51.59313:77 51.60141:75 51.63342:17 51.79135:13 51.90959:13 51.91573:40 51.92462:40 51.95313:36 51.97103:6…	0.00550555	0	0	0	0.00518747	0.00447328	0.00426079	0	0	0.00625196	0	0	0	0	0	0	0	0	0
203	10.003	177.018	Unknown	[M-H]-	ion correlated with 55; ion correlated with 703; ion correlated with 963; adduct linked to 334_[M+FA-H]-	0.9	TRUE	null	null	null	null	null	null	999	FALSE	FALSE	FALSE	Unit NormalizedByInternalStandardPeakHeight by alignment ID=653	FALSE	FALSE	null	null	null	null	null	null	null	29.96	177.01764:166564 178.02099:26467 179.02435:990575	49.97215:435 49.97628:378 49.97943:374 49.99696:289 50.01195:217 50.02903:274 50.03752:300 50.04974:341 50.05493:365 50.06024:380 50.07443:354 50.07738:379 50.08797:268 50.10073:251 50.10584:240 50.11379:258 50.11816:275 50.1265:338 50.13337:324 50.14542:281 50.15972:284 50.16331:262 50.17708:309 50.18085:316 50.1857:355 50.19991:372 50.20975:315 50.22333:356 50.2314:339 50.23948:294 50.24452:316…	0.0317509	0	0	0	0.0340457	0.0335021	0.0334041	0.0326577	0.0347469	0.0409008	0.0307794	0.0428788	0.0408879	0.0304843	0.0286617	0.0285866	0.0412602	0.0410372	0.0444137
204	6.169	177.018	Unknown	[M+K-2H]-	adduct linked to 153_[M+Na-2H]-	0.178	TRUE	null	null	null	null	null	null	999	FALSE	FALSE	FALSE	Unit NormalizedByInternalStandardPeakHeight by alignment ID=653	FALSE	FALSE	null	null	null	null	null	null	null	6.4	177.01683:15769 178.02018:3844 179.02354:80129	49.9833:33 50.01131:32 50.07252:32 50.15745:37 50.25119:28 50.35452:41 50.46027:24 50.46625:26 50.56795:27 50.78197:35 50.7935:22 50.8119:10 50.84051:2 50.87871:81 51.09521:45 51.11342:37 51.13138:15 51.15578:29 51.23237:15 51.241:20 51.26484:25 51.28271:21 51.37009:13 51.38718:16 51.39643:24 51.4192:30 51.5417:34 51.59789:36 51.70395:15 51.73852:42 51.74276:33 51.87167:6 51.89496:20 51.95609:27 …	0	0	0	0	0	0	0	0	0	0	0	0	0	0	0	0	0	0	0
205	3.776	177.018	Unknown	[M+FA-H]-	adduct linked to 662_[M+Na-2H]-	0.212	TRUE	null	null	null	null	null	null	999	FALSE	FALSE	FALSE	Unit NormalizedByInternalStandardPeakHeight by alignment ID=653	FALSE	FALSE	null	null	null	null	null	null	null	4.29	177.01735:28974 178.0207:4042 179.02406:1106586	49.95525:5 49.95915:5 49.97437:41 49.99668:21 50.04264:23 50.04835:31 50.07456:32 50.09122:25 50.09781:30 50.13599:45 50.15211:40 50.16661:12 50.20535:23 50.22709:15 50.23841:15 50.24203:15 50.2469:22 50.34105:9 50.34536:6 50.35951:20 50.3979:8 50.41504:29 50.42076:49 50.42544:50 50.45133:53 50.46107:51 50.49513:19 50.49989:18 50.51229:15 50.54414:38 50.54773:38 50.55198:39 50.56749:46 50.60601:2…	0	0	0	0	0	0	0	0	0	0	0	0	0	0.00559383	0.00632721	0.00706258	0	0	0
206	13.043	177.018	Unknown	[M-H]-	ion correlated with 217; ion correlated with 3124; ion correlated with 3170; ion correlated with 1077; ion correlated with 144; ion correlated with 193; ion correlated with 277; ion correlated with 1090; found in higher mz's MsMs_349	0.119	TRUE	null	null	null	null	null	null	999	FALSE	FALSE	FALSE	Unit NormalizedByInternalStandardPeakHeight by alignment ID=653	FALSE	FALSE	null	null	null	null	null	null	null	21.74	177.0173:19651 178.02065:8414 179.02401:372379	49.97168:14 49.98616:22 49.99711:18 50.00681:23 50.03501:16 50.07225:4 50.12628:11 50.13837:18 50.15374:13 50.182:12 50.24166:22 50.24633:39 50.27188:36 50.28032:21 50.29424:31 50.30005:20 50.31384:20 50.35989:4 50.40718:51 50.4115:44 50.42065:37 50.42688:28 50.46614:24 50.49152:43 50.5161:25 50.5611:4 50.56616:12 50.56948:6 50.60473:3 50.61697:24 50.66984:7 50.71682:11 50.72033:20 50.77544:14 50…	0.00374596	0	0	0	0.00411614	0	0	0	0	0.00462026	0	0	0.0014567	0	0	0	0	0	0
207	5.362	177.054	Unknown	[2M-H]-	ion correlated with 190; ion correlated with 425; adduct linked to 69_[M+FA-H]-; found in higher mz's MsMs_425	0.108	TRUE	null	null	null	null	null	null	999	FALSE	FALSE	FALSE	Unit NormalizedByInternalStandardPeakHeight by alignment ID=653	FALSE	FALSE	null	null	null	null	null	null	null	23.83	177.0535:21658 178.05685:3240 179.06021:610	49.94376:15 50.05025:1 50.35413:6 50.69713:1 50.70842:3 50.81461:18 50.99851:17 51.05577:14 51.29582:9 51.30342:9 51.34364:32 51.3728:20 51.48343:3 51.72762:27 51.86212:20 52.11031:15 52.13462:9 52.28041:8 52.57712:1 52.67675:3 52.97709:1 53.00614:9 53.02436:19 53.04002:9 53.05479:12 53.19999:6 53.32682:17 53.33249:18 53.49047:22 53.57005:0 53.77687:9 53.94912:16 54.43771:16 54.50203:5 54.54361:2…	0	0	0	0	0	0	0	0	0	0	0	0	0	0	0	0	0	0	0
208	7.298	177.054	Unknown	[M-H]-	ion correlated with 406	0.045	TRUE	null	null	null	null	null	null	999	FALSE	FALSE	FALSE	Unit NormalizedByInternalStandardPeakHeight by alignment ID=653	FALSE	FALSE	null	null	null	null	null	null	null	247.8	177.05394:18116 178.05729:3516 179.06065:1342	49.94526:53 50.03924:2 50.07226:2 50.13656:50 50.16334:24 50.23165:5 50.36145:33 50.45719:30 50.48854:33 50.50402:14 50.50787:1 50.65065:20 50.66433:1 50.76731:6 50.77185:14 50.81038:0 50.95896:24 50.97764:17 51.10347:20 51.10641:16 51.17408:20 51.21303:19 51.22186:36 51.28359:6 51.40958:13 51.51625:3 51.56418:21 51.57446:29 51.60556:15 51.61529:25 51.67893:14 51.68937:35 51.98148:22 52.00963:32 …	0.00345339	0	0	0	0.00481471	0.00463274	0.00485548	0.00445536	0.00456872	0.00402557	0	0.00341951	0.00213023	0	0	0	0	0	0
209	4.699	179.033	Unknown	[M-H]-	found in higher mz's MsMs_367; found in higher mz's MsMs_332	0.19	TRUE	null	null	null	null	null	null	999	FALSE	FALSE	FALSE	Unit NormalizedByInternalStandardPeakHeight by alignment ID=653	FALSE	FALSE	null	null	null	null	null	null	null	7.87	179.03285:58534 180.0362:10534 181.03956:2838	49.98214:23 49.99418:20 50.15678:25 50.2978:41 50.3333:30 50.3459:24 50.4482:22 50.47241:20 50.69532:22 50.83045:33 50.93806:46 50.95198:26 50.96141:27 51.04978:36 51.19535:46 51.23323:20 51.26036:19 51.32208:62 51.33448:66 51.35229:34 51.47395:22 51.47846:25 51.53529:22 51.61381:48 51.74607:20 51.82462:20 51.96221:38 51.98868:19 52.02488:48 52.20113:24 52.29691:25 52.30674:75 52.39995:20 52.4076…	0	0	0	0	0	0	0	0	0	0	0.0115817	0.0182322	0.0183276	0	0	0	0.00636295	0.00678923	0.0119451
210	3.767	179.033	Unknown	[M-H]-	ion correlated with 113; found in higher mz's MsMs_678; found in higher mz's MsMs_2596; found in higher mz's MsMs_3334; found in higher mz's MsMs_2810; found in higher mz's MsMs_2759; found in higher mz's MsMs_2704; found in higher mz's MsMs_2586; found in higher mz's MsMs_1329; found in higher mz's MsMs_1316; found in higher mz's MsMs_662; found in higher mz's MsMs_940; found in higher mz's MsMs…	0.424	TRUE	null	null	null	null	null	null	999	FALSE	FALSE	FALSE	Unit NormalizedByInternalStandardPeakHeight by alignment ID=653	FALSE	FALSE	null	null	null	null	null	null	null	22.6	179.03313:144546 180.03648:30346 181.03984:4020	50.02645:29 50.06672:0 50.07168:4 50.12592:30 50.13491:15 50.14766:12 50.16484:5 50.17959:31 50.18684:28 50.40277:9 50.45015:1 50.50143:7 50.52739:16 50.67167:10 50.93605:11 50.98034:13 51.03426:2 51.05502:4 51.12859:3 51.37196:5 51.38056:13 51.38752:8 51.39918:11 51.4241:7 51.4339:11 51.59449:3 51.65376:37 51.66704:22 51.67735:13 51.68344:4 51.69381:2 51.79974:12 51.85983:15 51.89561:6 51.90399:…	0.0275538	0	0	0	0.0379414	0.0340478	0.0365831	0.0351564	0.0358	0.0314212	0	0	0	0.188461	0.197953	0.211642	0	0	0
211	9.997	179.033	Unknown	[M+FA-H]-	ion correlated with 62; found in higher mz's MsMs_271; adduct linked to 62_[M-H]-; found in higher mz's MsMs_963; found in higher mz's MsMs_703; found in higher mz's MsMs_430; found in higher mz's MsMs_334; found in higher mz's MsMs_279; found in higher mz's MsMs_278; found in higher mz's MsMs_222; found in higher mz's MsMs_502; found in higher mz's MsMs_329; found in higher mz's MsMs_422; found …	0.967	TRUE	null	null	null	null	null	null	999	FALSE	FALSE	FALSE	Unit NormalizedByInternalStandardPeakHeight by alignment ID=653	FALSE	FALSE	null	null	null	null	null	null	null	43.95	179.03343:733196 180.03678:95890 181.04014:11421	49.97215:435 49.97628:378 49.97943:374 49.99696:294 50.01195:221 50.02903:275 50.03752:297 50.04974:343 50.05493:367 50.06024:384 50.07443:354 50.07738:385 50.08797:275 50.10073:251 50.10584:244 50.11379:258 50.11816:275 50.1265:340 50.13337:326 50.14542:284 50.15972:288 50.16331:265 50.17708:312 50.18085:317 50.1857:354 50.19991:369 50.20975:312 50.22333:353 50.2314:338 50.23948:292 50.24452:315…	0.139764	0	0	0	0.164277	0.159582	0.168067	0.15794	0.158735	0.151653	0.129614	0.174382	0.184506	0.156998	0.165991	0.171071	0.173454	0.183615	0.186353
212	7.345	179.033	Unknown	[M-H]-	found in higher mz's MsMs_679; found in higher mz's MsMs_550; found in higher mz's MsMs_861; found in higher mz's MsMs_854; found in higher mz's MsMs_464; adduct linked to 985_[2M-H]-; found in higher mz's MsMs_985; found in higher mz's MsMs_232; found in higher mz's MsMs_448; found in higher mz's MsMs_288	0.238	TRUE	null	null	null	null	null	null	999	FALSE	FALSE	FALSE	Unit NormalizedByInternalStandardPeakHeight by alignment ID=653	FALSE	FALSE	null	null	null	null	null	null	null	9.26	179.0329:57885 180.03625:8698 181.03961:1841	50.12156:4 50.22681:2 50.33491:23 50.43703:38 50.60939:9 50.82423:4 51.05628:11 51.06052:35 51.32992:21 51.46833:2 51.51163:42 51.65922:3 51.70428:40 51.76444:16 51.8699:4 52.09963:40 52.15179:40 52.1575:34 52.29591:18 52.30575:22 52.37286:27 52.40844:11 52.45025:31 52.46556:28 52.47396:36 52.54682:19 52.55592:32 52.69617:0 52.96915:9 53.05015:39 53.29845:10 53.37261:3 53.38876:24 53.45702:2 53.8…	0.0110342	0	0	0	0.0125139	0	0	0	0	0.0113779	0	0	0	0	0	0	0	0	0
213	5.101	179.033	Unknown	[M-H]-	ion correlated with 938; ion correlated with 187; found in higher mz's MsMs_925; found in higher mz's MsMs_248; found in higher mz's MsMs_1513	0.249	TRUE	null	null	null	null	null	null	999	FALSE	FALSE	FALSE	Unit NormalizedByInternalStandardPeakHeight by alignment ID=653	FALSE	FALSE	null	null	null	null	null	null	null	43.13	179.03336:158876 180.03671:33237 181.04007:4289	50.09583:5 50.10871:8 50.26553:21 50.31444:35 50.35382:29 50.36549:20 50.36972:23 50.42749:15 50.43472:19 50.60333:15 50.61467:30 50.6448:23 50.74261:44 50.76593:10 50.84985:0 51.02488:14 51.11364:53 51.23738:23 51.25253:5 51.31376:9 51.33318:5 51.45817:8 51.47077:5 51.53756:19 51.54575:30 51.55266:19 51.64035:13 51.70156:6 51.77855:22 52.0071:6 52.0367:12 52.1094:0 52.16122:25 52.36749:12 52.399…	0.0302854	0	0	0	0.0402649	0.0336551	0.0356936	0.0339141	0.0350564	0.0341835	0.00554448	0.0195487	0	0.0228521	0.0225391	0.0223663	0	0	0
214	5.413	179.034	Unknown	[M+FA-H]-	adduct linked to 64_[M-H]-; found in higher mz's MsMs_2186; similar chromatogram in higher mz_221; found in higher mz's MsMs_221	0.967	TRUE	null	null	null	null	null	null	999	FALSE	FALSE	FALSE	Unit NormalizedByInternalStandardPeakHeight by alignment ID=653	FALSE	FALSE	null	null	null	null	null	null	null	35.98	179.03314:438766 180.03649:108136 181.03985:13006	50.08177:1 50.11034:15 50.19176:0 50.20381:13 50.23534:19 50.28777:14 50.38894:15 50.3926:12 50.40268:5 50.49742:16 50.76737:1 50.77506:12 50.82579:21 50.83765:2 50.91419:24 51.09037:11 51.2637:35 51.36259:4 51.40135:0 51.45099:2 51.45549:2 51.46363:1 51.49897:13 51.51353:5 51.72279:7 51.72905:2 51.78466:11 51.81231:15 51.97533:4 52.00749:2 52.02041:17 52.03585:17 52.06173:3 52.0743:11 52.09873:0…	0.0836388	0	0	0	0.115619	0.102709	0.108473	0.101428	0.103974	0.0923613	0.0513797	0.0885226	0.0925118	0.055383	0.0538591	0.0570169	0.146116	0.135144	0.175796
215	2.986	179.034	Unknown	[M-H]-	found in higher mz's MsMs_275; found in higher mz's MsMs_1626; found in higher mz's MsMs_1525; found in higher mz's MsMs_1488; found in higher mz's MsMs_1385; found in higher mz's MsMs_1367; found in higher mz's MsMs_814; found in higher mz's MsMs_359; found in higher mz's MsMs_328	0.506	TRUE	null	null	null	null	null	null	999	FALSE	FALSE	FALSE	Unit NormalizedByInternalStandardPeakHeight by alignment ID=653	FALSE	FALSE	null	null	null	null	null	null	null	6.63	179.03291:64100 180.03626:15705 181.03962:2367	49.95114:16 50.11875:15 50.23046:11 50.24459:15 50.25971:27 50.50611:10 50.52163:13 50.53357:14 50.54041:10 50.57039:2 50.71375:6 50.74307:8 50.80941:25 51.02239:29 51.30866:6 51.32644:12 51.33508:13 51.34882:6 51.39304:29 51.49509:17 51.54523:12 51.54902:10 51.61352:4 51.62301:1 51.7759:3 51.79681:19 51.82891:25 51.94724:18 52.30338:1 52.38027:6 52.44461:5 52.68001:27 52.69791:22 52.87381:9 53.0…	0.0122189	0	0	0	0.0161544	0.0147621	0.0153134	0.0149722	0.0145855	0.0138042	0	0	0	0.0376788	0.0438297	0.0375744	0.00937937	0.00973961	0.00880888
216	6.205	179.034	Unknown	[M+FA-H]-	found in higher mz's MsMs_564; adduct linked to 58_[M-H]-; found in higher mz's MsMs_2567; found in higher mz's MsMs_725; found in higher mz's MsMs_274	0.212	TRUE	null	null	null	null	null	null	999	FALSE	FALSE	FALSE	Unit NormalizedByInternalStandardPeakHeight by alignment ID=653	FALSE	FALSE	null	null	null	null	null	null	null	7.55	179.0322:93317 180.03555:11233 181.03891:2293	49.98416:55 50.01723:42 50.03655:42 50.10825:17 50.11406:29 50.15077:38 50.17289:9 50.34461:44 50.36783:2 50.37349:10 50.44233:18 50.47438:14 50.48392:4 50.56622:29 50.58678:4 50.60599:19 50.67302:30 50.67607:53 50.70044:39 50.71942:36 50.73255:25 50.75208:5 50.78088:12 50.80182:18 50.88601:21 50.95126:19 50.96861:30 50.98402:26 50.99823:44 51.01473:29 51.01882:11 51.02512:1 51.13268:10 51.15054:…	0	0	0	0	0	0	0	0	0	0	0	0	0	0	0	0	0	0	0
217	13.042	179.034	Unknown	[M+Na-2H]-	ion correlated with 80; ion correlated with 3124; ion correlated with 1077; ion correlated with 193; ion correlated with 277; adduct linked to 257_[M+Cl]-; found in higher mz's MsMs_335; found in higher mz's MsMs_277; found in higher mz's MsMs_257	0.275	TRUE	null	null	null	null	null	null	999	FALSE	FALSE	FALSE	Unit NormalizedByInternalStandardPeakHeight by alignment ID=653	FALSE	FALSE	null	null	null	null	null	null	null	11.24	179.03294:195795 180.03629:36875 181.03965:5847	49.97168:14 49.98616:22 49.99711:18 50.00681:23 50.03501:16 50.07225:4 50.12628:11 50.13837:18 50.15374:13 50.182:12 50.24166:22 50.24633:39 50.27188:36 50.28032:21 50.29424:31 50.30005:20 50.31384:20 50.35989:4 50.40718:51 50.4115:44 50.42065:37 50.42688:28 50.46614:24 50.49152:43 50.5161:25 50.5611:4 50.56616:12 50.56948:6 50.60473:3 50.61697:24 50.66984:7 50.71682:11 50.72033:20 50.77544:14 50…	0.037323	0	0	0	0.0440403	0.042147	0.0451942	0.0423287	0.0431043	0.0394951	0	0	0	0	0	0	0.00748164	0.00769621	0
218	14.68	179.106	Unknown	[M-H]-	similar chromatogram in higher mz_3139; found in higher mz's MsMs_981; found in higher mz's MsMs_853	0.13	TRUE	null	null	null	null	null	null	999	FALSE	FALSE	FALSE	Unit NormalizedByInternalStandardPeakHeight by alignment ID=653	FALSE	FALSE	null	null	null	null	null	null	null	42.21	179.10612:9955 180.10947:2465 181.11283:306	50.03778:20 50.10733:17 50.11109:29 50.11545:38 50.13239:22 50.20782:22 50.21203:14 50.21944:14 50.25166:24 50.25529:20 50.26099:0 50.28696:48 50.31908:15 50.34117:5 50.35105:24 50.36998:27 50.40465:4 50.43052:52 50.44863:17 50.47006:6 50.47704:12 50.53586:46 50.61801:48 50.67614:19 50.7:31 50.71842:13 50.73954:23 50.74725:22 50.81016:78 50.82142:95 50.8392:49 50.85537:14 50.92924:27 51.02472:10 …	0.00189771	0	0	0	0.00237521	0.00205529	0.00250126	0.00211982	0.00219969	0.00210553	0	0	0	0	0	0	0.0204587	0.02237	0.0195048
219	13.747	179.106	Unknown	[M-H]-		0.078	TRUE	null	null	null	null	null	null	999	FALSE	FALSE	FALSE	Unit NormalizedByInternalStandardPeakHeight by alignment ID=653	FALSE	FALSE	null	null	null	null	null	null	null	35.14	179.10576:10514 180.10911:3098 181.11247:1011	50.07763:45 50.09716:19 50.11818:20 50.19287:21 50.24318:30 50.2494:56 50.26585:22 50.27787:52 50.36337:29 50.38845:21 50.39621:22 50.45422:46 50.52488:49 50.59272:30 50.93185:24 50.95679:29 50.96721:36 50.99215:23 51.09201:19 51.15576:22 51.17533:38 51.19093:29 51.24162:27 51.25784:27 51.44715:20 51.49142:30 51.50389:27 51.61915:24 51.64827:23 51.76793:23 51.77436:26 51.78671:20 51.79948:38 51.8…	0	0	0	0	0	0	0	0	0	0	0	0	0	0	0	0	0.00169763	0.00149558	0.00180192
220	16.675	179.106	Unknown	[M-H]-	ion correlated with 339	0.048	TRUE	null	null	null	null	null	null	999	FALSE	FALSE	FALSE	Unit NormalizedByInternalStandardPeakHeight by alignment ID=653	FALSE	FALSE	null	null	null	null	null	null	null	59.99	179.10594:9336 180.10929:3039 181.11265:1091	50.00091:7 50.00708:0 50.02075:25 50.05804:1 50.10203:14 50.18306:41 50.19455:32 50.45704:21 50.48464:3 50.4999:18 50.50648:17 50.51761:11 50.52514:4 50.66973:53 50.69658:16 50.74255:11 50.78277:9 50.83906:10 50.90575:1 50.92269:10 50.93843:10 50.97607:4 51.08356:11 51.20615:0 51.32263:11 51.44065:15 51.446:17 51.45676:24 51.6573:1 51.73514:6 51.93956:27 51.95504:25 51.98549:3 51.98911:6 52.04999…	0	0	0	0	0.0015011	0.00088557	0.00109914	0.00103544	0.00147235	0	0	0	0	0	0	0	0	0.00091992	0
221	5.414	179.169	Unknown	[M-H]-		0.238	TRUE	null	null	null	null	null	null	999	FALSE	FALSE	FALSE	Unit NormalizedByInternalStandardPeakHeight by alignment ID=653	FALSE	FALSE	null	null	null	null	null	null	null	129.86	179.17017:9312 180.17352:128 181.17688:39	50.12583:4 50.18949:14 50.20463:14 50.63464:20 50.6902:2 50.78209:20 50.86094:19 50.87872:9 51.00612:11 51.38314:10 51.42521:2 51.45483:27 51.69029:1 51.69415:1 51.77901:8 51.93607:1 52.34085:18 52.4141:2 52.53254:3 52.55874:14 52.73795:4 52.75791:20 52.7897:0 52.85655:19 52.86814:9 52.94435:20 53.10438:11 53.29593:1 53.59491:19 53.61099:2 53.67693:5 53.96184:0 53.9753:9 54.15023:6 54.17466:29 54…	0	0	0	0	0.00149723	0.000916684	0.000919155	0	0	0	0	0	0	0	0	0	0.00290139	0.00186837	0.00407414
222	9.995	179.17	Unknown	[2M+FA-H]-	ion correlated with 279; adduct linked to 10_[M+K-2H]-	0.383	TRUE	null	null	null	null	null	null	999	FALSE	FALSE	FALSE	Unit NormalizedByInternalStandardPeakHeight by alignment ID=653	FALSE	FALSE	null	null	null	null	null	null	null	43.07	179.17:9737 180.17335:134 181.17671:163	49.94721:177 49.9535:242 49.96442:341 49.96907:383 49.97451:386 49.97834:401 49.98491:329 49.99889:285 50.0086:287 50.01971:334 50.03756:410 50.05719:268 50.0663:249 50.07593:330 50.0962:309 50.10653:312 50.1374:391 50.14448:390 50.16138:328 50.1711:287 50.17754:241 50.21833:265 50.22443:249 50.22904:222 50.23669:208 50.24021:260 50.25978:311 50.26567:271 50.27868:245 50.28638:273 50.29884:313 50…	0	0	0	0	0.00156564	0.00126678	0.00130991	0.00105512	0.00107003	0	0	0.00147602	0.00103682	0	0.00122907	0.00107929	0.00176976	0.00163372	0.00177679
223	1.547	180.065	Unknown	[M-H]-	found in higher mz's MsMs_326; found in higher mz's MsMs_283	0.279	TRUE	null	null	null	null	null	null	999	FALSE	FALSE	FALSE	Unit NormalizedByInternalStandardPeakHeight by alignment ID=653	FALSE	FALSE	null	null	null	null	null	null	null	7.87	180.06403:23633 181.06738:4988 182.07074:425	50.19777:6 50.20264:13 50.32872:0 50.93821:0 51.02815:16 51.3947:17 51.53364:3 51.64775:8 51.69886:16 52.06268:3 52.07256:3 52.2222:6 52.40932:3 52.48021:9 52.49266:9 52.63417:21 52.63909:20 52.66462:6 52.68729:14 52.8684:1 53.0366:18 53.36715:7 53.38163:14 53.43067:3 53.66371:8 53.72201:3 53.77966:5 53.98318:1 54.07128:6 54.14008:12 54.39613:5 54.45863:4 54.47057:6 54.49855:7 54.69157:6 55.00904…	0	0	0	0	0	0	0	0	0	0	0	0	0	0	0	0	0.00190729	0.00244639	0.0039041
224	12.588	181.049	Unknown	[M+FA-H]-	adduct linked to 84_[M-H]-; similar chromatogram in higher mz_2837	0.502	TRUE	null	null	null	null	null	null	999	FALSE	FALSE	FALSE	Unit NormalizedByInternalStandardPeakHeight by alignment ID=653	FALSE	FALSE	null	null	null	null	null	null	null	13.05	181.04857:32864 182.05192:5136 183.05528:1181	49.99986:66 50.03292:26 50.04113:1 50.06866:33 50.11738:5 50.21963:26 50.41309:47 50.44928:43 50.46137:12 50.48059:25 50.85051:35 50.91216:13 50.95214:28 51.13713:9 51.29834:42 51.30686:20 51.38052:2 51.45156:40 51.47558:28 51.51835:6 51.86639:30 51.88541:55 51.89113:68 51.98896:56 52.00676:46 52.61602:28 52.6236:28 52.66958:10 52.7681:56 52.77942:32 53.17899:19 53.21342:15 53.22543:8 53.84613:32…	0.00626466	0	0	0	0.00847956	0.00715599	0.00769138	0.00715437	0.0073353	0.00709783	0.0209678	0.0389193	0.0364384	0	0	0	0.0027125	0.00256456	0.00273322
225	3.926	181.049	Unknown	[M-H]-	found in higher mz's MsMs_1939	0.814	TRUE	null	null	null	null	null	null	999	FALSE	FALSE	FALSE	Unit NormalizedByInternalStandardPeakHeight by alignment ID=653	FALSE	FALSE	null	null	null	null	null	null	null	13.44	181.04871:29232 182.05206:7032 183.05542:1326	50.03815:7 50.19148:15 50.21194:4 50.41554:4 50.627:26 50.63214:26 50.99383:11 51.39426:6 51.42294:36 51.59597:3 51.97778:10 52.05424:12 52.05819:17 52.07109:14 52.09021:9 52.11489:12 52.27097:21 52.27571:24 52.27976:17 52.80326:1 52.9736:21 53.01193:6 53.02879:4 53.12209:6 53.13395:15 53.40755:12 53.52964:2 53.62231:6 53.66485:8 53.98898:6 54.22699:20 54.24227:17 54.28733:1 54.44131:6 54.59624:1…	0.00557227	0	0	0	0.00776155	0.00764031	0.00819973	0.00767566	0.00773775	0.00595553	0.0105867	0.0159037	0.0178069	0	0	0	0.00613751	0.00560471	0.00527143
226	5.833	181.049	Unknown	[M-H]-	ion correlated with 168; ion correlated with 336; similar chromatogram in higher mz_1858; found in higher mz's MsMs_1529; found in higher mz's MsMs_429	0.275	TRUE	null	null	null	null	null	null	999	FALSE	FALSE	FALSE	Unit NormalizedByInternalStandardPeakHeight by alignment ID=653	FALSE	FALSE	null	null	null	null	null	null	null	15.49	181.04814:12702 182.05149:2129 183.05485:414	50.1312:43 50.13756:50 50.25693:11 50.4949:24 50.50786:11 50.54789:38 50.61109:14 50.617:15 50.82703:15 50.83131:15 50.84045:11 50.84416:14 50.94294:20 50.94807:28 50.95285:30 50.96431:13 51.04058:12 51.18718:9 51.20268:10 51.21923:20 51.23068:34 51.26212:21 51.31305:26 51.32262:9 51.42904:22 51.44215:2 51.45397:6 51.52835:16 51.53447:4 51.61915:4 51.85211:7 51.89339:21 51.91477:9 52.09127:2 52.1…	0.00242138	0	0	0	0.00345561	0.00328208	0.00363578	0.00331487	0.00359224	0.00290619	0	0	0	0	0	0	0	0	0
227	4.523	183.101	Unknown	[M-H]-	ion correlated with 1216; found in higher mz's MsMs_1777	0.082	TRUE	null	null	null	null	null	null	999	FALSE	FALSE	FALSE	Unit NormalizedByInternalStandardPeakHeight by alignment ID=653	FALSE	FALSE	null	null	null	null	null	null	null	29.17	183.10063:5793 184.10398:2257 185.10734:330	50.44481:28 50.60079:1 50.78931:0 50.84039:4 50.967:33 51.1895:34 51.29377:3 51.46502:10 51.54258:26 52.02552:4 52.0746:19 52.09006:19 52.1362:19 52.45047:20 52.6109:50 52.64941:21 52.72092:0 52.86043:6 52.88755:10 52.98109:4 53.24809:20 53.73553:29 54.21795:14 54.38151:17 54.46461:15 54.61874:3 54.69278:37 54.88686:14 54.89201:3 55.00028:25 55.0214:11 55.29225:4 55.65221:43 55.66749:28 55.80172:…	0	0	0	0	0	0	0	0	0.000966716	0	0	0	0	0	0	0	0	0	0
228	15.79	183.137	Unknown	[M-H]-		0.435	TRUE	null	null	null	null	null	null	999	FALSE	FALSE	FALSE	Unit NormalizedByInternalStandardPeakHeight by alignment ID=653	FALSE	FALSE	null	null	null	null	null	null	null	17.86	183.13712:7005 184.14047:1542 185.14383:1148	49.95465:34 49.98654:49 49.99892:24 50.04958:20 50.0603:3 50.11724:22 50.14742:33 50.16502:34 50.19484:67 50.23183:45 50.28022:0 50.41464:20 50.45206:49 50.48662:16 50.57085:11 50.57632:6 50.59888:17 50.60649:18 50.64151:30 50.64737:4 50.70062:3 50.77292:28 50.79673:5 50.81833:22 50.82805:21 50.84636:25 50.8846:14 50.89631:12 50.93197:76 50.94646:100 50.96168:77 50.98973:2 51.03006:25 51.03907:37…	0	0	0	0	0.00112641	0.0010548	0.00113514	0.00107292	0.00101304	0	0	0	0	0	0	0	0.00169866	0.00156184	0.00164335
229	15.144	183.138	Unknown	[M-H]-	ion correlated with 668; ion correlated with 333; ion correlated with 371; adduct linked to 352_[M+FA-H]-; adduct linked to 333_[M+K-2H]-; found in higher mz's MsMs_311; found in higher mz's MsMs_236; found in higher mz's MsMs_743	0.539	TRUE	null	null	null	null	null	null	999	FALSE	FALSE	FALSE	Unit NormalizedByInternalStandardPeakHeight by alignment ID=653	FALSE	FALSE	null	null	null	null	null	null	null	19.3	183.1364:6266 184.13975:2170 185.14311:699	49.98174:29 50.00989:19 50.02195:57 50.0316:21 50.07394:20 50.17367:26 50.22447:19 50.24104:43 50.26773:20 50.3085:24 50.32048:31 50.35662:22 50.36008:25 50.38655:28 50.41291:41 50.44874:45 50.4742:22 50.48705:29 50.51949:22 50.56274:23 50.58112:21 50.61299:35 50.66598:36 50.68015:30 50.70855:32 50.77592:62 50.81909:33 50.84042:33 50.87608:22 50.8827:39 50.93264:23 50.97622:131 50.98539:67 51.043…	0.00119446	0	0	0	0.00150998	0.00159512	0.00158564	0.00145854	0.00162433	0.00134546	0	0.000952139	0	0	0	0	0.00188876	0.00184492	0.00201494
230	7.719	185.023	Unknown	[M-H]-		0.197	TRUE	null	null	null	null	null	null	999	FALSE	FALSE	FALSE	Unit NormalizedByInternalStandardPeakHeight by alignment ID=653	FALSE	FALSE	null	null	null	null	null	null	null	20.21	185.02264:36136 186.02599:6593 187.02935:2110	49.94601:0 50.01601:10 50.09122:16 50.09599:23 50.13122:16 50.13741:12 50.17317:17 50.32501:25 50.54538:20 50.57393:15 50.74361:12 50.84128:12 50.98893:5 51.11439:31 51.15673:3 51.16418:5 51.23957:7 51.24625:6 51.34893:15 51.38236:4 51.48758:10 51.83371:10 51.8555:28 51.85927:28 51.99723:17 52.05587:4 52.11817:24 52.17098:6 52.28094:28 52.32409:7 52.33399:8 52.33809:8 52.47228:5 52.48269:18 52.49…	0	0	0	0	0	0	0	0	0	0	0	0	0	0	0	0	0	0	0
231	12.114	185.023	Unknown	[M-H]-	ion correlated with 2161; ion correlated with 1881	0.283	TRUE	null	null	null	null	null	null	999	FALSE	FALSE	FALSE	Unit NormalizedByInternalStandardPeakHeight by alignment ID=653	FALSE	FALSE	null	null	null	null	null	null	null	22.75	185.02112:10099 186.02447:1740 187.02783:667	50.06793:19 50.09429:20 50.12625:23 50.1676:81 50.23758:25 50.25467:42 50.27513:28 50.30947:20 50.33617:32 50.35957:27 50.49558:33 50.55378:49 50.57731:46 50.62772:22 50.63901:27 50.66618:43 50.67202:111 50.73132:33 50.79129:33 50.81957:25 50.85984:31 50.91832:29 50.93203:20 50.98385:23 51.03028:30 51.04201:25 51.14226:20 51.14642:21 51.17697:71 51.24254:106 51.27656:39 51.2897:19 51.29346:29 51.…	0.00192504	0	0	0	0.00235541	0.00227317	0.00242121	0.00226168	0.00226939	0.00200983	0	0	0.0013008	0	0	0	0	0.00110257	0
232	7.361	185.023	Unknown	[M-H]-	found in higher mz's MsMs_288; found in higher mz's MsMs_268	0.431	TRUE	null	null	null	null	null	null	999	FALSE	FALSE	FALSE	Unit NormalizedByInternalStandardPeakHeight by alignment ID=653	FALSE	FALSE	null	null	null	null	null	null	null	50.64	185.02263:28314 186.02598:5071 187.02934:1710	50.12974:23 50.24268:34 50.34238:19 50.42821:40 50.52939:14 50.53668:11 50.62296:21 50.82308:5 50.9309:26 50.98418:43 51.03472:24 51.13913:44 51.18427:11 51.19838:41 51.24704:54 51.25254:29 51.31598:17 51.48725:8 51.59184:15 51.64178:9 51.68658:25 51.69588:43 51.69955:31 51.76879:4 51.92728:9 51.94352:27 51.9915:22 52.00626:28 52.13955:9 52.15369:38 52.17368:55 52.1857:20 52.277:7 52.29123:20 52.…	0.00539722	0	0	0	0.00660069	0.00584074	0.00609691	0.0056726	0.00561615	0.00595165	0.00197363	0.00331275	0.00348207	0	0	0	0	0	0
233	10.477	185.023	Unknown	[M-H]-	ion correlated with 1882; ion correlated with 576; found in higher mz's MsMs_576	0.16	TRUE	null	null	null	null	null	null	999	FALSE	FALSE	FALSE	Unit NormalizedByInternalStandardPeakHeight by alignment ID=653	FALSE	FALSE	null	null	null	null	null	null	null	16.88	185.02228:5534 186.02563:1411 187.02899:628	50.08822:8 50.31416:39 50.41676:11 50.42862:1 50.58293:0 50.62105:8 50.62805:0 51.5182:55 51.81465:27 51.93245:2 52.15551:23 52.18846:12 52.19235:7 52.26415:4 52.28842:12 52.50202:22 52.93691:3 53.35115:28 53.87476:6 53.95235:7 54.08957:11 54.35916:13 54.39335:22 54.5845:6 54.72145:1 54.76084:20 54.7666:1 54.91524:36 56.03544:37 56.04639:3 56.14529:20 56.18997:4 56.21898:12 56.41205:14 56.59027:1…	0.00105493	0	0	0	0.00135103	0	0.00129552	0	0.00109819	0.00121918	0	0	0	0	0	0	0.000839496	0	0
234	1.824	185.044	Unknown	[M-H]-	found in higher mz's MsMs_350	0.067	TRUE	null	null	null	null	null	null	999	FALSE	FALSE	FALSE	Unit NormalizedByInternalStandardPeakHeight by alignment ID=653	FALSE	FALSE	null	null	null	null	null	null	null	42.41	185.04288:13780 186.04623:1548 187.04959:1077	50.06603:14 50.21472:43 50.46312:14 50.47671:13 50.50969:14 50.7253:3 50.7472:8 51.04582:24 51.69415:33 52.00879:26 52.2927:31 52.33799:16 52.73034:12 52.80485:3 52.81823:14 52.90644:0 52.95972:1 53.09793:12 53.31994:1 53.43511:5 53.55867:10 53.57456:10 53.58221:9 53.59645:12 53.71798:5 53.92452:19 54.00426:10 54.03009:13 54.27721:6 54.80889:2 55.1148:7 55.1233:8 55.21814:4 55.38921:13 55.46955:9…	0	0	0	0	0	0	0	0	0	0	0	0	0	0	0	0	0	0	0
235	17.305	185.116	Unknown	[M-H]-	ion correlated with 362; found in higher mz's MsMs_536	0.77	TRUE	null	null	null	null	null	null	999	FALSE	FALSE	FALSE	Unit NormalizedByInternalStandardPeakHeight by alignment ID=653	FALSE	FALSE	null	null	null	null	null	null	null	21.61	185.11638:17640 186.11973:4539 187.12309:1039	49.96797:9 50.05631:31 50.08525:13 50.1435:19 50.15842:22 50.16403:23 50.19043:49 50.33196:13 50.36957:24 50.3841:3 50.4732:15 50.48317:28 50.53084:22 50.56069:26 50.56576:20 50.60036:9 50.74457:32 50.79963:52 50.81851:38 50.86739:19 50.96658:23 51.00675:57 51.01493:18 51.10949:8 51.12941:28 51.14562:4 51.20671:49 51.22313:12 51.24359:50 51.25143:51 51.33207:11 51.33818:13 51.37396:50 51.38688:40…	0.00336262	0	0	0	0.00397999	0.003795	0.00397459	0.0037633	0.00374632	0.00364221	0	0	0	0	0	0	0.0061477	0.00496141	0.00560222
236	15.141	185.117	Unknown	[M-H]-	found in higher mz's MsMs_311	0.327	TRUE	null	null	null	null	null	null	999	FALSE	FALSE	FALSE	Unit NormalizedByInternalStandardPeakHeight by alignment ID=653	FALSE	FALSE	null	null	null	null	null	null	null	19.31	185.11703:6232 186.12038:1399 187.12374:230	49.946:50 49.95266:52 49.97863:67 50.00062:51 50.01697:19 50.03215:17 50.09032:12 50.09595:26 50.10568:30 50.14181:18 50.15532:7 50.22359:49 50.23773:40 50.27876:63 50.30662:91 50.33336:22 50.34271:11 50.35958:9 50.37162:20 50.38479:13 50.3951:7 50.41561:28 50.45333:58 50.48805:35 50.49184:28 50.51526:22 50.55713:8 50.59237:11 50.65261:17 50.6965:1 50.72548:29 50.76654:17 50.83776:2 50.84761:10 5…	0	0	0	0	0.00100197	0.000895835	0.000991752	0.000922967	0.000893382	0	0	0	0	0	0	0	0.0010638	0.000994358	0.00117275
237	6.534	186.112	Unknown	[M-H]-	similar chromatogram in higher mz_750; similar chromatogram in higher mz_2313; found in higher mz's MsMs_1264; found in higher mz's MsMs_750	0.502	TRUE	null	null	null	null	null	null	999	FALSE	FALSE	FALSE	Unit NormalizedByInternalStandardPeakHeight by alignment ID=653	FALSE	FALSE	null	null	null	null	null	null	null	27.98	186.1125:7559 187.11585:1403 188.11921:379	50.00433:0 50.15881:16 50.21831:6 50.23061:38 50.23952:41 50.49599:3 50.64501:5 50.66219:15 50.94601:122 50.98083:0 51.07554:1 51.17196:19 51.26656:4 51.2883:20 51.32128:11 51.34225:19 51.37704:18 51.4152:24 51.46671:31 51.5508:28 51.66253:33 51.6682:23 51.72412:5 51.73745:0 51.74435:7 51.76128:0 51.79761:9 51.85101:27 51.89027:21 51.90723:31 51.92334:18 51.94867:1 52.12874:7 52.26131:15 52.28766…	0	0	0	0	0.00121539	0.00134589	0.00153724	0.00136189	0.00129472	0	0	0	0	0	0.00143137	0.00107155	0.00223148	0.00365259	0.00211586
238	9.425	187.095	Unknown	[M-H]-	found in higher mz's MsMs_309; adduct linked to 309_[M+Na-2H]-	0.379	TRUE	null	null	null	null	null	null	999	FALSE	FALSE	FALSE	Unit NormalizedByInternalStandardPeakHeight by alignment ID=653	FALSE	FALSE	null	null	null	null	null	null	null	13.69	187.0957:8077 188.09905:1453 189.10241:162	50.11622:5 50.15549:47 50.159:40 50.20863:21 50.3456:0 50.36801:4 50.41562:51 50.48842:19 50.5317:28 50.57169:16 50.73256:25 50.80898:44 50.86573:20 50.86872:20 50.88752:37 50.90392:42 50.95097:32 50.96593:43 51.05736:18 51.20374:30 51.22111:18 51.22913:9 51.24212:9 51.47516:24 51.49215:33 51.56969:6 51.577:18 51.66384:28 51.73447:9 51.74436:3 51.76864:24 51.77797:25 51.82507:13 51.88071:25 51.92…	0.00153974	0	0	0	0.00225123	0.00213735	0.00224815	0.00202432	0.00205752	0.00171808	0	0	0	0	0	0	0	0	0
239	11.069	187.111	Unknown	[M-H]-		0.112	TRUE	null	null	null	null	null	null	999	FALSE	FALSE	FALSE	Unit NormalizedByInternalStandardPeakHeight by alignment ID=653	FALSE	FALSE	null	null	null	null	null	null	null	47.92	187.11075:6180 188.1141:1320 189.11746:157	49.94925:12 50.08028:8 50.11575:31 50.232:8 50.23925:14 50.28192:20 50.37193:2 50.39763:7 50.4538:8 50.47783:12 50.54286:50 50.59316:20 50.62249:18 50.69656:2 50.71286:25 50.78111:32 50.86499:18 50.87022:20 50.9778:38 50.99053:32 51.00394:16 51.15078:13 51.18033:35 51.26432:27 51.38626:15 51.47677:35 51.55608:27 51.57296:12 51.61731:4 51.67381:19 51.75181:10 51.85062:14 51.98677:5 52.01661:2 52.0…	0.00117809	0	0	0	0.00154321	0.00113976	0.00110078	0.00103991	0.000994229	0.0013626	0	0	0	0	0	0	0.0130888	0.0149566	0.00588665
240	4.376	188.034	Unknown	[M-H]-	ion correlated with 103	0.398	TRUE	null	null	null	null	null	null	999	FALSE	FALSE	FALSE	Unit NormalizedByInternalStandardPeakHeight by alignment ID=653	FALSE	FALSE	null	null	null	null	null	null	null	11.33	188.03296:7594 189.03631:2174 190.03967:9645	50.06702:4 50.07195:11 50.07839:13 50.13267:30 50.15119:13 50.19324:8 50.2282:1 50.31827:5 50.40857:2 50.42615:11 50.51353:20 50.60777:13 50.7846:28 51.07365:16 51.0874:0 51.2031:27 51.2079:15 51.21548:21 51.31071:0 51.3338:41 51.54864:3 51.64647:4 51.66585:14 51.68542:17 51.69792:7 51.71154:10 51.74068:1 51.80557:10 51.81659:12 51.82717:17 51.83454:9 51.85934:18 51.9421:8 51.95018:7 52.07265:3 5…	0	0	0	0	0.0012211	0.00110697	0.00115614	0.00105366	0.00102751	0.00102977	0	0	0	0	0.000906466	0	0.00114421	0.00105796	0.000982448
241	4.359	190.025	Unknown	[M-H]-	ion correlated with 2573; ion correlated with 2202; ion correlated with 2521; ion correlated with 1907; ion correlated with 2448; ion correlated with 118; ion correlated with 120; ion correlated with 14; ion correlated with 744; ion correlated with 300; ion correlated with 244; ion correlated with 109	0.126	TRUE	null	null	null	null	null	null	999	FALSE	FALSE	FALSE	Unit NormalizedByInternalStandardPeakHeight by alignment ID=653	FALSE	FALSE	null	null	null	null	null	null	null	38.42	190.02539:5254 191.02874:88652 192.0321:20829	49.99234:19 50.01261:5 50.29609:3 50.32206:4 50.34087:3 50.8742:7 50.88888:13 50.89786:23 51.03442:27 51.36509:42 51.37053:45 51.4048:0 51.5098:4 51.55142:14 51.57318:33 51.57817:29 51.60691:2 51.61842:6 51.81435:14 52.00727:32 52.13928:8 52.14369:5 52.17524:23 52.23174:2 52.24727:16 52.25394:13 52.26823:8 52.28538:4 52.30795:17 52.31462:9 52.33485:18 52.33897:7 52.37065:8 52.37338:3 52.38403:2 5…	0.0010016	0	0	0	0.00124732	0.000864778	0.00107686	0.000987606	0	0	0	0	0	0	0	0	0	0	0
242	1.687	191.017	Unknown	[M-H]-		0.755	TRUE	null	null	null	null	null	null	999	FALSE	FALSE	FALSE	Unit NormalizedByInternalStandardPeakHeight by alignment ID=653	FALSE	FALSE	null	null	null	null	null	null	null	9.95	191.0174:26025 192.02075:1824 193.02411:1425	50.06212:10 50.08236:13 50.15179:1 50.19099:24 50.21148:21 50.2219:1 50.26951:6 50.37325:12 50.41747:15 50.48621:6 50.5554:4 50.62319:16 50.62703:17 50.6326:7 50.64247:1 50.7782:7 50.81109:16 50.8242:16 51.07623:6 51.13858:3 51.25056:23 51.2766:31 51.34601:23 51.3897:9 51.84178:0 51.88892:16 51.91842:21 52.04712:13 52.18007:31 52.18738:26 52.39479:1 52.40615:10 52.41802:21 52.44183:5 52.57154:48 …	0.00496093	0	0	0	0	0.00425647	0.00444578	0.00438854	0.00455644	0.00530614	0	0.000981298	0.00127168	0.00225205	0.00266674	0.00289155	0.00393157	0.00378343	0.00394758
243	1.17	191.018	Unknown	[M-H]-	found in higher mz's MsMs_250; found in higher mz's MsMs_1365; found in higher mz's MsMs_251; found in higher mz's MsMs_538; found in higher mz's MsMs_1524	0.989	TRUE	null	null	null	null	null	null	999	FALSE	FALSE	FALSE	Unit NormalizedByInternalStandardPeakHeight by alignment ID=653	FALSE	FALSE	null	null	null	null	null	null	null	1626.08	191.01772:1865171 192.02107:265914 193.02443:61295	50.0523:5 50.11002:13 50.31143:4 50.50531:16 50.52496:10 50.63437:11 50.70867:12 51.00903:433 51.04361:65 51.15979:5 51.28168:6 51.66977:8 51.6889:20 51.81059:18 52.00898:24 52.03154:13 52.29427:3 52.32049:8 52.37013:16 52.53329:13 52.80302:4 52.89843:17 52.93988:0 52.9501:5 52.97861:0 53.3822:1 53.46712:7 53.63137:34 53.64333:27 54.01717:15 54.05061:2 54.07196:4 54.09802:14 54.32678:12 54.37962:…	0.355544	0	0	0	0.341504	0.432121	0.45957	0.437413	0.447376	0.38951	0.0104818	0.0418574	0.0661042	0.188192	0.197923	0.226972	0.325627	0.402985	0.447127
244	4.375	191.033	Unknown	[M-H]-	ion correlated with 149; ion correlated with 2448; ion correlated with 17; ion correlated with 479; ion correlated with 363; ion correlated with 252	0.208	TRUE	null	null	null	null	null	null	999	FALSE	FALSE	FALSE	Unit NormalizedByInternalStandardPeakHeight by alignment ID=653	FALSE	FALSE	null	null	null	null	null	null	null	122.35	191.0325:59753 192.03585:20829 193.03921:153785	49.99234:19 50.01261:4 50.32206:1 50.34087:2 50.8742:4 50.88888:11 50.89786:23 51.03442:26 51.36509:42 51.37053:46 51.4048:3 51.41978:2 51.5098:2 51.55142:13 51.57318:33 51.57817:30 51.60691:2 51.61842:3 51.81435:12 52.00727:33 52.13928:5 52.14369:3 52.17524:23 52.23174:10 52.24727:13 52.25394:11 52.26823:6 52.28538:3 52.30795:16 52.31462:7 52.33485:16 52.33897:3 52.37065:6 52.37338:1 52.38403:0 …	0.0113903	0	0	0	0.0146504	0.011911	0.0144041	0.0134965	0.012903	0.012248	0	0	0	0	0	0	0	0	0
245	4.861	191.054	Unknown	[M-H]-	ion correlated with 937; found in higher mz's MsMs_2933; found in higher mz's MsMs_937; found in higher mz's MsMs_3046; found in higher mz's MsMs_1603; found in higher mz's MsMs_1362; found in higher mz's MsMs_1403; found in higher mz's MsMs_1514	0.219	TRUE	null	null	null	null	null	null	999	FALSE	FALSE	FALSE	Unit NormalizedByInternalStandardPeakHeight by alignment ID=653	FALSE	FALSE	null	null	null	null	null	null	null	91.38	191.05432:89667 192.05767:17337 193.06103:7432	50.03465:1 50.29928:12 50.5023:7 50.62154:2 50.67032:7 50.73439:25 50.8129:9 50.82053:1 50.83108:2 50.87321:9 50.9093:0 50.9434:10 50.96075:4 50.99479:2 51.16756:4 51.17703:13 51.25488:1 51.41882:14 51.42655:4 51.4443:1 51.5411:5 51.71449:19 51.85986:17 51.9173:17 51.92747:11 52.13243:1 52.27525:5 52.29034:5 52.31147:21 52.51408:3 52.61496:19 52.76397:4 52.83361:16 52.88842:24 53.04748:3 53.32618…	0.0170926	0	0	0	0.0218363	0.0185245	0.0202406	0.0187257	0.0194721	0.0199179	0	0	0	0.0014154	0.00134844	0.00136755	0.0256634	0.0231965	0.0190589
246	5.727	191.054	Unknown	[M-H]-		0.059	TRUE	null	null	null	null	null	null	999	FALSE	FALSE	FALSE	Unit NormalizedByInternalStandardPeakHeight by alignment ID=653	FALSE	FALSE	null	null	null	null	null	null	null	40.19	191.05421:13100 192.05756:2774 193.06092:959	49.95281:4 50.10156:17 50.1171:22 50.19418:11 50.64839:13 50.65768:11 50.84224:26 51.1272:7 51.14076:0 51.16377:9 51.37005:25 51.58798:14 51.61949:24 51.77387:10 52.20461:11 52.3549:17 52.36383:21 52.49593:20 52.50243:8 52.57579:21 52.71056:2 52.82698:12 52.87891:16 52.8928:14 52.93995:7 53.15924:26 53.18676:53 53.43241:10 53.62777:15 53.79005:25 53.79527:20 53.88168:42 53.88801:33 53.95731:36 54…	0	0	0	0	0	0	0	0	0	0	0	0	0	0	0	0	0.00211523	0.00199866	0.00126636
247	6.771	191.054	Unknown	[M-H]-		0.078	TRUE	null	null	null	null	null	null	999	FALSE	FALSE	FALSE	Unit NormalizedByInternalStandardPeakHeight by alignment ID=653	FALSE	FALSE	null	null	null	null	null	null	null	28.55	191.05383:9533 192.05718:2327 193.06054:4093	49.9939:15 50.0117:21 50.05848:3 50.38505:2 50.47436:51 50.72591:33 50.78264:14 50.80793:0 50.96628:32 51.00311:0 51.02157:12 51.04018:21 51.05433:32 51.06635:30 51.2777:3 51.28617:7 51.3937:0 51.43723:5 51.4934:38 51.51:28 51.5701:34 51.64412:23 51.72666:15 51.88008:2 51.93073:11 51.97267:38 52.02135:26 52.10796:16 52.19658:45 52.29013:38 52.5117:13 52.55739:10 52.56157:9 52.71983:30 52.74961:26…	0	0	0	0	0.00153288	0.00132411	0.00142451	0	0	0	0	0	0	0	0	0	0	0	0
248	5.1	191.055	Unknown	[M-H]-	ion correlated with 83; ion correlated with 213; ion correlated with 938; ion correlated with 187; ion correlated with 1091; found in higher mz's MsMs_925; found in higher mz's MsMs_1091; found in higher mz's MsMs_1513	0.309	TRUE	null	null	null	null	null	null	999	FALSE	FALSE	FALSE	Unit NormalizedByInternalStandardPeakHeight by alignment ID=653	FALSE	FALSE	null	null	null	null	null	null	null	105.66	191.05443:68197 192.05778:11149 193.06114:4564	49.96056:6 50.00155:1 50.09583:12 50.10871:11 50.17317:19 50.17673:16 50.26553:36 50.31444:31 50.35382:22 50.36549:19 50.36972:27 50.42749:26 50.43472:33 50.60333:25 50.61467:27 50.6448:2 50.74261:43 50.76593:3 51.02488:11 51.11364:53 51.23738:18 51.25253:0 51.31376:29 51.33318:23 51.45817:22 51.47077:17 51.53756:16 51.54575:25 51.55266:17 51.60601:0 51.77855:22 51.94484:13 52.0071:7 52.0367:0 52…	0.013	0	0	0	0.0172857	0.0149296	0.0157788	0.0150217	0.0154617	0.0147659	0.00261312	0.00861692	0.0044981	0.00900728	0.00936398	0.00901149	0	0	0
249	3.756	191.055	Unknown	[M-H]-	found in higher mz's MsMs_940; found in higher mz's MsMs_2772; found in higher mz's MsMs_1092; found in higher mz's MsMs_1602; found in higher mz's MsMs_2850	0.145	TRUE	null	null	null	null	null	null	999	FALSE	FALSE	FALSE	Unit NormalizedByInternalStandardPeakHeight by alignment ID=653	FALSE	FALSE	null	null	null	null	null	null	null	15.63	191.05376:9564 192.05711:2218 193.06047:659	49.98529:5 50.13438:13 50.35326:19 50.39731:13 50.42648:3 50.43738:2 50.45678:1 50.50245:7 50.5414:28 50.56059:29 50.58284:19 50.59229:5 50.61485:27 50.63332:46 50.65933:35 50.68494:20 50.70126:8 50.72872:23 50.78079:9 50.80592:11 50.80915:13 50.8226:8 50.84181:8 50.94403:7 50.98599:14 51.11045:16 51.12265:5 51.14649:11 51.18464:36 51.19702:27 51.2052:24 51.24658:40 51.27075:8 51.30524:13 51.4175…	0	0	0	0	0.00153773	0	0.0014302	0.00133362	0	0	0	0	0	0	0	0	0	0	0
250	1.164	191.159	Unknown	[M-H]-		0.766	TRUE	null	null	null	null	null	null	999	FALSE	FALSE	FALSE	Unit NormalizedByInternalStandardPeakHeight by alignment ID=653	FALSE	FALSE	null	null	null	null	null	null	null	376.22	191.15863:62721 192.16198:73 193.16534:111	50.0523:5 50.11002:13 50.31143:4 50.50531:16 50.52496:10 50.63437:11 50.70867:12 51.00903:433 51.04361:65 51.15979:5 51.28168:6 51.66977:8 51.6889:20 51.81059:18 52.00898:24 52.03154:13 52.29427:3 52.32049:8 52.37013:16 52.53329:13 52.80302:4 52.89843:17 52.93988:0 52.9501:5 52.97861:0 53.3822:1 53.46712:7 53.63137:34 53.64333:27 54.01717:15 54.05061:2 54.07196:4 54.09802:14 54.32678:12 54.37962:…	0.0119561	0	0	0	0.00818483	0.0148203	0.0158827	0.0149943	0.0154523	0.0132838	0	0	0	0.00397878	0.0046596	0.0057616	0.0046894	0.013274	0.0148103
251	1.166	191.265	Unknown	[M-H]-		0.424	TRUE	null	null	null	null	null	null	999	FALSE	FALSE	FALSE	Unit NormalizedByInternalStandardPeakHeight by alignment ID=653	FALSE	FALSE	null	null	null	null	null	null	null	260.48	191.26541:9022 192.26876:68 193.27212:125	50.0523:5 50.11002:13 50.31143:4 50.50531:16 50.52496:11 50.63437:11 50.70867:12 51.00903:433 51.04361:65 51.15979:5 51.28168:6 51.66977:8 51.6889:20 51.81059:18 52.00898:24 52.03154:13 52.29427:3 52.32049:8 52.37013:16 52.53329:13 52.80302:4 52.89843:17 52.9501:5 52.97861:0 53.3822:1 53.46712:7 53.63137:34 53.64333:27 54.01717:15 54.05061:2 54.07196:4 54.09802:14 54.32678:12 54.37962:5 54.63551:…	0.00171982	0	0	0	0.00228594	0.00447408	0.00455016	0.00398138	0.00448709	0.00230395	0	0	0	0	0	0	0	0.00343649	0.00438413
252	4.373	193.049	Unknown	[M+FA-H]-	ion correlated with 2448; ion correlated with 17; ion correlated with 479; ion correlated with 363; ion correlated with 244; found in higher mz's MsMs_2338; adduct linked to 109_[M-H]-; found in higher mz's MsMs_2573; found in higher mz's MsMs_2521; found in higher mz's MsMs_2448; found in higher mz's MsMs_2330; found in higher mz's MsMs_2202; found in higher mz's MsMs_1907; found in higher mz's …	0.212	TRUE	null	null	null	null	null	null	999	FALSE	FALSE	FALSE	Unit NormalizedByInternalStandardPeakHeight by alignment ID=653	FALSE	FALSE	null	null	null	null	null	null	null	75.55	193.04872:102897 194.05207:17014 195.05543:2023	49.99234:19 50.01261:4 50.32206:1 50.34087:2 50.8742:4 50.88888:11 50.89786:23 51.03442:26 51.36509:42 51.37053:46 51.4048:3 51.41978:2 51.5098:2 51.55142:13 51.57318:33 51.57817:30 51.60691:2 51.61842:3 51.81435:12 52.00727:33 52.13928:5 52.14369:3 52.17524:23 52.23174:10 52.24727:13 52.25394:11 52.26823:6 52.28538:3 52.30795:16 52.31462:7 52.33485:16 52.33897:3 52.37065:6 52.37338:1 52.38403:0 …	0.0196144	0	0	0	0.0272913	0.0265079	0.0271918	0.0257715	0.025595	0.0204087	0	0	0	0	0	0	0	0	0
253	5.301	193.049	Unknown	[M-H]-		0.424	TRUE	null	null	null	null	null	null	999	FALSE	FALSE	FALSE	Unit NormalizedByInternalStandardPeakHeight by alignment ID=653	FALSE	FALSE	null	null	null	null	null	null	null	102.47	193.04884:205965 194.05219:61583 195.05555:9016	49.96761:2 50.01003:7 50.11928:8 50.15503:4 50.17237:3 50.51826:16 50.57815:3 50.61573:13 50.63267:2 50.79365:22 50.86202:21 50.88176:22 50.90107:13 50.91993:14 50.95302:34 50.98804:4 50.99651:6 51.02278:1 51.09974:0 51.22782:15 51.35574:4 51.36132:19 51.51635:24 51.65204:3 51.76933:23 51.77858:12 52.26251:12 52.28389:20 52.33322:16 52.34214:19 52.43588:12 52.58611:1 52.60678:17 52.65983:4 52.718…	0.0392616	0	0	0	0.0502252	0.0307595	0.030996	0.0284028	0.0267049	0.0424129	0	0	0	0.00718484	0.00513525	0.00431236	0	0	0
254	6.295	193.049	Unknown	[M-H]-	found in higher mz's MsMs_361	0.13	TRUE	null	null	null	null	null	null	999	FALSE	FALSE	FALSE	Unit NormalizedByInternalStandardPeakHeight by alignment ID=653	FALSE	FALSE	null	null	null	null	null	null	null	14.59	193.04774:8488 194.05109:1181 195.05445:328	49.95919:1 50.03284:6 50.07475:6 50.29902:19 50.77773:6 50.84652:9 50.87321:3 51.00932:3 51.047:15 51.10265:3 51.28211:15 51.29835:2 51.35605:6 51.58628:31 51.7893:3 51.88577:19 51.89555:3 52.10797:6 52.26536:8 52.2892:24 52.35968:2 52.36979:14 52.63204:11 52.63433:13 52.6393:9 52.69855:15 52.71016:17 52.79969:3 53.19547:8 53.22613:4 53.2632:6 53.47746:53 53.49969:40 53.83807:10 54.19657:25 54.45…	0	0	0	0	0	0	0	0	0	0	0.00167939	0.00254414	0.00265984	0	0	0	0	0	0
255	7.599	193.049	Unknown	[M+Cl]-	adduct linked to 261_[M+K-2H]-; found in higher mz's MsMs_1797; found in higher mz's MsMs_1780; found in higher mz's MsMs_261	0.033	TRUE	null	null	null	null	null	null	999	FALSE	FALSE	FALSE	Unit NormalizedByInternalStandardPeakHeight by alignment ID=653	FALSE	FALSE	null	null	null	null	null	null	null	9.5	193.04912:299371 194.05247:66333 195.05583:6650	50.00615:34 50.01863:62 50.08192:27 50.08894:28 50.11057:7 50.11828:36 50.48311:7 50.48826:13 50.51174:3 50.60764:1 50.64635:4 50.71698:1 50.72727:9 50.76453:3 50.79074:16 50.80091:11 50.84473:12 51.02714:14 51.096:6 51.12635:7 51.22779:0 51.60879:23 51.6407:18 51.65948:7 51.78374:14 51.81:20 51.85535:2 51.90733:58 51.91299:26 51.92535:25 52.10944:17 52.12043:36 52.39734:16 52.46166:27 52.48132:3…	0	0	0	0	0	0	0	0	0	0	0	0	0	0	0	0	0	0	0
256	5.935	193.049	Unknown	[M-H]-	ion correlated with 1134; ion correlated with 687; found in higher mz's MsMs_687	0.059	TRUE	null	null	null	null	null	null	999	FALSE	FALSE	FALSE	Unit NormalizedByInternalStandardPeakHeight by alignment ID=653	FALSE	FALSE	null	null	null	null	null	null	null	58.47	193.04906:6910 194.05241:1909 195.05577:1018	50.03526:11 50.14619:6 50.15101:4 50.18264:1 50.38217:0 50.47513:9 51.46672:22 51.48476:24 51.6214:3 51.65408:1 51.83851:14 51.84961:12 51.95652:7 51.9757:12 52.09369:0 52.30349:2 52.44802:27 52.63227:16 52.66074:21 52.71922:1 52.76184:1 52.78016:2 52.78555:1 53.39751:1 53.40266:5 53.50346:18 53.5384:11 53.62069:14 53.74103:10 53.80798:0 53.81748:18 53.91243:11 53.93262:0 54.11554:16 54.51308:12 …	0	0	0	0	0	0	0	0	0	0	0	0	0	0	0	0	0	0	0
257	13.038	193.049	Unknown	[M+Cl]-	adduct linked to 217_[M+Na-2H]-	0.201	TRUE	null	null	null	null	null	null	999	FALSE	FALSE	FALSE	Unit NormalizedByInternalStandardPeakHeight by alignment ID=653	FALSE	FALSE	null	null	null	null	null	null	null	7.03	193.0484:30120 194.05175:6760 195.05511:1244	49.97168:11 49.98616:15 49.99711:9 50.00681:11 50.03501:14 50.07225:7 50.12628:12 50.13837:21 50.15374:19 50.182:14 50.24166:23 50.24633:34 50.27188:31 50.28032:18 50.29424:31 50.30005:18 50.31384:17 50.35989:4 50.40718:48 50.4115:41 50.42065:34 50.42688:24 50.46614:15 50.49152:38 50.5161:28 50.5611:2 50.56616:10 50.56948:3 50.61697:19 50.66984:4 50.71682:4 50.72033:12 50.77544:17 50.7875:54 50.8…	0.0057415	0	0	0	0	0	0	0	0	0.00599785	0	0	0	0	0	0	0	0	0.00130552
258	9.823	193.049	Unknown	[M-H]-	similar chromatogram in higher mz_2126; found in higher mz's MsMs_742; found in higher mz's MsMs_733; similar chromatogram in higher mz_733	0.732	TRUE	null	null	null	null	null	null	999	FALSE	FALSE	FALSE	Unit NormalizedByInternalStandardPeakHeight by alignment ID=653	FALSE	FALSE	null	null	null	null	null	null	null	20.7	193.04915:47117 194.0525:4689 195.05586:1678	50.0451:10 50.19218:6 50.30441:3 50.81815:23 50.96276:1 50.97403:17 51.15885:51 51.73458:46 51.73851:53 51.74672:48 51.75262:42 51.95763:18 51.98859:4 52.02186:0 52.21502:16 52.22745:18 52.26864:42 52.38578:5 52.39274:10 52.44052:12 52.52385:29 52.65676:4 52.80922:22 52.88302:34 52.95844:13 52.98508:18 53.10041:12 53.12275:3 53.12634:4 53.27604:19 53.36635:2 53.39421:4 53.40163:6 53.48939:18 53.4…	0.00898165	0	0	0	0.0104933	0.0106219	0.0105234	0.00977475	0	0.00882525	0.00767059	0.0103665	0.00988619	0.00577564	0.00585571	0.00498472	0.0139637	0.00697097	0.010134
259	7.971	193.05	Unknown	[M-H]-	ion correlated with 665; found in higher mz's MsMs_2582; found in higher mz's MsMs_2697; found in higher mz's MsMs_2511; found in higher mz's MsMs_1233; found in higher mz's MsMs_1113; found in higher mz's MsMs_665; found in higher mz's MsMs_3056	0.442	TRUE	null	null	null	null	null	null	999	FALSE	FALSE	FALSE	Unit NormalizedByInternalStandardPeakHeight by alignment ID=653	FALSE	FALSE	null	null	null	null	null	null	null	23.45	193.04871:63303 194.05206:16734 195.05542:2734	49.98786:19 50.06754:32 50.07117:31 50.09933:0 50.1094:0 50.11693:14 50.13921:39 50.15576:17 50.16557:16 50.17773:15 50.20682:35 50.25601:46 50.27668:31 50.29663:11 50.32035:25 50.33313:0 50.41374:34 50.45457:45 50.46681:6 50.48417:13 50.53775:4 50.58847:21 50.62589:29 50.63711:3 50.64808:21 50.66278:0 50.71426:39 50.7452:39 50.74834:39 50.75486:25 50.81256:14 50.86047:24 50.86453:0 50.87127:21 5…	0.012067	0	0	0	0.0152885	0.0131341	0.0145879	0.013863	0.0140733	0.0128474	0	0	0	0	0	0	0	0	0
260	5.29	193.19	Unknown	[M-H]-		0.093	TRUE	null	null	null	null	null	null	999	FALSE	FALSE	FALSE	Unit NormalizedByInternalStandardPeakHeight by alignment ID=653	FALSE	FALSE	null	null	null	null	null	null	null	297.22	193.1899:64156 194.19325:839 195.19661:89	49.94147:6 49.99587:29 50.00009:36 50.0536:14 50.13903:6 50.35694:2 50.45023:6 50.51133:26 50.53677:2 50.59114:11 50.60608:1 50.61356:22 50.65915:1 50.75341:21 50.76159:26 50.85625:2 50.88509:43 50.8938:48 50.89764:46 50.93704:28 50.94059:26 50.94716:47 50.98516:23 51.00262:8 51.01104:5 51.05557:14 51.07428:5 51.11837:31 51.12238:30 51.13303:26 51.14835:12 51.17923:12 51.18784:2 51.19789:8 51.204…	0	0	0	0	0	0	0	0	0	0	0	0	0	0	0	0	0	0	0
261	7.602	195.028	Unknown	[M+K-2H]-	adduct linked to 255_[M+Cl]-	0.301	TRUE	null	null	null	null	null	null	999	FALSE	FALSE	FALSE	Unit NormalizedByInternalStandardPeakHeight by alignment ID=653	FALSE	FALSE	null	null	null	null	null	null	null	10.32	195.02722:14988 196.03057:3374 197.03393:1465	50.10907:1 50.11723:1 50.17257:28 50.21541:0 50.28976:0 50.53318:21 50.70693:1 50.79781:0 50.81187:48 51.04843:13 51.05537:17 51.11354:14 51.13889:13 51.21313:6 51.23675:1 51.2604:1 51.26569:3 51.27957:1 51.29307:1 51.35644:22 51.38107:13 51.59263:1 51.60923:15 51.82728:7 51.83504:12 51.95093:0 51.96278:22 52.0024:32 52.02131:32 52.02729:43 52.03785:47 52.09182:1 52.58072:8 52.68034:1 52.70797:29…	0	0	0	0	0.0024099	0.00158999	0.00161483	0.00160357	0.00180452	0	0	0	0	0.00134008	0	0	0	0	0.0025948
262	10.578	195.028	Unknown	[M-H]-	ion correlated with 152; ion correlated with 345; ion correlated with 3187; ion correlated with 1203; ion correlated with 1639; ion correlated with 1184; found in higher mz's MsMs_345	0.071	TRUE	null	null	null	null	null	null	999	FALSE	FALSE	FALSE	Unit NormalizedByInternalStandardPeakHeight by alignment ID=653	FALSE	FALSE	null	null	null	null	null	null	null	26.68	195.02954:5668 196.03289:1105 197.03625:14021	50.00765:20 50.06223:32 50.13283:21 50.15189:22 50.16002:28 50.1894:33 50.23458:29 50.2884:20 50.29489:21 50.37537:33 50.45301:39 50.45771:23 50.49345:40 50.53456:20 50.58008:72 50.62993:19 50.63763:26 50.70041:21 50.75689:50 50.86554:20 50.91476:25 50.94993:49 50.95366:44 50.98613:20 51.01449:55 51.05412:24 51.16117:31 51.16681:30 51.23041:22 51.35547:50 51.40322:35 51.4369:26 51.45943:56 51.484…	0	0	0	0	0	0	0	0	0	0	0	0	0	0	0	0	0	0	0
263	7.121	195.064	Unknown	[M-H]-	found in higher mz's MsMs_2309; found in higher mz's MsMs_1291	0.141	TRUE	null	null	null	null	null	null	999	FALSE	FALSE	FALSE	Unit NormalizedByInternalStandardPeakHeight by alignment ID=653	FALSE	FALSE	null	null	null	null	null	null	null	14.95	195.06212:5735 196.06547:1000 197.06883:179	50.06372:9 50.07553:1 50.08076:5 50.16426:11 50.33241:21 50.34726:10 50.61171:17 50.8801:9 50.88916:9 50.97304:5 50.99896:1 51.00346:3 51.00672:2 51.07032:14 51.10526:2 51.13608:6 51.44844:14 51.4603:10 51.46914:3 51.47397:1 51.64537:5 51.76295:15 51.80056:0 51.83886:20 52.14754:18 52.15333:20 52.19206:14 52.28792:23 52.39959:31 52.40455:30 52.41778:22 52.48487:3 52.66865:3 52.78088:7 53.21926:1 …	0	0	0	0	0	0	0	0	0	0	0	0	0	0	0	0	0	0	0
264	12.744	195.065	Unknown	[M-H]-		0.059	TRUE	null	null	null	null	null	null	999	FALSE	FALSE	FALSE	Unit NormalizedByInternalStandardPeakHeight by alignment ID=653	FALSE	FALSE	null	null	null	null	null	null	null	286.55	195.06444:127468 196.06779:23078 197.07115:3881	50.09657:2 50.09931:2 50.14004:6 50.26794:32 50.30054:2 50.3409:1 50.37753:16 50.49163:9 50.69913:15 50.88597:25 51.18784:5 51.30298:3 51.32685:9 51.4109:2 51.49119:2 51.53798:8 51.54332:9 51.6289:0 51.66031:0 52.14471:2 52.17373:12 52.18291:3 52.23878:14 52.24251:14 52.51553:4 52.53394:11 52.53706:1 52.76969:19 52.94926:9 52.9654:1 53.20189:8 53.34008:22 53.49107:7 53.85375:1 53.9342:21 54.43035…	0.0242983	0	0	0	0.0326009	0.029027	0.0311837	0.0291037	0.029769	0.0272724	0	0	0	0	0	0	0	0	0
265	6.592	195.101	Unknown	[M-H]-	found in higher mz's MsMs_369; found in higher mz's MsMs_946; found in higher mz's MsMs_415	0.134	TRUE	null	null	null	null	null	null	999	FALSE	FALSE	FALSE	Unit NormalizedByInternalStandardPeakHeight by alignment ID=653	FALSE	FALSE	null	null	null	null	null	null	null	12.74	195.10107:6126 196.10442:2334 197.10778:215	50.11525:0 50.16697:1 50.1931:8 50.19882:8 50.22374:24 50.26542:3 50.4702:11 50.54286:27 51.22052:2 51.28183:8 51.50645:2 51.52571:23 51.78472:18 51.83483:2 52.17035:6 52.17766:14 52.19207:26 52.19471:18 52.204:33 52.22364:8 52.42653:6 52.43515:12 52.44881:6 52.47817:19 52.79353:31 52.84321:3 53.00694:17 53.08188:9 53.17231:2 53.37246:5 53.67577:2 53.83363:0 54.1688:0 54.2263:24 54.25896:19 54.46…	0	0	0	0	0	0	0	0	0	0	0	0	0	0	0	0	0	0	0
266	13.589	197.044	Unknown	[M-H]-		0.086	TRUE	null	null	null	null	null	null	999	FALSE	FALSE	FALSE	Unit NormalizedByInternalStandardPeakHeight by alignment ID=653	FALSE	FALSE	null	null	null	null	null	null	null	7.67	197.04303:18594 198.04638:2025 199.04974:978	50.01635:39 50.08986:37 50.09952:28 50.28746:9 50.47826:13 50.86172:41 51.0702:1 51.07497:43 51.52185:76 51.83336:10 51.924:25 52.00175:64 52.73992:16 52.78793:2 52.89847:63 52.90475:5 52.91297:30 52.95396:46 53.03199:14 53.04414:14 53.62579:20 53.74374:34 54.04239:4 54.05465:9 54.11887:69 54.21888:49 54.25168:68 54.31432:35 54.48761:40 54.49155:13 54.86747:46 54.91362:31 55.13229:42 55.1527:38 5…	0	0	0	0	0.0029897	0	0	0	0	0	0	0	0	0	0	0	0	0	0
267	11.43	197.044	Unknown	[M-H]-		0.067	TRUE	null	null	null	null	null	null	999	FALSE	FALSE	FALSE	Unit NormalizedByInternalStandardPeakHeight by alignment ID=653	FALSE	FALSE	null	null	null	null	null	null	null	4.57	197.04407:36988 198.04742:4768 199.05078:1532	49.95956:24 50.03571:30 50.0438:24 50.0667:28 50.2189:54 50.33974:31 50.48113:8 50.6327:54 50.67706:4 50.74683:8 50.77267:24 50.9467:22 50.95507:3 50.96151:25 51.48505:38 51.53131:34 51.57822:12 51.62669:38 51.63416:30 51.63905:22 51.66937:18 51.75781:0 51.77165:18 51.86013:28 51.95038:26 52.03456:31 52.09791:18 52.1518:8 52.16365:16 52.21778:15 52.26824:9 52.32085:60 52.44032:35 52.55665:32 52.5…	0	0	0	0	0	0	0	0	0	0	0	0	0	0	0	0	0	0.00645718	0
268	7.329	197.044	Unknown	[M+FA-H]-	adduct linked to 126_[M-H]-; found in higher mz's MsMs_689; found in higher mz's MsMs_288	0.234	TRUE	null	null	null	null	null	null	999	FALSE	FALSE	FALSE	Unit NormalizedByInternalStandardPeakHeight by alignment ID=653	FALSE	FALSE	null	null	null	null	null	null	null	9.39	197.04381:38275 198.04716:5170 199.05052:1281	50.10106:47 50.14839:20 50.16888:42 50.26719:61 50.31326:20 50.43128:35 50.46762:19 50.52362:45 50.53814:26 50.56136:48 50.71477:21 50.79111:19 50.80737:27 50.81462:66 50.83055:73 50.87405:25 50.95733:20 51.09623:24 51.11598:23 51.13195:27 51.13964:42 51.18006:21 51.21071:64 51.21458:26 51.31318:26 51.3166:27 51.32775:23 51.35893:19 51.39559:30 51.39967:23 51.40525:22 51.43842:27 51.51111:28 51.5…	0	0	0	0	0	0	0	0	0	0	0	0.00697997	0.00798272	0	0	0	0	0	0
269	8.41	197.044	Unknown	[M-H]-		0.104	TRUE	null	null	null	null	null	null	999	FALSE	FALSE	FALSE	Unit NormalizedByInternalStandardPeakHeight by alignment ID=653	FALSE	FALSE	null	null	null	null	null	null	null	6.28	197.04408:23040 198.04743:3868 199.05079:1504	49.95415:20 50.00982:35 50.35653:77 50.37528:27 50.38379:19 50.40907:20 50.43266:31 50.57961:30 50.70846:27 50.78064:20 50.82391:27 50.84268:22 51.00023:25 51.03151:20 51.05104:22 51.05611:24 51.06353:28 51.08501:24 51.08928:21 51.10367:20 51.16464:27 51.17688:20 51.33195:22 51.43782:20 51.46449:22 51.48211:22 51.63716:22 51.68536:23 51.75833:28 51.81049:21 51.92186:38 51.92492:23 51.95131:22 51.…	0	0	0	0	0	0	0	0.0038865	0	0	0	0	0	0.02077	0.0200335	0.0189358	0	0	0
270	7.747	197.044	Unknown	[M-H]-		0.1	TRUE	null	null	null	null	null	null	999	FALSE	FALSE	FALSE	Unit NormalizedByInternalStandardPeakHeight by alignment ID=653	FALSE	FALSE	null	null	null	null	null	null	null	7.64	197.04344:44450 198.04679:10049 199.05015:777	49.95221:19 49.97854:20 49.9891:20 50.02677:24 50.04054:24 50.05711:37 50.11114:26 50.16751:26 50.17387:22 50.19159:35 50.20928:29 50.21642:27 50.29791:45 50.3134:33 50.38955:106 50.43415:20 50.4816:27 50.58331:28 50.62495:23 50.6338:26 50.72441:24 50.73662:22 50.74731:52 50.76743:24 50.78613:25 50.79697:33 50.86378:20 50.89125:20 50.89523:33 50.97564:22 51.0006:20 51.01307:28 51.03783:80 51.0455…	0	0	0	0	0	0	0	0	0	0	0.00879511	0.0199797	0.0257565	0	0	0	0	0	0
271	9.997	197.044	Unknown	[M-H]-	found in higher mz's MsMs_963; found in higher mz's MsMs_703; found in higher mz's MsMs_430; found in higher mz's MsMs_334; found in higher mz's MsMs_279; found in higher mz's MsMs_278; adduct linked to 329_[M+Na-2H]-; found in higher mz's MsMs_329; found in higher mz's MsMs_422; found in higher mz's MsMs_724; found in higher mz's MsMs_418; found in higher mz's MsMs_488	0.974	TRUE	null	null	null	null	null	null	999	FALSE	FALSE	FALSE	Unit NormalizedByInternalStandardPeakHeight by alignment ID=653	FALSE	FALSE	null	null	null	null	null	null	null	285.74	197.04391:2012279 198.04726:291801 199.05062:40143	49.97215:419 49.97628:362 49.97943:353 49.99696:261 50.01195:195 50.02903:258 50.03752:289 50.04974:325 50.05493:349 50.06024:365 50.07443:329 50.07738:350 50.08797:234 50.10073:226 50.10584:213 50.11379:246 50.11816:258 50.1265:315 50.13337:299 50.14542:261 50.15972:261 50.16331:240 50.17708:285 50.18085:294 50.1857:331 50.19991:346 50.20975:294 50.22333:330 50.2314:313 50.23948:275 50.24452:293…	0.383586	0	0	0	0.448248	0.42961	0.453875	0.426262	0.424065	0.399525	0.35219	0.466122	0.493264	0.432546	0.460806	0.470602	0.463821	0.492453	0.498108
272	8.8	197.044	Unknown	[M-H]-		0.071	TRUE	null	null	null	null	null	null	999	FALSE	FALSE	FALSE	Unit NormalizedByInternalStandardPeakHeight by alignment ID=653	FALSE	FALSE	null	null	null	null	null	null	null	6.82	197.04359:74656 198.04694:7754 199.0503:1225	49.94717:26 49.96738:20 49.99391:27 50.01929:21 50.03893:35 50.06901:21 50.11901:23 50.12378:138 50.1357:24 50.14878:35 50.2117:34 50.22999:21 50.29835:54 50.34578:29 50.38831:30 50.46672:39 50.47408:46 50.4986:20 50.54108:34 50.55179:34 50.57123:20 50.58726:42 50.60805:28 50.70957:21 50.74168:30 50.76365:30 50.7702:44 50.78283:24 50.84143:23 50.84676:30 50.96558:42 50.98039:20 51.02704:35 51.043…	0	0	0	0	0	0	0	0	0	0	0	0	0	0.0144136	0.0152897	0.0157501	0	0	0
273	6.377	197.044	Unknown	[M-H]-	ion correlated with 697; found in higher mz's MsMs_697; found in higher mz's MsMs_2719; found in higher mz's MsMs_2633; found in higher mz's MsMs_1143; found in higher mz's MsMs_1119; found in higher mz's MsMs_1162; found in higher mz's MsMs_1260	0.29	TRUE	null	null	null	null	null	null	999	FALSE	FALSE	FALSE	Unit NormalizedByInternalStandardPeakHeight by alignment ID=653	FALSE	FALSE	null	null	null	null	null	null	null	77.89	197.04399:58193 198.04734:12628 199.0507:1752	50.11494:4 50.20398:7 50.21878:13 50.23185:12 50.57347:12 50.75313:21 50.75909:19 50.98499:2 51.02302:8 51.03251:8 51.26905:3 51.5298:12 51.55832:1 51.56279:13 52.07513:1 52.21949:3 52.32734:7 52.51111:4 52.58264:13 52.72471:26 53.20862:20 53.35109:27 53.42788:8 53.46065:15 53.70985:0 54.31425:10 54.48215:3 54.63955:15 54.657:1 54.69788:24 55.00518:14 55.52504:37 55.58275:5 55.66454:9 55.93765:35…	0.0110928	0	0	0	0.0146608	0.0134981	0.0146258	0.0136693	0.0137316	0.0118686	0	0	0	0	0	0	0	0	0
274	6.106	197.044	Unknown	[M-H]-	ion correlated with 153; found in higher mz's MsMs_1262; found in higher mz's MsMs_1129	0.201	TRUE	null	null	null	null	null	null	999	FALSE	FALSE	FALSE	Unit NormalizedByInternalStandardPeakHeight by alignment ID=653	FALSE	FALSE	null	null	null	null	null	null	null	20.82	197.04373:21352 198.04708:5612 199.05044:1251	50.08798:10 50.5593:29 50.97245:17 51.02332:2 51.15878:1 51.47829:36 51.48317:24 51.61807:37 51.7269:24 51.83396:23 52.17629:9 52.17914:11 52.24365:10 52.25804:12 52.28787:17 52.52819:2 52.67847:1 52.9053:5 53.00074:12 53.0191:13 53.10365:51 53.17203:16 53.3611:41 53.39598:0 53.52565:4 54.39937:0 54.52929:12 54.64021:24 54.67577:13 54.73911:10 54.90239:10 55.05972:14 55.54611:8 55.88544:7 56.4412…	0.00407013	0	0	0	0.00652271	0.0069246	0.00786579	0.00768086	0.00955046	0.00517214	0	0	0	0	0	0	0	0	0
275	2.987	197.044	Unknown	[M+FA-H]-	adduct linked to 127_[M-H]-; found in higher mz's MsMs_1626; found in higher mz's MsMs_1525; found in higher mz's MsMs_1488; found in higher mz's MsMs_1385; found in higher mz's MsMs_1367; found in higher mz's MsMs_359; found in higher mz's MsMs_328; found in higher mz's MsMs_478; found in higher mz's MsMs_593	0.825	TRUE	null	null	null	null	null	null	999	FALSE	FALSE	FALSE	Unit NormalizedByInternalStandardPeakHeight by alignment ID=653	FALSE	FALSE	null	null	null	null	null	null	null	23.85	197.0434:134066 198.04675:37165 199.05011:5642	49.95114:4 50.11875:13 50.23046:9 50.24459:4 50.25971:19 50.4393:6 50.50611:2 50.52163:1 50.53357:6 50.54041:5 50.57039:5 50.71375:5 50.74307:25 50.80941:19 51.02239:12 51.32644:9 51.33508:10 51.39304:36 51.49509:19 51.54523:10 51.54902:10 51.61352:3 51.62301:3 51.7759:10 51.79681:20 51.82891:18 51.94724:9 52.0318:5 52.30338:1 52.34913:6 52.38027:0 52.44461:11 52.68001:26 52.69791:25 52.87381:5 5…	0.025556	0	0	0	0.0371314	0.0299243	0.0312747	0.0307497	0.0315248	0.0316246	0.00986855	0.0208035	0.0197757	0.127595	0.140593	0.113596	0.0182417	0.0190392	0.0152466
276	12.476	197.044	Unknown	[M-H]-		0.316	TRUE	null	null	null	null	null	null	999	FALSE	FALSE	FALSE	Unit NormalizedByInternalStandardPeakHeight by alignment ID=653	FALSE	FALSE	null	null	null	null	null	null	null	6.98	197.04349:23939 198.04684:4523 199.0502:778	50.11497:11 50.28579:8 50.29277:2 50.30632:26 50.48059:19 50.55831:15 50.66232:2 50.69865:12 50.71115:4 50.72144:7 50.77026:17 50.98486:2 51.09613:21 51.1188:19 51.20193:4 51.29124:13 51.3279:8 51.61515:12 51.75589:4 51.7612:3 51.79146:20 51.79935:27 51.99371:18 52.11664:0 52.14568:15 52.16589:17 52.1726:12 52.21073:7 52.21988:5 52.56716:3 52.61987:23 52.64274:34 52.69524:2 52.83416:39 52.89016:1…	0.00456333	0	0	0	0.00621735	0.00565724	0.00601493	0.00574876	0.00588164	0.00519913	0	0	0	0	0	0	0.00567014	0.00600927	0.00566414
277	13.051	197.044	Unknown	[M-H]-	ion correlated with 217; ion correlated with 80; ion correlated with 3124; ion correlated with 1077; ion correlated with 193; found in higher mz's MsMs_335	0.613	TRUE	null	null	null	null	null	null	999	FALSE	FALSE	FALSE	Unit NormalizedByInternalStandardPeakHeight by alignment ID=653	FALSE	FALSE	null	null	null	null	null	null	null	23.59	197.04349:290608 198.04684:56952 199.0502:7956	49.97168:11 49.98616:15 49.99711:9 50.00681:11 50.03501:14 50.07225:7 50.12628:12 50.13837:21 50.15374:19 50.182:14 50.24166:23 50.24633:34 50.27188:31 50.28032:18 50.29424:31 50.30005:18 50.31384:17 50.35989:4 50.40718:48 50.4115:41 50.42065:34 50.42688:24 50.46614:15 50.49152:38 50.5161:28 50.5611:2 50.56616:10 50.56948:3 50.61697:19 50.66984:4 50.71682:4 50.72033:12 50.77544:17 50.7875:54 50.8…	0.0553965	0	0	0	0.0666601	0.0639628	0.0687651	0.0640648	0.0646267	0.0583924	0	0	0	0	0	0	0.00951581	0.0102202	0.0123212
278	9.997	197.187	Unknown	[M-H]-	ion correlated with 44; ion correlated with 334	0.766	TRUE	null	null	null	null	null	null	999	FALSE	FALSE	FALSE	Unit NormalizedByInternalStandardPeakHeight by alignment ID=653	FALSE	FALSE	null	null	null	null	null	null	null	222.55	197.18713:61337 198.19048:352 199.19384:145	49.97215:420 49.97628:364 49.97943:355 49.99696:263 50.01195:197 50.02903:258 50.03752:290 50.04974:327 50.05493:350 50.06024:366 50.07443:330 50.07738:352 50.08797:236 50.10073:227 50.10584:214 50.11379:246 50.11816:258 50.1265:315 50.13337:299 50.14542:261 50.15972:261 50.16331:240 50.17708:286 50.18085:296 50.1857:332 50.19991:348 50.20975:296 50.22333:332 50.2314:316 50.23948:277 50.24452:296…	0.0116922	0	0	0	0.0169084	0.015435	0.015888	0.0148301	0.0146932	0.0127403	0.00986587	0.0166024	0.016134	0.0147345	0.0162334	0.0163773	0.0173908	0.0178854	0.0185007
279	9.995	197.296	Unknown	[M-H]-		0.439	TRUE	null	null	null	null	null	null	999	FALSE	FALSE	FALSE	Unit NormalizedByInternalStandardPeakHeight by alignment ID=653	FALSE	FALSE	null	null	null	null	null	null	null	180.44	197.29549:16545 198.29884:51 199.3022:94	49.94721:188 49.9535:253 49.96442:363 49.96907:403 49.97451:398 49.97834:424 49.98491:344 49.99889:281 50.0086:285 50.01971:336 50.03756:397 50.05719:280 50.0663:263 50.07593:332 50.0962:298 50.10653:298 50.1374:385 50.14448:387 50.16138:331 50.1711:289 50.17754:241 50.21833:269 50.22443:247 50.22904:228 50.23669:211 50.24021:264 50.25978:313 50.26567:271 50.27868:241 50.28638:275 50.29884:319 50…	0	0	0	0	0.00266032	0.00174822	0.00178348	0.00139804	0.00139443	0	0	0.00210724	0.00125422	0.0012288	0.00182226	0.00155439	0.00274191	0.00231486	0.00235554
280	7.495	199.023	Unknown	[M-H]-	ion correlated with 1025; found in higher mz's MsMs_1025	0.026	TRUE	null	null	null	null	null	null	999	FALSE	FALSE	FALSE	Unit NormalizedByInternalStandardPeakHeight by alignment ID=653	FALSE	FALSE	null	null	null	null	null	null	null	95.1	199.02187:7114 200.02522:1387 201.02858:1040	49.95593:13 50.0508:6 50.13877:0 50.15449:25 50.29188:15 50.30708:1 50.33546:0 50.4234:3 50.42965:3 50.58577:4 50.68536:17 50.70152:10 50.88975:0 50.91849:10 50.9486:51 51.08218:20 51.09365:1 51.25827:1 51.35833:21 51.38252:36 51.39932:17 51.41388:25 51.48232:0 51.54688:33 51.64019:4 51.68312:18 51.7882:48 51.83079:5 51.83891:23 51.8454:17 51.85433:12 51.92621:1 52.08809:3 52.0993:4 52.10393:5 52…	0	0	0	0	0.0011439	0	0.00107235	0.0009556	0.00106637	0	0	0	0	0	0	0	0	0	0
281	1.851	200.055	Unknown	[M-H]-	found in higher mz's MsMs_2717; found in higher mz's MsMs_2847	0.513	TRUE	null	null	null	null	null	null	999	FALSE	FALSE	FALSE	Unit NormalizedByInternalStandardPeakHeight by alignment ID=653	FALSE	FALSE	null	null	null	null	null	null	null	34.4	200.05437:8466 201.05772:1430 202.06108:1187	50.16348:57 50.30514:20 50.30766:55 50.38186:32 50.38439:65 50.56583:26 50.67271:29 50.68562:49 50.70258:27 50.83712:20 50.85312:33 51.01563:22 51.09854:20 51.16185:25 51.17876:19 51.31071:20 51.34428:31 51.38364:23 51.41308:23 51.46388:21 51.48397:26 51.49093:42 51.54332:45 51.54777:22 51.65869:34 51.70084:26 51.73886:23 51.74809:28 51.85685:51 51.92201:20 51.94276:44 52.05319:41 52.12258:49 52.…	0	0	0	0	0.00136132	0.00117279	0.00131249	0.001253	0.00128731	0.00117105	0.00207598	0.00370239	0.00363373	0.00183277	0.00214304	0.00204411	0	0	0
282	1.495	200.055	Unknown	[M-H]-		0.535	TRUE	null	null	null	null	null	null	999	FALSE	FALSE	FALSE	Unit NormalizedByInternalStandardPeakHeight by alignment ID=653	FALSE	FALSE	null	null	null	null	null	null	null	27.88	200.05467:6035 201.05802:1157 202.06138:549	50.10971:20 50.35836:33 50.50788:26 50.52504:16 50.67226:22 50.67847:18 50.84456:29 50.99853:12 51.44373:15 51.69715:6 51.95628:15 52.01736:8 52.18832:6 52.22607:16 52.27411:9 52.38068:1 52.47909:0 52.62591:16 52.91673:20 52.92283:12 52.94672:0 53.12024:22 53.16829:11 53.34797:2 53.41591:15 53.81255:24 53.88273:11 54.16505:6 54.21239:27 54.43015:10 54.56392:1 55.01429:18 55.01939:14 55.11799:5 55…	0.00115043	0	0	0	0.00131351	0.00132001	0.00135177	0.00121287	0.00131894	0.00119671	0	0	0	0	0	0	0	0	0
283	1.523	200.97	Unknown	[M-H]-		0.937	TRUE	null	null	null	null	null	null	999	FALSE	FALSE	FALSE	Unit NormalizedByInternalStandardPeakHeight by alignment ID=653	FALSE	FALSE	null	null	null	null	null	null	null	12.85	200.96967:9150 201.97302:2901 202.97638:1156	50.0531:5 50.53613:5 50.62835:6 50.76652:12 50.83537:31 50.85805:1 50.92166:12 51.1021:6 51.27299:7 51.32512:53 51.33421:26 51.34199:14 51.36042:7 51.57914:4 51.61489:15 51.71526:8 51.83443:14 51.87249:12 52.1624:5 52.27284:8 52.49049:1 52.65604:0 52.69763:10 52.84071:13 52.86479:11 52.93428:13 53.19047:8 53.20888:14 53.39241:3 53.43013:12 53.49368:21 54.19784:19 54.41964:8 54.51072:1 54.52074:6 …	0.00174416	0	0	0	0.00206535	0.00385	0.00397418	0.0035302	0.00374568	0.00180935	0.0019621	0.00232952	0.00480264	0.0015206	0.00332116	0.00341847	0.00162702	0.00169415	0.00326804
284	6.222	201.015	Unknown	[M-H]-	ion correlated with 29	0.29	TRUE	null	null	null	null	null	null	999	FALSE	FALSE	FALSE	Unit NormalizedByInternalStandardPeakHeight by alignment ID=653	FALSE	FALSE	null	null	null	null	null	null	null	15.96	201.01462:9149 202.01797:1681 203.02133:954	49.99479:28 50.44147:2 50.66212:17 50.70382:20 50.73162:6 50.85134:11 50.93299:31 51.00857:22 51.08595:10 51.11034:15 51.12657:15 51.16825:6 51.26949:37 51.28766:41 51.31712:19 51.32509:14 51.36619:8 51.37196:3 51.42365:5 51.43159:3 51.54317:8 51.55422:4 51.68486:20 51.69487:15 51.84695:13 52.00159:8 52.01221:4 52.09316:17 52.16674:5 52.24664:7 52.3228:1 52.42895:13 52.43993:20 52.55445:62 52.603…	0.0017441	0	0	0	0.00213902	0.00221946	0.00219559	0.00201965	0.00200257	0.00191845	0	0	0	0.00213687	0.00220852	0.0020869	0	0	0
285	9.969	201.016	Unknown	[M-H]-	adduct linked to 1284_[2M-H]-	0.944	TRUE	null	null	null	null	null	null	999	FALSE	FALSE	FALSE	Unit NormalizedByInternalStandardPeakHeight by alignment ID=653	FALSE	FALSE	null	null	null	null	null	null	null	21.28	201.0152:19851 202.01855:1894 203.02191:2698	49.94704:186 49.96926:408 49.99305:281 49.99751:260 50.01652:229 50.04634:344 50.07952:347 50.08747:238 50.09504:210 50.09934:237 50.10856:216 50.11598:268 50.12906:321 50.13946:295 50.14795:264 50.15574:267 50.16098:255 50.17352:268 50.18935:343 50.21703:291 50.22998:285 50.24013:274 50.24852:308 50.26057:327 50.26543:311 50.31605:347 50.32097:398 50.32695:257 50.33345:290 50.3457:293 50.35129:2…	0.00378401	0	0	0	0.00441168	0.00453254	0.00445209	0.00419131	0.00432942	0.00408459	0.00436235	0.0042634	0.00463518	0.00513369	0.0052768	0.00567185	0.00362306	0.00427946	0.00332913
286	15.657	201.038	Unknown	[M-H]-		0.048	TRUE	null	null	null	null	null	null	999	FALSE	FALSE	FALSE	Unit NormalizedByInternalStandardPeakHeight by alignment ID=653	FALSE	FALSE	null	null	null	null	null	null	null	44.7	201.03854:8257 202.04189:1706 203.04525:816	50.12614:20 50.16304:65 50.25091:30 50.25869:22 50.2695:33 50.30806:26 50.32732:46 50.36509:25 50.39356:38 50.40523:22 50.53051:28 50.53702:20 50.55448:22 50.60607:39 50.60947:22 50.61486:26 50.62587:19 50.65193:33 50.66815:50 50.68136:23 50.68471:36 50.69773:34 50.7148:22 50.73327:33 50.74578:23 50.75296:27 50.82974:20 50.86547:37 50.86948:19 50.89206:30 50.92066:131 50.97396:20 50.99022:51 50.9…	0.00157403	0	0	0	0.00174781	0.00161782	0.00165015	0.0016462	0.00148971	0.00163966	0	0	0	0	0	0	0	0	0
287	1.145	203.018	Unknown	[M-H]-	adduct linked to 340_[M+Na-2H]-; found in higher mz's MsMs_1666; found in higher mz's MsMs_1549; found in higher mz's MsMs_1454; found in higher mz's MsMs_850; found in higher mz's MsMs_753; found in higher mz's MsMs_622; found in higher mz's MsMs_533; found in higher mz's MsMs_524; found in higher mz's MsMs_340; found in higher mz's MsMs_291	0.989	TRUE	null	null	null	null	null	null	999	FALSE	FALSE	FALSE	Unit NormalizedByInternalStandardPeakHeight by alignment ID=653	FALSE	FALSE	null	null	null	null	null	null	null	252.02	203.01749:278068 204.02084:54492 205.0242:12499	50.04211:4 50.20822:24 50.21955:16 50.51117:6 50.91109:2 51.11094:15 51.11475:14 51.31573:1 51.48639:10 51.55087:9 51.68476:19 51.6926:18 52.07593:1 52.15606:3 52.32073:8 52.39285:14 52.98928:16 52.99528:11 53.04494:2 53.31876:18 53.34706:1 53.38139:5 53.38935:13 53.62084:10 53.66464:28 53.81642:8 53.94901:8 53.95542:10 53.96642:4 54.06888:3 54.30186:14 54.40965:8 54.98351:4 55.10998:6 55.51265:2…	0.053006	0	0	0	0.0718752	0.0573202	0.0624828	0.0596139	0.058461	0.0549228	0.0282827	0.0547931	0.0721222	0.0568506	0.0589527	0.0670933	0.138255	0.154522	0.13196
288	7.365	203.033	Unknown	[M-H]-	ion correlated with 19	0.305	TRUE	null	null	null	null	null	null	999	FALSE	FALSE	FALSE	Unit NormalizedByInternalStandardPeakHeight by alignment ID=653	FALSE	FALSE	null	null	null	null	null	null	null	12.43	203.03316:7694 204.03651:1216 205.03987:643	50.04561:9 50.12497:28 50.12974:23 50.24268:41 50.34238:1 50.42821:15 50.52939:16 50.53668:11 50.55046:15 50.82308:5 50.98418:36 51.03472:24 51.03762:15 51.13913:27 51.16459:12 51.17525:1 51.18427:24 51.19838:19 51.48725:2 51.59184:7 51.64178:6 51.68658:17 51.69588:4 51.92728:14 51.94352:19 51.9915:2 52.00626:37 52.15369:29 52.17368:44 52.1857:35 52.19843:21 52.277:3 52.29123:36 52.39509:16 52.46…	0.00146664	0	0	0	0.00178747	0.00157393	0.00163389	0.00154896	0.00150785	0.0017371	0	0	0	0	0	0	0	0	0
289	3.817	203.081	Unknown	[M-H]-	found in higher mz's MsMs_1746; found in higher mz's MsMs_817; found in higher mz's MsMs_716; found in higher mz's MsMs_456; found in higher mz's MsMs_790; found in higher mz's MsMs_675	0.948	TRUE	null	null	null	null	null	null	999	FALSE	FALSE	FALSE	Unit NormalizedByInternalStandardPeakHeight by alignment ID=653	FALSE	FALSE	null	null	null	null	null	null	null	43.2	203.08044:54424 204.08379:16206 205.08715:1876	49.9489:3 49.96908:5 49.99409:3 50.01676:8 50.02874:4 50.06723:8 50.07705:1 50.11201:17 50.24671:6 50.25508:14 50.25915:14 50.32639:10 50.50178:4 50.51887:8 50.56512:19 50.57366:20 50.64413:36 50.823:12 51.02049:7 51.09142:10 51.13409:24 51.15885:6 51.29104:16 51.31132:7 51.46926:0 51.47452:6 51.68155:3 51.90075:23 52.0772:14 52.15467:31 52.18964:22 52.24267:18 52.40405:5 52.57048:7 52.82616:18 5…	0.0103744	0	0	0	0.0132006	0.0120421	0.0124334	0.0117573	0.0116782	0.0107916	0.00120941	0.0021336	0.00243843	0.00293264	0.00384506	0.00273247	0.0111205	0.0154328	0.0151285
290	7.717	203.081	Unknown	[M-H]-	ion correlated with 382	0.167	TRUE	null	null	null	null	null	null	999	FALSE	FALSE	FALSE	Unit NormalizedByInternalStandardPeakHeight by alignment ID=653	FALSE	FALSE	null	null	null	null	null	null	null	19.13	203.08058:6660 204.08393:1946 205.08729:351	50.05486:19 50.13819:20 50.16808:33 50.19534:71 50.20199:20 50.20969:20 50.24701:28 50.2509:25 50.27361:27 50.29622:25 50.38356:24 50.41306:20 50.42426:20 50.45018:27 50.47085:22 50.62645:58 50.63193:81 50.63617:34 50.70455:19 50.71088:24 50.74684:27 50.78222:53 50.81507:39 50.86145:20 50.8948:30 50.89878:31 50.94764:20 50.97496:27 51.00472:29 51.03413:42 51.05017:20 51.0929:25 51.20889:20 51.212…	0.00126951	0	0	0	0.00157025	0.00130801	0.00138985	0.00136391	0.00136877	0.00130511	0	0	0	0	0	0	0	0	0
291	1.142	203.163	Unknown	[M-H]-		0.16	TRUE	null	null	null	null	null	null	999	FALSE	FALSE	FALSE	Unit NormalizedByInternalStandardPeakHeight by alignment ID=653	FALSE	FALSE	null	null	null	null	null	null	null	97.46	203.16316:7972 204.16651:114 205.16987:116	50.32705:4 50.57451:19 50.5837:31 50.59659:25 50.63396:10 51.39885:1 51.40401:4 51.59573:11 51.63151:0 51.69317:21 51.70641:11 51.71597:20 52.01246:52 52.21115:1 52.32371:25 52.34929:10 52.39392:5 52.50077:10 52.52292:7 52.91955:2 52.96672:4 52.98521:16 53.03333:58 53.11375:8 53.22113:2 53.36364:14 53.64909:10 53.78848:32 53.89049:3 53.9651:7 54.08994:6 54.13106:16 54.64574:10 54.66502:13 54.6897…	0	0	0	0	0	0	0	0	0	0	0	0	0	0	0	0	0.00371637	0.00379667	0.00190373
292	3.375	204.029	Unknown	[M-H]-		0.431	TRUE	null	null	null	null	null	null	999	FALSE	FALSE	FALSE	Unit NormalizedByInternalStandardPeakHeight by alignment ID=653	FALSE	FALSE	null	null	null	null	null	null	null	36.39	204.02905:5599 205.0324:1533 206.03576:750	50.10373:1 50.46304:5 50.49423:13 50.93677:0 51.29557:1 51.49628:5 51.71942:4 52.45732:29 52.85109:4 52.98438:4 53.05509:23 53.1952:3 53.8266:4 53.82951:6 55.26107:14 55.54535:13 55.92678:5 56.00978:29 56.08624:5 56.52827:1 56.76303:1 57.02212:67 57.11759:4 57.12258:5 57.95081:6 57.98763:36 58.1189:4 58.54661:9 58.55222:3 59.01221:468 59.71552:7 59.98814:29 60.01385:23 60.65934:27 60.91551:13 61.…	0.00106727	0	0	0	0.0016604	0.00135196	0.00136781	0.00129638	0.00143728	0.00126619	0.00101169	0.00188851	0.00174662	0.00293872	0.00307086	0.00279352	0	0	0
293	6.195	205.026	Unknown	[M-H]-		0.279	TRUE	null	null	null	null	null	null	999	FALSE	FALSE	FALSE	Unit NormalizedByInternalStandardPeakHeight by alignment ID=653	FALSE	FALSE	null	null	null	null	null	null	null	9.04	205.02571:5107 206.02906:1561 207.03242:3980	49.95376:5 50.03698:41 50.27746:3 50.32518:3 50.39782:9 50.53983:10 50.60188:16 50.71934:22 50.8322:6 50.8675:7 50.96127:9 50.99445:23 51.05231:1 51.07863:10 51.13538:8 51.15658:26 51.52441:4 51.55284:1 51.61754:15 52.01481:5 52.08059:15 52.12066:34 52.30707:27 52.33059:21 52.51119:13 52.60394:26 52.6139:18 52.7745:4 52.84439:1 52.85257:8 52.91401:2 53.03959:11 53.22885:12 53.42057:6 53.46146:7 5…	0	0	0	0	0	0	0	0	0	0	0	0	0	0	0	0	0	0	0
294	5.71	205.049	Unknown	[M+Cl]-	adduct linked to 1168_[2M+FA-H]-	0.249	TRUE	null	null	null	null	null	null	999	FALSE	FALSE	FALSE	Unit NormalizedByInternalStandardPeakHeight by alignment ID=653	FALSE	FALSE	null	null	null	null	null	null	null	9.37	205.0488:6955 206.05215:1513 207.05551:853	50.02258:24 50.03526:26 50.30482:2 50.34803:8 50.35838:6 50.42037:31 50.54264:32 50.71718:15 50.77176:20 50.99497:14 51.03847:42 51.09808:12 51.2513:21 51.26894:4 51.33756:9 51.41937:1 51.84929:14 51.94018:9 52.10086:10 52.13684:15 52.32874:28 52.33735:24 52.44042:1 52.52127:0 52.54673:15 52.55499:24 52.58339:28 52.7427:37 52.7854:0 52.86898:19 52.90017:6 52.93726:34 53.04841:9 53.0822:22 53.1026…	0.00132571	0	0	0	0.00156364	0.00157706	0.00158851	0.00154003	0.00156579	0.00133234	0.0013364	0.00166151	0.00175494	0.00434677	0.00468168	0.00409266	0	0	0
295	10.389	205.122	Unknown	[M-H]-	ion correlated with 1609; ion correlated with 389	0.398	TRUE	null	null	null	null	null	null	999	FALSE	FALSE	FALSE	Unit NormalizedByInternalStandardPeakHeight by alignment ID=653	FALSE	FALSE	null	null	null	null	null	null	null	12.91	205.12195:5246 206.1253:1178 207.12866:280	49.9813:20 49.99936:21 50.03023:21 50.04544:20 50.10578:29 50.31308:21 50.46964:23 50.52338:34 50.72181:30 50.81731:37 50.82459:35 50.90383:20 51.16283:22 51.184:21 51.20084:20 51.29156:31 51.30952:50 51.31805:25 51.32787:22 51.44032:23 51.47635:23 51.52465:29 51.66322:42 51.7219:20 51.74194:20 51.78815:39 51.82219:23 51.83777:27 51.97507:24 52.06004:20 52.101:29 52.10549:25 52.12001:21 52.12457:…	0.000999964	0	0	0	0.00134156	0.00135751	0.00134086	0.00130292	0.00122777	0.00130357	0	0	0	0	0	0	0	0	0
296	3.181	206.066	Unknown	[M-H]-		0.223	TRUE	null	null	null	null	null	null	999	FALSE	FALSE	FALSE	Unit NormalizedByInternalStandardPeakHeight by alignment ID=653	FALSE	FALSE	null	null	null	null	null	null	null	19.45	206.06631:6899 207.06966:3354 208.07302:294	49.95623:25 50.06085:39 50.0706:29 50.08017:32 50.12479:20 50.15643:44 50.52642:23 50.5595:19 50.65928:32 50.69962:28 50.70744:20 50.72563:25 50.73442:19 50.75533:21 50.77306:20 50.78807:20 50.79609:35 50.80065:22 50.87679:29 50.89621:69 50.94855:24 51.03844:29 51.08774:30 51.19969:29 51.26029:41 51.28161:27 51.30376:35 51.37843:45 51.4105:28 51.45399:20 51.70177:37 51.99374:39 52.13396:19 52.169…	0	0	0	0	0.00110924	0.000972399	0	0	0	0	0	0	0	0	0	0	0	0	0
297	6.971	207.01	Unknown	[M-H]-		0.175	TRUE	null	null	null	null	null	null	999	FALSE	FALSE	FALSE	Unit NormalizedByInternalStandardPeakHeight by alignment ID=653	FALSE	FALSE	null	null	null	null	null	null	null	10.36	207.01044:28724 208.01379:7700 209.01715:2880	50.12894:1 50.82249:1 50.83931:7 50.90911:0 50.92601:15 51.00909:43 51.02097:32 51.27316:0 51.29631:27 51.30962:13 51.32005:2 51.54302:10 51.73038:11 51.98729:8 52.00896:17 52.01337:7 52.10335:1 52.22596:18 52.49942:38 52.52235:33 52.53897:2 53.10453:14 53.2482:17 53.25245:10 53.28576:10 54.37029:16 54.61985:4 54.63739:11 54.66735:34 54.90779:47 54.91197:45 55.07895:4 55.38999:3 55.43335:24 55.55…	0	0	0	0	0	0	0	0	0	0	0	0	0	0	0	0	0	0	0
298	6.49	207.01	Unknown	[M-H]-	similar chromatogram in higher mz_762; found in higher mz's MsMs_530	0.115	TRUE	null	null	null	null	null	null	999	FALSE	FALSE	FALSE	Unit NormalizedByInternalStandardPeakHeight by alignment ID=653	FALSE	FALSE	null	null	null	null	null	null	null	6.36	207.01045:21893 208.0138:4807 209.01716:2454	50.22342:3 50.27175:5 50.35968:2 50.63657:15 50.98035:15 51.26725:18 51.31671:27 51.35318:21 51.96333:6 51.96715:4 51.99333:5 52.03017:1 52.1193:0 52.20303:13 52.25838:3 52.31503:13 52.5864:9 52.71233:7 52.74718:33 52.76697:39 52.77391:30 52.79236:24 52.79675:17 52.81388:16 52.88871:16 52.97343:3 53.44974:2 53.56768:7 53.66319:9 53.7597:10 53.87288:5 53.89978:3 54.05872:13 54.27344:3 54.70719:18 …	0	0	0	0	0	0	0	0	0	0	0	0	0	0	0	0	0	0	0
299	6.075	207.028	Unknown	[M-H]-		0.123	TRUE	null	null	null	null	null	null	999	FALSE	FALSE	FALSE	Unit NormalizedByInternalStandardPeakHeight by alignment ID=653	FALSE	FALSE	null	null	null	null	null	null	null	7.37	207.02763:13956 208.03098:4232 209.03434:1118	50.05914:14 50.09453:44 50.16262:16 50.17085:22 50.18867:15 50.1974:12 50.21364:1 50.35915:17 50.42175:0 50.43075:14 50.4356:15 50.44445:6 50.45919:13 50.49155:12 50.65314:20 50.76453:2 50.79724:0 50.80166:0 50.82389:3 50.84015:26 50.87577:8 50.90527:0 50.91494:13 50.93538:17 50.95761:4 51.01783:45 51.04562:20 51.05717:2 51.15136:7 51.18501:17 51.21733:7 51.23337:18 51.26301:23 51.27011:1 51.4507…	0	0	0	0	0	0	0	0	0	0	0	0	0	0	0	0	0	0	0
300	4.363	207.028	Unknown	[M+FA-H]-	ion correlated with 2573; ion correlated with 149; ion correlated with 2202; ion correlated with 2330; ion correlated with 1907; ion correlated with 474; ion correlated with 2448; ion correlated with 118; ion correlated with 14; ion correlated with 61; ion correlated with 17; ion correlated with 363; ion correlated with 244; ion correlated with 109; adduct linked to 149_[M-H]-	0.171	TRUE	null	null	null	null	null	null	999	FALSE	FALSE	FALSE	Unit NormalizedByInternalStandardPeakHeight by alignment ID=653	FALSE	FALSE	null	null	null	null	null	null	null	6.77	207.02834:10732 208.03169:1202 209.03505:935	49.99234:18 50.01261:4 50.32206:1 50.34087:2 50.8742:4 50.88888:11 50.89786:23 51.03442:26 51.36509:42 51.37053:46 51.4048:2 51.41978:2 51.5098:1 51.55142:14 51.57318:33 51.57817:30 51.60691:1 51.61842:2 51.81435:12 52.00727:33 52.13928:3 52.14369:2 52.17524:23 52.23174:10 52.24727:12 52.25394:10 52.26823:5 52.28538:3 52.30795:15 52.31462:6 52.33485:14 52.33897:2 52.37065:7 52.37338:1 52.38403:0 …	0.00204568	0	0	0	0	0	0	0	0	0	0	0	0	0	0	0	0	0	0
301	8.49	207.028	Unknown	[M-H]-	ion correlated with 95; adduct linked to 1357_[2M-H]-; found in higher mz's MsMs_2711; found in higher mz's MsMs_1958; found in higher mz's MsMs_1616; found in higher mz's MsMs_1515; found in higher mz's MsMs_1357; found in higher mz's MsMs_1306; found in higher mz's MsMs_1065; found in higher mz's MsMs_1054; found in higher mz's MsMs_548; found in higher mz's MsMs_540; found in higher mz's MsMs_…	0.16	TRUE	null	null	null	null	null	null	999	FALSE	FALSE	FALSE	Unit NormalizedByInternalStandardPeakHeight by alignment ID=653	FALSE	FALSE	null	null	null	null	null	null	null	108.55	207.02817:28224 208.03152:8199 209.03488:4614	49.95137:8 49.96704:2 50.0631:3 50.07519:0 50.09612:7 50.21106:23 50.23424:32 50.29358:1 50.30078:0 50.45549:0 50.5857:5 50.66951:1 50.73435:18 50.8156:1 50.82573:0 50.85377:2 50.89326:15 51.01839:14 51.02275:10 51.07468:8 51.10589:25 51.13753:5 51.16389:10 51.30459:32 51.31322:31 51.32185:33 51.44379:28 51.52068:1 51.55094:17 51.59927:36 51.65805:1 51.8027:9 51.80947:7 52.06508:13 52.07097:51 52…	0.00538006	0	0	0	0.00776799	0.00770925	0.00847542	0.00829305	0.00866588	0.00599315	0	0	0	0	0	0	0	0	0
302	10.09	207.028	Unknown	[M-H]-	ion correlated with 1591	0.773	TRUE	null	null	null	null	null	null	999	FALSE	FALSE	FALSE	Unit NormalizedByInternalStandardPeakHeight by alignment ID=653	FALSE	FALSE	null	null	null	null	null	null	null	5.59	207.02736:29804 208.03071:4433 209.03407:3378	50.02397:30 50.03653:21 50.04571:27 50.05153:23 50.0549:24 50.08559:20 50.10891:23 50.2016:30 50.23759:21 50.24979:35 50.2672:37 50.27976:103 50.37448:33 50.38329:42 50.42247:40 50.42685:23 50.43453:24 50.44612:32 50.50977:35 50.52806:37 50.54636:30 50.56229:42 50.58194:30 50.60212:29 50.61567:20 50.63463:19 50.64191:22 50.68821:24 50.69242:40 50.71434:27 50.72315:28 50.72765:20 50.75539:38 50.80…	0.00568136	0	0	0	0.00804713	0.00625148	0.00736383	0.00736812	0.00933798	0.00706375	0.00386057	0.00904358	0.00692004	0.00772898	0.00677226	0.00940001	0.00900318	0.00823167	0.0105157
303	7.72	207.043	Unknown	[M+Cl]-	found in higher mz's MsMs_574; found in higher mz's MsMs_1098; adduct linked to 308_[M+K-2H]-; found in higher mz's MsMs_308; found in higher mz's MsMs_806	0.39	TRUE	null	null	null	null	null	null	999	FALSE	FALSE	FALSE	Unit NormalizedByInternalStandardPeakHeight by alignment ID=653	FALSE	FALSE	null	null	null	null	null	null	null	10.28	207.04218:27110 208.04553:5311 209.04889:16263	50.2509:0 50.29622:1 50.38356:6 50.45018:10 50.47085:24 50.62645:9 50.63193:5 50.63617:3 50.70455:22 50.71088:15 50.78222:26 50.81507:28 50.86145:56 51.03413:23 51.05017:22 51.0929:24 51.22118:1 51.23188:9 51.44783:16 51.57392:18 51.59389:20 51.60533:28 51.71422:7 51.72012:2 51.72797:6 51.75606:8 51.85038:14 51.85643:17 51.91796:17 52.05627:3 52.24192:10 52.25807:9 52.27139:10 52.27645:12 52.3010…	0.00516776	0	0	0	0.00564641	0.00601922	0.0061412	0.0055837	0.00519775	0.00483694	0	0	0	0	0	0	0	0	0
304	6.001	207.064	Unknown	[M-H]-	found in higher mz's MsMs_563	0.171	TRUE	null	null	null	null	null	null	999	FALSE	FALSE	FALSE	Unit NormalizedByInternalStandardPeakHeight by alignment ID=653	FALSE	FALSE	null	null	null	null	null	null	null	10.37	207.06369:22889 208.06704:3425 209.0704:2707	49.98742:9 50.05347:13 50.23947:6 50.33714:9 50.47333:1 50.7064:12 50.72252:12 50.77852:14 50.78543:12 50.79063:1 50.95925:18 51.14904:2 51.22895:26 51.23338:18 51.36571:1 51.38227:47 51.38512:43 51.41059:18 51.62066:1 51.65473:0 51.69986:0 51.7981:5 51.82227:2 52.16915:6 52.22771:6 52.48687:19 52.53836:8 52.63629:28 52.70737:13 52.76165:20 52.8735:6 53.11358:12 53.1482:16 53.34176:7 53.35815:19 …	0	0	0	0	0.00368028	0.00367387	0.00367781	0.00357138	0.00336766	0	0	0	0	0	0	0	0	0	0
305	13.435	207.064	Unknown	[M-H]-	found in higher mz's MsMs_1167; found in higher mz's MsMs_857	0.223	TRUE	null	null	null	null	null	null	999	FALSE	FALSE	FALSE	Unit NormalizedByInternalStandardPeakHeight by alignment ID=653	FALSE	FALSE	null	null	null	null	null	null	null	7.65	207.06438:9892 208.06773:2123 209.07109:1291	50.23196:14 50.40852:27 50.41658:13 50.42744:37 50.44392:13 50.48095:15 50.4844:4 50.51727:29 50.55315:6 50.58751:3 50.59095:22 50.70664:10 51.03824:5 51.14238:10 51.14694:7 51.15124:20 51.3817:4 51.89491:40 51.90486:42 51.9129:35 51.92911:23 51.9395:7 51.94576:35 51.95036:14 51.95606:9 51.96254:15 51.98919:37 52.09933:12 52.11884:25 52.12791:15 52.36425:2 52.60826:5 52.66533:19 52.75397:51 52.76…	0.00188569	0	0	0	0	0	0	0	0	0	0.023132	0.0338757	0.0392823	0	0	0	0	0	0
306	5.783	207.101	Unknown	[M-H]-		0.781	TRUE	null	null	null	null	null	null	999	FALSE	FALSE	FALSE	Unit NormalizedByInternalStandardPeakHeight by alignment ID=653	FALSE	FALSE	null	null	null	null	null	null	null	11.91	207.10101:69640 208.10436:21906 209.10772:2294	50.1693:1 50.28584:27 50.29107:36 50.39184:4 50.44328:22 50.51636:6 50.7072:1 50.82895:1 50.87601:9 50.94215:22 50.94688:19 51.07474:21 51.2225:21 51.30437:13 51.34608:0 51.48251:5 51.58862:25 51.59806:21 51.68961:22 51.86643:13 51.95632:6 52.33718:16 52.35123:44 52.38212:60 52.40926:16 52.47868:36 52.49718:27 52.51083:42 52.53508:4 52.59915:14 52.6091:18 52.62062:29 52.62955:33 52.65814:3 52.782…	0.0132749	0	0	0	0.0157023	0.0146852	0.0151334	0.0140131	0.0146399	0.0147835	0.030119	0.0451323	0.0421393	0.00589701	0.00650367	0.00547852	0.0029839	0.00335027	0.00292465
307	8.393	207.101	Unknown	[M-H]-		0.19	TRUE	null	null	null	null	null	null	999	FALSE	FALSE	FALSE	Unit NormalizedByInternalStandardPeakHeight by alignment ID=653	FALSE	FALSE	null	null	null	null	null	null	null	6.4	207.10081:21505 208.10416:4761 209.10752:769	50.25954:21 50.2934:7 50.37447:27 50.41906:6 50.4882:14 50.7569:18 50.7663:9 51.06303:14 51.12061:19 51.27062:22 51.77372:14 52.26888:19 52.43556:9 52.4935:38 52.51566:26 52.71572:2 52.8352:0 52.89775:31 52.91005:19 52.96687:23 52.97197:19 53.07552:31 53.20465:17 53.21249:3 53.28719:23 53.36667:8 53.37312:18 53.37636:23 53.44995:20 53.46106:30 53.60191:14 54.12863:3 54.23896:9 54.36622:20 54.3984…	0	0	0	0	0	0	0	0	0	0	0.0042551	0.00755837	0.00693466	0	0	0	0	0	0
308	7.717	209.04	Unknown	[M+K-2H]-	found in higher mz's MsMs_574; adduct linked to 303_[M+Cl]-	0.234	TRUE	null	null	null	null	null	null	999	FALSE	FALSE	FALSE	Unit NormalizedByInternalStandardPeakHeight by alignment ID=653	FALSE	FALSE	null	null	null	null	null	null	null	6.83	209.03999:30400 210.04334:5042 211.0467:1944	50.09599:2 50.13122:17 50.13741:14 50.17317:15 50.32501:32 50.39244:1 50.54538:21 50.57393:7 50.74361:16 50.84128:13 51.11439:14 51.15673:1 51.16418:1 51.23957:7 51.24625:5 51.34893:7 51.48758:8 51.83371:3 51.8555:30 51.85927:29 51.99723:15 52.11817:10 52.17098:3 52.28094:28 52.32409:2 52.33399:5 52.33809:3 52.48269:9 52.49733:11 52.56459:4 52.8603:8 52.91515:16 52.9406:62 53.07378:19 53.08545:16…	0	0	0	0	0	0	0	0	0	0	0	0	0	0	0	0	0	0	0
309	9.423	209.077	Unknown	[M+Na-2H]-	adduct linked to 238_[M-H]-	0.442	TRUE	null	null	null	null	null	null	999	FALSE	FALSE	FALSE	Unit NormalizedByInternalStandardPeakHeight by alignment ID=653	FALSE	FALSE	null	null	null	null	null	null	null	5.48	209.07796:9768 210.08131:1748 211.08467:1338	50.08852:20 50.23914:40 50.2464:13 50.25437:0 50.28469:10 50.30387:27 50.3252:53 50.77267:64 50.99235:37 51.02567:3 51.09687:25 51.13917:23 51.30048:18 51.33071:45 51.33817:28 51.34181:24 51.34782:15 51.58484:34 51.61956:57 51.92897:16 51.93479:34 52.10029:30 52.13788:8 52.14838:13 52.16794:16 52.17484:12 52.18766:11 52.20195:17 52.25514:36 52.39231:0 52.56267:28 52.58314:33 52.62567:12 52.63697:…	0.001862	0	0	0	0	0.0028352	0.00292253	0.00282455	0.00281434	0.00217169	0	0	0	0	0	0	0	0	0
310	17.305	209.116	Unknown	[M-H]-	found in higher mz's MsMs_536	0.305	TRUE	null	null	null	null	null	null	999	FALSE	FALSE	FALSE	Unit NormalizedByInternalStandardPeakHeight by alignment ID=653	FALSE	FALSE	null	null	null	null	null	null	null	13.34	209.11693:8153 210.12028:2808 211.12364:20823	50.05631:51 50.08525:43 50.28352:4 50.33196:56 50.4732:55 50.48317:78 50.56069:88 50.56576:15 50.60036:56 50.72418:16 50.74457:32 50.86739:44 50.96658:23 51.00675:87 51.10949:39 51.12941:53 51.14562:30 51.22313:36 51.24359:75 51.25143:80 51.33207:12 51.33818:34 51.70188:34 51.70807:43 51.85279:42 51.93478:26 51.94484:65 52.00676:72 52.04345:73 52.05158:35 52.07861:31 52.21125:44 52.3273:85 52.359…	0.00155418	0	0	0	0	0.00171819	0	0	0	0	0	0	0	0	0	0	0	0	0.00261265
311	15.129	209.117	Unknown	[M-H]-	ion correlated with 668; ion correlated with 371; ion correlated with 229	0.428	TRUE	null	null	null	null	null	null	999	FALSE	FALSE	FALSE	Unit NormalizedByInternalStandardPeakHeight by alignment ID=653	FALSE	FALSE	null	null	null	null	null	null	null	12.24	209.11624:5749 210.11959:2323 211.12295:147617	49.98174:87 50.00989:42 50.02195:55 50.07394:34 50.17367:45 50.22447:41 50.24104:38 50.26773:25 50.3085:33 50.32048:61 50.35662:52 50.36008:49 50.38655:25 50.41291:68 50.44874:41 50.4742:33 50.48705:25 50.51949:52 50.56274:51 50.58112:51 50.66598:39 50.68015:12 50.70855:55 50.87608:36 50.8827:77 50.93264:45 50.97622:31 50.98539:55 51.04394:36 51.07779:20 51.09705:26 51.16196:85 51.26522:0 51.3334…	0.00109586	0	0	0	0.00133316	0.0011906	0.00143197	0.00122736	0.0013245	0.00115605	0	0	0	0	0	0	0.00162385	0.00143796	0.00156405
312	2.604	211.059	Unknown	[2M-H]-	adduct linked to 124_[M+FA-H]-	0.167	TRUE	null	null	null	null	null	null	999	FALSE	FALSE	FALSE	Unit NormalizedByInternalStandardPeakHeight by alignment ID=653	FALSE	FALSE	null	null	null	null	null	null	null	35.76	211.05927:5595 212.06262:455 213.06598:398	50.06395:12 50.08852:15 50.20217:14 50.66488:8 50.67984:24 50.72138:8 50.86892:0 51.45674:2 51.46648:2 51.48831:2 51.51799:13 51.62418:15 52.05816:34 52.19825:13 52.21028:16 52.52917:2 52.53543:1 52.62006:12 52.63092:22 52.8079:18 52.84649:41 52.884:3 52.91289:13 52.94602:13 53.03382:22 54.49723:16 54.59554:8 54.65434:17 55.36945:8 56.38972:7 56.77358:26 57.21666:35 57.28814:16 57.5986:9 57.80656…	0.00106647	0	0	0	0.00144018	0.00118024	0.00125428	0.00117414	0.0011877	0.00112253	0	0	0	0	0	0	0	0	0
313	14.698	211.06	Unknown	[M-H]-	ion correlated with 192	0.048	TRUE	null	null	null	null	null	null	999	FALSE	FALSE	FALSE	Unit NormalizedByInternalStandardPeakHeight by alignment ID=653	FALSE	FALSE	null	null	null	null	null	null	null	51.12	211.05919:11697 212.06254:3343 213.0659:1108	50.03778:39 50.08183:18 50.10733:7 50.11109:9 50.11545:2 50.13239:10 50.20782:8 50.21203:21 50.21602:31 50.21944:27 50.25166:20 50.25529:11 50.26099:16 50.31908:3 50.32768:12 50.34117:5 50.35105:34 50.36998:38 50.38927:20 50.39287:40 50.39611:17 50.47704:8 50.50793:37 50.53586:14 50.67614:12 50.7:16 50.71842:18 50.73954:10 50.74725:6 50.82142:2 50.8392:2 51.07673:9 51.09118:35 51.12538:42 51.1378…	0.00222966	0	0	0	0.00284016	0.00259693	0.0027819	0.00259051	0.00281738	0.00244497	0	0	0	0	0	0	0	0	0
314	17.306	211.132	Unknown	[M-H]-	ion correlated with 42; found in higher mz's MsMs_536	0.636	TRUE	null	null	null	null	null	null	999	FALSE	FALSE	FALSE	Unit NormalizedByInternalStandardPeakHeight by alignment ID=653	FALSE	FALSE	null	null	null	null	null	null	null	12.87	211.13219:8875 212.13554:2547 213.1389:729	49.96797:3 50.05631:13 50.08525:5 50.16403:4 50.19043:40 50.33196:56 50.36957:12 50.4732:55 50.48317:78 50.53084:6 50.56069:31 50.56576:27 50.60036:6 50.74457:32 50.79963:41 50.81851:22 50.86739:5 50.96658:23 51.00675:53 51.01493:16 51.12941:53 51.14562:30 51.20671:34 51.22313:2 51.24359:30 51.25143:27 51.33818:2 51.37396:49 51.38688:23 51.46529:24 51.51869:14 51.60599:2 51.70188:19 51.70807:7 51…	0.00169168	0	0	0	0.00190003	0.00200173	0.00197924	0.00189171	0.0019346	0.00180323	0	0	0	0	0	0	0.00301306	0.00249212	0.00262649
315	15.128	211.133	Unknown	[M-H]-	ion correlated with 352; found in higher mz's MsMs_2816; found in higher mz's MsMs_743; found in higher mz's MsMs_734; found in higher mz's MsMs_668; found in higher mz's MsMs_546; found in higher mz's MsMs_394; found in higher mz's MsMs_371; found in higher mz's MsMs_357; found in higher mz's MsMs_352; found in higher mz's MsMs_333; found in higher mz's MsMs_782	0.836	TRUE	null	null	null	null	null	null	999	FALSE	FALSE	FALSE	Unit NormalizedByInternalStandardPeakHeight by alignment ID=653	FALSE	FALSE	null	null	null	null	null	null	null	163.88	211.13181:57790 212.13516:18241 213.13852:2415	50.00989:20 50.02195:52 50.0316:30 50.22447:21 50.24104:30 50.3085:12 50.32048:26 50.41291:21 50.58112:4 50.61299:7 50.66598:32 50.70855:5 50.77592:8 50.81909:27 50.84042:42 50.87608:32 50.8827:26 50.93264:31 51.16196:21 51.26522:15 51.50052:2 51.5202:24 51.52735:31 51.67197:89 51.68143:54 51.6931:49 51.73466:3 51.74908:7 51.9001:23 51.93112:9 51.99498:19 52.01643:13 52.04045:7 52.08625:2 52.0920…	0.0110161	0	0	0	0.0131673	0.0125534	0.0131265	0.0125304	0.0132328	0.0120513	0.0046158	0.00706316	0.00719463	0.00143897	0.00171236	0.00169886	0.0162447	0.0149598	0.0172887
316	15.811	211.133	Unknown	[M-H]-	ion correlated with 351; found in higher mz's MsMs_351	0.636	TRUE	null	null	null	null	null	null	999	FALSE	FALSE	FALSE	Unit NormalizedByInternalStandardPeakHeight by alignment ID=653	FALSE	FALSE	null	null	null	null	null	null	null	37.08	211.13206:21664 212.13541:6693 213.13877:1274	49.96025:21 49.99414:38 50.0225:21 50.05659:20 50.07282:39 50.07679:22 50.09251:19 50.13368:25 50.15979:25 50.17209:31 50.1839:25 50.22669:20 50.26176:21 50.27531:28 50.28419:115 50.30669:20 50.36465:20 50.39155:19 50.4068:20 50.44873:21 50.50137:20 50.57003:21 50.6674:32 50.68718:34 50.72673:24 50.73471:21 50.74358:31 50.75434:29 50.76754:27 50.78421:34 50.85213:45 50.86557:21 50.93193:23 50.985…	0.00412966	0	0	0	0.00512564	0.0048296	0.00524594	0.00496388	0.00503236	0.00443002	0.00176988	0.00301697	0.00291879	0	0.000968407	0	0.00727189	0.00688604	0.00781011
317	7.285	213.038	Unknown	[M-H]-	found in higher mz's MsMs_1096	0.524	TRUE	null	null	null	null	null	null	999	FALSE	FALSE	FALSE	Unit NormalizedByInternalStandardPeakHeight by alignment ID=653	FALSE	FALSE	null	null	null	null	null	null	null	12.62	213.03848:7180 214.04183:1753 215.04519:693	50.17249:37 50.2202:33 50.37386:15 50.47477:31 50.55851:17 50.64411:13 50.77094:39 50.81404:16 51.05079:20 51.29623:34 51.36002:35 51.41431:19 51.43633:18 51.52744:12 51.57635:33 51.65931:4 51.71649:22 51.78498:41 51.81108:20 51.88564:47 51.91539:48 51.99023:36 52.28428:14 52.29935:19 52.30467:6 52.36615:23 52.64526:48 53.08434:3 53.17353:13 53.25167:17 53.29601:38 53.3055:5 53.43157:58 53.44525:…	0.00136875	0	0	0	0.0018946	0.00130236	0.00113091	0.000959503	0	0.00185072	0	0.00152856	0.00243065	0.00219076	0.00253498	0.00184595	0.00258508	0.00271086	0.00238706
318	14.562	214.086	Unknown	[M-H]-		0.234	TRUE	null	null	null	null	null	null	999	FALSE	FALSE	FALSE	Unit NormalizedByInternalStandardPeakHeight by alignment ID=653	FALSE	FALSE	null	null	null	null	null	null	null	18.37	214.08611:5126 215.08946:1402 216.09282:115	49.97199:39 49.97565:22 50.01779:46 50.11258:21 50.12316:26 50.15676:38 50.16188:70 50.16757:47 50.19703:22 50.3423:25 50.36235:25 50.38213:19 50.38939:19 50.40265:94 50.43214:29 50.51234:19 50.51575:39 50.61846:39 50.66343:49 50.70628:24 50.74014:39 50.75685:21 50.77785:51 50.83911:56 50.94504:24 50.95863:20 51.02403:61 51.0466:27 51.09061:44 51.1969:45 51.2358:22 51.247:20 51.32721:66 51.38157:…	0	0	0	0	0	0	0	0	0	0	0	0	0	0	0	0	0	0	0
319	5.374	214.107	Unknown	[M-H]-	found in higher mz's MsMs_2498; found in higher mz's MsMs_1005	0.126	TRUE	null	null	null	null	null	null	999	FALSE	FALSE	FALSE	Unit NormalizedByInternalStandardPeakHeight by alignment ID=653	FALSE	FALSE	null	null	null	null	null	null	null	346.18	214.10674:9368 215.11009:3005 216.11345:302	49.97126:6 49.97511:6 50.33448:0 50.3998:8 50.51309:15 50.99937:4 51.07204:20 51.18699:23 51.22415:26 51.25328:18 51.4823:4 51.54808:5 51.55245:9 51.75412:24 51.82206:3 51.86811:28 51.89775:1 52.13303:3 52.16017:18 52.43769:30 52.46572:7 52.78157:0 52.84169:11 52.85479:10 52.86212:10 52.89661:6 53.01501:3 53.04062:21 53.14696:23 53.15019:11 53.1675:21 53.17293:20 53.21122:14 53.22363:3 53.31404:8…	0.00178577	0	0	0	0.00252048	0.0020296	0.00201723	0.00204239	0.00214394	0.00203349	0	0	0	0	0	0	0	0	0
320	4.932	215.081	Unknown	[M-H]-		0.364	TRUE	null	null	null	null	null	null	999	FALSE	FALSE	FALSE	Unit NormalizedByInternalStandardPeakHeight by alignment ID=653	FALSE	FALSE	null	null	null	null	null	null	null	25.62	215.08253:5251 216.08588:1884 217.08924:381	50.55396:41 50.56751:40 50.58987:11 50.92213:8 51.16267:23 51.38897:9 51.42567:8 51.56053:14 51.86752:4 52.27219:7 52.35245:10 52.66172:8 52.94868:10 53.65804:11 53.70675:4 53.7198:13 54.48867:2 54.71445:0 54.77205:5 55.00991:19 55.50032:18 55.63318:7 55.65405:3 55.86419:7 56.3536:0 56.67124:6 56.69367:10 57.08009:18 57.32644:3 57.38027:11 57.58027:1 57.64157:7 57.77168:32 57.96351:21 58.3461:14 …	0.00100099	0	0	0	0.00152684	0.00146491	0.00157395	0.00147	0.00143648	0.00129853	0	0	0	0	0	0	0.00893671	0.00363513	0.00549111
321	12.392	215.107	Unknown	[M-H]-	ion correlated with 643; ion correlated with 410; ion correlated with 374; similar chromatogram in higher mz_374; similar chromatogram in higher mz_1875; found in higher mz's MsMs_1875; found in higher mz's MsMs_643; found in higher mz's MsMs_374; found in higher mz's MsMs_752	0.115	TRUE	null	null	null	null	null	null	999	FALSE	FALSE	FALSE	Unit NormalizedByInternalStandardPeakHeight by alignment ID=653	FALSE	FALSE	null	null	null	null	null	null	null	64.22	215.10545:10987 216.1088:2632 217.11216:347	49.97907:13 50.0083:8 50.08582:5 50.21939:30 50.43983:10 50.57876:8 50.59505:5 50.60983:0 50.63604:13 50.65548:1 51.01075:11 51.01492:10 51.03555:10 51.05972:9 51.06771:20 51.21117:15 51.258:12 51.27976:4 51.47049:17 51.48309:7 51.61473:2 51.66787:8 51.67524:5 51.79085:1 51.82517:8 51.84746:4 51.85178:7 51.99241:14 52.00305:15 52.05449:13 52.0615:16 52.07402:10 52.14929:2 52.26575:0 52.40009:23 5…	0.00209439	0	0	0	0.00275229	0.00251923	0.00248971	0.00252848	0.00254363	0.00218247	0	0	0	0	0	0	0.0095166	0.0108781	0.0065295
322	4.31	216.086	Unknown	[M-H]-		0.186	TRUE	null	null	null	null	null	null	999	FALSE	FALSE	FALSE	Unit NormalizedByInternalStandardPeakHeight by alignment ID=653	FALSE	FALSE	null	null	null	null	null	null	null	29.12	216.08562:5421 217.08897:1637 218.09233:542	49.95985:32 49.98698:40 50.14068:33 50.21872:24 50.22336:55 50.27697:23 50.29486:27 50.39293:20 50.41546:21 50.45885:27 50.64925:41 50.94395:20 50.96586:20 50.97303:25 50.99727:22 51.10145:20 51.11669:30 51.14221:61 51.16306:26 51.17404:28 51.31071:27 51.31654:51 51.39582:19 51.50145:58 51.62215:26 51.69187:91 51.72653:39 51.74818:25 51.81989:23 51.84637:24 51.88586:33 51.92631:72 51.95939:59 51.…	0	0	0	0	0.000871714	0	0	0	0	0	0	0	0	0	0	0	0.00102064	0.00100931	0.00109804
323	1.169	216.965	Unknown	[M+K-2H]-	adduct linked to 1299_[2M+FA-H]-	0.777	TRUE	null	null	null	null	null	null	999	FALSE	FALSE	FALSE	Unit NormalizedByInternalStandardPeakHeight by alignment ID=653	FALSE	FALSE	null	null	null	null	null	null	null	8.02	216.96498:5987 217.96833:1375 218.97169:1051	50.32178:2 50.50141:1 50.7191:6 50.87936:9 51.1012:19 51.1099:15 51.11656:6 51.15467:2 51.54815:9 51.67711:15 51.68257:19 51.68807:20 52.03083:13 52.06125:9 52.06633:9 52.09021:4 52.29842:6 52.31039:3 52.37715:24 52.50257:11 52.5355:14 52.60559:11 52.80523:4 52.91618:5 52.9519:12 52.98521:22 53.05963:5 53.12368:11 53.28968:5 53.30464:11 53.34079:3 53.67035:7 53.71611:5 53.7345:5 53.81749:8 53.823…	0.00114123	0	0	0	0.00153716	0.00260371	0.00278504	0.00259131	0.00271387	0.00131704	0	0	0	0.00100808	0.00189231	0.00229198	0.00130182	0.00122168	0.00243851
324	1.216	217.034	Unknown	[M-H]-	ion correlated with 360	0.078	TRUE	null	null	null	null	null	null	999	FALSE	FALSE	FALSE	Unit NormalizedByInternalStandardPeakHeight by alignment ID=653	FALSE	FALSE	null	null	null	null	null	null	null	397.99	217.03314:28520 218.03649:4992 219.03985:1081	50.18811:3 50.19544:7 50.20115:11 50.44297:1 50.55194:13 50.61561:10 50.6485:11 50.8074:3 50.89098:9 51.01055:439 51.02723:423 51.04544:10 51.32027:2 51.54746:9 51.68664:20 52.03918:17 52.05672:8 52.07933:3 52.31855:8 52.48946:7 52.49379:6 52.50783:11 53.04305:2 53.05254:18 53.26437:5 53.29556:13 53.46426:3 53.60918:6 53.71313:10 53.71979:5 53.73195:8 53.73703:5 54.08193:1 54.3325:2 54.41271:4 54…	0.00543658	0	0	0	0.00762344	0.00630283	0.0067604	0.00626142	0.00632664	0.006413	0	0	0	0	0	0	0	0	0
325	14.916	217.121	Unknown	[M-H]-	ion correlated with 416; ion correlated with 654; found in higher mz's MsMs_416; found in higher mz's MsMs_654; found in higher mz's MsMs_3111; found in higher mz's MsMs_2898; found in higher mz's MsMs_2754	0.093	TRUE	null	null	null	null	null	null	999	FALSE	FALSE	FALSE	Unit NormalizedByInternalStandardPeakHeight by alignment ID=653	FALSE	FALSE	null	null	null	null	null	null	null	32.82	217.12178:10663 218.12513:3288 219.12849:261	50.06215:17 50.38474:0 50.40417:17 50.49582:1 50.63631:12 50.66274:8 50.69023:14 50.70358:3 50.76463:6 50.78951:15 50.7982:10 50.92336:44 50.9478:23 51.01434:9 51.13153:8 51.14223:40 51.15341:30 51.16081:38 51.18618:20 51.29729:3 51.32663:0 51.37194:0 51.43888:39 51.50196:14 51.52914:25 51.53164:25 51.54793:24 51.57156:4 51.64117:9 51.69769:30 51.70344:37 51.70918:56 51.73082:12 51.73404:6 51.740…	0	0	0	0	0	0	0	0	0	0	0	0	0	0	0	0	0.00172172	0.00218476	0.00153163
326	1.522	217.96	Unknown	[M-H]-		0.963	TRUE	null	null	null	null	null	null	999	FALSE	FALSE	FALSE	Unit NormalizedByInternalStandardPeakHeight by alignment ID=653	FALSE	FALSE	null	null	null	null	null	null	null	18.8	217.95947:10294 218.96282:1373 219.96618:610	50.0531:5 50.53613:5 50.62835:6 50.76652:12 50.83537:31 50.85805:1 50.92166:12 51.1021:6 51.27299:7 51.32512:53 51.33421:26 51.34199:14 51.36042:7 51.57914:4 51.61489:15 51.71526:8 51.83443:14 51.87249:12 52.1624:5 52.27284:8 52.49049:1 52.65604:0 52.69763:10 52.84071:13 52.86479:11 52.93428:13 53.19047:8 53.20888:14 53.39241:3 53.43013:12 53.49368:21 54.19784:19 54.41964:8 54.51072:1 54.52074:6 …	0.0019622	0	0	0	0.0032374	0.00329851	0.00358143	0.00341391	0.00355072	0.00274157	0.00225442	0.00365978	0.00383379	0.00221882	0.0024781	0.00290515	0.00259045	0.00257225	0.00288207
327	2.963	218.102	Unknown	[M-H]-	similar chromatogram in higher mz_1695; found in higher mz's MsMs_1695	0.312	TRUE	null	null	null	null	null	null	999	FALSE	FALSE	FALSE	Unit NormalizedByInternalStandardPeakHeight by alignment ID=653	FALSE	FALSE	null	null	null	null	null	null	null	20.18	218.1004:5879 219.10375:1826 220.10711:285	49.98421:11 49.99525:14 50.03823:29 50.0467:26 50.12572:2 50.18016:3 50.18683:5 50.2352:13 50.40686:14 50.46248:23 50.52521:4 50.65578:38 50.9387:0 50.98722:4 51.25322:5 51.3639:39 51.38006:33 51.51363:9 51.55105:9 51.55655:9 51.68853:14 51.74382:7 51.82288:18 51.83219:26 52.11802:33 52.12745:16 52.13762:19 52.42208:25 52.43544:15 52.46494:2 52.50278:2 52.59524:5 52.80755:8 52.87123:17 53.04076:3…	0.00112067	0	0	0	0.00146144	0.00114982	0.00107052	0.00121197	0.00113816	0.00127122	0	0	0	0	0	0	0	0	0
328	2.986	219.026	Unknown	[M-H]-	ion correlated with 45; adduct linked to 1525_[2M-H]-	0.848	TRUE	null	null	null	null	null	null	999	FALSE	FALSE	FALSE	Unit NormalizedByInternalStandardPeakHeight by alignment ID=653	FALSE	FALSE	null	null	null	null	null	null	null	40.79	219.02547:56559 220.02882:12788 221.03218:2344	49.95114:6 50.11875:8 50.23046:6 50.24459:7 50.25971:25 50.50611:8 50.52163:5 50.53357:6 50.54041:3 50.57039:7 50.71375:11 50.74307:7 50.80941:15 51.02239:18 51.30866:5 51.32644:8 51.33508:11 51.39304:31 51.49509:19 51.54523:10 51.54902:10 51.61352:6 51.62301:5 51.7759:9 51.79681:22 51.82891:25 51.94724:12 52.34913:16 52.44461:5 52.68001:17 52.69791:20 52.87381:12 53.03624:36 53.08696:11 53.09553…	0.0107814	0	0	0	0.0154105	0.013874	0.014336	0.0136626	0.0138734	0.012878	0.00441008	0.00881183	0.00954166	0.0337346	0.0370838	0.0327017	0.0089345	0.00965418	0.0082718
329	9.986	219.026	Unknown	[M+Na-2H]-	adduct linked to 271_[M-H]-	0.952	TRUE	null	null	null	null	null	null	999	FALSE	FALSE	FALSE	Unit NormalizedByInternalStandardPeakHeight by alignment ID=653	FALSE	FALSE	null	null	null	null	null	null	null	15.22	219.02644:23316 220.02979:1824 221.03315:2749	49.97215:419 49.97628:362 49.97943:353 49.99696:261 50.01195:195 50.02903:258 50.03752:289 50.04974:325 50.05493:349 50.06024:365 50.07443:329 50.07738:350 50.08797:234 50.10073:225 50.10584:213 50.11379:246 50.11816:258 50.1265:315 50.13337:299 50.14542:261 50.15972:261 50.16331:240 50.17708:285 50.18085:294 50.1857:331 50.19991:346 50.20975:294 50.22333:330 50.2314:313 50.23948:275 50.24452:293…	0.00444454	0	0	0	0.00536243	0.0053734	0.00555108	0.0050016	0.00508536	0.00456883	0.00561799	0.00523591	0.00598412	0.00504369	0.00561167	0.00609237	0.0046862	0.00513133	0.00418477
330	8.206	221.026	Unknown	[M-H]-		0.379	TRUE	null	null	null	null	null	null	999	FALSE	FALSE	FALSE	Unit NormalizedByInternalStandardPeakHeight by alignment ID=653	FALSE	FALSE	null	null	null	null	null	null	null	28.48	221.02577:13135 222.02912:2959 223.03248:1019	50.00825:15 50.02717:11 50.04367:0 50.17055:15 50.17992:11 50.29807:35 50.3082:17 50.37833:22 50.61314:4 50.82248:10 51.26582:3 51.28798:19 51.36034:18 51.77867:13 51.78205:1 52.59389:47 52.65947:21 52.75487:4 52.76016:18 53.01524:19 53.12422:6 53.19664:1 53.46693:21 53.74723:10 53.77377:4 53.81911:13 53.99526:24 54.0094:9 54.096:3 54.13515:29 54.1421:27 54.4337:2 54.49065:0 55.30338:24 55.39797:…	0.00250374	0	0	0	0.00223249	0.00228332	0.00227637	0.00220178	0.00202288	0.00254699	0	0	0	0	0	0	0	0	0
331	8.705	221.026	Unknown	[M-H]-		0.297	TRUE	null	null	null	null	null	null	999	FALSE	FALSE	FALSE	Unit NormalizedByInternalStandardPeakHeight by alignment ID=653	FALSE	FALSE	null	null	null	null	null	null	null	19.02	221.02626:8785 222.02961:1997 223.03297:1247	49.98232:5 49.99737:1 50.16933:0 50.28521:16 50.43145:7 50.53446:3 50.5991:10 50.79436:11 50.83769:33 50.84308:21 50.90188:5 50.98349:29 51.04129:12 51.0562:7 51.12537:30 51.13995:23 51.15271:19 51.1694:6 51.41451:6 51.43103:6 51.59276:6 51.89684:1 52.06491:18 52.16582:5 52.17819:31 52.35471:3 52.41842:2 52.63412:20 52.75203:5 52.90648:7 52.91518:1 52.91901:0 52.93277:3 52.94479:1 53.36689:5 53.4…	0	0	0	0	0.00141256	0.00128202	0.00136589	0.00126182	0.0013	0.00122526	0	0	0	0	0	0	0	0	0
332	4.751	221.044	Unknown	[M-H]-	found in higher mz's MsMs_480; found in higher mz's MsMs_393	0.271	TRUE	null	null	null	null	null	null	999	FALSE	FALSE	FALSE	Unit NormalizedByInternalStandardPeakHeight by alignment ID=653	FALSE	FALSE	null	null	null	null	null	null	null	10.21	221.04361:7090 222.04696:2126 223.05032:614	49.99551:19 50.05273:53 50.0604:52 50.08676:21 50.1386:24 50.1957:31 50.29311:76 50.32806:36 50.42889:21 50.45412:19 50.51229:19 50.53463:34 50.68353:22 50.70948:21 50.71773:35 50.76829:21 50.7977:25 50.9413:22 50.94558:34 50.9944:45 51.0079:21 51.04787:24 51.1221:62 51.27781:21 51.28398:20 51.30142:30 51.34944:26 51.44659:23 51.46289:30 51.49824:24 51.5515:99 51.63747:42 51.69858:21 51.7031:20 5…	0.00135152	0	0	0	0.00186144	0.00159224	0.00166133	0.00145317	0.00158804	0.00158226	0.00557335	0.00869333	0.00864975	0.00213553	0.00200216	0.00206281	0	0	0
333	15.125	221.117	Unknown	[M+K-2H]-	ion correlated with 546; ion correlated with 371; adduct linked to 229_[M-H]-; found in higher mz's MsMs_743	0.55	TRUE	null	null	null	null	null	null	999	FALSE	FALSE	FALSE	Unit NormalizedByInternalStandardPeakHeight by alignment ID=653	FALSE	FALSE	null	null	null	null	null	null	null	27.13	221.11591:11210 222.11926:3455 223.12262:1424	50.00989:20 50.02195:52 50.0316:30 50.22447:21 50.24104:30 50.3085:12 50.32048:25 50.41291:21 50.58112:4 50.61299:6 50.66598:32 50.70855:5 50.77592:8 50.81909:27 50.84042:42 50.87608:32 50.8827:26 50.93264:31 51.16196:21 51.26522:15 51.50052:2 51.5202:24 51.52735:31 51.67197:89 51.68143:54 51.6931:49 51.73466:3 51.74908:7 51.9001:23 51.93112:9 51.99498:19 52.01643:13 52.04045:7 52.08625:2 52.0920…	0.00213687	0	0	0	0.00250278	0.00240475	0.00253828	0.0024411	0.00247754	0.00236316	0	0.00134032	0.00135312	0	0	0	0.00310928	0.00296339	0.00315999
334	9.997	223.023	Unknown	[M+FA-H]-	ion correlated with 278; ion correlated with 44; adduct linked to 203_[M-H]-	0.896	TRUE	null	null	null	null	null	null	999	FALSE	FALSE	FALSE	Unit NormalizedByInternalStandardPeakHeight by alignment ID=653	FALSE	FALSE	null	null	null	null	null	null	null	30.73	223.02333:55638 224.02668:8075 225.03004:2472	49.97215:419 49.97628:362 49.97943:353 49.99696:261 50.01195:195 50.02903:258 50.03752:289 50.04974:325 50.05493:349 50.06024:365 50.07443:329 50.07738:350 50.08797:234 50.10073:225 50.10584:213 50.11379:246 50.11816:258 50.1265:315 50.13337:299 50.14542:261 50.15972:261 50.16331:240 50.17708:285 50.18085:294 50.1857:331 50.19991:346 50.20975:294 50.22333:330 50.2314:313 50.23948:275 50.24452:293…	0.0106058	0	0	0	0.0124487	0.0114071	0.0118268	0.0109803	0.0109941	0.0113641	0.00947629	0.0127917	0.0122493	0.0123642	0.0121656	0.0122073	0.0131225	0.0134036	0.0135874
335	13.044	223.024	Unknown	[M-H]-	ion correlated with 70; ion correlated with 217; ion correlated with 206; ion correlated with 3124; ion correlated with 3170; ion correlated with 1077; ion correlated with 56; ion correlated with 144; ion correlated with 193; ion correlated with 277; ion correlated with 1090	0.052	TRUE	null	null	null	null	null	null	999	FALSE	FALSE	FALSE	Unit NormalizedByInternalStandardPeakHeight by alignment ID=653	FALSE	FALSE	null	null	null	null	null	null	null	19.05	223.0228:6581 224.02615:1690 225.02951:631	49.97168:12 49.98616:16 49.99711:10 50.00681:12 50.03501:14 50.07225:7 50.12628:12 50.13837:21 50.15374:19 50.182:14 50.24166:23 50.24633:34 50.27188:31 50.28032:18 50.29424:31 50.30005:18 50.31384:17 50.35989:4 50.40718:48 50.4115:41 50.42065:34 50.42688:24 50.46614:16 50.49152:38 50.5161:28 50.5611:2 50.56616:11 50.56948:3 50.61697:19 50.66984:4 50.71682:4 50.72033:12 50.77544:17 50.7875:54 50.…	0.00125445	0	0	0	0.00154855	0.00144461	0.00153606	0.0013719	0.00138859	0.00141995	0	0	0	0	0	0	0	0	0
336	5.833	223.06	Unknown	[M-H]-	ion correlated with 168; ion correlated with 226; found in higher mz's MsMs_1194; found in higher mz's MsMs_1227	0.26	TRUE	null	null	null	null	null	null	999	FALSE	FALSE	FALSE	Unit NormalizedByInternalStandardPeakHeight by alignment ID=653	FALSE	FALSE	null	null	null	null	null	null	null	48.87	223.05923:11713 224.06258:3271 225.06594:955	49.99119:21 50.03049:16 50.11804:45 50.13697:53 50.24237:14 50.2568:20 50.29429:58 50.31217:37 50.48878:13 50.51527:16 50.54796:16 50.63565:11 50.67549:11 50.7591:33 50.76852:17 50.77465:15 50.80606:0 50.83921:16 50.85056:21 50.93287:21 51.12399:30 51.15704:21 51.19571:9 51.20155:29 51.20996:20 51.2262:42 51.36591:15 51.51572:9 52.05535:11 52.08268:11 52.20382:20 52.37297:66 52.4239:25 52.51754:1…	0.00223267	0	0	0	0.00295852	0.00301749	0.00311834	0.00293756	0.00320314	0.00264153	0	0.00115618	0	0	0	0	0	0	0
337	18.26	223.075	Unknown	[M-H]-		0.926	TRUE	null	null	null	null	null	null	999	FALSE	FALSE	FALSE	Unit NormalizedByInternalStandardPeakHeight by alignment ID=653	FALSE	FALSE	null	null	null	null	null	null	null	6.67	223.07492:7270 224.07827:2608 225.08163:553	49.94312:1 49.98535:42 50.04397:19 50.06133:1 50.10316:13 50.1068:13 50.12958:7 50.17382:61 50.19907:22 50.23351:4 50.28276:8 50.29927:5 50.36441:7 50.36868:13 50.45952:24 50.48579:72 50.60035:12 50.62291:1 50.67656:8 50.6856:12 50.69654:9 50.7607:47 50.77644:14 50.78128:21 50.9026:50 50.91681:54 50.92018:48 50.98199:28 51.06683:14 51.08804:4 51.10442:2 51.27674:1 51.28806:2 51.30933:24 51.31992:…	0.00138577	0	0	0	0.00239094	0.00173464	0.00179337	0.00180937	0.00220996	0.00166893	0.00131049	0.00234667	0.00169096	0.00172393	0.00170247	0.00214634	0.00205762	0.00232445	0.0019365
338	7.898	223.095	Unknown	[M-H]-		0.257	TRUE	null	null	null	null	null	null	999	FALSE	FALSE	FALSE	Unit NormalizedByInternalStandardPeakHeight by alignment ID=653	FALSE	FALSE	null	null	null	null	null	null	null	7.09	223.09715:5215 224.1005:1273 225.10386:1615	49.97384:16 49.98524:11 50.02262:48 50.06611:2 50.29649:43 50.52361:4 50.57768:1 50.63084:25 50.63641:12 50.65131:12 50.70473:38 50.82346:14 50.85825:6 50.8937:16 50.91883:4 50.92249:4 51.0477:0 51.2331:50 51.24761:29 51.33487:15 51.36425:15 51.37057:24 51.40473:21 51.46255:39 51.50545:25 51.61622:11 51.66928:12 51.67363:8 51.75112:33 51.76904:23 51.86208:30 51.88253:38 52.03735:54 52.04747:24 52…	0	0	0	0	0	0.00086127	0.000995543	0	0	0	0	0.0010833	0	0	0	0	0	0	0
339	16.634	223.096	Unknown	[M-H]-		0.193	TRUE	null	null	null	null	null	null	999	FALSE	FALSE	FALSE	Unit NormalizedByInternalStandardPeakHeight by alignment ID=653	FALSE	FALSE	null	null	null	null	null	null	null	121.93	223.09557:68373 224.09892:19817 225.10228:2813	49.99047:7 49.99997:5 50.25063:0 50.25625:17 50.26227:13 50.28761:41 50.30149:14 50.30886:4 50.35126:3 50.36511:13 50.37558:15 50.44172:1 50.45802:5 50.46662:12 50.47412:28 50.4955:24 50.50067:35 50.61818:6 50.66903:18 50.69263:7 50.76701:7 51.02673:1 51.03302:21 51.21799:15 51.2253:30 51.23011:33 51.24562:25 51.29403:18 51.30146:6 51.3182:3 51.38052:35 51.44836:17 51.45689:33 51.46651:56 51.4897…	0.0130334	0	0	0	0.0152589	0.0152021	0.0162432	0.0155612	0.0151456	0.014248	0	0	0	0	0	0	0.010468	0.00998202	0.0113215
340	1.141	225	Unknown	[M+Na-2H]-	adduct linked to 287_[M-H]-; found in higher mz's MsMs_1666; found in higher mz's MsMs_1549; found in higher mz's MsMs_1454; found in higher mz's MsMs_850; found in higher mz's MsMs_753; found in higher mz's MsMs_622; found in higher mz's MsMs_533; found in higher mz's MsMs_524; found in higher mz's MsMs_1486; found in higher mz's MsMs_1383; found in higher mz's MsMs_1625	0.974	TRUE	null	null	null	null	null	null	999	FALSE	FALSE	FALSE	Unit NormalizedByInternalStandardPeakHeight by alignment ID=653	FALSE	FALSE	null	null	null	null	null	null	null	10.42	224.99954:23111 226.00289:4573 227.00625:1235	50.04211:4 50.20822:24 50.21955:16 50.51117:6 50.91109:2 51.11094:15 51.11475:14 51.31573:1 51.48639:10 51.55087:9 51.68476:19 51.6926:18 52.07593:1 52.15606:3 52.32073:8 52.39285:14 52.98928:16 52.99528:11 53.04494:2 53.31876:18 53.34706:1 53.38139:5 53.38935:13 53.62084:10 53.66464:28 53.81642:8 53.94901:8 53.95542:10 53.96642:4 54.06888:3 54.30186:14 54.40965:8 54.98351:4 55.10998:6 55.51265:2…	0.00440551	0	0	0	0.00612462	0.00472023	0.00482082	0.00432703	0.00435969	0.0043113	0.004072	0.00712979	0.00885647	0.00650749	0.00676829	0.007443	0.00874998	0.0106673	0.0085638
341	6.609	225.111	Unknown	[M-H]-	found in higher mz's MsMs_2174; found in higher mz's MsMs_934; found in higher mz's MsMs_922; found in higher mz's MsMs_816; found in higher mz's MsMs_674; found in higher mz's MsMs_452; found in higher mz's MsMs_2242; found in higher mz's MsMs_2048; found in higher mz's MsMs_1180; found in higher mz's MsMs_1200	0.911	TRUE	null	null	null	null	null	null	999	FALSE	FALSE	FALSE	Unit NormalizedByInternalStandardPeakHeight by alignment ID=653	FALSE	FALSE	null	null	null	null	null	null	null	80.85	225.11122:127970 226.11457:36381 227.11793:4522	49.95585:14 49.98496:9 49.99409:11 50.04349:8 50.06527:13 50.06884:12 50.38191:15 50.6548:37 50.70086:19 50.95834:4 51.07862:1 51.1002:21 51.25895:6 51.36583:13 51.38027:3 51.55497:4 51.57708:27 51.69569:2 51.72117:8 51.76736:47 51.77442:50 51.79091:24 51.98829:7 52.03143:30 52.14311:13 52.15409:1 52.33719:1 52.62099:12 52.64674:1 52.66358:1 52.74134:3 52.7975:0 52.84433:11 52.94587:4 53.01684:16…	0.024394	0	0	0	0.0297828	0.028901	0.0309361	0.0293299	0.0287622	0.0259777	0.0127127	0.0324425	0.0195883	0.00431888	0.00151675	0.00626261	0.013459	0.0103439	0.0110143
342	13.787	225.112	Unknown	[M-H]-	similar chromatogram in higher mz_2540; found in higher mz's MsMs_1159	0.487	TRUE	null	null	null	null	null	null	999	FALSE	FALSE	FALSE	Unit NormalizedByInternalStandardPeakHeight by alignment ID=653	FALSE	FALSE	null	null	null	null	null	null	null	7.62	225.11124:8899 226.11459:2581 227.11795:487	49.96454:20 49.99573:27 50.02721:24 50.0388:39 50.0456:43 50.05494:48 50.05912:49 50.06728:56 50.09604:66 50.12591:111 50.14247:73 50.19191:42 50.21146:69 50.22722:36 50.2471:38 50.26251:27 50.26725:25 50.29317:31 50.32951:26 50.33926:22 50.34392:41 50.36523:30 50.37454:45 50.43887:20 50.46133:66 50.49849:20 50.51273:49 50.51842:25 50.52541:25 50.53514:21 50.54146:21 50.61948:41 50.65723:20 50.67…	0.00169639	0	0	0	0.00250481	0.00204077	0.00217178	0.00215453	0.00224034	0.00180577	0	0	0	0	0	0	0.00155869	0.00135856	0.0013155
343	5.611	225.112	Unknown	[M-H]-	found in higher mz's MsMs_775	0.26	TRUE	null	null	null	null	null	null	999	FALSE	FALSE	FALSE	Unit NormalizedByInternalStandardPeakHeight by alignment ID=653	FALSE	FALSE	null	null	null	null	null	null	null	104.83	225.11127:28032 226.11462:10923 227.11798:1351	50.02964:21 50.09955:1 50.10858:10 50.19179:18 50.22713:0 50.23748:0 50.3267:3 50.3563:8 50.39907:5 50.48568:5 50.67259:15 50.85721:4 50.87414:21 50.98454:2 51.05111:15 51.10898:10 51.35582:19 51.38791:54 51.48072:37 51.53506:10 51.7762:0 51.90759:4 52.04062:7 52.0992:25 52.12258:25 52.16179:3 52.49203:15 52.51567:2 52.68564:5 52.72932:9 52.97185:8 53.20426:1 53.23452:5 53.26817:5 53.27755:5 53.3…	0.00534348	0	0	0	0.00790525	0.00752055	0.00748479	0.00690046	0.00735328	0.00747881	0.102204	0.281766	0.37827	0	0	0	0	0	0
344	9.021	227.034	Unknown	[M-H]-	ion correlated with 509; ion correlated with 402; found in higher mz's MsMs_1181; found in higher mz's MsMs_402	0.149	TRUE	null	null	null	null	null	null	999	FALSE	FALSE	FALSE	Unit NormalizedByInternalStandardPeakHeight by alignment ID=653	FALSE	FALSE	null	null	null	null	null	null	null	10.59	227.03307:10086 228.03642:2803 229.03978:3153	49.94825:17 50.00628:30 50.00998:35 50.04716:16 50.05437:22 50.06055:35 50.11949:1 50.13127:0 50.13684:2 50.1917:29 50.19879:19 50.21126:13 50.23697:20 50.25144:19 50.25651:28 50.26834:24 50.29305:35 50.34757:9 50.39962:20 50.425:7 50.43391:16 50.4503:28 50.46653:27 50.47323:2 50.4964:17 50.51997:24 50.57655:58 50.62024:18 50.63759:15 50.65249:30 50.67258:22 50.7128:18 50.73177:37 50.82042:45 50.…	0.00192256	0	0	0	0.00234636	0.00225114	0.00220676	0.00202479	0.00209739	0.00226168	0	0	0	0	0	0	0	0	0
345	10.578	227.055	Unknown	[M-H]-	ion correlated with 152; ion correlated with 262; ion correlated with 3187; ion correlated with 1203; ion correlated with 1615; ion correlated with 1639; ion correlated with 1184	0.074	TRUE	null	null	null	null	null	null	999	FALSE	FALSE	FALSE	Unit NormalizedByInternalStandardPeakHeight by alignment ID=653	FALSE	FALSE	null	null	null	null	null	null	null	10.96	227.05406:7867 228.05741:2664 229.06077:583	49.98664:27 49.99504:21 50.12893:10 50.20443:10 50.40562:18 50.41134:15 50.44033:24 50.50317:1 50.51171:33 50.52261:31 50.53761:24 50.54919:17 50.72892:3 50.7635:25 50.83831:24 50.89493:9 50.91225:4 51.02328:4 51.09515:17 51.2388:18 51.48722:41 51.52753:14 51.60335:14 51.62468:13 51.67973:8 51.69557:7 51.93588:0 52.09007:13 52.53076:9 52.55056:17 52.61889:1 52.68489:5 53.00273:21 53.01549:33 53.4…	0	0	0	0	0	0	0	0	0	0	0	0	0	0	0	0	0.00127025	0.00121967	0
346	17.134	227.107	Unknown	[M-H]-	ion correlated with 893; ion correlated with 501; ion correlated with 433; ion correlated with 3113; ion correlated with 2864; found in higher mz's MsMs_433	0.138	TRUE	null	null	null	null	null	null	999	FALSE	FALSE	FALSE	Unit NormalizedByInternalStandardPeakHeight by alignment ID=653	FALSE	FALSE	null	null	null	null	null	null	null	16.46	227.10611:8235 228.10946:2697 229.11282:835	50.10932:1 50.15853:31 50.20446:1 50.21564:5 50.22121:2 50.23938:19 50.36257:8 50.36845:34 50.46469:80 50.52874:1 50.53592:0 50.59117:17 50.59932:6 50.61598:3 50.64322:4 50.65277:11 50.73127:39 50.83134:24 50.83818:31 50.89173:10 50.93187:22 50.98872:4 51.02453:9 51.04964:40 51.05764:41 51.07042:8 51.1307:8 51.15421:11 51.16267:22 51.18942:1 51.30992:4 51.34267:16 51.35601:14 51.36908:6 51.38185:…	0	0	0	0	0	0.00136015	0.00151781	0.00180734	0.00183994	0	0.00569249	0.0133949	0.0140934	0	0	0	0	0	0
347	15.537	227.127	Unknown	[M-H]-	similar chromatogram in higher mz_2515	0.465	TRUE	null	null	null	null	null	null	999	FALSE	FALSE	FALSE	Unit NormalizedByInternalStandardPeakHeight by alignment ID=653	FALSE	FALSE	null	null	null	null	null	null	null	15.07	227.12758:11916 228.13093:3126 229.13429:570	49.95325:15 49.97324:6 49.97696:8 49.98055:9 49.99823:6 50.00629:13 50.02029:2 50.08811:5 50.11772:0 50.14421:12 50.14951:16 50.19873:6 50.20724:5 50.21382:2 50.21856:6 50.25255:8 50.35159:3 50.3721:10 50.41041:1 50.43002:12 50.43966:11 50.47308:12 50.48835:6 50.53985:4 50.56939:9 50.58902:7 50.68848:12 50.69345:30 50.70846:35 50.71908:5 50.90413:20 50.92054:9 50.93665:11 50.96916:5 50.98635:9 50…	0.00227151	0	0	0	0.0031709	0.00287124	0.00301638	0.00281517	0.00283125	0.00237986	0	0.00107027	0.00113248	0	0	0	0.00765718	0.00712125	0.00721174
348	8.497	229.01	Unknown	[M-H]-	ion correlated with 95; ion correlated with 301; found in higher mz's MsMs_1357; found in higher mz's MsMs_1515; found in higher mz's MsMs_2284; found in higher mz's MsMs_1616; found in higher mz's MsMs_1054; found in higher mz's MsMs_1065; found in higher mz's MsMs_540	0.238	TRUE	null	null	null	null	null	null	999	FALSE	FALSE	FALSE	Unit NormalizedByInternalStandardPeakHeight by alignment ID=653	FALSE	FALSE	null	null	null	null	null	null	null	56.52	229.0097:21111 230.01305:4070 231.01641:2411	49.95137:8 49.96704:1 50.0631:1 50.07519:0 50.09612:8 50.21106:23 50.23424:32 50.29358:1 50.30078:0 50.44102:2 50.45549:0 50.5857:7 50.66951:1 50.73435:23 50.8156:1 50.82573:0 50.85377:4 50.89326:15 51.01839:14 51.02275:12 51.07468:3 51.10589:24 51.13753:6 51.16389:15 51.30459:32 51.31322:31 51.32185:30 51.44379:28 51.52068:1 51.55094:17 51.59927:36 51.8027:11 51.80947:8 52.06508:14 52.07097:51 5…	0.00402416	0	0	0	0.00549404	0.00510056	0.00553762	0.0055153	0.0053991	0.00435786	0	0.00100197	0	0.00388607	0.00393798	0.00329391	0	0	0
349	13.009	229.01	Unknown	[M-H]-	ion correlated with 1182; ion correlated with 1319; found in higher mz's MsMs_2844; found in higher mz's MsMs_2927	0.097	TRUE	null	null	null	null	null	null	999	FALSE	FALSE	FALSE	Unit NormalizedByInternalStandardPeakHeight by alignment ID=653	FALSE	FALSE	null	null	null	null	null	null	null	29.16	229.01097:5154 230.01432:1425 231.01768:775	49.9481:16 49.96252:15 50.02592:22 50.0455:3 50.08352:29 50.12661:33 50.13651:37 50.14033:12 50.25502:6 50.29358:61 50.34255:54 50.35876:47 50.37423:47 50.39741:40 50.43374:20 50.47709:11 50.48435:34 50.52813:52 50.60111:11 50.72156:23 50.76847:17 50.77422:37 50.79964:99 50.81162:66 50.85564:28 50.88345:32 50.89877:17 50.92793:14 50.95718:15 50.97002:26 50.98664:14 51.00493:31 51.06851:40 51.0739…	0.000982439	0	0	0	0.00146427	0.00122483	0.00119112	0.00118417	0.00118292	0.00125814	0	0	0	0	0	0	0	0	0
350	1.801	229.034	Unknown	[M-H]-		0.193	TRUE	null	null	null	null	null	null	999	FALSE	FALSE	FALSE	Unit NormalizedByInternalStandardPeakHeight by alignment ID=653	FALSE	FALSE	null	null	null	null	null	null	null	35.65	229.03365:8548 230.037:1726 231.04036:712	49.97889:7 49.99867:1 50.42007:0 50.46646:2 50.57066:2 51.27776:7 51.30237:6 51.34612:22 51.47049:39 51.49359:16 51.83458:4 52.02913:6 52.03846:6 52.08854:31 52.14785:2 52.15655:4 52.2282:15 52.35557:6 52.48543:9 52.6226:7 52.64917:18 53.09176:4 53.10959:3 53.29301:8 53.31469:10 53.34406:9 53.3603:3 54.14503:2 54.37894:2 54.50986:12 54.64286:3 54.68819:1 54.79616:4 54.85907:1 55.0656:11 55.11781:…	0.00162946	0	0	0	0.00252465	0.00199307	0.00217108	0.0020406	0.00207678	0.00194013	0	0	0	0	0	0	0.00112726	0.00103098	0.00107364
351	15.81	229.143	Unknown	[M-H]-	ion correlated with 316; similar chromatogram in higher mz_1988	0.632	TRUE	null	null	null	null	null	null	999	FALSE	FALSE	FALSE	Unit NormalizedByInternalStandardPeakHeight by alignment ID=653	FALSE	FALSE	null	null	null	null	null	null	null	28.32	229.14262:17473 230.14597:5464 231.14933:989	49.96025:29 50.05659:13 50.07282:23 50.07679:14 50.13368:7 50.15979:24 50.17209:47 50.1839:48 50.36465:37 50.39155:32 50.4068:32 50.44873:13 50.57003:25 50.6674:39 50.68718:20 50.72673:17 50.73471:16 50.74358:59 50.75434:41 50.76754:18 50.85213:52 50.86557:51 50.93193:0 50.98595:69 51.03392:43 51.10986:29 51.13013:22 51.14811:39 51.19251:37 51.25311:6 51.31447:45 51.35819:26 51.38268:39 51.38769:…	0.00333084	0	0	0	0.00409027	0.00386541	0.00412059	0.00396859	0.00398869	0.00367748	0.00137119	0.00245481	0.00223868	0	0	0	0.00591468	0.00561822	0.00617569
352	15.124	229.143	Unknown	[M+FA-H]-	ion correlated with 315; adduct linked to 229_[M-H]-; found in higher mz's MsMs_2816; found in higher mz's MsMs_743; found in higher mz's MsMs_734; found in higher mz's MsMs_668; found in higher mz's MsMs_546; found in higher mz's MsMs_394; found in higher mz's MsMs_371; found in higher mz's MsMs_357; found in higher mz's MsMs_782	0.788	TRUE	null	null	null	null	null	null	999	FALSE	FALSE	FALSE	Unit NormalizedByInternalStandardPeakHeight by alignment ID=653	FALSE	FALSE	null	null	null	null	null	null	null	80.7	229.14217:52100 230.14552:18218 231.14888:2902	50.00989:23 50.02195:47 50.0316:30 50.22447:33 50.24104:48 50.3085:24 50.32048:34 50.41291:30 50.4742:7 50.48705:7 50.58112:15 50.61299:13 50.66598:34 50.68015:4 50.70855:19 50.77592:8 50.81909:28 50.84042:42 50.87608:33 50.8827:26 50.93264:34 51.16196:35 51.26522:27 51.27434:9 51.33347:7 51.50052:16 51.5202:24 51.52735:31 51.57193:6 51.67197:92 51.68143:59 51.6931:59 51.73466:6 51.74908:14 51.77…	0.00993148	0	0	0	0.0120222	0.0111301	0.0117161	0.011212	0.0116513	0.0107605	0.00432081	0.00624152	0.00656313	0.00129413	0.00154513	0.00151724	0.0146733	0.0136813	0.0154229
353	1.787	231.085	Unknown	[M-H]-	ion correlated with 136; found in higher mz's MsMs_785	0.03	TRUE	null	null	null	null	null	null	999	FALSE	FALSE	FALSE	Unit NormalizedByInternalStandardPeakHeight by alignment ID=653	FALSE	FALSE	null	null	null	null	null	null	null	75.29	231.08559:6801 232.08894:1260 233.0923:521	49.95311:6 50.13938:35 50.36065:37 50.71187:37 51.16161:0 51.21581:12 51.22058:13 51.5507:0 51.65806:3 51.77234:18 51.93278:10 52.26763:10 52.66475:3 52.67564:5 53.17245:6 53.19851:11 53.30566:6 53.50053:1 53.61126:6 54.09701:1 54.17451:8 54.72304:6 54.88777:10 54.89086:8 55.36415:2 55.37391:7 55.57134:5 55.78257:2 55.90783:11 56.09378:23 56.30933:1 56.46997:1 56.76395:9 57.00172:24 57.02341:432 …	0	0	0	0	0.00109356	0.000942273	0.00105515	0.000928947	0.00102011	0	0	0	0	0	0	0	0	0	0
354	9.041	231.122	Unknown	[M-H]-		0.212	TRUE	null	null	null	null	null	null	999	FALSE	FALSE	FALSE	Unit NormalizedByInternalStandardPeakHeight by alignment ID=653	FALSE	FALSE	null	null	null	null	null	null	null	20.33	231.12027:7238 232.12362:1672 233.12698:569	49.95294:24 49.97419:36 50.03214:7 50.06807:4 50.07816:3 50.09004:21 50.13329:4 50.17287:14 50.17619:31 50.1903:37 50.20452:52 50.21854:43 50.32717:15 50.37888:14 50.38728:34 50.39894:45 50.41816:46 50.43256:36 50.4506:50 50.45905:19 50.47215:17 50.48326:14 50.53083:24 50.67149:2 50.67726:11 50.69146:22 50.70849:39 50.72831:0 50.74293:25 50.77137:57 50.78445:19 50.80717:10 50.82602:0 50.83018:1 5…	0	0	0	0	0.0011638	0.00113807	0.00120582	0.00111341	0.00110042	0	0	0	0	0	0	0	0	0	0
355	1.149	232.985	Unknown	[M-H]-		0.669	TRUE	null	null	null	null	null	null	999	FALSE	FALSE	FALSE	Unit NormalizedByInternalStandardPeakHeight by alignment ID=653	FALSE	FALSE	null	null	null	null	null	null	null	4.64	232.98746:7559 233.99081:672 234.99417:1470	50.0523:5 50.11002:13 50.31143:4 50.50531:16 50.52496:10 50.63437:11 50.70867:12 51.00903:433 51.04361:65 51.15979:5 51.28168:6 51.66977:8 51.6889:20 51.81059:18 52.00898:24 52.03154:13 52.29427:3 52.32049:8 52.37013:16 52.53329:13 52.80302:4 52.89843:17 52.93988:0 52.9501:5 52.97861:0 53.3822:1 53.46712:7 53.63137:34 53.64333:27 54.01717:15 54.05061:2 54.07196:4 54.09802:14 54.32678:12 54.37962:…	0.00144095	0	0	0	0.00137733	0.00175466	0.00184833	0.00180878	0.00187849	0.0011084	0	0	0	0	0.00133629	0.00149039	0.00109784	0.00118903	0.00159963
356	12.14	233.044	Unknown	[M-H]-	ion correlated with 648	0.063	TRUE	null	null	null	null	null	null	999	FALSE	FALSE	FALSE	Unit NormalizedByInternalStandardPeakHeight by alignment ID=653	FALSE	FALSE	null	null	null	null	null	null	null	90.82	233.04279:6856 234.04614:1476 235.0495:1560	50.31018:4 50.5251:42 50.56228:46 50.71021:13 50.8088:22 50.85255:77 50.88074:95 50.89949:11 51.01744:35 51.05032:60 51.06366:50 51.22553:12 51.23796:29 51.36964:39 51.3896:36 51.42886:16 51.44629:18 51.59733:46 51.69363:57 51.69796:46 51.72586:44 51.75453:19 51.79232:63 51.85679:3 51.88858:16 52.05169:66 52.05898:2 52.06297:5 52.12481:47 52.12837:59 52.17536:51 52.43197:3 52.48416:37 52.75277:5 …	0.00130682	0	0	0	0.00152185	0.000928187	0	0	0	0.00152681	0	0	0	0	0	0	0	0	0
357	15.129	233.114	Unknown	[M-H]-	found in higher mz's MsMs_371; found in higher mz's MsMs_743; found in higher mz's MsMs_734; found in higher mz's MsMs_668	0.457	TRUE	null	null	null	null	null	null	999	FALSE	FALSE	FALSE	Unit NormalizedByInternalStandardPeakHeight by alignment ID=653	FALSE	FALSE	null	null	null	null	null	null	null	20.6	233.11375:6934 234.1171:2094 235.12046:1920	50.00989:20 50.02195:52 50.0316:30 50.22447:21 50.24104:30 50.3085:12 50.32048:25 50.41291:21 50.58112:4 50.61299:6 50.66598:32 50.70855:5 50.77592:8 50.81909:27 50.84042:42 50.87608:32 50.8827:26 50.93264:31 51.16196:21 51.26522:15 51.50052:2 51.5202:24 51.52735:31 51.67197:89 51.68143:54 51.6931:49 51.73466:3 51.74908:7 51.9001:23 51.93112:9 51.99498:19 52.01643:13 52.04045:7 52.08625:2 52.0920…	0.00132177	0	0	0	0.00151808	0.00148019	0.00163901	0.0014565	0.00155559	0.0014541	0	0	0	0	0	0	0.0018369	0.00171016	0.00188977
358	6.397	233.984	Unknown	[M-H]-	found in higher mz's MsMs_595; found in higher mz's MsMs_583; found in higher mz's MsMs_581	0.253	TRUE	null	null	null	null	null	null	999	FALSE	FALSE	FALSE	Unit NormalizedByInternalStandardPeakHeight by alignment ID=653	FALSE	FALSE	null	null	null	null	null	null	null	11.89	233.98474:5150 234.98809:1096 235.99145:4669	50.20398:22 50.21878:22 50.23185:18 50.51755:1 50.57347:37 50.6039:3 50.64663:2 50.68318:1 50.75313:37 50.75909:35 50.7659:4 50.92651:5 50.98499:21 51.15854:0 51.32546:7 51.5298:23 51.55832:2 51.56279:13 51.62814:1 51.71681:10 51.79565:0 51.85635:17 51.86721:13 51.99654:15 52.09956:1 52.1269:0 52.14187:0 52.32734:27 52.37657:3 52.40507:2 52.41026:2 52.58264:32 52.72471:36 52.91531:2 53.16718:7 53…	0.000981752	0	0	0	0.0014993	0.00120908	0.00120238	0.00108263	0.00116935	0.00101021	0	0	0	0	0	0	0	0	0
359	2.986	234.999	Unknown	[M-H]-	adduct linked to 478_[M+FA-H]-	0.487	TRUE	null	null	null	null	null	null	999	FALSE	FALSE	FALSE	Unit NormalizedByInternalStandardPeakHeight by alignment ID=653	FALSE	FALSE	null	null	null	null	null	null	null	13.81	234.9989:7919 236.00225:1765 237.00561:1640	49.95114:6 50.11875:8 50.23046:6 50.24459:7 50.25971:25 50.50611:8 50.52163:5 50.53357:6 50.54041:3 50.57039:7 50.71375:11 50.74307:7 50.80941:15 51.02239:18 51.30866:5 51.32644:8 51.33508:11 51.39304:31 51.49509:19 51.54523:10 51.54902:10 51.61352:6 51.62301:5 51.7759:9 51.79681:22 51.82891:25 51.94724:12 52.34913:16 52.44461:5 52.68001:17 52.69791:20 52.87381:12 53.03624:36 53.08696:11 53.09553…	0.00150955	0	0	0	0.00209967	0.00184177	0.00194046	0.00173115	0.00178461	0.00174352	0	0.0011478	0.00123681	0.00447978	0.00452056	0.00389812	0.00113077	0.00111637	0.00113157
360	1.2	235.044	Unknown	[M-H]-	ion correlated with 324; similar chromatogram in higher mz_823	0.071	TRUE	null	null	null	null	null	null	999	FALSE	FALSE	FALSE	Unit NormalizedByInternalStandardPeakHeight by alignment ID=653	FALSE	FALSE	null	null	null	null	null	null	null	421.84	235.04375:41048 236.0471:6968 237.05046:1744	50.32178:2 50.50141:1 50.7191:6 50.87936:9 51.1012:19 51.1099:15 51.11656:6 51.15467:2 51.54815:9 51.67711:15 51.68257:19 51.68807:20 52.03083:13 52.06125:9 52.06633:9 52.09021:4 52.29842:6 52.31039:3 52.37715:24 52.50257:11 52.5355:14 52.60559:11 52.80523:4 52.91618:5 52.9519:12 52.98521:22 53.05963:5 53.12368:11 53.28968:5 53.30464:11 53.34079:3 53.67035:7 53.71611:5 53.7345:5 53.81749:8 53.823…	0.00782471	0	0	0	0.0113646	0.00962398	0.0101271	0.00954401	0.00994894	0.00902458	0	0	0	0	0	0	0	0	0
361	6.303	235.06	Unknown	[M-H]-	ion correlated with 579	0.253	TRUE	null	null	null	null	null	null	999	FALSE	FALSE	FALSE	Unit NormalizedByInternalStandardPeakHeight by alignment ID=653	FALSE	FALSE	null	null	null	null	null	null	null	16.13	235.05974:8412 236.06309:2861 237.06645:1393	49.95529:25 50.01653:20 50.04276:20 50.08299:66 50.15133:20 50.1721:34 50.18637:33 50.23389:22 50.27576:39 50.32433:44 50.33287:34 50.44376:31 50.49296:76 50.59515:35 50.60535:22 50.68317:29 50.71122:33 50.7244:22 50.74773:29 50.75123:21 50.82064:20 50.86572:29 50.89742:26 50.93093:21 50.96075:29 50.97404:20 50.99339:33 50.99741:20 51.03203:37 51.07016:20 51.12253:19 51.15989:36 51.1738:22 51.283…	0.00160355	0	0	0	0.00205294	0.0018982	0.00213064	0.00184868	0.00185886	0.00178254	0.00215764	0.00310039	0.00303884	0.00106009	0	0.00110664	0	0	0
362	17.306	235.132	Unknown	[M-H]-	found in higher mz's MsMs_536	0.799	TRUE	null	null	null	null	null	null	999	FALSE	FALSE	FALSE	Unit NormalizedByInternalStandardPeakHeight by alignment ID=653	FALSE	FALSE	null	null	null	null	null	null	null	34.57	235.13261:23566 236.13596:8846 237.13932:1409	49.96797:1 50.05631:6 50.08525:3 50.15842:1 50.16403:7 50.19043:33 50.33196:56 50.36957:9 50.4732:55 50.48317:78 50.53084:4 50.56069:30 50.56576:26 50.60036:5 50.74457:32 50.79963:38 50.81851:11 50.86739:8 50.96658:23 51.00675:50 51.01493:12 51.12941:53 51.14562:30 51.20671:26 51.24359:33 51.25143:31 51.37396:49 51.38688:21 51.46529:13 51.51869:12 51.70188:23 51.70807:13 51.71397:25 51.77554:20 5…	0.00449218	0	0	0	0.00512901	0.0047627	0.00483879	0.00488871	0.00490488	0.00511122	0	0	0	0.00356917	0.00337109	0.00399619	0.00799354	0.00654832	0.00716578
363	4.372	237.039	Unknown	[M-H]-	ion correlated with 2448; ion correlated with 17; ion correlated with 479; ion correlated with 252; ion correlated with 244; found in higher mz's MsMs_414; found in higher mz's MsMs_956	0.219	TRUE	null	null	null	null	null	null	999	FALSE	FALSE	FALSE	Unit NormalizedByInternalStandardPeakHeight by alignment ID=653	FALSE	FALSE	null	null	null	null	null	null	null	120.52	237.03838:80844 238.04173:13457 239.04509:8529	49.99234:16 50.01261:2 50.29609:0 50.34087:2 50.8742:4 50.88888:8 50.89786:23 51.03442:26 51.36509:39 51.37053:44 51.4048:1 51.41978:1 51.55142:13 51.57318:33 51.57817:31 51.60691:1 51.61842:0 51.81435:12 52.00727:33 52.13928:20 52.14369:14 52.17524:23 52.23174:10 52.24727:9 52.25394:8 52.26823:3 52.28538:2 52.30795:12 52.31462:3 52.33485:11 52.33897:0 52.37065:7 52.37338:1 52.38403:0 52.3991:7 5…	0.0154107	0	0	0	0.0210679	0.0187272	0.0203634	0.0191204	0.0187143	0.0159358	0	0	0	0	0	0	0	0	0
364	8.092	237.039	Unknown	[M-H]-		0.242	TRUE	null	null	null	null	null	null	999	FALSE	FALSE	FALSE	Unit NormalizedByInternalStandardPeakHeight by alignment ID=653	FALSE	FALSE	null	null	null	null	null	null	null	10.34	237.03819:8227 238.04154:2120 239.0449:2055	49.95137:6 49.96635:0 49.98733:16 50.02461:44 50.04006:38 50.06056:13 50.11522:24 50.12228:29 50.14387:18 50.15078:12 50.15904:15 50.16576:15 50.17993:26 50.2659:17 50.31168:17 50.32821:30 50.33324:34 50.40284:9 50.42096:31 50.43097:16 50.47062:59 50.50181:38 50.51097:17 50.5591:30 50.56385:27 50.71461:13 50.73232:23 50.87751:33 50.8862:46 50.92056:70 50.95072:30 50.97963:24 50.99456:26 51.02389:…	0	0	0	0	0.00132279	0.00104846	0.00108754	0.00100638	0	0	0.00239022	0.00444772	0.0038384	0.00112207	0.00109365	0	0	0	0
365	11.92	237.127	Unknown	[M-H]-	ion correlated with 778	0.067	TRUE	null	null	null	null	null	null	999	FALSE	FALSE	FALSE	Unit NormalizedByInternalStandardPeakHeight by alignment ID=653	FALSE	FALSE	null	null	null	null	null	null	null	33.04	237.12701:10072 238.13036:3762 239.13372:939	50.24503:9 50.25021:7 50.30711:6 50.38811:31 50.51284:23 50.6451:15 50.65611:34 50.65849:25 50.69025:16 50.70872:1 50.73323:0 51.02059:9 51.07079:6 51.0794:27 51.09333:22 51.19957:8 51.23899:5 51.31998:11 51.56205:1 51.81527:6 51.92935:6 52.10786:10 52.18193:36 52.18792:37 52.37353:11 52.39768:2 52.41037:2 52.45966:9 52.4856:2 52.60065:29 52.60361:29 52.66081:20 52.7004:16 52.83697:6 52.93089:6 5…	0	0	0	0	0.00161954	0.00107808	0.00123682	0.00115351	0.00144566	0.00120828	0	0	0	0	0	0	0	0	0
366	11.492	237.127	Unknown	[M-H]-	ion correlated with 1073; ion correlated with 779; found in higher mz's MsMs_779	0.059	TRUE	null	null	null	null	null	null	999	FALSE	FALSE	FALSE	Unit NormalizedByInternalStandardPeakHeight by alignment ID=653	FALSE	FALSE	null	null	null	null	null	null	null	33.1	237.12579:6592 238.12914:1744 239.1325:618	49.95558:56 49.98011:84 49.98719:73 50.05748:10 50.11543:22 50.21441:23 50.2258:21 50.29638:15 50.38438:24 50.47868:103 50.49945:65 50.55:28 50.76997:9 50.82786:38 50.90595:37 50.966:28 50.97486:36 51.11272:26 51.12914:31 51.17575:5 51.36436:38 51.52108:28 51.5478:22 51.55688:23 51.66683:2 51.73466:7 51.77303:16 51.99321:32 52.13494:54 52.28349:22 52.32042:40 53.15638:13 53.16695:13 53.26513:64 5…	0	0	0	0	0.00105992	0.00104608	0.00106871	0.00109394	0.00104159	0	0	0	0	0	0	0	0	0	0
367	4.671	239.054	Unknown	[M-H]-	ion correlated with 77	0.104	TRUE	null	null	null	null	null	null	999	FALSE	FALSE	FALSE	Unit NormalizedByInternalStandardPeakHeight by alignment ID=653	FALSE	FALSE	null	null	null	null	null	null	null	53.2	239.05431:19967 240.05766:5788 241.06102:1237	49.97871:14 50.14141:10 50.2177:13 50.25013:3 50.29568:1 50.48951:35 50.94382:8 51.13168:3 51.53698:8 51.5887:40 51.67619:26 51.79638:50 51.81129:35 52.06503:17 52.14307:29 52.22156:12 52.64693:12 53.09206:20 53.45318:13 53.48729:23 53.53256:12 53.74904:12 53.91201:5 53.98439:0 54.5761:7 54.5863:3 55.03401:0 55.23479:22 55.23881:22 55.36319:38 55.41666:1 56.13179:21 56.5518:0 56.61699:10 56.80719…	0	0	0	0	0	0	0	0	0	0	0	0	0	0	0	0	0	0	0
368	9.542	239.091	Unknown	[M-H]-	found in higher mz's MsMs_2007	0.03	TRUE	null	null	null	null	null	null	999	FALSE	FALSE	FALSE	Unit NormalizedByInternalStandardPeakHeight by alignment ID=653	FALSE	FALSE	null	null	null	null	null	null	null	146.5	239.09073:8055 240.09408:2626 241.09744:992	50.0401:6 50.05981:26 50.07949:28 50.10374:11 50.38227:8 50.41299:15 50.4292:45 50.43693:43 50.48219:20 50.6046:35 50.61938:11 50.63567:13 50.64901:27 50.65615:20 50.66141:20 50.69834:8 50.70532:8 50.77916:14 50.78909:10 50.86689:5 50.8842:10 51.05748:8 51.27919:15 51.34642:14 51.50004:33 51.6566:14 51.67742:34 51.7566:27 51.76539:55 51.77102:54 51.83843:12 51.9519:47 51.96163:40 52.04711:22 52.0…	0	0	0	0	0.00129524	0.00101702	0.00123599	0.00111024	0.00117764	0	0	0	0	0	0	0	0	0	0
369	6.592	239.091	Unknown	[M-H]-	adduct linked to 415_[M+Na-2H]-; found in higher mz's MsMs_946; found in higher mz's MsMs_415; similar chromatogram in higher mz_1534	0.606	TRUE	null	null	null	null	null	null	999	FALSE	FALSE	FALSE	Unit NormalizedByInternalStandardPeakHeight by alignment ID=653	FALSE	FALSE	null	null	null	null	null	null	null	52.03	239.0905:43576 240.09385:12104 241.09721:2335	50.05172:12 50.38014:13 50.58124:7 50.6886:9 50.76686:4 51.03873:1 51.3507:3 51.36302:11 51.37049:16 51.62856:8 51.67779:3 51.70407:1 51.73727:15 51.75496:36 51.76364:42 51.79682:10 51.89885:20 51.90267:17 52.02325:14 52.05151:5 52.20271:21 52.22747:41 52.23092:29 52.24553:42 52.25421:32 52.26357:23 52.61692:11 52.65589:4 52.72035:8 52.85446:10 52.85918:8 52.87258:3 53.01179:7 53.01785:14 53.0344…	0.00830665	0	0	0	0.0120836	0.00932374	0.0103831	0.00980406	0.00971134	0.00970821	0.00176557	0.00431181	0.00288413	0	0	0	0.0229386	0.0214675	0.0209606
370	16.459	239.127	Unknown	[M-H]-		0.335	TRUE	null	null	null	null	null	null	999	FALSE	FALSE	FALSE	Unit NormalizedByInternalStandardPeakHeight by alignment ID=653	FALSE	FALSE	null	null	null	null	null	null	null	16.86	239.12714:8965 240.13049:3732 241.13385:1880	50.08073:8 50.08897:21 50.09892:10 50.10949:6 50.23199:6 50.24822:0 50.29028:5 50.35088:8 50.42819:10 50.48036:1 50.50358:7 50.51037:1 50.54575:2 50.55109:8 50.65769:24 50.75018:0 50.82639:13 50.84001:10 50.90647:9 50.96256:1 50.97773:2 50.99236:18 51.00423:24 51.09251:13 51.09954:5 51.14931:12 51.15861:17 51.22318:3 51.25657:10 51.26064:12 51.2717:9 51.75585:17 51.91903:6 52.0162:2 52.20686:7 52…	0	0	0	0	0.0014415	0.00125169	0.00139786	0.00128686	0.00128984	0.00112091	0	0	0	0	0	0	0.00110631	0.00106675	0
371	15.125	239.128	Unknown	[M-H]-	ion correlated with 668; ion correlated with 546; ion correlated with 333; ion correlated with 734; ion correlated with 229; found in higher mz's MsMs_546; found in higher mz's MsMs_782; found in higher mz's MsMs_743; found in higher mz's MsMs_734; found in higher mz's MsMs_668; found in higher mz's MsMs_394	0.491	TRUE	null	null	null	null	null	null	999	FALSE	FALSE	FALSE	Unit NormalizedByInternalStandardPeakHeight by alignment ID=653	FALSE	FALSE	null	null	null	null	null	null	null	26.28	239.12675:8644 240.1301:2997 241.13346:492	50.00989:20 50.02195:52 50.0316:30 50.22447:22 50.24104:31 50.3085:12 50.32048:26 50.41291:22 50.58112:5 50.61299:7 50.66598:32 50.70855:6 50.77592:8 50.81909:27 50.84042:42 50.87608:32 50.8827:26 50.93264:31 51.16196:22 51.26522:16 51.50052:3 51.5202:24 51.52735:31 51.67197:89 51.68143:55 51.6931:50 51.73466:3 51.74908:7 51.9001:23 51.93112:9 51.99498:19 52.01643:13 52.04045:7 52.08625:1 52.0920…	0.00164769	0	0	0	0.00202732	0.00177397	0.00193253	0.00186837	0.00182731	0.0019411	0	0.00109662	0	0	0	0	0.00245104	0.00223603	0.00244692
372	14.718	239.926	Unknown	[M-H]-		0.476	TRUE	null	null	null	null	null	null	999	FALSE	FALSE	FALSE	Unit NormalizedByInternalStandardPeakHeight by alignment ID=653	FALSE	FALSE	null	null	null	null	null	null	null	10.45	239.92616:7081 240.92951:2422 241.93287:4638	49.97281:51 49.99763:56 50.12358:20 50.14065:13 50.15827:46 50.19093:16 50.21291:5 50.28914:32 50.31017:8 50.41793:22 50.42425:22 50.51869:5 50.57667:45 50.60254:5 50.62148:46 50.62674:41 50.6552:30 50.66595:46 50.68463:44 50.68814:44 50.69452:48 50.76071:1 50.77851:69 50.79002:82 50.87476:19 50.89628:20 50.95423:15 51.01885:28 51.11708:45 51.17336:2 51.22369:51 51.23743:59 51.28141:8 51.31327:14…	0.00134987	0	0	0	0.00224815	0.00107911	0.00116657	0.00107813	0.00120996	0.00217293	0.00121487	0.00359401	0.00200121	0.00515405	0.00211469	0.00276249	0.000854912	0.00108034	0
373	15.279	239.926	Unknown	[M-H]-		0.539	TRUE	null	null	null	null	null	null	999	FALSE	FALSE	FALSE	Unit NormalizedByInternalStandardPeakHeight by alignment ID=653	FALSE	FALSE	null	null	null	null	null	null	null	9.08	239.92596:10084 240.92931:2420 241.93267:4317	49.99875:53 50.06522:34 50.08844:32 50.10989:26 50.21334:43 50.24769:74 50.27139:45 50.31185:4 50.39936:15 50.49865:10 50.63778:8 50.67595:54 50.76723:26 50.78403:35 50.81513:16 50.84956:35 50.93515:19 51.0745:3 51.13513:14 51.27361:12 51.27665:12 51.32196:51 51.33494:54 51.35052:31 51.36175:19 51.36868:45 51.39318:43 51.40189:58 51.51901:34 51.54805:1 51.60172:8 51.71364:17 51.74839:33 51.77528:…	0.00192215	0	0	0	0.00267716	0.00127103	0.00153087	0.00134492	0.00144991	0.00256847	0	0.00205859	0.00106665	0.00288827	0.00132835	0.00159884	0.00189282	0.00181166	0.00104774
374	12.392	241.086	Unknown	[M-H]-	ion correlated with 643; ion correlated with 410; ion correlated with 321; found in higher mz's MsMs_643; found in higher mz's MsMs_1875; found in higher mz's MsMs_752	0.115	TRUE	null	null	null	null	null	null	999	FALSE	FALSE	FALSE	Unit NormalizedByInternalStandardPeakHeight by alignment ID=653	FALSE	FALSE	null	null	null	null	null	null	null	23.51	241.08421:5992 242.08756:1349 243.09092:469	49.97907:13 50.0083:8 50.08582:6 50.21939:31 50.43983:10 50.57876:8 50.59505:5 50.60983:0 50.63604:14 50.65548:3 51.01075:13 51.01492:12 51.03555:10 51.05972:8 51.06771:19 51.21117:15 51.258:15 51.27976:8 51.47049:18 51.48309:8 51.61473:2 51.66787:10 51.67524:6 51.79085:1 51.82517:8 51.84746:4 51.85178:7 51.99241:15 52.00305:15 52.05449:13 52.0615:16 52.07402:9 52.14929:3 52.26575:0 52.40009:24 5…	0.00114214	0	0	0	0.00152748	0.00128858	0.0013762	0.0013952	0.00133239	0.00132439	0	0	0	0	0	0	0.00528512	0.0055117	0.00340931
375	8.129	241.106	Unknown	[M-H]-		0.126	TRUE	null	null	null	null	null	null	999	FALSE	FALSE	FALSE	Unit NormalizedByInternalStandardPeakHeight by alignment ID=653	FALSE	FALSE	null	null	null	null	null	null	null	12.85	241.10646:10503 242.10981:2345 243.11317:677	49.9781:2 49.98726:22 50.10249:3 50.11256:10 50.12128:15 50.24695:17 50.26727:0 50.35275:21 50.37576:28 50.40072:20 50.41557:34 50.62964:45 50.64162:45 50.64938:57 50.66256:21 50.70971:1 50.87111:10 50.92401:4 50.95238:1 50.99514:27 51.00937:15 51.03715:8 51.09503:9 51.10828:10 51.11269:8 51.17087:14 51.28047:0 51.30782:1 51.3193:9 51.42207:28 51.47188:15 51.50011:21 51.51935:2 51.5809:6 51.66886…	0	0	0	0	0	0	0	0	0	0	0	0.00191529	0.00176731	0	0	0	0	0	0
376	16.508	241.122	Unknown	[M-H]-	ion correlated with 706; found in higher mz's MsMs_706	0.03	TRUE	null	null	null	null	null	null	999	FALSE	FALSE	FALSE	Unit NormalizedByInternalStandardPeakHeight by alignment ID=653	FALSE	FALSE	null	null	null	null	null	null	null	76.8	241.12213:6463 242.12548:2310 243.12884:884	49.98728:17 49.99203:20 49.99579:16 50.13187:11 50.40967:0 50.42779:1 50.44059:12 50.63427:2 50.64899:19 50.65977:4 51.15782:2 51.27498:4 51.28638:5 51.3663:24 51.37326:30 51.43102:10 51.51907:18 51.63084:14 51.64367:3 51.69561:16 51.70662:28 51.72613:46 51.73967:34 51.7431:31 51.75713:16 51.78693:9 51.83115:19 51.84177:33 51.85606:22 51.86044:22 51.96731:17 51.98352:0 51.98771:8 52.00523:14 52.0…	0	0	0	0	0.00103917	0.000909283	0.000958703	0.000981403	0.000988177	0	0	0	0	0	0	0	0	0	0
377	7.926	243.028	Unknown	[M-H]-	found in higher mz's MsMs_620; found in higher mz's MsMs_453; found in higher mz's MsMs_400; found in higher mz's MsMs_1166	0.223	TRUE	null	null	null	null	null	null	999	FALSE	FALSE	FALSE	Unit NormalizedByInternalStandardPeakHeight by alignment ID=653	FALSE	FALSE	null	null	null	null	null	null	null	9.87	243.02835:10138 244.0317:3611 245.03506:5087	49.98786:19 50.06754:32 50.07117:31 50.09933:0 50.1094:0 50.11693:14 50.13921:39 50.15576:11 50.16557:11 50.17773:4 50.20682:35 50.25601:46 50.27668:31 50.29663:9 50.30436:2 50.32035:25 50.33313:0 50.41374:34 50.45457:45 50.46681:6 50.48417:13 50.49561:0 50.58847:12 50.62589:37 50.63711:5 50.64808:7 50.66278:17 50.66742:7 50.68398:7 50.71426:49 50.7452:39 50.74834:39 50.75486:25 50.81256:26 50.81…	0.0019325	0	0	0	0.00240526	0	0	0	0	0.00226884	0	0	0	0.0107198	0.0109142	0.00991166	0	0	0
378	2.216	243.049	Unknown	[M-H]-	ion correlated with 424; adduct linked to 424_[M+Na-2H]-; found in higher mz's MsMs_424	0.138	TRUE	null	null	null	null	null	null	999	FALSE	FALSE	FALSE	Unit NormalizedByInternalStandardPeakHeight by alignment ID=653	FALSE	FALSE	null	null	null	null	null	null	null	11.49	243.04941:6079 244.05276:1925 245.05612:948	50.01435:2 50.15948:18 50.22553:6 50.27759:17 50.49329:4 50.50541:8 50.66645:2 50.88853:1 50.9338:1 51.79614:16 51.86312:13 51.87933:8 51.91574:1 52.02016:2 52.18397:5 52.62839:13 52.92048:6 53.38778:0 53.53173:7 53.58501:4 53.58812:4 53.70192:7 53.72555:12 53.7673:6 54.01302:1 54.36942:10 54.81689:20 54.85135:1 54.86407:12 55.00483:13 55.14299:5 55.72863:1 56.55453:8 56.56858:5 56.66324:7 56.700…	0.00115879	0	0	0	0.00167236	0	0	0	0.00140773	0.00128582	0	0	0	0	0.00285384	0	0	0	0
379	1.495	243.061	Unknown	[M-H]-		0.803	TRUE	null	null	null	null	null	null	999	FALSE	FALSE	FALSE	Unit NormalizedByInternalStandardPeakHeight by alignment ID=653	FALSE	FALSE	null	null	null	null	null	null	null	7.42	243.06032:14766 244.06367:3980 245.06703:546	50.10971:20 50.35836:33 50.50788:26 50.52504:16 50.67226:22 50.67847:18 50.84456:29 50.99853:12 51.44373:15 51.69715:6 51.95628:16 52.01736:9 52.16868:0 52.18832:7 52.22607:16 52.27411:9 52.38068:1 52.62591:16 52.91673:19 52.92283:11 52.94672:0 53.12024:22 53.16829:11 53.34797:3 53.41591:15 53.81255:24 53.88273:11 54.16505:6 54.21239:27 54.43015:11 54.56392:2 55.01429:17 55.01939:14 55.11799:5 55…	0.00281482	0	0	0	0.00331183	0.00343227	0.00342849	0.00321776	0.00334268	0.00309689	0	0.0018298	0	0	0	0	0	0	0
380	17.842	243.174	Unknown	[M+Na-2H]-	ion correlated with 904; ion correlated with 1063; ion correlated with 639; adduct linked to 434_[M+FA-H]-	0.063	TRUE	null	null	null	null	null	null	999	FALSE	FALSE	FALSE	Unit NormalizedByInternalStandardPeakHeight by alignment ID=653	FALSE	FALSE	null	null	null	null	null	null	null	29.34	243.17535:5768 244.1787:1686 245.18206:284	49.95958:45 49.97281:35 50.01383:21 50.06355:24 50.09303:19 50.10783:20 50.13836:22 50.15513:64 50.16133:33 50.21688:30 50.23182:35 50.30003:27 50.31145:38 50.36138:38 50.37431:20 50.4563:20 50.46693:20 50.53809:22 50.57135:33 50.62658:62 50.67589:21 50.69932:55 50.76342:22 50.83291:36 50.99296:32 50.99662:30 51.01133:44 51.09713:55 51.14017:88 51.18169:44 51.19106:36 51.19593:26 51.21292:33 51.3…	0	0	0	0	0.000927508	0	0.00107511	0	0.000962095	0	0	0	0	0.006256	0.0061103	0.00625751	0	0	0
381	15.988	244.907	Unknown	[M+Cl]-	ion correlated with 383; adduct linked to 383_[M+K-2H]-; found in higher mz's MsMs_386; found in higher mz's MsMs_383	0.439	TRUE	null	null	null	null	null	null	999	FALSE	FALSE	FALSE	Unit NormalizedByInternalStandardPeakHeight by alignment ID=653	FALSE	FALSE	null	null	null	null	null	null	null	43.3	244.90628:17006 245.90963:4460 246.91299:35805	50.01044:27 50.03892:24 50.08518:8 50.10077:26 50.12045:16 50.13361:1 50.22562:4 50.28769:10 50.29234:11 50.29879:5 50.30394:17 50.31049:23 50.47008:8 50.48228:67 50.55024:2 50.80272:53 50.81131:64 50.81494:43 50.82764:14 50.94627:1 51.04745:1 51.61417:12 51.75355:7 51.77003:28 51.77716:16 51.77978:13 51.8585:13 52.11442:5 52.36315:12 52.37612:6 52.3927:38 52.41784:41 52.50846:15 52.57265:5 52.58…	0.00324176	0	0	0	0.00517528	0.00466441	0.00477329	0.00485214	0.0048462	0.00411854	0	0	0	0	0	0	0	0	0
382	7.717	245.092	Unknown	[M-H]-	ion correlated with 290; found in higher mz's MsMs_574	0.171	TRUE	null	null	null	null	null	null	999	FALSE	FALSE	FALSE	Unit NormalizedByInternalStandardPeakHeight by alignment ID=653	FALSE	FALSE	null	null	null	null	null	null	null	40.46	245.09132:9978 246.09467:2428 247.09803:434	50.38356:8 50.45018:10 50.47085:23 50.62645:8 50.63193:4 50.63617:1 50.70455:21 50.71088:10 50.78222:28 50.81507:26 50.86145:55 51.03413:23 51.05017:25 51.0929:27 51.23188:7 51.44783:13 51.57392:17 51.59389:18 51.60533:23 51.71422:9 51.72012:2 51.72797:5 51.75606:9 51.85038:16 51.85643:18 51.91796:12 52.05627:3 52.24192:9 52.25807:10 52.27139:10 52.27645:12 52.30101:58 52.30762:39 52.37482:12 52.…	0.00190208	0	0	0	0.00239403	0.00189472	0.001995	0.00192698	0.00188073	0.00209501	0	0	0	0	0	0	0	0	0
383	15.988	246.903	Unknown	[M+K-2H]-	ion correlated with 381; adduct linked to 381_[M+Cl]-; found in higher mz's MsMs_386	0.439	TRUE	null	null	null	null	null	null	999	FALSE	FALSE	FALSE	Unit NormalizedByInternalStandardPeakHeight by alignment ID=653	FALSE	FALSE	null	null	null	null	null	null	null	34.36	246.90381:16480 247.90716:3720 248.91052:11735	50.01044:27 50.03892:24 50.08518:8 50.10077:26 50.12045:17 50.13361:1 50.22562:4 50.28769:10 50.29234:11 50.29879:5 50.30394:17 50.31049:23 50.47008:8 50.48228:67 50.55024:2 50.80272:53 50.81131:64 50.81494:44 50.82764:15 50.94627:1 51.04745:1 51.61417:12 51.75355:7 51.77003:28 51.77716:16 51.77978:13 51.8585:13 52.11442:5 52.36315:12 52.37612:6 52.3927:38 52.41784:41 52.50846:15 52.57265:6 52.58…	0.00314152	0	0	0	0.00495301	0.00437376	0.004796	0.00467949	0.00470864	0.00392807	0	0	0	0	0	0	0	0	0
384	5.414	247.017	Unknown	[M-H]-		0.257	TRUE	null	null	null	null	null	null	999	FALSE	FALSE	FALSE	Unit NormalizedByInternalStandardPeakHeight by alignment ID=653	FALSE	FALSE	null	null	null	null	null	null	null	7.53	247.02162:5199 248.02497:2212 249.02833:590	50.12583:4 50.18949:14 50.20463:14 50.63464:20 50.6902:2 50.78209:19 50.86094:19 50.87872:12 51.00612:11 51.38314:12 51.42521:3 51.45483:30 51.69029:1 51.69415:1 51.77901:10 51.93607:1 52.24718:2 52.34085:18 52.4141:4 52.53254:4 52.55874:14 52.73795:1 52.75791:20 52.7897:0 52.85655:16 52.86814:9 52.94435:20 53.10438:10 53.29593:2 53.59491:19 53.61099:4 53.67693:5 53.96184:0 53.9753:9 54.15023:1 5…	0	0	0	0	0.000835966	0.0010236	0.00102618	0	0	0	0	0	0	0	0	0	0.00110349	0.00091524	0.00176483
385	7.429	248	Unknown	[M+Cl]-	found in higher mz's MsMs_476; found in higher mz's MsMs_2917; adduct linked to 391_[M+K-2H]-; adduct linked to 1730_[2M+FA-H]-; found in higher mz's MsMs_2835; found in higher mz's MsMs_2826; found in higher mz's MsMs_2434; found in higher mz's MsMs_1748; found in higher mz's MsMs_1730; found in higher mz's MsMs_1096; found in higher mz's MsMs_677; found in higher mz's MsMs_391; found in higher …	0.379	TRUE	null	null	null	null	null	null	999	FALSE	FALSE	FALSE	Unit NormalizedByInternalStandardPeakHeight by alignment ID=653	FALSE	FALSE	null	null	null	null	null	null	null	56.97	248.00009:7811 249.00344:1257 250.0068:5719	49.95858:4 50.08966:17 50.09977:14 50.10931:13 50.21738:6 50.28009:18 50.2923:7 50.3223:2 50.3343:27 50.41008:9 50.43761:1 50.46683:0 50.482:7 50.50499:0 50.59748:3 50.60292:5 50.62218:22 50.63978:28 50.64936:4 50.72894:1 50.74951:1 50.75367:0 50.83164:8 50.83757:7 50.85139:1 50.8695:1 51.09774:3 51.11698:26 51.13771:20 51.16422:14 51.21822:9 51.22268:18 51.36657:14 51.47157:22 51.50143:27 51.789…	0.00148892	0	0	0	0.00220402	0.00180261	0.00186656	0.00183613	0.00233902	0.00187532	0	0	0	0	0	0	0	0	0
386	15.988	248.901	Unknown	[M-H]-		0.398	TRUE	null	null	null	null	null	null	999	FALSE	FALSE	FALSE	Unit NormalizedByInternalStandardPeakHeight by alignment ID=653	FALSE	FALSE	null	null	null	null	null	null	null	7.86	248.90176:5573 249.90511:1758 250.90847:2257	50.01044:27 50.03892:24 50.08518:8 50.10077:26 50.12045:17 50.13361:1 50.22562:4 50.28769:10 50.29234:11 50.29879:5 50.30394:17 50.31049:23 50.47008:8 50.48228:67 50.55024:2 50.80272:53 50.81131:64 50.81494:44 50.82764:15 50.94627:1 51.04745:1 51.61417:12 51.75355:7 51.77003:28 51.77716:16 51.77978:13 51.8585:13 52.11442:5 52.36315:12 52.37612:6 52.3927:38 52.41784:41 52.50846:15 52.57265:6 52.58…	0.00106231	0	0	0	0.00185391	0.00228349	0.00244908	0.0023891	0.00232194	0.00150736	0	0	0	0	0	0	0	0	0
387	2.747	249.059	Unknown	[M-H]-		0.045	TRUE	null	null	null	null	null	null	999	FALSE	FALSE	FALSE	Unit NormalizedByInternalStandardPeakHeight by alignment ID=653	FALSE	FALSE	null	null	null	null	null	null	null	49.57	249.05992:6314 250.06327:2305 251.06663:843	50.37405:9 50.4954:15 51.15348:1 51.61473:7 51.73564:3 51.9393:15 52.25468:0 52.25977:0 52.31791:2 52.42454:9 52.97273:12 53.16257:7 53.21748:6 53.32431:5 53.45258:0 53.75891:9 53.81368:4 54.2261:2 54.32988:5 54.61545:4 55.51048:21 55.88857:5 56.09674:3 56.51881:5 56.56458:1 57.01366:68 57.15735:38 57.16178:37 57.59309:2 57.66585:1 57.95625:20 58.02583:13 58.30404:3 58.95908:80 59.01305:86 59.200…	0	0	0	0	0.00101519	0.00101137	0.00122373	0.00135273	0.00126997	0	0	0	0	0	0	0	0	0	0
388	12.933	249.06	Unknown	[M-H]-	ion correlated with 110	0.368	TRUE	null	null	null	null	null	null	999	FALSE	FALSE	FALSE	Unit NormalizedByInternalStandardPeakHeight by alignment ID=653	FALSE	FALSE	null	null	null	null	null	null	null	11.89	249.05927:8973 250.06262:2040 251.06598:852	49.94659:4 49.96973:15 49.98133:4 50.09208:9 50.15298:2 50.32185:16 50.32824:25 50.33925:13 50.45355:24 50.56473:9 50.56911:3 50.5722:6 50.58203:9 50.60407:19 50.61504:35 50.64165:37 50.66427:5 50.70346:14 50.71557:3 51.0511:3 51.19135:1 51.20716:3 51.27346:34 51.28514:33 51.41209:2 51.50283:8 51.54575:18 51.55813:11 51.63923:37 51.6804:6 51.87913:16 51.89394:5 51.91524:9 51.99199:8 52.13782:13 5…	0.00171053	0	0	0	0.00198413	0.00191051	0.00175467	0.00163999	0.00150384	0.00187834	0.00344145	0.00496291	0.00501422	0.00236254	0.00247047	0.00193507	0	0	0
389	10.389	249.112	Unknown	[M-H]-	ion correlated with 1462	0.487	TRUE	null	null	null	null	null	null	999	FALSE	FALSE	FALSE	Unit NormalizedByInternalStandardPeakHeight by alignment ID=653	FALSE	FALSE	null	null	null	null	null	null	null	15.53	249.11195:9679 250.1153:2721 251.11866:626	50.10578:9 50.31308:37 50.52338:29 50.72181:35 50.82459:27 51.20084:46 51.32787:46 51.52465:34 51.66322:21 52.12457:13 52.12938:20 52.46789:32 52.52057:13 52.90532:19 54.03816:43 54.05815:37 54.06568:30 54.1606:40 54.16933:36 54.653:2 54.68935:25 54.69482:26 55.776:29 56.25682:13 56.36945:7 56.48388:53 56.50722:38 57.02186:1 57.31979:30 57.67764:42 57.69371:29 57.70362:26 57.74258:28 57.74826:25 …	0.00184499	0	0	0	0.00245884	0.00224772	0.00224938	0.00216684	0.00226358	0.0022172	0	0.00149279	0.0013579	0	0	0	0	0	0
390	9.877	249.112	Unknown	[M-H]-		0.264	TRUE	null	null	null	null	null	null	999	FALSE	FALSE	FALSE	Unit NormalizedByInternalStandardPeakHeight by alignment ID=653	FALSE	FALSE	null	null	null	null	null	null	null	10.82	249.11098:5857 250.11433:1202 251.11769:828	49.95436:17 49.95795:19 50.04057:14 50.06384:37 50.07107:16 50.12006:9 50.20882:11 50.3049:33 50.37394:12 50.48629:16 50.79707:21 50.83452:1 50.91379:24 50.91787:18 50.94574:11 51.20137:19 51.22559:3 51.35125:3 51.51326:16 51.55551:10 51.59581:2 51.88195:1 51.90759:35 51.9154:41 51.92483:11 51.93802:18 52.17691:19 52.18518:24 52.24976:1 52.32364:3 52.32922:10 52.34435:13 52.52597:4 52.54032:3 52.…	0	0	0	0	0.000941796	0	0	0	0	0	0	0	0	0	0	0	0	0	0
391	7.429	249.996	Unknown	[M+K-2H]-	adduct linked to 385_[M+Cl]-; found in higher mz's MsMs_677; found in higher mz's MsMs_2569; found in higher mz's MsMs_2835; found in higher mz's MsMs_2826; found in higher mz's MsMs_2434; found in higher mz's MsMs_1748; found in higher mz's MsMs_1730; found in higher mz's MsMs_1096	0.26	TRUE	null	null	null	null	null	null	999	FALSE	FALSE	FALSE	Unit NormalizedByInternalStandardPeakHeight by alignment ID=653	FALSE	FALSE	null	null	null	null	null	null	null	12.12	249.99728:6993 251.00063:1511 252.00399:859	50.00916:23 50.24478:4 50.25748:19 50.27194:33 50.28419:18 50.44574:13 50.59272:6 50.60794:7 50.63605:20 50.67381:30 50.77161:17 50.79383:2 50.85097:10 50.85994:16 50.88789:54 51.16854:5 51.19092:9 51.2634:23 51.32951:16 51.33271:23 51.35769:28 51.37526:14 51.3844:12 51.43468:11 51.50197:49 51.55706:8 51.80331:39 51.81717:33 51.89078:20 51.89885:2 51.91095:69 51.92379:54 51.98772:30 52.08297:11 5…	0	0	0	0	0	0	0	0	0	0	0	0	0	0	0	0	0	0	0
392	18.242	250.062	Unknown	[M-H]-	found in higher mz's MsMs_653; found in higher mz's MsMs_659; found in higher mz's MsMs_658; found in higher mz's MsMs_419	0.985	TRUE	null	null	null	null	null	null	999	FALSE	FALSE	FALSE	Unit NormalizedByInternalStandardPeakHeight by alignment ID=653	FALSE	FALSE	null	null	null	null	null	null	null	309	250.06136:184371 251.06471:30989 252.06807:2652	49.96287:13 49.9817:34 49.99289:22 50.04541:13 50.05956:25 50.07442:22 50.08095:14 50.10181:1 50.15634:10 50.1824:65 50.20432:41 50.25946:2 50.26363:15 50.27028:26 50.29262:21 50.29773:25 50.30319:12 50.45784:1 50.47039:20 50.47518:12 50.52926:10 50.6317:24 50.64351:22 50.65489:1 50.66531:12 50.68709:6 50.70427:7 50.73686:38 50.75834:47 50.77477:19 50.79211:20 50.79976:28 50.80469:13 50.81861:4 5…	0.0351453	0	0	0	0.0447316	0.0353063	0.0406543	0.0399978	0.0443349	0.038087	0.0332842	0.0435161	0.0379677	0.0360959	0.0347643	0.0421963	0.0411088	0.0446858	0.0407039
393	4.759	251.054	Unknown	[M-H]-	ion correlated with 480; found in higher mz's MsMs_480	0.29	TRUE	null	null	null	null	null	null	999	FALSE	FALSE	FALSE	Unit NormalizedByInternalStandardPeakHeight by alignment ID=653	FALSE	FALSE	null	null	null	null	null	null	null	13.47	251.05499:9738 252.05834:2810 253.0617:1192	49.99551:19 50.05273:53 50.0604:52 50.08676:21 50.1386:24 50.1957:31 50.29311:76 50.32806:36 50.42889:21 50.45412:19 50.51229:19 50.53463:34 50.68353:22 50.70948:21 50.71773:35 50.76829:21 50.7977:25 50.9413:22 50.94558:34 50.9944:45 51.0079:21 51.04787:24 51.1221:62 51.27781:21 51.28398:20 51.30142:30 51.34944:26 51.44659:23 51.46289:30 51.49824:24 51.5515:99 51.63747:42 51.69858:21 51.7031:20 5…	0.00185627	0	0	0	0.0027433	0.00194596	0.0022381	0.00204966	0.00189795	0.00223032	0.00814185	0.0125099	0.0113492	0.00311518	0.00277111	0.00268692	0	0	0
394	15.126	251.125	Unknown	[M-H]-		0.279	TRUE	null	null	null	null	null	null	999	FALSE	FALSE	FALSE	Unit NormalizedByInternalStandardPeakHeight by alignment ID=653	FALSE	FALSE	null	null	null	null	null	null	null	11.74	251.12529:6259 252.12864:1968 253.132:1393	49.946:40 49.95266:45 49.97863:66 50.00062:20 50.09032:1 50.27876:53 50.33336:42 50.34271:28 50.35958:26 50.37162:39 50.38479:46 50.3951:33 50.41561:25 50.48805:17 50.49184:13 50.51526:30 50.55713:41 50.59237:35 50.76654:4 50.80653:5 50.83776:14 50.84761:22 51.1103:38 51.19254:1 51.232:61 51.24218:23 51.32449:14 51.41258:51 51.44662:69 51.45864:36 51.48057:19 51.50142:49 51.52128:44 51.58994:4 51…	0	0	0	0	0.00100645	0.000919136	0.00111509	0.000890193	0.00099407	0	0	0	0	0	0	0	0.0010771	0.00100831	0.00114861
395	14.08	251.128	Unknown	[M-H]-		0.145	TRUE	null	null	null	null	null	null	999	FALSE	FALSE	FALSE	Unit NormalizedByInternalStandardPeakHeight by alignment ID=653	FALSE	FALSE	null	null	null	null	null	null	null	21.29	251.12758:5641 252.13093:1822 253.13429:1230	49.95567:16 50.005:3 50.02752:18 50.11228:19 50.11711:28 50.14877:19 50.4133:36 50.58912:9 50.74407:35 50.77424:35 50.8704:23 51.01298:22 51.02117:21 51.0469:42 51.31852:6 51.70375:18 51.95274:6 52.0116:13 52.02005:9 52.18266:44 52.57305:31 52.65989:5 52.96339:2 53.07251:26 53.18385:1 53.21203:2 53.4843:29 53.56192:27 53.56765:32 53.67358:26 53.6784:16 53.74486:12 53.85336:38 53.8646:56 53.8864:1…	0	0	0	0	0.000906991	0	0.000919872	0	0.000911549	0	0	0	0	0	0	0	0	0	0
396	4.897	253.033	Unknown	[M-H]-	similar chromatogram in higher mz_765; found in higher mz's MsMs_765	0.29	TRUE	null	null	null	null	null	null	999	FALSE	FALSE	FALSE	Unit NormalizedByInternalStandardPeakHeight by alignment ID=653	FALSE	FALSE	null	null	null	null	null	null	null	14.71	253.03409:10682 254.03744:2452 255.0408:872	50.02952:4 50.295:5 50.41755:3 50.62738:2 50.63177:9 50.64619:21 50.65819:14 50.96673:8 50.977:8 50.99596:0 51.01488:6 51.22582:9 51.23242:14 51.41798:7 51.72288:5 51.73565:15 51.74673:5 51.91417:23 51.95018:1 52.08605:1 52.15655:6 52.16295:7 52.23324:12 52.23886:3 52.30392:15 52.43129:3 52.49656:4 52.52415:7 52.54209:3 52.62246:22 52.63107:12 52.82626:18 52.83066:10 53.25897:2 53.28064:13 53.299…	0.00203618	0	0	0	0.00303723	0.00263859	0.00275926	0.00266637	0.00272309	0.00236248	0	0.00169588	0.00188823	0.00641007	0.00741706	0.00736452	0	0	0
397	5.7	253.07	Unknown	[M-H]-		0.283	TRUE	null	null	null	null	null	null	999	FALSE	FALSE	FALSE	Unit NormalizedByInternalStandardPeakHeight by alignment ID=653	FALSE	FALSE	null	null	null	null	null	null	null	8.33	253.06898:6251 254.07233:1902 255.07569:600	50.34046:5 50.45057:1 50.49051:12 50.77546:11 50.85714:12 51.16501:12 51.35434:5 51.59536:28 52.04768:6 52.06127:1 52.34051:26 52.36577:44 52.51724:30 52.56902:20 52.78651:0 52.80534:13 52.84027:1 53.01538:10 53.03873:19 53.09534:5 53.10623:20 53.13513:2 53.38762:11 53.47173:0 53.51831:0 53.81984:1 53.83043:1 54.16196:7 54.21412:3 54.24498:12 54.40356:35 54.78288:9 54.7882:3 54.7988:22 54.84867:5…	0.0011916	0	0	0	0.00180274	0.0012597	0.00129597	0.00113178	0.00126292	0.00139288	0	0.00149245	0.00139963	0	0	0	0.00230539	0.00183037	0.00143878
398	17.761	253.091	Unknown	[M-H]-	found in higher mz's MsMs_560; found in higher mz's MsMs_469	0.61	TRUE	null	null	null	null	null	null	999	FALSE	FALSE	FALSE	Unit NormalizedByInternalStandardPeakHeight by alignment ID=653	FALSE	FALSE	null	null	null	null	null	null	null	10.09	253.09113:12582 254.09448:3346 255.09784:950	50.01051:25 50.01593:31 50.0255:23 50.03527:40 50.06139:24 50.10003:33 50.13311:31 50.16503:51 50.1742:21 50.19259:19 50.20044:58 50.21101:48 50.25787:37 50.33836:22 50.36298:21 50.38062:20 50.42036:56 50.43934:22 50.47416:20 50.4861:19 50.50353:19 50.50646:19 50.55113:23 50.59352:47 50.62003:37 50.63604:26 50.64043:19 50.64967:37 50.68385:20 50.8755:26 50.87912:18 50.88553:19 50.89139:43 50.9288…	0.0023984	0	0	0	0.00258977	0.00256771	0.00263613	0.00242781	0.00257433	0.00264632	0	0	0	0.00934844	0.00547615	0.00793317	0	0	0
399	7.912	254.043	Unknown	[M+Cl]-	adduct linked to 405_[M+K-2H]-; found in higher mz's MsMs_2273; found in higher mz's MsMs_405	0.487	TRUE	null	null	null	null	null	null	999	FALSE	FALSE	FALSE	Unit NormalizedByInternalStandardPeakHeight by alignment ID=653	FALSE	FALSE	null	null	null	null	null	null	null	123.86	254.04266:30847 255.04601:6942 256.04937:21960	49.9728:39 49.99689:5 50.07485:4 50.1331:5 50.15417:8 50.19822:1 50.21196:17 50.22762:17 50.26913:37 50.28911:44 50.30098:21 50.32257:27 50.391:24 50.50674:2 50.53074:24 50.72642:13 50.76614:54 50.86852:27 50.88699:11 50.89658:4 50.93447:11 50.93883:47 51.12977:31 51.14981:1 51.22464:3 51.30949:19 51.3992:4 51.51263:6 51.55756:10 51.74148:4 51.75733:18 51.77942:11 51.96608:28 51.97078:19 51.9887:…	0.0058801	0	0	0	0.00769442	0.0075288	0.00782959	0.00648967	0.00661204	0.00632572	0	0	0	0	0	0	0	0	0
400	7.943	255.028	Unknown	[M+Na-2H]-	found in higher mz's MsMs_620; adduct linked to 453_[M+K-2H]-; found in higher mz's MsMs_453; found in higher mz's MsMs_490; found in higher mz's MsMs_1166	0.379	TRUE	null	null	null	null	null	null	999	FALSE	FALSE	FALSE	Unit NormalizedByInternalStandardPeakHeight by alignment ID=653	FALSE	FALSE	null	null	null	null	null	null	null	9.12	255.02789:12828 256.03124:9636 257.0346:3457	49.98786:16 50.02877:19 50.06754:21 50.07117:18 50.11693:12 50.13921:12 50.15576:7 50.17773:4 50.20682:7 50.25601:37 50.27668:30 50.29663:19 50.30436:9 50.32035:26 50.33313:7 50.41374:2 50.52787:13 50.53775:23 50.55043:9 50.71426:6 50.7452:50 50.74834:63 50.75486:63 50.86047:15 50.86453:14 50.87127:20 50.9418:38 50.9687:40 50.97628:19 51.11562:24 51.1232:22 51.13811:24 51.22912:2 51.29869:8 51.30…	0.00244534	0	0	0	0.00286944	0.00260363	0.0025864	0.00237435	0.00247039	0.00298844	0	0	0	0.00773966	0.00788304	0.00693879	0.00345257	0.00374148	0.00296046
401	15.335	255.029	Unknown	[M-H]-	ion correlated with 2583; found in higher mz's MsMs_2583; found in higher mz's MsMs_708; found in higher mz's MsMs_705	0.056	TRUE	null	null	null	null	null	null	999	FALSE	FALSE	FALSE	Unit NormalizedByInternalStandardPeakHeight by alignment ID=653	FALSE	FALSE	null	null	null	null	null	null	null	23.43	255.02785:7466 256.0312:2594 257.03456:541	49.95631:57 49.99188:76 50.00702:31 50.16917:34 50.24245:68 50.27237:67 50.35224:55 50.39973:41 50.48244:45 50.48966:32 50.51949:1 50.52662:34 50.56802:59 50.59748:19 50.67741:59 50.7213:25 50.74754:4 50.76801:68 50.77404:51 50.82892:7 50.83798:40 50.95738:17 50.99426:8 51.03967:3 51.06005:49 51.15394:87 51.20917:37 51.2624:70 51.34903:79 51.3596:63 51.37238:99 51.39645:76 51.45192:28 51.47522:45…	0.00142313	0	0	0	0.00161432	0.0014433	0.00144925	0.00142797	0.00144338	0.00153538	0	0	0	0	0	0	0	0	0
402	9.04	255.029	Unknown	[M-H]-	ion correlated with 509; ion correlated with 344; found in higher mz's MsMs_1181	0.13	TRUE	null	null	null	null	null	null	999	FALSE	FALSE	FALSE	Unit NormalizedByInternalStandardPeakHeight by alignment ID=653	FALSE	FALSE	null	null	null	null	null	null	null	14.39	255.02872:8618 256.03207:4544 257.03543:1017	49.94825:17 50.00628:30 50.00998:35 50.04716:16 50.05437:22 50.06055:35 50.11949:1 50.13127:0 50.13684:2 50.1917:29 50.19879:19 50.21126:13 50.23697:20 50.25144:19 50.25651:28 50.26834:24 50.29305:35 50.34757:9 50.39962:20 50.425:7 50.43391:16 50.4503:28 50.46653:27 50.47323:2 50.4964:17 50.51997:24 50.57655:58 50.62024:18 50.63759:15 50.65249:30 50.67258:22 50.7128:18 50.73177:37 50.82042:45 50.…	0.00164278	0	0	0	0.00189419	0.00180567	0.00175266	0.00166427	0.00180375	0.00187368	0	0	0	0	0	0	0	0	0
403	8.064	255.112	Unknown	[M+Cl]-	found in higher mz's MsMs_2464; adduct linked to 427_[M+FA-H]-; found in higher mz's MsMs_1959; found in higher mz's MsMs_1739; found in higher mz's MsMs_1704	0.338	TRUE	null	null	null	null	null	null	999	FALSE	FALSE	FALSE	Unit NormalizedByInternalStandardPeakHeight by alignment ID=653	FALSE	FALSE	null	null	null	null	null	null	null	12.6	255.11282:6947 256.11617:2338 257.11953:712	49.95714:0 50.01765:44 50.04699:9 50.07336:45 50.07636:30 50.10141:0 50.133:25 50.15272:8 50.16743:21 50.17329:21 50.25409:5 50.27614:6 50.33445:38 50.40084:20 50.42482:34 50.4679:41 50.50918:22 50.56406:27 50.57894:21 50.70987:10 50.71556:9 50.73278:34 50.73841:3 50.94438:67 50.98912:36 51.02065:43 51.11937:47 51.12921:11 51.1615:35 51.17717:46 51.18161:40 51.31882:9 51.32309:14 51.3558:0 51.424…	0	0	0	0	0.00111694	0.0011537	0.00120871	0.0010553	0.00120123	0	0	0	0	0	0	0	0	0	0
404	12.334	255.113	Unknown	[M-H]-		0.862	TRUE	null	null	null	null	null	null	999	FALSE	FALSE	FALSE	Unit NormalizedByInternalStandardPeakHeight by alignment ID=653	FALSE	FALSE	null	null	null	null	null	null	null	40.67	255.11194:35348 256.11529:10110 257.11865:1167	49.97956:13 50.00185:1 50.16468:6 50.20421:10 50.24048:10 50.54832:2 50.6411:2 50.64772:10 50.9399:14 51.03855:10 51.04901:4 51.05365:5 51.0882:6 51.09544:1 51.18291:1 51.2403:13 51.25637:26 51.28769:6 51.49909:1 51.51837:12 51.65331:13 51.6691:5 51.6741:4 51.73043:10 51.84096:4 52.06315:17 52.07361:12 52.19394:12 52.4232:31 52.49559:14 52.53492:12 52.53863:18 52.55239:0 52.61467:10 52.62172:25 5…	0.00673806	0	0	0	0.00953857	0.00889756	0.00943612	0.00922812	0.00936258	0.00817388	0	0.00211717	0.00160225	0.00177831	0.00151644	0.00204496	0.0232246	0.0188783	0.0209764
405	7.912	256.04	Unknown	[M+K-2H]-	ion correlated with 135; found in higher mz's MsMs_2130; adduct linked to 399_[M+Cl]-; found in higher mz's MsMs_2273	0.446	TRUE	null	null	null	null	null	null	999	FALSE	FALSE	FALSE	Unit NormalizedByInternalStandardPeakHeight by alignment ID=653	FALSE	FALSE	null	null	null	null	null	null	null	32.62	256.03979:19025 257.04314:5169 258.0465:530	49.97583:10 49.98444:52 49.98992:51 50.0074:66 50.03396:52 50.47983:23 50.49984:22 50.73936:5 50.75371:4 50.78214:7 50.78678:3 50.82804:17 50.86382:13 50.95155:14 50.98294:2 51.20357:8 51.20919:38 51.21603:28 51.42908:14 51.44347:8 51.49979:18 51.61864:1 51.62909:27 51.64245:20 51.66963:37 51.72152:4 51.75099:0 51.93367:0 52.04594:40 52.32792:9 52.42436:9 52.43889:62 52.44331:44 52.50027:47 52.73…	0	0	0	0	0.00305907	0.00277496	0.00288246	0	0	0	0	0	0	0	0	0	0	0	0
406	7.306	257.011	Unknown	[M-H]-	ion correlated with 208; ion correlated with 464	0.037	TRUE	null	null	null	null	null	null	999	FALSE	FALSE	FALSE	Unit NormalizedByInternalStandardPeakHeight by alignment ID=653	FALSE	FALSE	null	null	null	null	null	null	null	184.7	257.01157:8422 258.01492:2394 259.01828:1389	49.94526:19 50.03924:27 50.05033:32 50.07226:47 50.16334:2 50.36145:8 50.50787:2 50.52882:21 50.65065:25 50.66433:9 50.76731:20 50.77185:4 51.06615:1 51.17408:27 51.28359:31 51.40958:1 51.45956:1 51.56418:1 51.60556:1 51.61529:11 51.67893:13 52.03854:27 52.06028:45 52.06725:26 52.18793:3 52.22208:16 52.24692:19 52.28477:2 52.34351:1 52.42439:2 52.56719:28 52.58946:12 52.67424:3 52.85814:30 52.875…	0.00160549	0	0	0	0.00253347	0.0022112	0.00239309	0.00208684	0.0022204	0.00197117	0	0	0	0	0	0	0	0	0
407	12.521	257.116	Unknown	[M-H]-		0.026	TRUE	null	null	null	null	null	null	999	FALSE	FALSE	FALSE	Unit NormalizedByInternalStandardPeakHeight by alignment ID=653	FALSE	FALSE	null	null	null	null	null	null	null	93.7	257.11835:6194 258.1217:1399 259.12506:376	50.2353:5 50.36666:27 50.65858:51 50.72276:41 51.05007:19 51.06236:22 51.12489:41 51.31892:51 51.33889:24 51.51133:7 51.57861:19 51.76105:30 52.00902:59 52.06816:26 52.08364:29 52.23298:49 52.2464:40 52.27008:48 52.42767:41 52.49971:42 52.513:55 52.71421:26 52.74454:23 52.75774:17 52.77086:12 52.99908:30 53.22095:36 53.24272:48 53.43858:21 53.45638:16 53.80757:36 53.91187:64 53.9278:95 54.20689:3…	0	0	0	0	0.000995913	0	0	0	0	0	0	0	0	0	0	0	0	0	0
408	1.522	259.003	Unknown	[M+Na-2H]-	adduct linked to 460_[M+Cl]-	0.777	TRUE	null	null	null	null	null	null	999	FALSE	FALSE	FALSE	Unit NormalizedByInternalStandardPeakHeight by alignment ID=653	FALSE	FALSE	null	null	null	null	null	null	null	9.31	259.00186:10945 260.00521:2625 261.00857:770	50.0531:8 50.34756:1 50.53613:8 50.62835:15 50.76652:15 50.83537:30 50.85805:1 50.92166:19 50.94447:4 50.95372:1 51.1021:3 51.27299:11 51.32512:53 51.33421:25 51.34199:12 51.36042:4 51.57914:3 51.61489:14 51.71526:13 51.74364:1 51.83443:13 51.87249:16 52.1624:9 52.27284:8 52.69763:5 52.84071:16 52.86479:18 52.93428:16 53.19047:6 53.20888:6 53.39241:5 53.43013:11 53.49368:22 54.19784:19 54.41964:1…	0.00208641	0	0	0	0.00212106	0.00279631	0.00280319	0.00262895	0.00279145	0.00170146	0.00252841	0.0030972	0.00415079	0	0.00155803	0.00152958	0.00121567	0	0.0015991
409	1.172	259.004	Unknown	[M-H]-	adduct linked to 2036_[2M-H]-	0.691	TRUE	null	null	null	null	null	null	999	FALSE	FALSE	FALSE	Unit NormalizedByInternalStandardPeakHeight by alignment ID=653	FALSE	FALSE	null	null	null	null	null	null	null	7.81	259.00488:7641 260.00823:1339 261.01159:282	50.0523:5 50.11002:13 50.31143:4 50.50531:16 50.52496:10 50.63437:11 50.70867:12 51.00903:433 51.04361:65 51.15979:5 51.28168:6 51.66977:8 51.6889:20 51.81059:18 52.00898:24 52.03154:13 52.29427:3 52.32049:8 52.37013:16 52.53329:13 52.80302:4 52.89843:17 52.93988:0 52.9501:5 52.97861:0 53.3822:1 53.46712:7 53.63137:34 53.64333:27 54.01717:15 54.05061:2 54.07196:4 54.09802:14 54.32678:12 54.37962:…	0.00145656	0	0	0	0.00190335	0.0016222	0.00173702	0.00160177	0.00167322	0.00139138	0	0	0	0.00121174	0.00158528	0.00138118	0.00145285	0.00139624	0.00117365
410	12.389	259.096	Unknown	[M-H]-	ion correlated with 321; adduct linked to 643_[M+FA-H]-; found in higher mz's MsMs_1875	0.115	TRUE	null	null	null	null	null	null	999	FALSE	FALSE	FALSE	Unit NormalizedByInternalStandardPeakHeight by alignment ID=653	FALSE	FALSE	null	null	null	null	null	null	null	87.52	259.09631:16931 260.09966:4635 261.10302:739	49.97907:13 50.0083:2 50.08582:4 50.21939:42 50.43983:12 50.44738:3 50.63604:10 50.65548:6 51.01075:16 51.01492:17 51.03555:23 51.05972:10 51.06771:15 51.21117:15 51.258:9 51.27976:2 51.43251:0 51.47049:16 51.48309:15 51.49921:5 51.66787:4 51.67524:3 51.79085:9 51.82517:10 51.84746:4 51.85178:7 51.99241:16 52.00305:6 52.05449:14 52.0615:13 52.07402:12 52.14217:3 52.14929:9 52.16209:2 52.18527:1 5…	0.00322735	0	0	0	0.00407105	0.00376411	0.00402194	0.00380771	0.00373993	0.00354404	0	0	0	0	0	0	0.0143659	0.0163235	0.00959385
411	17.908	259.168	Unknown	[M-H]-		0.134	TRUE	null	null	null	null	null	null	999	FALSE	FALSE	FALSE	Unit NormalizedByInternalStandardPeakHeight by alignment ID=653	FALSE	FALSE	null	null	null	null	null	null	null	89.54	259.16806:7377 260.17141:2187 261.17477:1700	50.02389:46 50.24676:55 50.32171:15 50.48586:51 50.50277:38 50.57148:32 50.6526:32 50.93327:54 50.9669:10 51.01768:7 51.02369:3 51.03806:25 51.04307:23 51.14713:10 51.40781:69 51.43275:51 51.45183:69 51.47655:54 51.49527:39 51.51172:22 51.71217:37 51.74123:56 51.84029:42 51.9215:36 51.97258:96 52.04954:27 52.07615:23 52.12786:60 52.14784:41 52.15421:42 52.15951:35 52.21753:22 52.23468:17 52.27467…	0	0	0	0	0.0011862	0.00113325	0.00126002	0.00107161	0.0011633	0.00109153	0.00159582	0.00436816	0.00831496	0	0	0	0	0	0
412	1.631	260.044	Unknown	[M-H]-	found in higher mz's MsMs_426	0.257	TRUE	null	null	null	null	null	null	999	FALSE	FALSE	FALSE	Unit NormalizedByInternalStandardPeakHeight by alignment ID=653	FALSE	FALSE	null	null	null	null	null	null	null	7.83	260.04456:5128 261.04791:2940 262.05127:875	49.97877:3 49.99263:21 50.0597:1 50.1161:3 50.26986:19 50.33553:11 50.38572:5 50.3932:1 50.43283:13 50.51993:19 50.61923:3 50.77088:13 50.81435:30 50.95667:12 51.0677:1 51.16811:11 51.18303:9 51.34398:7 51.35083:8 51.51841:2 51.65707:1 51.8077:1 51.86079:24 51.86835:33 52.22274:3 52.33494:22 52.38496:2 52.40906:13 52.48109:2 52.48695:3 52.49617:13 52.62772:7 52.63264:4 52.75562:5 52.85109:16 53.2…	0	0	0	0	0.000824563	0.00164507	0.00153205	0.00164054	0.00155572	0	0	0	0	0	0	0	0	0	0.000943092
413	3.224	261.006	Unknown	[M-H]-	found in higher mz's MsMs_1140	0.197	TRUE	null	null	null	null	null	null	999	FALSE	FALSE	FALSE	Unit NormalizedByInternalStandardPeakHeight by alignment ID=653	FALSE	FALSE	null	null	null	null	null	null	null	13.56	261.00571:5966 262.00906:1747 263.01242:1346	50.04463:28 50.07302:44 50.07658:38 50.15427:27 50.24112:21 50.29494:46 50.44799:29 50.52282:20 50.63261:27 50.72541:28 50.72857:19 50.76763:25 50.79148:24 50.79647:22 50.88569:21 50.91345:21 50.92604:32 50.93053:21 51.12606:32 51.35126:42 51.37748:20 51.44281:21 51.91948:25 51.94635:22 52.03871:22 52.09906:25 52.28458:20 52.29452:20 52.3213:20 52.44269:20 52.50712:43 52.52206:29 52.65205:26 52.6…	0	0	0	0	0.000959271	0	0	0	0.000905176	0	0.00560914	0.0120343	0.0122729	0	0	0	0	0	0
414	4.376	261.037	Unknown	[M-H]-	ion correlated with 956; ion correlated with 641; ion correlated with 1435	0.167	TRUE	null	null	null	null	null	null	999	FALSE	FALSE	FALSE	Unit NormalizedByInternalStandardPeakHeight by alignment ID=653	FALSE	FALSE	null	null	null	null	null	null	null	41.45	261.03683:10817 262.04018:1863 263.04354:264	49.99234:18 50.01261:3 50.32206:0 50.34087:2 50.8742:4 50.88888:10 50.89786:23 51.03442:26 51.36509:41 51.37053:45 51.4048:2 51.41978:2 51.5098:0 51.55142:14 51.57318:33 51.57817:31 51.60691:1 51.61842:1 51.81435:12 52.00727:33 52.13928:2 52.14369:0 52.17524:23 52.23174:10 52.24727:11 52.25394:10 52.26823:5 52.28538:3 52.30795:14 52.31462:5 52.33485:13 52.33897:1 52.37065:7 52.37338:1 52.38403:0 …	0.00206204	0	0	0	0.00311992	0.00288077	0.00292325	0.00258071	0.00258681	0.00219159	0	0	0	0	0	0	0	0	0
415	6.591	261.073	Unknown	[M+Na-2H]-	adduct linked to 369_[M-H]-; found in higher mz's MsMs_946	0.271	TRUE	null	null	null	null	null	null	999	FALSE	FALSE	FALSE	Unit NormalizedByInternalStandardPeakHeight by alignment ID=653	FALSE	FALSE	null	null	null	null	null	null	null	21.19	261.07483:5210 262.07818:1515 263.08154:840	50.05172:12 50.38014:13 50.58124:7 50.6886:9 50.76686:4 51.03873:1 51.3507:3 51.36302:11 51.37049:16 51.62856:8 51.67779:3 51.70407:1 51.73727:15 51.75496:36 51.76364:42 51.79682:10 51.89885:20 51.90267:17 52.02325:14 52.05151:5 52.20271:21 52.22747:41 52.23092:29 52.24553:42 52.25421:32 52.26357:23 52.61692:11 52.65589:4 52.72035:8 52.85446:10 52.85918:8 52.87258:3 53.01179:7 53.01785:14 53.0344…	0.000993219	0	0	0	0.00145439	0.00129196	0.00155425	0.00128668	0.00134393	0.00120989	0	0	0	0	0	0	0.00302982	0.00270823	0.00283997
416	14.899	261.112	Unknown	[M-H]-	adduct linked to 654_[M+FA-H]-; similar chromatogram in higher mz_2504; found in higher mz's MsMs_3111; found in higher mz's MsMs_2993; found in higher mz's MsMs_2898; found in higher mz's MsMs_2754; found in higher mz's MsMs_2504; found in higher mz's MsMs_654	0.115	TRUE	null	null	null	null	null	null	999	FALSE	FALSE	FALSE	Unit NormalizedByInternalStandardPeakHeight by alignment ID=653	FALSE	FALSE	null	null	null	null	null	null	null	39.29	261.11176:11009 262.11511:3619 263.11847:564	50.59375:4 51.49586:21 51.76313:0 51.78109:17 51.85522:13 52.26562:1 52.83858:6 52.85551:0 53.28548:10 54.11229:1 55.09838:10 55.43385:8 56.49261:17 56.50166:26 56.51258:19 56.5237:7 56.85806:10 57.04026:79 57.16942:10 57.47346:5 58.2622:7 58.29585:22 58.36245:21 58.60207:10 58.94261:3 58.9548:12 58.96107:25 58.98035:9 58.99722:516 59.02333:508 59.02834:515 59.04551:12 59.05287:8 59.4798:9 59.486…	0.00209861	0	0	0	0.00254452	0.00240835	0.00264576	0.00244877	0.00231593	0.00220927	0	0	0	0	0	0	0.00781916	0.0100038	0.00657644
417	4.329	261.887	Unknown	[M-H]-		0.87	TRUE	null	null	null	null	null	null	999	FALSE	FALSE	FALSE	Unit NormalizedByInternalStandardPeakHeight by alignment ID=653	FALSE	FALSE	null	null	null	null	null	null	null	9.54	261.88733:13406 262.89068:3727 263.89404:26076	49.97187:24 50.02525:24 50.09721:20 50.11721:23 50.26228:19 50.36541:19 50.39478:24 50.41439:23 50.50903:23 50.54172:52 50.54863:95 50.58091:30 50.61008:28 50.63763:54 50.78368:25 50.84542:24 50.90086:41 51.05523:71 51.1771:22 51.22993:27 51.23396:32 51.26413:21 51.28476:23 51.36584:64 51.44874:45 51.48695:75 51.51015:23 51.59504:19 51.66779:29 51.78605:26 51.79845:22 51.82919:19 51.88456:24 51.9…	0.0025555	0	0	0	0.00306037	0.00280298	0.0030638	0.00301925	0.00320266	0.00307682	0.00205917	0.00416047	0.00258348	0.00283429	0.00192608	0.00247443	0.00730202	0.00692884	0.00475349
418	9.996	262.986	Unknown	[M-H]-		0.643	TRUE	null	null	null	null	null	null	999	FALSE	FALSE	FALSE	Unit NormalizedByInternalStandardPeakHeight by alignment ID=653	FALSE	FALSE	null	null	null	null	null	null	null	8.6	262.98938:5191 263.99273:880 264.99609:502	49.94721:188 49.9535:253 49.96442:367 49.96907:403 49.97451:398 49.97834:424 49.98491:343 49.99889:274 50.0086:284 50.01971:336 50.03756:397 50.05719:280 50.0663:265 50.07593:327 50.0962:290 50.10653:291 50.1374:385 50.14448:387 50.16138:327 50.1711:289 50.17754:241 50.21833:269 50.22443:244 50.22904:230 50.23669:211 50.24021:264 50.25978:311 50.26567:267 50.27868:235 50.28638:275 50.29884:319 50…	0	0	0	0	0.000834674	0.00183435	0.00178791	0.00154986	0.00164647	0	0	0	0.00193344	0	0.00174361	0.00193527	0	0	0.00140892
419	18.222	263.106	Unknown	[M-H]-		0.978	TRUE	null	null	null	null	null	null	999	FALSE	FALSE	FALSE	Unit NormalizedByInternalStandardPeakHeight by alignment ID=653	FALSE	FALSE	null	null	null	null	null	null	null	9.63	263.10568:7265 264.10903:2206 265.11239:440	49.96144:14 49.9869:40 50.04182:9 50.04615:18 50.07033:20 50.12949:0 50.15534:13 50.16431:34 50.17401:68 50.1984:51 50.20553:38 50.27242:22 50.28476:31 50.28831:23 50.29902:27 50.30217:16 50.35352:9 50.3678:9 50.39029:0 50.46378:32 50.51224:27 50.51646:32 50.52494:6 50.53647:8 50.62905:6 50.63674:17 50.64029:14 50.65142:15 50.68414:10 50.70204:6 50.70935:3 50.723:10 50.74702:46 50.76066:47 50.799…	0.00138482	0	0	0	0.00141296	0.0013529	0.0013659	0.00149147	0.00159261	0.00151242	0.00128151	0.00149487	0.00126859	0.00135656	0.00123142	0.00142679	0.00139874	0.00137721	0.0015712
420	13.704	263.106	Unknown	[M-H]-	ion correlated with 473; ion correlated with 652; ion correlated with 926; found in higher mz's MsMs_473	0.115	TRUE	null	null	null	null	null	null	999	FALSE	FALSE	FALSE	Unit NormalizedByInternalStandardPeakHeight by alignment ID=653	FALSE	FALSE	null	null	null	null	null	null	null	27.43	263.10678:5659 264.11013:1995 265.11349:639	50.0255:3 50.39196:34 50.45612:10 50.46386:9 50.58072:17 50.58366:37 50.5957:32 50.79639:58 50.87222:35 50.95479:28 50.97521:59 51.12763:59 51.14716:38 51.15235:60 51.1679:19 51.17177:4 51.28964:28 51.41258:30 51.43093:50 51.44474:27 51.45488:16 51.4607:19 51.57527:30 51.60595:4 51.76044:43 51.78942:66 51.82388:62 51.88919:13 51.89725:23 52.13672:1 52.23348:36 52.25361:19 52.46939:4 52.52048:27 5…	0.00107875	0	0	0	0.00126356	0.00120297	0.00120591	0.0011778	0.00120461	0.00126209	0	0	0	0	0	0	0	0	0
421	4.329	263.885	Unknown	[M-H]-		0.61	TRUE	null	null	null	null	null	null	999	FALSE	FALSE	FALSE	Unit NormalizedByInternalStandardPeakHeight by alignment ID=653	FALSE	FALSE	null	null	null	null	null	null	null	3.67	263.88455:13112 264.8879:3732 265.89126:7227	49.95985:32 49.98698:40 50.14068:33 50.21872:24 50.22336:55 50.27697:23 50.29486:27 50.39293:20 50.41546:21 50.45885:27 50.64925:41 50.94395:20 50.96586:20 50.97303:25 50.99727:22 51.10145:20 51.11669:30 51.14221:61 51.16306:26 51.17404:28 51.31071:27 51.31654:51 51.39582:19 51.50145:58 51.62215:26 51.69187:91 51.72653:39 51.74818:25 51.81989:23 51.84637:24 51.88586:33 51.92631:72 51.95939:59 51.…	0	0	0	0	0.00210825	0.00194206	0.00195214	0.00195726	0.00223538	0.00205195	0	0.00287614	0.00176557	0.00160532	0.00102848	0.00155229	0.00480484	0.00481703	0.002966
422	9.986	264.011	Unknown	[M-H]-		0.836	TRUE	null	null	null	null	null	null	999	FALSE	FALSE	FALSE	Unit NormalizedByInternalStandardPeakHeight by alignment ID=653	FALSE	FALSE	null	null	null	null	null	null	null	14.65	264.0098:7128 265.01315:1529 266.01651:377	49.95114:190 49.96687:358 49.9874:307 50.03465:268 50.03954:242 50.04304:311 50.05513:405 50.06057:382 50.06496:381 50.07648:343 50.10525:209 50.11772:248 50.12875:324 50.13536:311 50.16484:229 50.19743:319 50.2298:254 50.24809:309 50.25415:276 50.25683:246 50.29153:347 50.33345:316 50.35084:264 50.35455:249 50.36371:239 50.36654:233 50.38047:275 50.38507:243 50.45053:321 50.47045:333 50.48306:22…	0.00135882	0	0	0	0.00202513	0.00104196	0	0.00124727	0.00104522	0.00173325	0.00200121	0.00220824	0.00137827	0.0015612	0.00104359	0.00133031	0.00174731	0.00192472	0.000914454
423	3.926	264.087	Unknown	[M-H]-		0.119	TRUE	null	null	null	null	null	null	999	FALSE	FALSE	FALSE	Unit NormalizedByInternalStandardPeakHeight by alignment ID=653	FALSE	FALSE	null	null	null	null	null	null	null	133.48	264.08609:14328 265.08944:4276 266.0928:1069	50.03815:7 50.19148:15 50.21194:4 50.41554:4 50.627:26 50.63214:26 50.99383:11 51.39426:6 51.42294:36 51.59597:3 51.97778:10 52.05424:12 52.05819:17 52.07109:14 52.09021:9 52.11489:12 52.19918:0 52.27097:21 52.27571:24 52.27976:17 52.80326:1 52.9736:21 53.01193:6 53.02879:4 53.12209:6 53.13395:15 53.40755:12 53.52964:2 53.62231:6 53.66485:8 53.98898:6 54.22699:20 54.24227:17 54.28733:1 54.44131:6…	0.00273134	0	0	0	0.00380339	0.0031335	0.00361508	0.00327361	0.00320989	0.00303708	0	0	0	0.00265156	0.00288566	0.00260867	0	0	0
424	2.228	265.031	Unknown	[M+Na-2H]-	ion correlated with 378; adduct linked to 378_[M-H]-	0.149	TRUE	null	null	null	null	null	null	999	FALSE	FALSE	FALSE	Unit NormalizedByInternalStandardPeakHeight by alignment ID=653	FALSE	FALSE	null	null	null	null	null	null	null	32.04	265.03134:7663 266.03469:2786 267.03805:827	50.39293:4 50.44641:10 50.46745:2 50.80225:0 50.83462:8 51.49556:1 51.81843:0 52.12835:21 52.14631:10 52.19709:8 53.00758:17 53.01411:19 53.03696:24 53.05724:29 53.07117:6 53.21895:5 53.92791:7 54.36413:2 54.37033:3 54.62905:18 54.634:18 54.93467:11 55.46231:18 55.5841:15 55.60957:5 55.79912:9 55.8164:8 56.01027:20 56.94439:12 56.98396:25 56.9993:8 57.02831:181 57.86756:8 57.9806:5 57.98782:18 58…	0	0	0	0	0.00123219	0.00109592	0.00121579	0.00110832	0.00117679	0.00108525	0	0	0	0.00175196	0.00263922	0.00191831	0	0	0
425	5.37	265.034	Unknown	[M-H]-	ion correlated with 207; ion correlated with 190	0.145	TRUE	null	null	null	null	null	null	999	FALSE	FALSE	FALSE	Unit NormalizedByInternalStandardPeakHeight by alignment ID=653	FALSE	FALSE	null	null	null	null	null	null	null	114.29	265.03424:11082 266.03759:2260 267.04095:363	49.97126:10 49.97511:9 50.33448:0 50.3998:8 50.51309:15 50.99937:4 51.07204:19 51.18699:23 51.22415:26 51.25328:18 51.4823:4 51.54808:3 51.55245:7 51.75412:24 51.82206:2 51.86811:33 51.89775:1 52.13303:3 52.16017:18 52.32245:1 52.43769:29 52.46572:7 52.78157:0 52.84169:6 52.85479:10 52.86212:10 52.89661:12 53.01501:1 53.04062:21 53.14696:23 53.15019:11 53.1675:21 53.17293:20 53.21122:14 53.22363:…	0.00211253	0	0	0	0.00311657	0.00285336	0.00262032	0.00256939	0.00267187	0.00216933	0	0	0	0	0	0	0	0	0
426	1.64	265.091	Unknown	[M-H]-	found in higher mz's MsMs_732	0.836	TRUE	null	null	null	null	null	null	999	FALSE	FALSE	FALSE	Unit NormalizedByInternalStandardPeakHeight by alignment ID=653	FALSE	FALSE	null	null	null	null	null	null	null	22.29	265.09109:16565 266.09444:4652 267.0978:1389	50.17229:4 50.35527:10 50.3969:6 50.42645:8 50.43897:5 50.54268:6 50.59974:7 50.7247:8 50.7882:11 50.81473:19 51.0559:12 51.1582:4 51.25949:23 51.35332:26 51.38492:12 51.40472:23 51.4133:20 51.94826:7 52.04585:6 52.05054:15 52.18478:32 52.51364:4 52.61646:17 52.66957:15 52.82382:7 53.24874:1 53.28912:10 53.41295:6 53.49841:8 53.53096:8 53.6058:3 53.76007:7 53.81604:17 53.92995:5 54.10575:9 54.115…	0.00315767	0	0	0	0.00427123	0.00395099	0.0043714	0.00457142	0.00433577	0.00364991	0.00249912	0.00440687	0.0046026	0.0027652	0.00308827	0.00305195	0.00163469	0.00168528	0.00173918
427	8.058	265.11	Unknown	[M+FA-H]-	similar chromatogram in higher mz_1045; adduct linked to 403_[M+Cl]-	0.123	TRUE	null	null	null	null	null	null	999	FALSE	FALSE	FALSE	Unit NormalizedByInternalStandardPeakHeight by alignment ID=653	FALSE	FALSE	null	null	null	null	null	null	null	13.35	265.10941:38462 266.11276:10987 267.11612:5504	49.98665:15 50.20657:1 50.24319:12 50.35447:18 50.37801:21 50.40861:14 50.41281:7 50.43343:9 51.04931:0 51.08277:22 51.15895:13 51.16228:2 51.17208:5 51.17899:17 51.61337:0 51.7488:7 51.79977:14 51.87505:32 51.90178:56 51.92149:25 51.98358:18 52.33511:4 52.34685:27 52.52266:16 52.55773:7 52.66577:7 52.67281:9 52.68956:14 52.73051:6 52.73666:3 52.93254:20 53.10361:4 53.24609:21 53.26768:1 53.28172…	0	0	0	0	0	0	0	0	0	0	0	0	0	0	0	0	0	0	0
428	3.251	265.118	Unknown	[M-H]-		0.063	TRUE	null	null	null	null	null	null	999	FALSE	FALSE	FALSE	Unit NormalizedByInternalStandardPeakHeight by alignment ID=653	FALSE	FALSE	null	null	null	null	null	null	null	296.75	265.11728:6678 266.12063:2455 267.12399:353	49.94623:30 49.9533:49 49.97498:20 49.98641:35 50.11462:20 50.17442:45 50.1916:23 50.3025:21 50.45872:43 50.57931:23 50.85222:27 50.94777:24 50.98266:22 51.07131:30 51.12022:39 51.13644:20 51.18377:20 51.35252:38 51.37523:29 51.48595:33 51.50012:25 51.70216:24 51.86081:77 51.86629:33 51.95981:20 51.99153:29 52.02187:22 52.02994:19 52.16226:36 52.17834:29 52.22748:31 52.25412:20 52.27127:20 52.433…	0.00127298	0	0	0	0.00164457	0.00158911	0.0016516	0.00149169	0.0015945	0.00149099	0	0	0	0	0	0	0	0	0
429	5.895	267.05	Unknown	[M-H]-		0.134	TRUE	null	null	null	null	null	null	999	FALSE	FALSE	FALSE	Unit NormalizedByInternalStandardPeakHeight by alignment ID=653	FALSE	FALSE	null	null	null	null	null	null	null	12	267.04956:38339 268.05291:12112 269.05627:2230	50.01856:5 50.02514:8 50.07486:23 50.47383:6 50.50779:2 50.5588:17 50.85915:3 50.88807:1 51.09534:2 51.12782:4 51.23183:29 51.28268:6 51.29429:8 51.57281:12 51.84409:1 51.88954:7 52.04078:10 52.12501:1 52.12831:7 52.26246:10 52.45807:3 52.53316:8 52.58149:5 52.79514:1 52.82924:9 53.08356:3 53.34892:25 53.68561:56 53.72313:26 53.76139:1 53.99927:17 54.10336:13 54.11145:21 54.38127:16 54.52193:4 54…	0	0	0	0	0	0	0	0	0	0	0	0	0	0	0	0	0	0	0
430	10.006	267.065	Unknown	[2M+FA-H]-	adduct linked to 55_[M+Na-2H]-; similar chromatogram in higher mz_2039; similar chromatogram in higher mz_1668	0.818	TRUE	null	null	null	null	null	null	999	FALSE	FALSE	FALSE	Unit NormalizedByInternalStandardPeakHeight by alignment ID=653	FALSE	FALSE	null	null	null	null	null	null	null	16.81	267.06482:40274 268.06817:9851 269.07153:17841	49.97215:387 49.97628:328 49.97943:321 49.99696:274 50.01195:204 50.02903:257 50.03752:266 50.04974:325 50.05493:359 50.06024:375 50.07443:338 50.07738:360 50.08797:229 50.10073:207 50.10584:201 50.11379:218 50.11816:238 50.1265:306 50.13337:295 50.14542:269 50.15972:286 50.16331:260 50.17708:285 50.18085:290 50.1857:309 50.19991:300 50.20975:246 50.22333:287 50.2314:273 50.23948:256 50.24452:271…	0.00767723	0	0	0	0.00839325	0.00821452	0.00797508	0.00794393	0.00846067	0.00972427	0.00743594	0.00987103	0.00952224	0.00732793	0.0071266	0.00725289	0.00967297	0.00960121	0.0103632
431	15.298	267.065	Unknown	[M-H]-		0.242	TRUE	null	null	null	null	null	null	999	FALSE	FALSE	FALSE	Unit NormalizedByInternalStandardPeakHeight by alignment ID=653	FALSE	FALSE	null	null	null	null	null	null	null	5.61	267.06433:11223 268.06768:3963 269.07104:8640	49.98556:9 50.0537:24 50.05651:30 50.08674:51 50.17587:26 50.1946:20 50.48455:10 50.58097:17 50.67959:13 50.69261:3 50.73037:19 50.78499:14 50.92967:27 50.93624:22 50.9439:25 51.18087:18 51.27658:46 51.43118:2 51.57537:6 51.81479:47 51.827:18 51.87395:19 51.91424:3 51.95219:23 51.97234:20 52.21185:26 52.21725:40 52.21951:43 52.37114:14 52.37437:33 52.58611:10 52.67414:63 52.68851:45 52.79018:14 5…	0	0	0	0	0	0	0	0	0	0	0	0	0	0	0	0	0.00181215	0.00171332	0.00160048
432	16.605	267.137	Unknown	[M-H]-	ion correlated with 1349; ion correlated with 2862; ion correlated with 1467; ion correlated with 499	0.141	TRUE	null	null	null	null	null	null	999	FALSE	FALSE	FALSE	Unit NormalizedByInternalStandardPeakHeight by alignment ID=653	FALSE	FALSE	null	null	null	null	null	null	null	19.91	267.13757:6281 268.14092:2686 269.14428:3468	50.04891:16 50.07321:11 50.08434:9 50.09424:0 50.1508:17 50.25648:16 50.26566:15 50.29374:50 50.30811:17 50.37314:8 50.39418:13 50.39956:8 50.43783:0 50.47324:16 50.47883:5 50.48149:4 50.48701:8 50.50229:15 50.60501:10 50.6902:14 50.74602:8 50.77497:10 50.94163:8 50.95113:4 50.96156:0 50.96621:14 50.97364:2 51.08756:1 51.22592:36 51.30566:5 51.31887:1 51.38404:24 51.39495:15 51.43874:8 51.45029:3…	0.00119733	0	0	0	0.00128729	0.00112875	0.00129314	0.00127788	0.00135568	0.00133279	0.0201884	0.0367352	0.0327748	0	0	0	0	0	0
433	17.134	267.138	Unknown	[M-H]-	ion correlated with 893; ion correlated with 501; ion correlated with 3113; ion correlated with 2864	0.149	TRUE	null	null	null	null	null	null	999	FALSE	FALSE	FALSE	Unit NormalizedByInternalStandardPeakHeight by alignment ID=653	FALSE	FALSE	null	null	null	null	null	null	null	23.25	267.1373:6317 268.14065:9751 269.14401:1864	49.94447:25 49.97303:35 50.04186:1 50.12186:8 50.3085:25 50.32349:26 50.33355:14 50.342:10 50.34855:1 50.38516:1 50.46064:8 50.5225:1 50.52562:1 50.60214:9 50.62807:0 50.69615:0 50.70154:17 50.71821:14 50.77027:22 50.77738:15 50.7861:12 50.89949:20 50.90495:20 50.91953:25 50.92868:17 50.99326:10 51.00106:8 51.01445:42 51.03008:13 51.08437:14 51.09325:12 51.14507:8 51.16998:28 51.20047:4 51.21627:…	0.00120422	0	0	0	0.00275898	0.00330265	0.00395773	0.00404392	0.00457417	0.00207884	0.0150823	0.035328	0.036318	0	0	0	0	0	0
434	17.822	267.195	Unknown	[M+FA-H]-	adduct linked to 380_[M+Na-2H]-	0.524	TRUE	null	null	null	null	null	null	999	FALSE	FALSE	FALSE	Unit NormalizedByInternalStandardPeakHeight by alignment ID=653	FALSE	FALSE	null	null	null	null	null	null	null	13.09	267.19495:9245 268.1983:3260 269.20166:726	50.01373:65 50.02938:39 50.14587:36 50.18473:54 50.21214:52 50.23104:42 50.23889:29 50.30185:29 50.35715:68 50.38223:35 50.38699:36 50.44994:4 50.47807:24 50.51772:89 50.55078:24 50.56187:34 50.62128:15 50.62442:9 50.80556:41 50.81139:23 50.8161:57 51.08001:0 51.12794:11 51.20941:28 51.33565:35 51.49553:67 51.56767:44 51.61001:81 51.62912:19 51.84199:7 51.85588:32 51.95749:94 51.96067:90 52.00152…	0.00176226	0	0	0	0.00210369	0.00183599	0.00207496	0.00197887	0.00205944	0.00191522	0	0	0	0	0	0	0.00311628	0.00272409	0.00297496
435	13.983	268.036	Unknown	[M+FA-H]-	ion correlated with 1654; ion correlated with 495; ion correlated with 2104; adduct linked to 1869_[2M+FA-H]-; found in higher mz's MsMs_1869; found in higher mz's MsMs_495; found in higher mz's MsMs_1654	0.056	TRUE	null	null	null	null	null	null	999	FALSE	FALSE	FALSE	Unit NormalizedByInternalStandardPeakHeight by alignment ID=653	FALSE	FALSE	null	null	null	null	null	null	null	67.99	268.03665:6532 269.04:1577 270.04336:548	50.05763:3 50.08912:2 50.10855:15 50.11543:27 50.18307:17 50.21132:22 50.24579:29 50.35378:10 50.37455:26 50.40031:43 50.41051:29 50.50566:23 50.52692:31 50.56912:10 50.60646:7 50.68752:35 50.69345:29 50.70026:40 50.7049:26 50.7259:0 50.73186:23 50.74107:15 50.74887:15 50.78403:0 50.84304:37 50.85783:29 50.86324:27 50.88463:1 51.02457:11 51.03253:21 51.09219:1 51.09911:21 51.1277:18 51.14447:2 51…	0.00124512	0	0	0	0.00137642	0.00130832	0.0014065	0.00127437	0.00138252	0.00146132	0	0	0	0	0	0	0	0	0
436	13.263	268.036	Unknown	[M-H]-	ion correlated with 497; ion correlated with 2742; ion correlated with 2673; ion correlated with 2634; found in higher mz's MsMs_497; found in higher mz's MsMs_2742; found in higher mz's MsMs_942	0.082	TRUE	null	null	null	null	null	null	999	FALSE	FALSE	FALSE	Unit NormalizedByInternalStandardPeakHeight by alignment ID=653	FALSE	FALSE	null	null	null	null	null	null	null	161.82	268.03604:63894 269.03939:23295 270.04275:3621	49.95816:0 49.96513:4 49.99164:18 49.99693:15 50.0012:10 50.01069:3 50.08741:3 50.23701:6 50.32302:14 50.38386:18 50.40223:2 50.41436:22 50.42648:1 50.43289:14 50.44101:24 50.51957:3 50.5257:25 50.53178:23 50.62296:7 50.62879:15 50.64191:23 50.74239:18 50.75042:30 50.76514:28 50.85408:3 50.85833:8 50.86467:13 50.86914:20 51.06015:13 51.07968:6 51.28535:50 51.2955:34 51.29921:20 51.33101:0 51.3570…	0.0121797	0	0	0	0.012339	0.0121796	0.0125432	0.0119004	0.012315	0.0129811	0	0	0	0	0	0	0	0	0
437	12.164	268.036	Unknown	[M-H]-	ion correlated with 682; ion correlated with 1755; ion correlated with 446; ion correlated with 2427	0.089	TRUE	null	null	null	null	null	null	999	FALSE	FALSE	FALSE	Unit NormalizedByInternalStandardPeakHeight by alignment ID=653	FALSE	FALSE	null	null	null	null	null	null	null	18.36	268.03592:8568 269.03927:453545 270.04263:75195	50.16577:22 50.27896:3 50.28598:16 50.3687:96 50.39956:25 50.60818:42 50.61861:28 50.67007:11 50.83419:19 50.85079:1 50.86589:18 51.01252:34 51.18721:3 51.20052:4 51.3589:2 51.42632:48 51.43798:23 51.47971:15 51.51891:6 51.66974:15 51.76255:33 51.98006:2 52.00923:10 52.15797:21 52.40821:1 52.42435:15 52.51818:8 52.57309:20 52.91259:9 52.95148:17 53.08331:4 53.12691:23 53.17228:1 53.30272:25 53.39…	0.00163316	0	0	0	0.00159626	0.00155094	0.00146233	0.00137284	0.00117445	0.00173934	0	0	0	0	0	0	0	0	0
438	17.843	268.036	Unknown	[M-H]-	found in higher mz's MsMs_492	0.428	TRUE	null	null	null	null	null	null	999	FALSE	FALSE	FALSE	Unit NormalizedByInternalStandardPeakHeight by alignment ID=653	FALSE	FALSE	null	null	null	null	null	null	null	56.04	268.03528:25751 269.03863:7957 270.04199:894	50.05793:51 50.13555:4 50.19576:54 50.3648:53 50.3735:22 50.40012:27 50.40345:28 50.50726:73 50.55802:38 50.60878:20 50.62915:8 50.63556:10 50.6591:33 50.72257:12 50.81689:55 51.31297:9 51.46019:52 51.48915:67 51.50344:51 51.55534:17 51.56379:39 51.56669:40 51.59403:75 51.72044:41 51.83804:36 51.95535:60 52.10953:31 52.15965:12 52.16309:17 52.17456:15 52.25463:62 52.25757:67 52.286:61 52.42178:69…	0.00490881	0	0	0	0.00600069	0.00574232	0.00600986	0.0055985	0.00583108	0.00570627	0.062625	0.103056	0.116593	0	0	0	0	0	0
439	14.837	268.037	Unknown	[M-H]-	ion correlated with 494; found in higher mz's MsMs_494; found in higher mz's MsMs_1484; found in higher mz's MsMs_1466	0.056	TRUE	null	null	null	null	null	null	999	FALSE	FALSE	FALSE	Unit NormalizedByInternalStandardPeakHeight by alignment ID=653	FALSE	FALSE	null	null	null	null	null	null	null	61.3	268.0358:19213 269.03915:91051 270.04251:14722	50.45489:18 50.45829:16 50.59492:13 50.60735:21 51.52146:5 51.70811:2 51.8571:19 51.86505:3 51.8826:1 52.0629:8 52.49419:2 52.49804:3 52.71299:1 52.73232:7 52.83646:9 52.84896:7 52.94073:4 53.44588:5 54.11474:15 54.86674:5 55.04457:4 55.05725:7 55.08338:13 55.45077:1 55.99484:16 55.99915:1 56.13936:6 56.18962:2 56.19763:32 56.29425:2 56.38203:3 56.39009:1 56.49131:12 56.50801:23 56.85624:11 56.92…	0.00366247	0	0	0	0.00321486	0.00305166	0.00293614	0.00273812	0.002812	0.00357988	0	0	0	0	0	0	0	0	0
440	9.374	268.037	Unknown	[M-H]-	ion correlated with 1472; found in higher mz's MsMs_445	0.149	TRUE	null	null	null	null	null	null	999	FALSE	FALSE	FALSE	Unit NormalizedByInternalStandardPeakHeight by alignment ID=653	FALSE	FALSE	null	null	null	null	null	null	null	31.06	268.03687:9309 269.04022:34862 270.04358:5482	49.98131:76 50.0031:55 50.07969:38 50.11076:9 50.17608:6 50.18071:18 50.23477:36 50.32499:36 50.47775:48 50.54374:1 50.64065:13 50.65882:33 50.70304:24 50.72588:14 50.76184:62 50.78854:54 50.88506:15 50.93875:19 50.96018:37 51.10696:20 51.18264:19 51.25132:11 51.31337:41 51.32338:31 51.49153:3 51.52278:16 51.5977:14 51.64002:43 51.64746:29 51.68314:3 51.73496:18 51.79329:17 51.82338:3 51.84945:19…	0.00177457	0	0	0	0.00233127	0.00242991	0.00248676	0.00233316	0.00249775	0.00215732	0	0	0	0	0	0	0.00177442	0.00208369	0.00187751
441	14.583	268.132	Unknown	[M-H]-		0.338	TRUE	null	null	null	null	null	null	999	FALSE	FALSE	FALSE	Unit NormalizedByInternalStandardPeakHeight by alignment ID=653	FALSE	FALSE	null	null	null	null	null	null	null	43.19	268.13199:5245 269.13534:1753 270.1387:145	49.96768:39 50.02668:57 50.03228:49 50.11456:14 50.16408:8 50.19337:31 50.21826:23 50.2947:4 50.393:43 50.42226:1 50.51464:31 50.52536:23 50.55714:29 50.66698:10 50.79766:2 50.91301:18 50.92207:15 51.041:16 51.07917:2 51.10327:56 51.18986:47 51.25377:30 51.26619:16 51.27748:31 51.30564:20 51.60178:2 51.99816:8 52.01979:14 52.03201:21 52.03848:10 52.05352:15 52.07373:16 52.1694:5 52.17767:14 52.20…	0.000999751	0	0	0	0.00128746	0.00116337	0.00122077	0.00115696	0.00136122	0.00110816	0	0	0	0	0	0	0	0	0
442	1.427	268.96	Unknown	[M-H]-		0.204	TRUE	null	null	null	null	null	null	999	FALSE	FALSE	FALSE	Unit NormalizedByInternalStandardPeakHeight by alignment ID=653	FALSE	FALSE	null	null	null	null	null	null	null	72.7	268.95975:22877 269.9631:6341 270.96646:2171	50.07877:20 50.0838:23 50.28836:12 50.47681:32 50.86359:3 50.90084:7 50.93861:28 51.20447:2 51.40219:14 51.76989:29 51.78976:3 51.89777:55 52.35261:3 52.44304:13 52.53206:18 52.59612:14 52.73325:3 52.80078:0 52.85176:11 52.86406:29 53.32307:2 53.62009:1 53.69334:22 54.32844:1 54.36015:10 54.40601:9 54.47097:11 54.5985:6 54.70213:3 54.81456:3 55.2188:3 55.26224:0 55.57476:19 55.91604:15 56.0019:12…	0.00436094	0	0	0	0.005331	0.010305	0.010403	0.00992133	0.0103513	0.00500204	0	0	0	0	0	0	0	0	0
443	11.571	269.043	Unknown	[M-H]-	ion correlated with 1752; found in higher mz's MsMs_1752	0.048	TRUE	null	null	null	null	null	null	999	FALSE	FALSE	FALSE	Unit NormalizedByInternalStandardPeakHeight by alignment ID=653	FALSE	FALSE	null	null	null	null	null	null	null	76.96	269.04294:1019634 270.04629:242722 271.04965:34842	49.96243:1 50.01751:37 50.05333:35 50.07074:74 50.07449:62 50.08847:58 50.10434:39 50.11202:29 50.17727:44 50.19932:30 50.28446:8 50.39295:11 50.43798:1 50.44828:5 50.5452:16 50.55402:19 50.567:37 50.57652:23 50.58293:16 50.58886:20 50.6039:23 50.61166:34 50.62662:41 50.68329:28 50.74318:7 50.7701:25 50.82592:7 50.92332:36 50.94884:13 51.08694:3 51.09417:8 51.24807:46 51.26582:57 51.29043:37 51.2…	0	0	0	0	0	0	0	0	0	0	0	0	0	0	0	0	0	0	0
444	14.809	269.043	Unknown	[M-H]-	found in higher mz's MsMs_2909	0.398	TRUE	null	null	null	null	null	null	999	FALSE	FALSE	FALSE	Unit NormalizedByInternalStandardPeakHeight by alignment ID=653	FALSE	FALSE	null	null	null	null	null	null	null	42.6	269.04376:89269 270.04711:20412 271.05047:9721	49.98967:11 49.99518:9 50.01132:23 50.02126:21 50.07641:5 50.08009:2 50.09761:21 50.137:8 50.16647:13 50.17737:29 50.36101:0 50.46097:57 50.48957:12 50.55344:27 50.55867:15 50.60403:36 50.64051:24 50.67376:4 50.71118:22 50.72973:1 50.75226:15 50.76439:24 50.78936:35 51.14681:37 51.16455:17 51.19622:44 51.26796:45 51.31055:82 51.38929:37 51.42191:16 51.45188:24 51.565:17 51.62675:2 51.72144:25 51.…	0.0170167	0	0	0	0.0233979	0.0202706	0.0216449	0.0211394	0.023075	0.0198734	0.0171045	0.0322905	0.0329356	0	0	0	0.537206	0.540065	0.564182
445	9.486	269.043	Unknown	[M-H]-	ion correlated with 1552; found in higher mz's MsMs_3302; found in higher mz's MsMs_3278; found in higher mz's MsMs_2112; found in higher mz's MsMs_1853; found in higher mz's MsMs_1818; found in higher mz's MsMs_1552	0.401	TRUE	null	null	null	null	null	null	999	FALSE	FALSE	FALSE	Unit NormalizedByInternalStandardPeakHeight by alignment ID=653	FALSE	FALSE	null	null	null	null	null	null	null	76.16	269.04422:246004 270.04757:71236 271.05093:9178	49.94887:6 49.95562:7 50.02407:1 50.16221:0 50.28849:22 50.32316:8 50.44953:10 50.92316:32 51.04024:15 51.06316:28 51.12132:9 51.19938:3 51.23891:21 51.39248:46 51.42403:8 51.43344:20 51.4416:21 51.45418:11 51.52425:4 51.91371:54 52.01523:2 52.06947:34 52.07797:23 52.34914:13 52.38435:20 52.45458:0 52.48415:4 52.55601:11 52.60637:13 52.61745:10 52.73051:31 52.91615:28 52.99275:1 53.119:1 53.17265…	0.046894	0	0	0	0.0536267	0.0493226	0.0501226	0.0478385	0.0474055	0.0503999	0.00809004	0.0135196	0.0148671	0	0	0	0.438408	0.461076	0.413443
446	12.185	269.044	Unknown	[M-H]-	similar chromatogram in higher mz_3246; found in higher mz's MsMs_3246; similar chromatogram in higher mz_2032; found in higher mz's MsMs_2032	0.42	TRUE	null	null	null	null	null	null	999	FALSE	FALSE	FALSE	Unit NormalizedByInternalStandardPeakHeight by alignment ID=653	FALSE	FALSE	null	null	null	null	null	null	null	63.29	269.04391:329171 270.04726:77684 271.05062:9517	49.95658:1 50.15561:11 50.18012:7 50.19725:25 50.31143:4 50.61105:23 50.65213:4 50.65792:2 50.66553:3 50.78979:12 51.0054:27 51.16852:25 51.24702:41 51.26095:47 51.27082:42 51.27479:14 51.44365:10 51.51564:15 51.53806:13 51.68262:15 51.76022:26 51.7636:27 52.07805:33 52.19035:13 52.23139:8 52.27922:41 52.29713:24 52.30371:16 52.36104:9 52.77227:10 53.09548:4 53.14604:26 53.17289:3 53.26799:1 53.2…	0.0627475	0	0	0	0.0802094	0.0683266	0.0739478	0.0706637	0.0742781	0.0726045	0	0	0	0	0	0	0.0357911	0.035051	0.0333328
447	8.785	269.045	Unknown	[M-H]-		0.178	TRUE	null	null	null	null	null	null	999	FALSE	FALSE	FALSE	Unit NormalizedByInternalStandardPeakHeight by alignment ID=653	FALSE	FALSE	null	null	null	null	null	null	null	8.55	269.0444:11906 270.04775:3673 271.05111:527	49.97316:20 49.99065:20 50.08473:26 50.09081:41 50.0937:20 50.32853:22 50.38197:21 50.52403:19 50.53131:24 50.56263:20 50.75616:93 50.90594:35 50.91414:20 50.9724:27 50.99311:28 51.15628:23 51.20953:26 51.24214:28 51.29863:22 51.32412:20 51.36682:20 51.67785:20 51.71733:25 51.76266:51 51.92146:20 51.95183:34 52.028:30 52.04143:24 52.05244:44 52.09439:71 52.18217:34 52.21411:22 52.31575:30 52.3459…	0	0	0	0	0	0	0	0	0	0	0.00235584	0.00396529	0	0	0	0	0	0.00421036	0
448	7.302	269.08	Unknown	[M-H]-	found in higher mz's MsMs_1096; found in higher mz's MsMs_2013; found in higher mz's MsMs_828; found in higher mz's MsMs_802	0.29	TRUE	null	null	null	null	null	null	999	FALSE	FALSE	FALSE	Unit NormalizedByInternalStandardPeakHeight by alignment ID=653	FALSE	FALSE	null	null	null	null	null	null	null	11.71	269.08038:43938 270.08373:7131 271.08709:3894	49.99546:21 50.03498:59 50.08027:43 50.09727:40 50.22178:67 50.2528:66 50.28895:67 50.33823:29 50.38736:57 50.4083:42 50.5477:21 50.55517:8 50.85748:71 50.88729:47 51.01611:14 51.04654:42 51.08403:46 51.1061:43 51.27084:72 51.46162:56 51.46791:74 51.52324:55 51.58764:43 51.61159:73 51.7261:57 51.74693:64 51.77667:28 51.826:43 51.8847:70 52.00375:103 52.01968:67 52.04628:57 52.06624:32 52.37373:60…	0	0	0	0	0	0	0	0	0	0	0	0	0	0.00848298	0.00843019	0.00824382	0	0	0
449	15.276	269.081	Unknown	[M-H]-		0.323	TRUE	null	null	null	null	null	null	999	FALSE	FALSE	FALSE	Unit NormalizedByInternalStandardPeakHeight by alignment ID=653	FALSE	FALSE	null	null	null	null	null	null	null	7.23	269.08047:6755 270.08382:2078 271.08718:172	49.95301:14 49.98494:8 50.00926:26 50.10121:4 50.12488:36 50.23721:1 50.33131:8 50.3938:17 50.42548:15 50.47969:45 50.48469:32 50.54643:18 50.55653:28 50.70068:17 50.70962:10 50.77177:28 50.82851:2 50.862:0 50.87658:34 51.0155:1 51.02217:18 51.04865:5 51.1379:42 51.21924:13 51.2429:28 51.33126:41 51.34663:7 51.44664:2 51.46703:7 51.4893:21 51.57085:2 51.60245:44 51.70433:19 51.77147:1 51.81185:12…	0	0	0	0	0	0	0	0	0	0	0.00133657	0.00259815	0.00252462	0.00606359	0	0.00463639	0	0	0
450	10.002	269.081	Unknown	[M-H]-		0.301	TRUE	null	null	null	null	null	null	999	FALSE	FALSE	FALSE	Unit NormalizedByInternalStandardPeakHeight by alignment ID=653	FALSE	FALSE	null	null	null	null	null	null	null	5.79	269.07898:11460 270.08233:2939 271.08569:889	49.9492:235 49.96393:318 49.96753:319 49.97527:335 49.98308:346 49.99954:244 50.01822:301 50.05038:297 50.05888:279 50.06942:182 50.08347:308 50.11542:258 50.12122:245 50.13791:236 50.14493:218 50.15596:177 50.18893:210 50.19783:188 50.20354:172 50.21947:138 50.22556:145 50.24009:199 50.27587:250 50.28544:247 50.29366:214 50.29712:217 50.30237:203 50.30952:148 50.35963:245 50.36689:240 50.3714:18…	0	0	0	0	0	0	0	0	0	0	0.00226751	0.00336073	0.00307679	0	0	0	0	0	0
451	7.672	270.038	Unknown	[M-H]-		0.197	TRUE	null	null	null	null	null	null	999	FALSE	FALSE	FALSE	Unit NormalizedByInternalStandardPeakHeight by alignment ID=653	FALSE	FALSE	null	null	null	null	null	null	null	15.22	270.03812:18013 271.04147:6689 272.04483:19556	49.95371:15 50.21885:10 50.41712:2 50.57104:17 50.62045:1 50.62406:6 50.64153:12 50.76535:4 50.78266:20 50.79109:11 50.8506:15 50.99514:26 51.1302:14 51.22853:8 51.2382:14 51.41683:21 51.42501:17 51.45056:24 51.45374:8 51.50533:3 51.51326:7 51.62274:13 51.63105:14 51.68289:6 51.8015:7 51.81137:25 51.82663:45 51.84846:50 51.95982:13 52.0827:5 52.08859:6 52.19243:1 52.52174:5 52.61272:18 52.62044:1…	0	0	0	0	0	0	0	0	0	0	0	0	0	0	0	0	0	0	0
452	6.615	270.038	Unknown	[M-H]-		0.416	TRUE	null	null	null	null	null	null	999	FALSE	FALSE	FALSE	Unit NormalizedByInternalStandardPeakHeight by alignment ID=653	FALSE	FALSE	null	null	null	null	null	null	null	27.29	270.03897:8470 271.04232:1265 272.04568:7863	50.02382:6 50.06884:3 50.40198:5 50.46724:1 50.4725:8 50.6548:3 50.70086:19 50.79527:1 51.0008:1 51.36583:21 51.38027:19 51.46933:0 51.4911:12 51.69569:11 51.76736:31 51.77442:40 51.79091:28 51.89708:18 52.03143:33 53.01684:23 53.07956:3 53.10417:3 53.12156:9 53.2852:3 53.2893:4 53.34471:1 53.49677:1 53.53175:5 53.5854:8 53.94144:2 54.05746:17 54.3787:15 54.6904:5 54.70655:17 54.72001:1 54.75177:…	0.0016146	0	0	0	0.00193768	0.00203868	0.002165	0.00198089	0.00183952	0.00167059	0	0	0	0	0	0	0	0	0
453	7.937	271.023	Unknown	[M+K-2H]-	found in higher mz's MsMs_620; adduct linked to 400_[M+Na-2H]-; found in higher mz's MsMs_1671; found in higher mz's MsMs_1700; found in higher mz's MsMs_1166	0.331	TRUE	null	null	null	null	null	null	999	FALSE	FALSE	FALSE	Unit NormalizedByInternalStandardPeakHeight by alignment ID=653	FALSE	FALSE	null	null	null	null	null	null	null	24.82	271.02283:24130 272.02618:9545 273.02954:3344	49.98786:24 50.02877:18 50.06754:20 50.07117:17 50.1094:4 50.11693:14 50.13921:1 50.20682:8 50.25601:28 50.27668:28 50.29663:26 50.30436:18 50.32035:33 50.33313:8 50.52787:13 50.53775:15 50.55043:8 50.58509:3 50.66278:4 50.66742:1 50.68398:11 50.71426:7 50.7452:55 50.74834:61 50.75486:59 50.86047:14 50.86453:18 50.87127:23 50.9418:51 50.9687:48 50.97628:24 51.07229:1 51.11562:29 51.1232:33 51.138…	0.00459967	0	0	0	0.00583264	0.00539605	0.00524084	0.0049674	0.00490892	0.00558769	0	0	0	0.025921	0.0259667	0.0227178	0	0	0
454	7.641	271.023	Unknown	[M-H]-	found in higher mz's MsMs_2534	0.16	TRUE	null	null	null	null	null	null	999	FALSE	FALSE	FALSE	Unit NormalizedByInternalStandardPeakHeight by alignment ID=653	FALSE	FALSE	null	null	null	null	null	null	null	11.01	271.02252:38122 272.02587:15147 273.02923:4845	49.95935:18 49.9797:40 49.98957:11 50.00085:7 50.02312:10 50.02868:21 50.0373:34 50.04413:43 50.05124:43 50.06252:44 50.07131:59 50.07574:43 50.08718:18 50.0909:25 50.09798:32 50.13181:80 50.13828:96 50.14422:106 50.15355:74 50.15907:65 50.16363:29 50.16855:22 50.17332:5 50.19647:11 50.19886:13 50.21735:48 50.22745:44 50.23323:43 50.24126:28 50.25021:13 50.26907:28 50.27557:28 50.28431:23 50.2907…	0	0	0	0	0	0	0	0	0	0	0	0	0	0.00736002	0.00861694	0.00692306	0	0	0
455	14.681	271.06	Unknown	[M-H]-	ion correlated with 123	0.145	TRUE	null	null	null	null	null	null	999	FALSE	FALSE	FALSE	Unit NormalizedByInternalStandardPeakHeight by alignment ID=653	FALSE	FALSE	null	null	null	null	null	null	null	49.37	271.05936:75947 272.06271:22322 273.06607:3515	49.97281:66 49.99763:69 50.12358:29 50.14065:19 50.15827:52 50.19093:20 50.21291:8 50.28914:39 50.31017:15 50.41793:26 50.42425:28 50.44633:8 50.51869:8 50.57667:52 50.60254:16 50.60605:12 50.62148:51 50.62674:45 50.6552:32 50.66595:49 50.68463:39 50.68814:41 50.69452:45 50.76071:1 50.77851:76 50.79002:91 50.87476:31 50.89628:36 50.95423:18 51.01885:38 51.11708:56 51.17336:14 51.22369:50 51.23743…	0.0144773	0	0	0	0.0127205	0.0107078	0.0104249	0.00935515	0.00885797	0.0137053	0	0	0	0	0	0	0	0	0
456	3.818	271.068	Unknown	[M-H]-		0.658	TRUE	null	null	null	null	null	null	999	FALSE	FALSE	FALSE	Unit NormalizedByInternalStandardPeakHeight by alignment ID=653	FALSE	FALSE	null	null	null	null	null	null	null	13.43	271.06766:16660 272.07101:5345 273.07437:1104	49.9489:3 49.96908:5 49.99409:3 50.01676:8 50.02874:6 50.06723:8 50.07705:1 50.11201:17 50.24671:6 50.25508:14 50.25915:14 50.32639:10 50.50178:4 50.51887:8 50.56512:20 50.57366:20 50.64413:36 50.823:12 51.02049:7 51.09142:10 51.13409:26 51.15885:6 51.29104:16 51.31132:7 51.46926:0 51.47452:6 51.68155:7 51.90075:24 52.0772:14 52.15467:31 52.18964:25 52.24267:18 52.40405:4 52.57048:10 52.82616:18 …	0.00317582	0	0	0	0.0038934	0.00356667	0.00366893	0.00334462	0.00348317	0.00297966	0	0	0	0	0	0	0.00338941	0.00456901	0.00470375
457	1.711	271.081	Unknown	[M-H]-	ion correlated with 649; ion correlated with 728; adduct linked to 649_[M+Cl]-; adduct linked to 663_[M+K-2H]-; found in higher mz's MsMs_2506; found in higher mz's MsMs_663; found in higher mz's MsMs_649	0.134	TRUE	null	null	null	null	null	null	999	FALSE	FALSE	FALSE	Unit NormalizedByInternalStandardPeakHeight by alignment ID=653	FALSE	FALSE	null	null	null	null	null	null	null	61.21	271.08041:80491 272.08376:23017 273.08712:4199	49.95548:12 49.97456:11 50.00718:16 50.10899:4 50.15422:10 50.19423:8 50.22712:13 50.23372:8 50.25752:1 50.36231:12 50.51621:31 50.63836:17 50.83005:14 50.86008:19 50.94293:6 50.95491:0 50.9722:7 51.01233:44 51.30565:26 51.48741:16 51.49293:13 51.72388:14 52.04227:7 52.14582:5 52.15778:13 52.16668:9 52.21692:26 52.25842:0 52.31893:6 52.42922:7 52.45643:11 52.78025:6 52.84418:0 52.91825:17 52.9706…	0.0153435	0	0	0	0.0194974	0.0203447	0.0214026	0.0203197	0.0217296	0.0170711	0	0	0	0	0	0	0	0	0
458	8.164	271.154	Unknown	[M-H]-		0.546	TRUE	null	null	null	null	null	null	999	FALSE	FALSE	FALSE	Unit NormalizedByInternalStandardPeakHeight by alignment ID=653	FALSE	FALSE	null	null	null	null	null	null	null	28.76	271.15262:12591 272.15597:2831 273.15933:315	49.95458:0 50.02717:12 50.04367:31 50.05001:6 50.19049:9 50.20509:29 50.24558:0 50.29807:53 50.3082:58 50.33124:22 50.33634:24 50.34072:22 50.37833:10 50.56827:7 50.70495:0 50.71849:20 50.86154:0 50.97674:8 51.22649:26 51.2427:12 51.24666:15 51.38471:1 51.40058:10 51.42897:18 51.54689:19 51.80347:9 51.98417:0 52.08467:8 52.09843:4 52.22799:4 52.25758:0 52.30994:35 52.33167:28 52.37232:0 52.50124:…	0.00240021	0	0	0	0.00308851	0.00286375	0.00306151	0.00315666	0.0028791	0.0026949	0	0.0014996	0.00108453	0	0	0	0.00424545	0.00373961	0.00464266
459	18.081	271.169	Unknown	[M-H]-	ion correlated with 1109; ion correlated with 896; ion correlated with 633; ion correlated with 500; ion correlated with 995; ion correlated with 2861; ion correlated with 731; found in higher mz's MsMs_633; found in higher mz's MsMs_896; found in higher mz's MsMs_1352; found in higher mz's MsMs_821; found in higher mz's MsMs_720; found in higher mz's MsMs_615; found in higher mz's MsMs_500	0.037	TRUE	null	null	null	null	null	null	999	FALSE	FALSE	FALSE	Unit NormalizedByInternalStandardPeakHeight by alignment ID=653	FALSE	FALSE	null	null	null	null	null	null	null	3221.38	271.16852:35520 272.17187:15267 273.17523:1864	50.05205:7 50.07144:3 50.07874:3 50.08335:3 50.1034:2 50.20173:0 50.20515:8 50.23224:9 50.23578:0 50.44503:29 50.55509:7 50.62558:14 50.65385:5 50.68135:12 50.7028:0 50.81343:11 50.84375:10 50.88976:15 50.90236:16 51.04607:13 51.12941:14 51.13787:3 51.18302:2 51.35612:30 51.473:5 51.50193:28 51.57847:4 51.60895:8 51.61229:10 51.65267:28 51.65931:19 51.67761:3 51.68478:6 51.71037:3 51.71918:10 51.…	0.00677085	0	0	0	0.0127634	0.0110156	0.0112195	0.0109177	0.011144	0.0130772	0	0	0	0	0	0	0	0	0
460	1.522	272.992	Unknown	[M+Cl]-	adduct linked to 408_[M+Na-2H]-	0.714	TRUE	null	null	null	null	null	null	999	FALSE	FALSE	FALSE	Unit NormalizedByInternalStandardPeakHeight by alignment ID=653	FALSE	FALSE	null	null	null	null	null	null	null	18.33	272.99139:8107 273.99474:2834 274.9981:869	50.0531:9 50.53613:7 50.62835:8 50.76652:12 50.83537:31 50.85805:0 50.92166:13 50.94447:0 51.1021:6 51.27299:11 51.32512:53 51.33421:25 51.34199:13 51.36042:6 51.57914:3 51.61489:13 51.71526:9 51.83443:13 51.87249:15 52.1624:5 52.27284:9 52.65604:0 52.69763:6 52.84071:13 52.86479:16 52.93428:10 53.19047:8 53.20888:12 53.39241:3 53.43013:10 53.49368:21 54.19784:19 54.41964:10 54.52074:7 54.5793:2 …	0.0015454	0	0	0	0.00218201	0.00422054	0.0043232	0.00405256	0.00427717	0.0018075	0.00184443	0.00358873	0.00771753	0	0.00150209	0.00142875	0	0	0.00186004
461	1.522	274.914	Unknown	[M-H]-	similar chromatogram in higher mz_562	0.383	TRUE	null	null	null	null	null	null	999	FALSE	FALSE	FALSE	Unit NormalizedByInternalStandardPeakHeight by alignment ID=653	FALSE	FALSE	null	null	null	null	null	null	null	10.62	274.91461:8041 275.91796:1166 276.92132:808	50.15779:15 50.50354:6 50.52958:4 50.7922:28 50.82095:10 51.04646:19 51.15607:5 51.39085:9 51.89829:0 52.01846:9 52.3223:18 52.53234:15 52.53951:25 52.58198:2 52.73326:13 52.81876:3 52.84747:23 52.86273:44 52.92405:3 52.99704:0 53.01563:7 53.18695:4 53.35832:1 53.38218:8 53.55393:1 53.87828:1 54.12582:0 54.27473:12 54.36976:17 54.40488:14 54.50896:5 54.75948:34 55.0182:42 55.24312:16 55.29362:1 5…	0	0	0	0	0	0.00132809	0.00131647	0.00128893	0.0012561	0	0	0	0.00136612	0	0.00106924	0	0	0	0
[truncated: 2,881 more rows]
[truncated: 201 more columns]
