# Supplementary material for: Functional divergence of CYP76AKs shapes the chemodiversity of abietane-type diterpenoids in genus Salvia
Source: Nat Commun. 2023 Aug 4;14:4696. doi: 10.1038/s41467-023-40401-y (PMC10403556; doi:10.1038/s41467-023-40401-y)
Supplement: Supplementary file 7 — Supplementary Data 4 [file 41467_2023_40401_MOESM7_ESM.xlsx]

## Sheet: Supplementary Data 4
Supplementary Data 4. Feature table of ATDs fraction (16.5-29.5 min) from Salvia root samples in the negative-ion mode.
Alignment ID	Average Rt(min)	Average Mz	Metabolite name	Adduct type	Post curation result	Fill %	MS/MS assigned	Reference RT	Reference m/z	Formula	Ontology	INCHIKEY	SMILES	Annotation tag (VS1.0)	RT matched	m/z matched	MS/MS matched	Comment	Manually modified for quantification	Manually modified for annotation	Isotope tracking parent ID	Isotope tracking weight number	Total score	RT similarity	Dot product	Reverse dot product	Fragment presence %	S/N average	MS1 isotopic spectrum	MS/MS spectrum	NEG-BLANK-4	NEG-BLANK-7	NEG-BLANK-8	NEG-QC-6	NEG-QC-10	NEG-QC-14	NEG-QC-18	NEG-QC-22	NEG-QC-27	NEG-Salvia-rosmarinus-1	NEG-Salvia-rosmarinus-2	NEG-Salvia-rosmarinus-3	NEG-Salvia-adenophora-1	NEG-Salvia-adenophora-2	NEG-Salvia-adenophora-3	NEG-Salvia-aerea-1	NEG-Salvia-aerea-2	NEG-Salvia-aerea-1-3	NEG-Salvia-circinnata-1
0	20.51	112.985	Unknown	[M-H]-	similar chromatogram in higher mz_696; similar chromatogram in higher mz_813	0.586	TRUE	null	null	null	null	null	null	999	FALSE	FALSE	FALSE	Unit NormalizedByInternalStandardPeakHeight by alignment ID=161	FALSE	FALSE	null	null	null	null	null	null	null	19.98	112.98435:28444 113.9877:1355 114.99106:3615	61.98767:55289 70.99819:1179 72.99121:1370 75.00309:1859 76.98171:1650 78.95863:1449 79.9565:7368 86.97538:4188 87.00674:1027 87.92431:4436 88.93179:2766 88.98528:2489 90.99801:3270 91.02155:1129 96.95902:37689 97.93102:3738 98.95335:2162 99.92451:98315 100.92514:10118 100.93302:6761 101.92336:3432 101.94044:3257 102.94753:3857 102.95682:4374 102.9701:2093 103.91955:7770 104.92631:1880 104.95226:…	0	0	0	0.00511007	0.00487568	0	0.00438219	0.00637798	0.00570909	0	0	0	0.00263519	0	0	0	0	0	0.00417007
1	29.284	117.038	Unknown	[M-H]-		0.124	TRUE	null	null	null	null	null	null	999	FALSE	FALSE	FALSE	Unit NormalizedByInternalStandardPeakHeight by alignment ID=161	FALSE	FALSE	null	null	null	null	null	null	null	308.17	117.0382:44549 118.04155:474 119.04491:1286	61.9884:37198 83.02594:1545 84.01038:5116 89.02503:2273 97.9311:18012 99.92522:461890 100.92718:141784 101.92422:13684 101.94041:13737 102.94022:10366 102.95511:7565 112.98484:122171 113.92467:1678 115.92014:50401	0	0	0	0	0	0	0	0	0	0	0.00883385	0.0104712	0	0	0	0	0	0	0
2	29.267	125.928	Unknown	[M-H]-		0.43	TRUE	null	null	null	null	null	null	999	FALSE	FALSE	FALSE	Unit NormalizedByInternalStandardPeakHeight by alignment ID=161	FALSE	FALSE	null	null	null	null	null	null	null	17.9	125.9279:43829 126.93125:5568 127.93461:2169	61.98805:23825 84.00834:2514 89.02391:215 97.93047:7277 99.92476:187494 100.92839:34183 101.92271:4424 101.94016:5447 102.94387:4331 102.95558:2820 104.9538:1961 112.98432:122044 113.92592:732 113.98795:2881 114.93287:853 115.91961:1710 116.92728:20902 119.93026:6454 119.94004:6877 119.94823:6758 121.02764:1071 124.99787:8711	0	0	0	0	0.00839301	0.00671091	0	0	0.00700856	0.00484207	0.00564536	0.0075834	0	0.00964945	0	0	0	0	0
3	20.51	129.975	Unknown	[M-H]-		0.546	TRUE	null	null	null	null	null	null	999	FALSE	FALSE	FALSE	Unit NormalizedByInternalStandardPeakHeight by alignment ID=161	FALSE	FALSE	null	null	null	null	null	null	null	10.39	129.97409:22852 130.97744:17282 131.9808:1504	61.98767:55289 70.99819:1179 72.99121:1370 75.00309:1859 76.98171:1650 78.95863:1449 79.9565:7368 86.97538:4188 87.00674:1027 87.92431:4436 88.93179:2766 88.98528:2489 90.99801:3270 91.02155:1129 96.95902:37689 97.93102:3738 98.95335:2162 99.92451:98315 100.92514:10118 100.93302:6761 101.92336:3432 101.94044:3257 102.94753:3857 102.95682:4374 102.9701:2093 103.91955:7770 104.92631:1880 104.95226:…	0	0	0	0.00410548	0.00368253	0.00378929	0.00324477	0.00398975	0.00297491	0	0	0	0	0.00350701	0	0	0	0	0.00319876
4	20.504	146.964	Unknown	[M-H]-		0.349	TRUE	null	null	null	null	null	null	999	FALSE	FALSE	FALSE	Unit NormalizedByInternalStandardPeakHeight by alignment ID=161	FALSE	FALSE	null	null	null	null	null	null	null	4.06	146.96356:87404 147.96691:3831 148.97027:2989	61.98767:1767 99.92451:1826 112.98435:290 114.93292:1647 116.92697:37787 117.92754:4411 118.92841:1362 118.94192:1345 125.92787:752 129.97409:1731 132.92273:3113 134.89339:8209 135.89691:772 135.9696:1041 136.89117:2880 144.92183:174 145.92886:1761 145.94868:2321 146.93494:178	0	0	0	0.0157024	0	0.0152159	0.013448	0.0160403	0	0.012213	0.0122766	0.0142919	0	0	0	0	0	0	0
5	20.549	152.994	Unknown	[M-H]-		0.321	TRUE	null	null	null	null	null	null	999	FALSE	FALSE	FALSE	Unit NormalizedByInternalStandardPeakHeight by alignment ID=161	FALSE	FALSE	null	null	null	null	null	null	null	5.22	152.99438:5832 153.99773:365 155.00109:485	61.9882:32504 76.98228:1141 79.95725:5891 86.97625:3926 87.92512:2724 90.99883:1717 96.95966:28099 97.93069:2940 98.95492:1372 99.92494:72924 100.92554:8324 100.93381:3414 101.92452:2555 102.94879:1678 102.95672:1402 102.97096:2337 103.91904:2480 103.92509:1101 104.92702:1346 109.93353:1929 112.9843:10679 114.93314:2478 114.98328:1171 114.99043:1667 115.92027:5149 116.9275:61276 116.97678:2318 11…	0	0	0	0	0	0	0	0	0	0	0	0	0	0	0.00149559	0	0	0	0
6	24.794	152.994	Unknown	[M-H]-		0.197	TRUE	null	null	null	null	null	null	999	FALSE	FALSE	FALSE	Unit NormalizedByInternalStandardPeakHeight by alignment ID=161	FALSE	FALSE	null	null	null	null	null	null	null	51.45	152.99451:38338 153.99786:1905 155.00122:790	61.98827:34593 78.95876:2652 79.95724:7037 86.97594:4880 87.9252:3935 88.93372:2420 90.99879:2490 96.95956:33080 97.93182:3705 98.95617:1840 99.92496:102981 100.92654:12527 100.9352:4861 101.92382:3105 101.94136:3227 102.93307:1065 102.94786:2891 102.97073:2628 103.92008:6562 104.92616:1916 109.93337:2961 112.98502:4905 114.93299:3653 114.98911:3078 115.92024:7771 116.92744:80941 116.97767:2875 1…	0	0	0	0	0	0	0	0	0	0	0	0	0	0	0	0.00633655	0.00826116	0.0070652	0
7	23.064	152.994	Unknown	[M-H]-		0.181	TRUE	null	null	null	null	null	null	999	FALSE	FALSE	FALSE	Unit NormalizedByInternalStandardPeakHeight by alignment ID=161	FALSE	FALSE	null	null	null	null	null	null	null	30.18	152.9939:8098 153.99725:401 155.00061:624	99.92469:4328 112.9843:1777 114.93308:2788 116.92705:70485 117.92823:7514 118.92743:2142 118.94205:2139 119.94516:1017 125.9276:1428 129.97437:2257 134.89345:6461 135.89755:987 135.96893:1276 136.8914:2809 144.92278:696 145.92906:4708 146.93727:1439 146.96388:9339	0	0	0	0	0	0	0	0	0	0.00114278	0	0	0	0	0	0	0	0	0
8	23.598	152.995	Unknown	[M-H]-		0.193	TRUE	null	null	null	null	null	null	999	FALSE	FALSE	FALSE	Unit NormalizedByInternalStandardPeakHeight by alignment ID=161	FALSE	FALSE	null	null	null	null	null	null	null	51.45	152.99557:16241 153.99892:618 155.00228:594	61.98831:20859 79.95738:4354 86.97622:3502 87.92564:1797 88.9335:1250 90.99858:1562 96.95964:21525 97.93072:3229 99.92513:85702 100.92871:13453 101.92465:2427 101.94011:1599 102.95296:2000 102.97121:1878 103.92004:3934 104.92775:1054 109.93239:1814 112.9853:4876 114.93462:3138 114.98788:2293 115.92081:5845 116.92741:64846 116.97738:2218 117.92831:6572 118.99308:5238 119.94711:2732 120.93768:1162 …	0	0	0	0	0	0	0	0	0.00446595	0	0	0	0	0	0	0	0.00377023	0.0033081	0
9	21.605	152.995	Unknown	[M-H]-	ion correlated with 495; similar chromatogram in higher mz_417	0.835	TRUE	null	null	null	null	null	null	999	FALSE	FALSE	FALSE	Unit NormalizedByInternalStandardPeakHeight by alignment ID=161	FALSE	FALSE	null	null	null	null	null	null	null	92.12	152.99405:68797 153.9974:3068 155.00076:1646	61.98796:47927 70.99799:1117 75.00278:1444 76.98143:1290 78.95413:1110 78.95932:4483 79.95676:6569 86.97562:4800 87.924:5364 88.9324:3453 88.98215:1457 90.99705:3568 96.95931:33487 97.93004:4764 98.95505:1710 99.92476:115776 100.92794:17827 101.92577:5239 101.94038:4363 102.92951:1012 102.94881:4796 102.9586:1126 102.9705:2809 103.91878:11036 104.9259:3020 109.93235:1267 112.98444:10869 114.93279…	0	0	0	0.0123596	0.0127289	0.0147394	0.0138038	0.0164869	0.0140342	0.00106073	0.00136002	0.00176895	0.000994263	0.00262199	0.00228089	0.0268288	0.0324728	0.0349743	0.0049451
10	19.473	152.995	Unknown	[M-H]-		0.249	TRUE	null	null	null	null	null	null	999	FALSE	FALSE	FALSE	Unit NormalizedByInternalStandardPeakHeight by alignment ID=161	FALSE	FALSE	null	null	null	null	null	null	null	13.75	152.99475:5504 153.9981:279 155.00146:437	61.98808:38508 75.00397:1121 76.98258:1082 79.95695:8025 86.97581:5421 87.92752:1748 88.93246:2249 90.99883:1864 96.95958:36755 97.93109:2319 98.95631:1626 99.92516:56480 100.92532:5774 100.93363:3786 101.92483:2017 101.94073:1873 102.94942:3161 102.97083:2783 103.91985:5157 104.92706:1562 112.98524:4486 114.93398:2249 114.98737:3950 115.92024:4110 116.92779:46739 116.97932:2764 117.92915:5153 11…	0	0	0	0	0	0	0	0	0	0	0	0	0	0	0	0.00090967	0.00102391	0	0
11	18.217	161.023	Unknown	[M-H]-		0.984	TRUE	null	null	null	null	null	null	999	FALSE	FALSE	FALSE	Unit NormalizedByInternalStandardPeakHeight by alignment ID=161	FALSE	FALSE	null	null	null	null	null	null	null	40.29	161.02274:75820 162.02609:18023 163.02945:2204	57.0347:17100 61.988:7753 75.00263:581 76.98141:680 79.9567:1593 86.97556:975 87.92411:1353 88.93244:713 88.98209:272 90.99685:1194 98.024:1975 99.92465:9921 100.92651:1445 100.93442:1466 101.92376:462 101.93366:598 101.94045:626 102.94845:595 103.91886:970 104.92726:198 115.9192:720 116.97668:1325 117.03288:44174 118.96642:347 118.9917:3094 121.02835:665 122.89307:4828 123.87773:574 124.89063:11…	0	0	0	0.0136213	0.0102829	0.00867713	0.00565046	0.00570836	0.00501937	0.0105564	0.00754792	0.00747235	0.00479325	0.00775	0.00459803	0.00502553	0.011676	0.00480509	0.00548615
12	23.096	163.075	Unknown	[M-H]-	ion correlated with 13; ion correlated with 18; ion correlated with 368	0.024	TRUE	null	null	null	null	null	null	999	FALSE	FALSE	FALSE	Unit NormalizedByInternalStandardPeakHeight by alignment ID=161	FALSE	FALSE	null	null	null	null	null	null	null	1384.46	163.07547:404718 164.07882:71006 165.08218:533282	84.00875:1432 96.95966:4735 98.95455:106 99.92527:6163 100.92649:1471 100.93423:1485 101.92261:1646 101.92977:1692 101.93835:1718 112.98493:955 114.93388:4453 115.92005:2118 116.9276:124612 117.92796:11007 118.92758:3643 122.0368:2230 125.92812:2263 129.97566:2150 132.89993:1535 134.0367:705 134.89397:47405 135.04442:1517 135.89557:4581 135.9705:2366 136.8911:14053 137.01447:4719 137.02454:4592 1…	0	0	0	0	0	0	0	0	0	0	0	0	0	0	0	0	0	0	0
13	23.085	165.091	Unknown	[M-H]-	ion correlated with 12; ion correlated with 18; ion correlated with 368	0.04	TRUE	null	null	null	null	null	null	999	FALSE	FALSE	FALSE	Unit NormalizedByInternalStandardPeakHeight by alignment ID=161	FALSE	FALSE	null	null	null	null	null	null	null	952.1	165.09206:5158 166.09541:562 167.09877:254	61.98806:439 96.95959:561 98.95525:1576 112.98444:197 114.93321:8263 116.92742:276 117.92853:20342 125.92838:4882 129.97527:93 132.92197:16502 134.89365:8194 135.97229:78 136.8913:3704 144.92322:1403 145.92963:145 146.93178:2111 146.9395:2192 146.96411:2332 157.86223:1144 158.97859:492 160.84114:3056 161.83908:845 161.85115:855 162.83815:3275 162.92097:421 163.84428:487 163.95099:36 164.83519:726…	0	0	0	0	0	0	0	0	0	0	0	0	0	0	0	0	0	0	0
14	19.468	173.132	Unknown	[M-H]-		0.084	TRUE	null	null	null	null	null	null	999	FALSE	FALSE	FALSE	Unit NormalizedByInternalStandardPeakHeight by alignment ID=161	FALSE	FALSE	null	null	null	null	null	null	null	373.74	173.13248:7365 174.13583:2159 175.13919:113	87.92442:31894 99.92485:1904 112.98497:4150 114.93264:6250 116.92735:156587 116.9762:24127 117.92829:14702 118.92609:4342 125.92788:1501 129.97449:2152 134.89323:6124 135.9702:5392 136.88853:1931 136.89752:3743 145.92938:9254 146.93805:3031 146.9637:8768 149.91191:8214 151.92157:1742 157.86185:30033 158.9781:13615 159.85971:0 160.84042:2310 161.84576:11350 162.83759:1512 162.91939:2957 163.84306:…	0	0	0	0.00132311	0.00127627	0.00131619	0	0	0	0	0	0	0	0	0	0	0	0	0
15	21.251	179.07	Unknown	[M-H]-	ion correlated with 573; ion correlated with 442; ion correlated with 430; ion correlated with 376	0.141	TRUE	null	null	null	null	null	null	999	FALSE	FALSE	FALSE	Unit NormalizedByInternalStandardPeakHeight by alignment ID=161	FALSE	FALSE	null	null	null	null	null	null	null	12.02	179.07037:9253 180.07372:1985 181.07708:1242	61.98781:1375 79.95618:270 99.92471:62587 102.95446:5617 115.91936:833 122.89288:501 125.87209:1 127.86941:1050 152.99373:99445 164.94879:1548 166.83145:20	0	0	0	0.00166234	0.00157412	0.00154682	0	0	0	0	0	0	0	0	0	0	0	0	0
16	22.082	179.07	Unknown	[M-H]-	ion correlated with 87; ion correlated with 130; ion correlated with 263; similar chromatogram in higher mz_263; similar chromatogram in higher mz_438	0.277	TRUE	null	null	null	null	null	null	999	FALSE	FALSE	FALSE	Unit NormalizedByInternalStandardPeakHeight by alignment ID=161	FALSE	FALSE	null	null	null	null	null	null	null	31.94	179.07027:62474 180.07362:11240 181.07698:2334	112.98547:2681 114.93245:6689 116.92749:142123 117.92767:13575 118.92934:4211 125.92793:2752 129.97423:1422 132.92346:10955 134.89433:10027 135.89372:1605 135.90294:1493 135.96957:3409 136.89165:4399 145.92911:7764 146.937:1502 146.96445:3298 153.86751:3795 155.86241:3170 157.86235:14142 158.9781:5150 159.86079:9866 161.83774:6221 161.84714:6196 162.92216:1257 163.03935:1921 163.84282:3939 163.91…	0	0	0	0.0112237	0.0106174	0.0119441	0.0103427	0.0126841	0.0111588	0.0151703	0.0162372	0.0197873	0	0	0	0	0	0	0
17	24.371	179.107	Unknown	[M-H]-	ion correlated with 944; ion correlated with 918; ion correlated with 217; ion correlated with 143; ion correlated with 341; ion correlated with 881; ion correlated with 345	0.036	TRUE	null	null	null	null	null	null	999	FALSE	FALSE	FALSE	Unit NormalizedByInternalStandardPeakHeight by alignment ID=161	FALSE	FALSE	null	null	null	null	null	null	null	1095.7	179.10652:185298 180.10987:48475 181.11323:3752	61.98828:36064 79.95699:5504 84.00883:2284 86.97637:4233 87.92482:1125 96.95995:24159 97.9316:2724 99.92542:79816 100.92766:8705 101.92443:2222 102.95019:1192 102.97123:2525 103.92072:2198 112.98538:17860 114.93454:2431 114.98936:1277 115.91879:2276 115.92574:1188 116.92797:59322 117.92868:5916 118.926:2008 118.96625:1248 118.9931:3269 119.94736:3627 120.93876:1518 123.90157:1903 125.89875:1495 1…	0	0	0	0	0	0	0	0	0	0	0	0	0	0	0	0	0	0	0
18	23.098	195.102	Unknown	[M-H]-	ion correlated with 13; ion correlated with 12; ion correlated with 368	0.028	TRUE	null	null	null	null	null	null	999	FALSE	FALSE	FALSE	Unit NormalizedByInternalStandardPeakHeight by alignment ID=161	FALSE	FALSE	null	null	null	null	null	null	null	3206.57	195.10217:5458 196.10552:1003 197.10888:313	61.98806:439 96.95959:561 98.95525:1576 112.98444:197 114.93321:8263 116.92742:276 117.92853:20342 125.92838:4882 129.97527:93 132.92197:16502 134.89365:8194 135.97229:78 136.8913:3704 144.92322:1403 145.92963:145 146.93178:2111 146.9395:2192 146.96411:2332 157.86223:1144 158.97859:492 160.84114:3056 161.83908:845 161.85115:855 162.83815:3275 162.92097:421 163.84428:487 163.95099:36 164.83519:726…	0	0	0	0	0	0	0	0	0	0	0	0	0	0	0	0	0	0	0
19	16.8	209.117	Unknown	[M-H]-		0.273	TRUE	null	null	null	null	null	null	999	FALSE	FALSE	FALSE	Unit NormalizedByInternalStandardPeakHeight by alignment ID=161	FALSE	FALSE	null	null	null	null	null	null	null	85.71	209.11678:11729 210.12013:3035 211.12349:1020	61.98764:45842 70.99826:1401 72.99258:1265 75.00232:1781 76.98169:1686 78.95773:1113 79.9567:9620 86.97606:4613 87.92466:4970 88.93311:2063 90.99811:4077 92.91963:1523 96.95906:44417 97.9304:1248 98.95615:2254 99.92434:28398 100.92435:2395 100.93334:2096 101.92207:1411 101.94101:2717 102.94891:5663 102.96881:2910 103.91933:9024 104.92679:3038 112.98425:5030 114.93199:1197 114.98797:3056 115.91693…	0	0	0	0.00210715	0.0019671	0.00217659	0.00218437	0.00234316	0.00199747	0.00324122	0.00335453	0.00380868	0	0	0	0	0	0	0.00150905
20	17.279	211.148	Unknown	[M-H]-		0.064	TRUE	null	null	null	null	null	null	999	FALSE	FALSE	FALSE	Unit NormalizedByInternalStandardPeakHeight by alignment ID=161	FALSE	FALSE	null	null	null	null	null	null	null	1010.19	211.14786:239016 212.15121:74296 213.15457:5479	112.98381:537 114.93417:689 116.92748:13861 117.9277:1494 118.92548:521 118.94186:351 129.97487:1199 134.89233:578 135.97023:713 136.90991:1212 136.92302:912 145.9297:2195 146.93732:839 146.96364:7287 157.86151:5174 158.97757:867 159.85812:3877 160.84058:4426 160.96658:265 161.8455:2804 162.83781:3573 162.9377:152 163.84254:1699 163.92755:955 163.94881:3663 164.83481:1504 164.92619:496 164.94649:…	0	0	0	0	0	0	0	0	0	0.0337316	0.0448442	0.0529082	0	0	0	0	0	0	0
21	21.541	213.054	Unknown	[M-H]-	ion correlated with 910; ion correlated with 28	0.141	TRUE	null	null	null	null	null	null	999	FALSE	FALSE	FALSE	Unit NormalizedByInternalStandardPeakHeight by alignment ID=161	FALSE	FALSE	null	null	null	null	null	null	null	23.97	213.05463:5853 214.05798:6010 215.06134:3580	112.98423:1995 114.93284:4477 116.9274:126366 117.92725:12534 118.92763:4111 125.92834:1429 129.97406:1829 132.92123:7348 134.89305:7722 135.89143:1346 135.90016:1426 135.96948:3050 136.89162:3013 144.92169:1303 145.92906:6586 146.93715:2178 146.96402:2092 152.99457:906 153.86821:2354 158.97772:3897 161.84848:2993 162.92844:1507 162.93947:1167 163.83762:1988 163.8485:2009 163.95131:1499 164.92722…	0	0	0	0.00105152	0	0	0	0	0	0.00942927	0.00940496	0.0115887	0	0	0	0	0	0	0
22	20.741	215.07	Unknown	[M+Na-2H]-	ion correlated with 937; ion correlated with 956; ion correlated with 250; ion correlated with 29; ion correlated with 488; ion correlated with 601; ion correlated with 467; ion correlated with 286; ion correlated with 285; adduct linked to 29_[M+Cl]-	0.173	TRUE	null	null	null	null	null	null	999	FALSE	FALSE	FALSE	Unit NormalizedByInternalStandardPeakHeight by alignment ID=161	FALSE	FALSE	null	null	null	null	null	null	null	98.12	215.07016:12258 216.07351:3676 217.07687:4814	61.98775:15658 79.95586:2054 96.95877:22957 97.92979:2204 98.95518:1152 99.9245:47017 100.92712:7211 101.92281:2584 101.94012:2359 103.91979:3017 104.92506:1005 112.98367:549 115.91925:3044 119.94731:1304 123.90249:1053 129.97391:2466 130.9657:7548 134.89307:1175 134.98738:3185 144.92165:851 146.96375:30011 160.84033:17734 160.96425:1209 160.97478:1270 162.83844:15453 162.98033:5839 164.83513:395…	0	0	0	0.00220218	0.00203669	0.00194472	0.00191144	0.00221903	0.00204061	0.0204977	0.0202286	0.0252222	0	0	0	0	0	0	0
23	21.983	222.089	Unknown	[M-H]-	ion correlated with 356	0.02	TRUE	null	null	null	null	null	null	999	FALSE	FALSE	FALSE	Unit NormalizedByInternalStandardPeakHeight by alignment ID=161	FALSE	FALSE	null	null	null	null	null	null	null	6858.38	222.08868:751850 223.09203:379192 224.09539:42202	84.00898:1222 96.95968:38551 98.95183:1259 98.95925:1217 114.93407:419 116.92759:18291 121.02882:1116 126.88085:2388 128.87793:1577 132.02147:1131 132.86699:1499 132.90013:825 132.92137:5328 134.864:1745 134.89415:38293 135.89467:2428 135.97296:900 136.89131:12898 137.02342:1648 137.89412:959 145.0289:1173 147.03726:2481 147.04698:2285 148.05199:1051 149.02461:1830 153.8685:4479 155.86494:4005 15…	0	0	0	0	0	0	0	0	0	0	0	0	0	0	0	0	0	0	0
24	16.834	223.111	Unknown	[M-H]-		0.076	TRUE	null	null	null	null	null	null	999	FALSE	FALSE	FALSE	Unit NormalizedByInternalStandardPeakHeight by alignment ID=161	FALSE	FALSE	null	null	null	null	null	null	null	186.6	223.11139:23118 224.11474:9523 225.1181:835	61.98808:42020 70.99871:1138 76.98212:1374 79.95675:9119 86.97549:5647 87.92503:3343 88.93348:1757 88.98405:1177 90.99774:3123 96.95931:48118 98.9555:2606 99.92511:23942 100.92651:3383 101.92735:1921 101.94098:1264 102.94899:2166 102.96984:2637 103.91992:5640 104.92793:1744 112.98469:3408 114.9884:3300 115.92066:1801 116.92784:19709 116.9783:2593 117.92901:2582 118.96581:2065 118.9921:6476 119.94…	0	0	0	0	0	0	0	0	0	0	0	0	0	0	0	0	0	0	0
25	23.516	227.144	Unknown	[M-H]-	ion correlated with 420; ion correlated with 348; ion correlated with 132; ion correlated with 192; ion correlated with 297	0.048	TRUE	null	null	null	null	null	null	999	FALSE	FALSE	FALSE	Unit NormalizedByInternalStandardPeakHeight by alignment ID=161	FALSE	FALSE	null	null	null	null	null	null	null	3291.29	227.14307:13469 228.14642:3339 229.14978:381	61.98763:894 79.95609:783 87.92446:57 96.95908:10135 98.95483:236 100.9252:1073 100.93326:1100 118.99197:196 122.89317:216 125.87182:1387 127.86913:904 134.89351:173 136.89091:652 136.90941:237 141.86682:543 152.99472:19 160.84036:13494 162.8374:13564 164.83478:3860 164.94698:1160 170.86966:1408 172.86674:1115 180.89877:228 187.85953:2431 189.85741:1305 192.95741:145 202.94009:77 211.11211:3930 2…	0	0	0	0.00241983	0.00220998	0.00226127	0.0017566	0.00190079	0.00173379	0	0	0	0	0	0	0	0	0	0
26	18.299	227.179	Unknown	[M-H]-		0.064	TRUE	null	null	null	null	null	null	999	FALSE	FALSE	FALSE	Unit NormalizedByInternalStandardPeakHeight by alignment ID=161	FALSE	FALSE	null	null	null	null	null	null	null	521.29	227.17859:147402 228.18194:59144 229.1853:4402	96.95889:982 98.95512:245 146.92825:3266 146.93782:3332 151.92207:417 157.86134:10282 158.97816:2420 159.85829:6374 161.84485:6518 162.94011:719 163.84154:3845 163.9297:1077 163.95056:1405 164.83432:1550 164.92392:2151 164.94449:1383 165.84093:1249 174.95485:11614 175.9686:1499 176.83551:1711 176.96283:908 177.84108:1507 178.83249:1226 178.97701:3336 179.84076:1517 180.9097:1423 181.91579:133 183…	0	0	0	0	0	0	0	0	0	0.0208024	0.0257241	0.0289797	0	0	0	0	0	0	0
27	28.455	228.115	Unknown	[M-H]-	ion correlated with 124	0.076	TRUE	null	null	null	null	null	null	999	FALSE	FALSE	FALSE	Unit NormalizedByInternalStandardPeakHeight by alignment ID=161	FALSE	FALSE	null	null	null	null	null	null	null	1756.41	228.1149:11529 229.11825:2619 230.12161:473	90.99738:2370 96.95919:45458 98.95675:1532 112.98452:6671 114.93362:10848 125.87209:2654 129.97464:2778 132.92062:21556 135.89816:1068 135.97028:6750 136.92307:1032 144.92273:1982 146.92181:2638 146.93686:2692 146.9642:8475 148.96756:1120 158.97816:8475 159.98157:23 160.84076:1033 160.96637:2613 161.84605:15789 162.9341:3049 162.98128:2588 163.84273:12349 163.95201:5896 164.92697:7709 164.94516:9…	0	0	0	0.00207114	0	0	0	0	0	0	0	0	0	0	0	0	0	0	0
28	21.54	229.085	Unknown	[M-H]-	ion correlated with 940; ion correlated with 910; ion correlated with 21	0.185	TRUE	null	null	null	null	null	null	999	FALSE	FALSE	FALSE	Unit NormalizedByInternalStandardPeakHeight by alignment ID=161	FALSE	FALSE	null	null	null	null	null	null	null	131.52	229.08603:10588 230.08938:3446 231.09274:2030	61.98788:2481 99.92488:3465 112.98423:812 114.93284:2608 116.9274:76499 117.92725:7841 118.92763:2792 125.92834:939 127.86937:6 129.97406:1829 132.92123:3394 134.89305:5820 135.89143:1255 135.90016:1370 135.96948:1835 136.89162:1875 144.92169:1242 145.92906:4010 146.93715:1686 146.96402:2490 152.99457:1089 153.86821:1091 158.97772:848 161.84848:699 162.92844:1126 162.93947:968 163.83762:311 163.8…	0	0	0	0.00190224	0.00171626	0.00175335	0.00155503	0.00171505	0.00155864	0.0174497	0.0185584	0.0223844	0	0	0	0	0	0	0
29	20.745	229.086	Unknown	[M+Cl]-	ion correlated with 22; ion correlated with 917; ion correlated with 937; ion correlated with 956; ion correlated with 250; ion correlated with 488; ion correlated with 601; ion correlated with 467; ion correlated with 286; ion correlated with 285; adduct linked to 22_[M+Na-2H]-	0.153	TRUE	null	null	null	null	null	null	999	FALSE	FALSE	FALSE	Unit NormalizedByInternalStandardPeakHeight by alignment ID=161	FALSE	FALSE	null	null	null	null	null	null	null	14.1	229.08496:9737 230.08831:12481 231.09167:2349	61.98775:15383 79.95586:2049 96.95877:23515 97.92979:2174 98.95518:1176 99.9245:46354 100.92712:7104 101.92281:2540 101.94012:2315 103.91979:2975 104.92506:990 112.98367:461 115.91925:2999 119.94731:1261 123.90249:1047 129.97391:2394 130.9657:7459 134.89307:1095 134.98738:3150 144.92165:842 146.96375:29578 160.84033:17269 160.96425:1174 160.97478:1235 162.83844:15013 162.98033:5779 164.83513:3828…	0	0	0	0.00174935	0.00160413	0.00158315	0.00140102	0.00162693	0.00144447	0.0158851	0.0157143	0.0194641	0	0	0	0	0	0	0
30	23.799	241.122	Unknown	[M-H]-	ion correlated with 122; ion correlated with 257	0.064	TRUE	null	null	null	null	null	null	999	FALSE	FALSE	FALSE	Unit NormalizedByInternalStandardPeakHeight by alignment ID=161	FALSE	FALSE	null	null	null	null	null	null	null	1260.43	241.12131:7367 242.12466:1946 243.12802:147	111.94595:216 131.91525:232 132.92175:4 135.96951:212 141.92218:134 157.91743:52 164.94836:859 187.86166:1081 187.87334:919 190.92702:353 195.966:115 206.97118:125 207.92838:568 223.96176:94 225.89583:407 226.91711:152 233.93057:123 235.9243:140 236.92838:139 241.12131:5201	0	0	0	0.00132352	0.00123623	0.00130141	0	0	0	0.000715931	0	0	0	0	0	0	0	0	0
31	18.177	250.062	Unknown	[M-H]-	similar chromatogram in higher mz_161; similar chromatogram in higher mz_949; similar chromatogram in higher mz_959; similar chromatogram in higher mz_50; similar chromatogram in higher mz_160; similar chromatogram in higher mz_631	0.988	TRUE	null	null	null	null	null	null	999	FALSE	FALSE	FALSE	Unit NormalizedByInternalStandardPeakHeight by alignment ID=161	FALSE	FALSE	null	null	null	null	null	null	null	284.2	250.06198:160672 251.06533:43989 252.06869:5600	96.95915:1461 112.98431:118 115.9196:91 122.89458:887 124.9086:261 125.8725:1053 127.8694:1491 158.84537:695 159.85864:205 160.84091:13917 161.02307:1297596 161.84944:927 162.0266:117596 162.83795:16264 164.83514:3711 166.83142:467 170.87177:5655 176.96074:185 184.88013:273 187.85281:4779 187.86688:5149 189.86031:2725 189.8732:2826 190.92725:2149 193.06479:851 197.88853:336 197.90283:354 206.0713…	0	0	0	0.0288653	0.0263042	0.026242	0.0234956	0.0284614	0.026324	0.0270547	0.0253412	0.0264876	0.024931	0.0277994	0.0222596	0.0221853	0.0274658	0.0240693	0.0230124
32	19.981	251.106	Unknown	[M-H]-	ion correlated with 68	0.189	TRUE	null	null	null	null	null	null	999	FALSE	FALSE	FALSE	Unit NormalizedByInternalStandardPeakHeight by alignment ID=161	FALSE	FALSE	null	null	null	null	null	null	null	1321.17	251.10721:5824 252.11056:2418 253.11392:268	99.92471:2227 112.98491:609 114.93281:1171 116.92728:24739 117.92735:2102 118.92754:1120 118.94331:1257 125.92779:55 129.97382:1555 132.92145:1090 135.96968:462 144.92366:675 145.92897:1940 146.93672:846 146.96371:5724 153.86845:610 155.86302:793 157.86195:7702 158.97937:1972 159.86037:5293 160.84045:4379 161.84581:3386 162.8376:4681 162.92441:566 162.93851:370 163.84244:2345 163.95204:663 164.92…	0	0	0	0.0010463	0	0	0	0	0	0	0	0	0	0	0	0	0	0	0
33	21.095	253.092	Unknown	[M-H]-		0.365	TRUE	null	null	null	null	null	null	999	FALSE	FALSE	FALSE	Unit NormalizedByInternalStandardPeakHeight by alignment ID=161	FALSE	FALSE	null	null	null	null	null	null	null	45.84	253.09154:12830 254.09489:2674 255.09825:496	61.98795:52396 75.00333:1445 76.98136:1582 79.95678:6613 86.97545:4894 87.92422:5464 88.93204:3333 88.98258:1601 89.02354:2184 90.99728:3719 96.95911:36303 97.93096:4092 98.95608:1132 99.92479:110872 100.92789:18488 101.92368:3618 101.94088:3790 102.94846:5245 102.95967:1061 102.97025:2693 103.9194:9808 104.92723:2764 104.9564:1075 109.93272:1168 112.98479:16963 114.93272:4351 114.98714:4541 115.…	0	0	0	0.00230492	0.00220311	0.00236419	0.00221928	0.00285922	0.00237148	0	0	0	0	0.0039755	0.00354825	0.00364733	0.00407312	0.00310739	0.00224944
34	20.036	253.216	Unknown	[M-H]-	ion correlated with 530	0.574	TRUE	null	null	null	null	null	null	999	FALSE	FALSE	FALSE	Unit NormalizedByInternalStandardPeakHeight by alignment ID=161	FALSE	FALSE	null	null	null	null	null	null	null	486.74	253.21609:40907 254.21944:14058 255.2228:1386	112.98473:139 114.93301:2206 116.92708:51942 117.92868:4663 118.92691:1753 125.92696:226 129.97423:896 135.96957:1302 136.91125:1695 144.9231:596 145.92995:3237 146.93591:1113 146.9642:2135 157.86153:12663 158.97766:4407 159.85901:8007 161.84438:5317 162.9221:935 163.83975:3611 163.84819:3615 163.95009:947 164.92715:2185 165.8391:1331 165.93051:466 166.92737:604 174.95415:36345 175.96509:2379 176…	0	0	0	0.00734905	0.00729389	0.00795057	0.00686615	0.00791252	0.00692452	0.000915234	0.00107434	0	0.00214775	0.00677037	0.00612291	0	0	0	0.0024299
35	21.51	255.232	Unknown	[M-H]-		0.956	TRUE	null	null	null	null	null	null	999	FALSE	FALSE	FALSE	Unit NormalizedByInternalStandardPeakHeight by alignment ID=161	FALSE	FALSE	null	null	null	null	null	null	null	96.66	255.23157:57119 256.23492:14272 257.23828:1197	61.98777:2481 99.92471:3465 112.98441:873 114.93342:2914 116.92715:82248 117.92739:8365 118.92488:2924 118.93381:3000 125.92792:1004 129.97507:1830 134.89304:5989 135.89365:1273 135.90385:1452 135.96939:1984 136.89201:2069 144.92183:1298 145.9296:4399 146.93697:1850 146.96397:2490 153.866:1272 155.86536:437 157.86293:558 158.97752:1083 159.98291:746 161.84756:1028 162.91928:950 162.93906:1349 163…	0	0	0	0.0102617	0.0102428	0.0109318	0.00979216	0.0116313	0.0110139	0.00198984	0.00182981	0.00219837	0	0.0078649	0	0.00541947	0.00622967	0.00522371	0.00416484
36	23.658	255.232	Unknown	[M-H]-	similar chromatogram in higher mz_642	0.554	TRUE	null	null	null	null	null	null	999	FALSE	FALSE	FALSE	Unit NormalizedByInternalStandardPeakHeight by alignment ID=161	FALSE	FALSE	null	null	null	null	null	null	null	58.84	255.23128:28100 256.23463:6049 257.23799:525	61.988:40237 75.00182:1229 76.98177:1377 78.9585:1280 79.95618:6619 86.97567:4976 87.92416:7140 88.93202:3882 88.98289:1021 90.99688:3193 96.95908:32036 97.93033:4738 98.95634:1719 99.92458:127312 100.92813:20824 101.92374:4295 101.93304:1592 101.94112:4877 102.92953:1364 102.94901:5601 102.97056:2726 103.91916:11494 104.92553:3145 109.93355:1319 112.98426:9009 114.93307:4123 114.98705:3897 115.9…	0	0	0	0.00504822	0.00481288	0.00541871	0.00469855	0	0	0.00126622	0.00121955	0.00164079	0	0.00499108	0	0.00849244	0.010695	0.00837895	0.00393513
37	27.362	255.232	Unknown	[M-H]-		0.249	TRUE	null	null	null	null	null	null	999	FALSE	FALSE	FALSE	Unit NormalizedByInternalStandardPeakHeight by alignment ID=161	FALSE	FALSE	null	null	null	null	null	null	null	182.82	255.23207:22762 256.23542:3584 257.23878:500	98.95499:102 112.98452:1635 114.93336:3298 116.92711:76320 117.9279:8570 118.92712:2387 118.94266:2446 125.9283:1824 129.97449:784 132.92139:4730 134.89322:2657 135.89392:155 135.90234:92 135.97183:1586 136.89131:1247 144.9213:694 145.92958:5149 146.92049:862 146.93605:848 146.96402:2113 151.92267:848 157.86266:6355 157.92989:2036 158.97653:2529 159.85667:4914 161.84654:3529 162.92058:879 163.838…	0	0	0	0.00408934	0.00465122	0.00516703	0.00438808	0	0	0	0	0	0	0.00614833	0	0	0	0	0
38	17.243	257.154	Unknown	[M-H]-	ion correlated with 52	0.064	TRUE	null	null	null	null	null	null	999	FALSE	FALSE	FALSE	Unit NormalizedByInternalStandardPeakHeight by alignment ID=161	FALSE	FALSE	null	null	null	null	null	null	null	247.14	257.15298:6846 258.15633:1806 259.15969:471	112.98479:2318 114.93233:1408 116.92746:70227 117.92746:7045 118.92867:2011 118.94324:2130 123.87873:527 129.97456:1788 134.89406:1583 136.90916:2446 136.92101:1833 145.92896:6774 146.93732:5862 146.96362:10656 157.86201:27447 159.85785:18608 160.84068:4426 160.965:1056 161.84596:11671 162.83757:1761 163.84277:7563 163.9267:6251 163.95018:790 164.83473:1504 164.92195:7432 164.93062:7442 164.94633…	0	0	0	0	0	0	0	0	0	0.000966139	0	0	0	0	0	0	0	0	0
39	24.499	259.096	Unknown	[M-H]-	ion correlated with 962; ion correlated with 618; ion correlated with 439; ion correlated with 473; similar chromatogram in higher mz_282	0.133	TRUE	null	null	null	null	null	null	999	FALSE	FALSE	FALSE	Unit NormalizedByInternalStandardPeakHeight by alignment ID=161	FALSE	FALSE	null	null	null	null	null	null	null	56.64	259.09521:8283 260.09856:2616 261.10192:373	61.98791:10030 79.9564:3179 89.02412:1629 96.95895:66209 97.93059:2144 98.95591:3376 99.92458:52059 100.92717:9503 101.92493:1893 101.94061:3615 102.95515:1007 103.91925:5388 104.92734:1308 105.93528:2676 107.95054:2986 111.9454:3027 112.98399:13248 114.93274:14642 114.9892:2100 115.91907:5478 116.92711:372896 117.92757:36188 118.01513:1273 118.92727:12382 119.94576:2719 121.94336:1784 122.893:13…	0	0	0	0.00148806	0.00128985	0	0	0	0	0	0	0	0	0	0	0	0	0	0
40	19.983	263.106	Unknown	[M-H]-	ion correlated with 32; ion correlated with 68	0.133	TRUE	null	null	null	null	null	null	999	FALSE	FALSE	FALSE	Unit NormalizedByInternalStandardPeakHeight by alignment ID=161	FALSE	FALSE	null	null	null	null	null	null	null	662.53	263.10651:6904 264.10986:2931 265.11322:762	99.92459:1898 112.98419:1800 114.93255:1525 116.92701:43256 117.92751:3913 118.92815:1483 119.94552:762 125.92861:541 129.97363:1995 132.92203:2364 134.89311:758 135.96983:821 136.8907:890 136.909:747 145.92947:3276 146.93747:1713 146.96367:7069 157.86208:5821 157.96912:376 158.97704:1095 160.84039:2438 161.84451:3015 162.83748:1743 162.9398:169 163.84219:2611 163.95033:651 164.92551:223 164.9465…	0	0	0	0	0	0	0	0	0	0	0	0	0	0	0	0	0	0	0
41	22.287	265.123	Unknown	[M-H]-		0.173	TRUE	null	null	null	null	null	null	999	FALSE	FALSE	FALSE	Unit NormalizedByInternalStandardPeakHeight by alignment ID=161	FALSE	FALSE	null	null	null	null	null	null	null	4772.52	265.12265:28219 266.126:9270 267.12936:957	61.98817:8576 79.95739:615 97.92991:941 99.92471:12718 100.92403:3164 100.93391:3250 101.92231:931 101.94093:1087 102.95663:1085 103.91948:1228 104.92721:527 112.98437:4370 114.98702:77 115.9195:367 116.92724:4877 117.9276:1083 119.94644:1355 122.89258:1315 125.87276:5841 127.87037:2883 129.97447:4499 130.96538:2776 134.89342:1945 134.98592:1197 144.92229:1049 146.96417:14562 158.84644:840 160.84…	0	0	0	0.00506964	0.00345837	0.00281626	0.00230967	0.00395219	0	0	0	0	0	0	0	0	0	0	0
42	23.349	267.138	Unknown	[M-H]-		0.084	TRUE	null	null	null	null	null	null	999	FALSE	FALSE	FALSE	Unit NormalizedByInternalStandardPeakHeight by alignment ID=161	FALSE	FALSE	null	null	null	null	null	null	null	3272.8	267.13821:71013 268.14156:15959 269.14492:8452	61.9882:3548 79.95707:766 97.92911:434 99.92533:8411 100.92745:2129 101.93974:352 103.91985:443 115.92065:600 122.89331:1668 125.8729:5410 127.87081:2896 129.97461:986 130.96617:2507 134.98817:527 146.96449:3673 158.84819:1001 160.84131:24606 160.96944:730 162.83847:22217 162.9827:1072 164.83627:5282 176.83777:512 178.83293:437 191.94518:962 197.90221:613 219.84517:912 225.92563:2007 251.10715:15…	0	0	0	0	0	0	0	0	0	0	0	0	0	0	0	0	0	0	0
43	22.572	267.174	Unknown	[M-H]-	ion correlated with 303	0.064	TRUE	null	null	null	null	null	null	999	FALSE	FALSE	FALSE	Unit NormalizedByInternalStandardPeakHeight by alignment ID=161	FALSE	FALSE	null	null	null	null	null	null	null	1515.43	267.17374:7430 268.17709:2459 269.18045:1279	61.98802:42509 75.00383:1762 76.98239:1952 79.9565:7289 86.97555:3318 87.92459:5652 88.93214:4132 88.98441:1044 89.0229:1265 90.99735:3201 96.95915:31643 97.93021:4982 98.95496:2053 99.92465:131067 100.92604:16774 100.93387:6876 101.92336:3753 101.94057:4833 102.949:5156 102.97039:1844 103.92019:10755 104.92677:3261 109.93427:1960 112.98488:8518 114.93381:3956 114.98795:2533 115.91952:11885 116.9…	0	0	0	0.00133476	0.00129016	0.00132318	0.00117605	0	0	0	0	0	0	0	0	0	0	0	0
44	21.068	267.231	Unknown	[M-H]-	ion correlated with 580	0.201	TRUE	null	null	null	null	null	null	999	FALSE	FALSE	FALSE	Unit NormalizedByInternalStandardPeakHeight by alignment ID=161	FALSE	FALSE	null	null	null	null	null	null	null	342.66	267.23181:10519 268.23516:2699 269.23852:433	61.98795:52396 75.00333:1445 76.98136:1582 79.95678:6613 86.97545:4894 87.92422:5464 88.93204:3333 88.98258:1601 89.02354:2184 90.99728:3719 96.95911:36303 97.93096:4092 98.95608:1132 99.92479:110872 100.92789:18488 101.92368:3618 101.94088:3790 102.94846:5245 102.95967:1061 102.97025:2693 103.9194:9808 104.92723:2764 104.9564:1075 109.93272:1168 112.98479:16963 114.93272:4351 114.98714:4541 115.…	0	0	0	0.00188977	0.00184723	0.00207691	0.0016086	0.00201307	0.00177119	0	0	0	0	0.00145063	0	0	0	0	0
45	28.729	269.131	Unknown	[M-H]-		0.39	TRUE	null	null	null	null	null	null	999	FALSE	FALSE	FALSE	Unit NormalizedByInternalStandardPeakHeight by alignment ID=161	FALSE	FALSE	null	null	null	null	null	null	null	41.9	269.13077:11280 270.13412:1462 271.13748:563	97.93079:2762 99.92487:834 100.92812:13563 119.9473:1413 134.89343:8804 135.89517:776 136.89082:3404 146.96507:24681 174.95581:2282 179.93474:106 183.01039:2191 199.85304:1839 218.86049:297 233.93443:212 236.92719:394 243.89822:1329 252.91675:1303 269.13126:1568	0	0	0	0	0	0	0	0	0	0	0	0	0	0.00286465	0.00248053	0.00179836	0.00226483	0	0.00283558
46	22.137	269.153	Unknown	[M-H]-		0.108	TRUE	null	null	null	null	null	null	999	FALSE	FALSE	FALSE	Unit NormalizedByInternalStandardPeakHeight by alignment ID=161	FALSE	FALSE	null	null	null	null	null	null	null	455.32	269.15582:13333 270.15917:157488 271.16253:24996	61.988:1154 99.92493:1073 101.92169:1360 112.98521:829 117.92837:767 130.96628:377 134.89381:2374 135.89496:379 136.89185:1515 152.99541:4530 164.04654:13 179.0699:254 182.0372:879 204.95773:449 213.09306:1156 227.10721:14100 228.10831:1974 228.12108:1898 231.9326:310 231.94823:248 233.15233:6117 241.11978:507 253.12639:236 254.16861:1191 255.13863:168 265.12878:1303 265.14975:444 267.13971:1810 …	0	0	0	0	0	0	0	0	0	0	0	0	0	0	0	0	0	0	0
47	20.113	271.169	Unknown	[M-H]-		0.116	TRUE	null	null	null	null	null	null	999	FALSE	FALSE	FALSE	Unit NormalizedByInternalStandardPeakHeight by alignment ID=161	FALSE	FALSE	null	null	null	null	null	null	null	117.99	271.16946:7181 272.17281:3279 273.17617:403	96.95922:15584 98.95609:434 111.94646:763 118.0147:279 132.92241:340 134.89388:12010 136.89101:4041 136.90955:3942 141.92245:113 157.86194:821 158.97749:1927 159.85881:823 159.97864:480 161.9276:25 164.92686:2893 164.94913:1325 166.92424:213 168.83461:34 170.83325:145 172.83185:258 174.95467:11066 175.96419:143 178.94922:519 178.97691:169 179.93684:20 180.97307:157 187.85887:995 187.87167:773 189…	0	0	0	0	0	0	0	0	0	0	0	0	0	0	0	0	0	0	0
48	23.843	271.17	Unknown	[M-H]-	ion correlated with 159; ion correlated with 943; ion correlated with 998; ion correlated with 496; ion correlated with 952; ion correlated with 978; ion correlated with 996; ion correlated with 730; ion correlated with 187; ion correlated with 1005	0.149	TRUE	null	null	null	null	null	null	999	FALSE	FALSE	FALSE	Unit NormalizedByInternalStandardPeakHeight by alignment ID=161	FALSE	FALSE	null	null	null	null	null	null	null	589.56	271.17023:8688 272.17358:2531 273.17694:313	79.95669:132 97.9304:543 99.92467:6969 100.92534:2460 100.93248:2455 101.92381:236 101.94038:199 103.91925:361 115.91989:986 116.92713:2312 117.92754:682 119.94512:506 129.97487:401 132.92154:79 134.98752:352 144.92175:1304 160.96512:173 160.97696:194 168.94536:34 177.96539:10 178.97635:1 179.06891:1939 180.91716:10 187.86461:822 187.8752:959 189.87154:1112 192.95978:52 197.90364:464 198.8069:30 …	0	0	0	0.00156086	0.00139422	0.00131192	0	0	0	0.00235833	0.00222879	0.00255935	0	0	0	0	0	0	0
49	27.94	271.227	Unknown	[M-H]-	similar chromatogram in higher mz_852	0.823	TRUE	null	null	null	null	null	null	999	FALSE	FALSE	FALSE	Unit NormalizedByInternalStandardPeakHeight by alignment ID=161	FALSE	FALSE	null	null	null	null	null	null	null	216.68	271.22638:7326 272.22973:1697 273.23309:287	61.98788:43359 70.99859:1019 75.00296:1872 76.98188:1542 79.95676:7528 83.93045:1107 86.9753:5169 87.92449:8886 88.93233:6915 90.99809:3275 92.91994:1078 96.95911:34763 97.93056:6240 98.95446:2216 99.92477:142613 100.92549:16226 100.93407:7008 101.92477:6179 101.93977:7372 102.93215:1516 102.94804:8187 102.97024:2329 103.91934:16810 104.92699:4855 109.93304:2374 112.98464:7277 114.93301:4684 114.…	0	0	0	0.00369551	0.00347473	0.00369585	0.00313447	0.00414792	0.00339247	0.00502522	0.00575988	0.00667252	0.0020371	0.00208913	0.00206439	0.0136084	0.0213535	0.0165139	0.00254009
50	18.18	273.149	Unknown	[M-H]-		0.161	TRUE	null	null	null	null	null	null	999	FALSE	FALSE	FALSE	Unit NormalizedByInternalStandardPeakHeight by alignment ID=161	FALSE	FALSE	null	null	null	null	null	null	null	609.27	273.14807:8890 274.15142:3471 275.15478:734	96.95915:2475 112.98431:171 115.9196:47 116.92715:2099 122.89458:616 124.9086:214 125.8725:253 127.8694:980 157.86166:1160 158.84537:614 158.97702:263 159.85864:859 160.84091:11754 161.02307:1297465 161.84944:1404 162.0266:117538 162.83795:14385 164.83514:3226 166.83142:423 170.87177:5654 174.95462:127 176.96074:987 178.97609:918 184.88013:278 187.85281:4798 187.86688:5460 189.86031:2873 189.8732…	0	0	0	0.0015972	0.00138661	0.00152741	0.0012856	0.00160806	0.00143344	0.00400329	0.0042943	0.00537954	0	0	0	0	0	0	0
51	22.501	273.185	Unknown	[M-H]-		0.088	TRUE	null	null	null	null	null	null	999	FALSE	FALSE	FALSE	Unit NormalizedByInternalStandardPeakHeight by alignment ID=161	FALSE	FALSE	null	null	null	null	null	null	null	624.58	273.1846:8901 274.18795:3470 275.19131:642	59.01328:2433 61.98806:42855 75.00375:1906 76.98171:1527 79.95696:7565 83.93043:1148 86.97523:4305 87.04503:1369 87.92477:6175 88.93304:3870 88.98282:1187 89.02428:1438 90.99709:3356 92.91962:1066 96.95923:33807 97.93047:5022 98.02505:1239 98.95491:1949 99.92482:124182 100.92584:14125 100.93455:5861 101.92426:4807 101.94002:4630 102.94814:5029 102.95803:1213 102.97141:2215 103.91951:12440 104.927…	0	0	0	0.00159904	0.0014979	0.00143191	0	0	0	0	0	0	0	0	0	0	0	0	0
52	17.224	275.164	Unknown	[M-H]-	ion correlated with 38	0.06	TRUE	null	null	null	null	null	null	999	FALSE	FALSE	FALSE	Unit NormalizedByInternalStandardPeakHeight by alignment ID=161	FALSE	FALSE	null	null	null	null	null	null	null	745.06	275.16531:6581 276.16866:1052 277.17202:532	112.98462:3600 114.93573:2747 116.92752:70227 117.92915:7051 118.92707:2084 118.9416:2078 129.97496:2261 134.89487:1583 136.90855:2283 136.92662:1602 145.92932:6774 146.93727:5862 146.96347:10656 151.92157:2016 157.86145:27447 158.97821:11172 159.8591:18736 160.84073:4426 160.9671:1007 161.84538:11671 162.83768:3573 163.84186:7563 163.9288:6251 163.95163:2353 164.83455:1504 164.92091:10107 164.93…	0	0	0	0	0	0	0	0	0	0.000928755	0.0011067	0.0013631	0	0	0	0	0	0	0
53	17.91	275.2	Unknown	[M-H]-		0.092	TRUE	null	null	null	null	null	null	999	FALSE	FALSE	FALSE	Unit NormalizedByInternalStandardPeakHeight by alignment ID=161	FALSE	FALSE	null	null	null	null	null	null	null	555.04	275.2005:5368 276.20385:2211 277.20721:812	96.95922:29372 98.9551:1219 112.98481:2361 114.93343:2749 116.9274:73032 117.92431:7006 117.93285:7010 118.92457:1888 118.9323:1858 119.94578:716 129.97433:2008 134.89391:1823 135.97185:3082 136.89195:2476 136.90836:1409 136.92232:767 145.92937:6100 146.93724:2938 146.96336:2221 157.86203:23392 158.97845:11569 159.86119:15137 160.96663:625 161.8445:9527 163.84262:6641 163.92705:4136 163.95004:241…	0	0	0	0.000964355	0	0	0	0	0	0.0216387	0.0242477	0.0293316	0	0	0	0	0	0	0
54	21.276	277.085	Unknown	[M-H]-		0.084	TRUE	null	null	null	null	null	null	999	FALSE	FALSE	FALSE	Unit NormalizedByInternalStandardPeakHeight by alignment ID=161	FALSE	FALSE	null	null	null	null	null	null	null	790.1	277.08539:545697 278.08874:177232 279.0921:17449	61.98819:12622 79.95718:2447 97.93189:1031 99.92485:31623 100.92635:5758 101.94061:1712 103.91922:1960 115.9212:2172 116.92719:4443 122.89502:2500 125.87355:9206 127.87096:4048 129.97481:1615 130.96552:5255 146.92043:917 146.93677:983 146.96445:15206 152.99403:2537 157.96922:34 158.84625:605 160.84062:11427 160.96211:868 160.97453:984 162.83818:9047 162.98169:2344 164.83568:2719 164.95096:1481 17…	0	0	0	0	0	0	0	0	0	0	0	0	0	0	0	0	0	0	0
55	19.508	277.216	Unknown	[M-H]-		0.936	TRUE	null	null	null	null	null	null	999	FALSE	FALSE	FALSE	Unit NormalizedByInternalStandardPeakHeight by alignment ID=161	FALSE	FALSE	null	null	null	null	null	null	null	130.26	277.21582:95559 278.21917:10213 279.22253:1368	96.95901:45853 112.98499:4266 114.93367:6165 116.92725:157281 117.92777:14533 118.92889:4348 125.92796:1519 135.96518:6524 135.97235:5262 136.89091:3962 136.91063:2093 136.92285:1117 145.92848:9528 157.86127:29856 158.97755:14033 159.85886:17974 161.04446:1213 161.83943:11985 161.85101:11962 162.93501:2598 163.83998:8364 163.84993:8371 163.9263:4411 163.94688:3233 164.93277:7384 166.92564:3202 16…	0	0	0	0.0171675	0.0162044	0.0175377	0.0163487	0.0195853	0.0189946	0.00136558	0.00156934	0.0022088	0.00178267	0.0132363	0.00993467	0.00114116	0	0.00126201	0.0107417
56	19.863	277.216	Unknown	[M-H]-	similar chromatogram in higher mz_691	0.582	TRUE	null	null	null	null	null	null	999	FALSE	FALSE	FALSE	Unit NormalizedByInternalStandardPeakHeight by alignment ID=161	FALSE	FALSE	null	null	null	null	null	null	null	115.15	277.2157:118645 278.21905:45157 279.22241:5115	61.98787:62486 72.9927:1316 75.00292:1554 76.98186:1375 78.95789:1837 79.95663:7070 86.97513:4622 87.92477:5439 88.93243:2924 88.98533:2579 89.02353:1559 90.99731:3826 92.91978:1131 96.95923:41888 97.93085:3573 98.95428:2276 99.92477:89778 100.92648:11841 100.93402:5215 101.02354:1252 101.92133:2090 101.92741:1257 101.94131:2789 102.94955:5096 102.95877:3047 102.97079:2337 103.91887:9142 104.9269…	0	0	0	0.0213151	0.0204744	0.0227623	0.0205934	0.0221708	0.0210229	0	0	0	0.00849862	0.0161281	0.0142838	0.00529085	0.0067492	0.00527702	0.0113729
57	22.52	277.216	Unknown	[M-H]-		0.345	TRUE	null	null	null	null	null	null	999	FALSE	FALSE	FALSE	Unit NormalizedByInternalStandardPeakHeight by alignment ID=161	FALSE	FALSE	null	null	null	null	null	null	null	70.31	277.21582:30717 278.21917:5909 279.22253:21858	96.95915:19492 98.95715:446 112.98476:5074 114.93286:10068 116.92705:262494 117.92716:25661 118.92577:6879 118.94117:6961 125.92778:3295 129.97475:1551 132.92171:22425 134.89351:23108 135.89796:2634 135.97043:6457 136.89157:9101 136.90843:8524 144.92159:1134 145.93008:14376 146.92487:2355 146.93715:2326 146.96416:9558 153.86874:7240 157.86227:22422 158.978:12280 159.85953:13841 161.84631:8274 162…	0	0	0	0.00551849	0	0	0	0.00714551	0.00563472	0	0	0	0	0	0.0103386	0	0	0	0
58	22.694	277.216	Unknown	[M-H]-		0.273	TRUE	null	null	null	null	null	null	999	FALSE	FALSE	FALSE	Unit NormalizedByInternalStandardPeakHeight by alignment ID=161	FALSE	FALSE	null	null	null	null	null	null	null	142.45	277.21613:37555 278.21948:9339 279.22284:15414	157.86182:9022 159.8595:6345 161.83807:4308 161.84746:4302 163.83571:3524 163.84621:3604 179.84109:1448 187.8743:1497 190.92587:1250 195.8101:54817 197.80666:78959 199.80371:33954 201.79965:5924 203.83266:1203 221.94925:1140 239.90227:2647 259.93402:1535	0	0	0	0.00674689	0.00885822	0.00859039	0.00674275	0.00672099	0.00648633	0	0	0	0.00329902	0.0122726	0.00859527	0	0	0	0.00350252
59	21.093	277.216	Unknown	[M-H]-	similar chromatogram in higher mz_649; similar chromatogram in higher mz_634; similar chromatogram in higher mz_713	0.831	TRUE	null	null	null	null	null	null	999	FALSE	FALSE	FALSE	Unit NormalizedByInternalStandardPeakHeight by alignment ID=161	FALSE	FALSE	null	null	null	null	null	null	null	84.44	277.21619:83597 278.21954:29701 279.2229:6958	61.98795:52396 75.00333:1445 76.98136:1582 79.95678:6613 86.97545:4894 87.92422:5464 88.93204:3333 88.98258:1601 89.02354:2184 90.99728:3719 96.95911:36303 97.93096:4092 98.95608:1132 99.92479:110872 100.92789:18488 101.92368:3618 101.94088:3790 102.94846:5245 102.95967:1061 102.97025:2693 103.9194:9808 104.92723:2764 104.9564:1075 109.93272:1168 112.98479:16963 114.93272:4351 114.98714:4541 115.…	0	0	0	0.0150185	0.0148398	0.0171134	0.0151049	0.0186851	0.0170596	0	0	0	0	0.0257099	0.025072	0.0225255	0.0249905	0.0208355	0.0161773
60	20.288	279.102	Unknown	[M-H]-		0.036	TRUE	null	null	null	null	null	null	999	FALSE	FALSE	FALSE	Unit NormalizedByInternalStandardPeakHeight by alignment ID=161	FALSE	FALSE	null	null	null	null	null	null	null	3013.03	279.10141:8091 280.10476:2601 281.10812:1443	61.98814:11633 79.95671:2345 89.02394:1228 96.95914:64546 97.92982:1948 98.95582:2643 99.92472:38668 100.92752:6686 101.92348:1005 101.94003:3467 102.95665:1131 103.91971:4157 104.92637:1108 105.93474:1923 107.95051:1957 111.94547:2754 112.98415:11064 114.93289:12206 114.98779:1582 115.91979:4591 116.92719:281754 117.92748:27825 118.01483:1257 118.92744:9031 119.90895:1229 119.94607:3551 121.9445…	0	0	0	0	0	0	0	0	0	0	0	0	0	0	0	0	0	0	0
61	22.821	279.102	Unknown	[M-H]-	similar chromatogram in higher mz_253	0.116	TRUE	null	null	null	null	null	null	999	FALSE	FALSE	FALSE	Unit NormalizedByInternalStandardPeakHeight by alignment ID=161	FALSE	FALSE	null	null	null	null	null	null	null	470.43	279.1011:11416 280.10445:2781 281.10781:4833	78.95852:1551 79.95651:79 97.93093:472 99.92475:20888 100.92479:3023 100.93288:2978 101.92078:1670 101.94109:1060 103.9188:574 114.98732:151 115.92006:2954 116.92739:11598 119.94552:499 125.92775:1050 129.97507:1212 130.96556:277 134.89346:1613 134.98589:295 136.91075:1404 144.92191:946 146.96422:8496 152.99559:72647 162.98283:673 164.9481:262 219.84409:128 219.86186:261 225.05435:648 225.92508:1…	0	0	0	0.00205097	0.00175745	0.00169464	0.0014356	0.00171096	0	0.00174427	0.00162875	0.00199407	0	0	0	0	0	0	0
62	25.734	279.232	Unknown	[M-H]-		0.261	TRUE	null	null	null	null	null	null	999	FALSE	FALSE	FALSE	Unit NormalizedByInternalStandardPeakHeight by alignment ID=161	FALSE	FALSE	null	null	null	null	null	null	null	243.86	279.23254:12049 280.23589:1775 281.23925:630	99.92471:6103 100.92802:1590 101.92557:1073 112.98434:2051 114.93317:2801 116.92715:68431 117.92739:6593 118.92766:2106 125.92776:2089 129.97433:1053 132.92044:5395 134.8933:4764 135.89612:709 135.96872:1351 136.89159:2584 136.90663:2506 144.92114:954 145.92917:4230 146.93697:1479 146.96387:5177 151.92046:316 153.86787:1768 155.86374:1336 157.86176:5001 158.97809:774 161.8455:1758 162.8374:261 16…	0	0	0	0.00216456	0.00185257	0.00211913	0.00186135	0.0021748	0.00196824	0	0	0	0	0.00205922	0.00228118	0	0	0	0.00171991
63	20.464	279.232	Unknown	[M-H]-	adduct linked to 149_[M+Na-2H]-	0.972	TRUE	null	null	null	null	null	null	999	FALSE	FALSE	FALSE	Unit NormalizedByInternalStandardPeakHeight by alignment ID=161	FALSE	FALSE	null	null	null	null	null	null	null	2999.61	279.23129:235139 280.23464:54880 281.238:5850	99.92471:1588 114.93328:4119 116.92707:85750 117.92789:9152 118.92858:3103 125.92797:1192 129.97449:1696 134.89299:8635 135.89545:1081 135.97023:2066 136.89064:3596 144.92178:367 145.92938:5489 146.9373:991 146.9639:1436 157.86108:2845 158.9774:1692 161.84525:964 162.92126:271 163.84332:803 163.95175:945 164.92726:143 174.95457:21140 175.96577:2116 176.964:6525 178.97575:10663 180.97331:290 181.9…	0	0	0	0.0422435	0.0400783	0.0425375	0.0378127	0.0446578	0.0400462	0.0061605	0.00720319	0.00936627	0	0.0289162	0.0194191	0.000830295	0.00103987	0	0.030064
64	25.19	279.232	Unknown	[M-H]-		0.659	TRUE	null	null	null	null	null	null	999	FALSE	FALSE	FALSE	Unit NormalizedByInternalStandardPeakHeight by alignment ID=161	FALSE	FALSE	null	null	null	null	null	null	null	759.9	279.23154:67202 280.23489:14087 281.23825:3097	61.98763:35788 75.00623:1773 76.98214:2363 79.95625:7445 80.96471:4583 86.9763:4579 87.92462:6789 88.93306:4615 89.02335:1009 90.99752:3719 92.92175:1044 96.959:29382 97.9306:5544 98.95238:1006 99.92462:139528 100.92538:15316 100.93452:6055 101.92252:3915 101.94:5810 102.93082:1212 102.94731:6777 102.96889:2600 103.91895:12900 104.92729:3085 109.93299:1885 112.98406:8808 114.93301:4744 114.98735:…	0	0	0	0.012073	0.00996563	0.0134883	0.0131301	0.0177429	0.0164028	0	0	0	0.0233778	0.0159662	0.0225834	0	0	0	0.00566327
65	22.494	279.232	Unknown	[M-H]-		0.478	TRUE	null	null	null	null	null	null	999	FALSE	FALSE	FALSE	Unit NormalizedByInternalStandardPeakHeight by alignment ID=161	FALSE	FALSE	null	null	null	null	null	null	null	279.47	279.23218:32205 280.23553:8537 281.23889:1994	59.01328:2433 61.98806:42855 75.00375:1906 76.98171:1527 79.95696:7565 83.93043:1148 86.97523:4305 87.04503:1369 87.92477:6175 88.93304:3870 88.98282:1187 89.02428:1438 90.99709:3356 92.91962:1066 96.95923:33807 97.93047:5022 98.02505:1239 98.95491:1949 99.92482:124182 100.92584:14125 100.93455:5861 101.92426:4807 101.94002:4630 102.94814:5029 102.95803:1213 102.97141:2215 103.91951:12440 104.927…	0	0	0	0.00578579	0.00552819	0.00552225	0.00478981	0.00536234	0.00446192	0.00144797	0.00147632	0.00160226	0	0.00604998	0.00483599	0.00107836	0.00131592	0.00142588	0.00479372
66	24.648	279.232	Unknown	[M-H]-		0.823	TRUE	null	null	null	null	null	null	999	FALSE	FALSE	FALSE	Unit NormalizedByInternalStandardPeakHeight by alignment ID=161	FALSE	FALSE	null	null	null	null	null	null	null	1381.28	279.23163:121334 280.23498:23211 281.23834:11966	96.95911:41873 98.95474:1786 132.92082:2372 157.86203:3837 158.97592:11776 164.92401:6325 164.94434:5639 165.84093:470 174.95456:97759 175.96495:5043 176.96227:9289 178.97693:10608 180.91206:1464 180.97308:1659 187.85416:2273 187.86906:2186 190.92706:849 191.94531:396 194.92883:257 195.80992:44558 197.80653:55704 199.8033:21860 201.79942:2558 206.97337:18580 207.91832:5972 226.90491:6095 235.9261…	0	0	0	0.0217981	0.0156867	0.0219503	0.0225954	0.0310533	0.0276708	0	0	0	0.00842962	0.0296453	0.0397825	0	0	0	0.0139573
67	22.033	279.232	Unknown	[M-H]-		0.723	TRUE	null	null	null	null	null	null	999	FALSE	FALSE	FALSE	Unit NormalizedByInternalStandardPeakHeight by alignment ID=161	FALSE	FALSE	null	null	null	null	null	null	null	374.06	279.23199:27896 280.23534:6334 281.2387:17507	61.98796:6040 76.98277:252 90.99792:528 112.98479:4337 114.93333:1563 116.92722:44757 117.92744:6506 118.92593:1900 118.93337:1672 118.94451:1262 118.99228:1667 125.92782:1426 127.86942:3385 132.91933:2240 134.89314:4558 135.96881:483 136.89091:2500 145.92931:2794 146.93677:363 146.96394:1281 153.86891:573 155.86566:324 157.86319:2863 159.85852:1410 159.98462:74 160.8407:3644 161.84579:1820 162.8…	0	0	0	0.00501169	0.00469	0.00525403	0.00449634	0.0062813	0.00519687	0.00189105	0.00216648	0.00257509	0	0.00503299	0.00472628	0	0	0	0.00500226
68	19.981	281.117	Unknown	[M-H]-	ion correlated with 32	0.217	TRUE	null	null	null	null	null	null	999	FALSE	FALSE	FALSE	Unit NormalizedByInternalStandardPeakHeight by alignment ID=161	FALSE	FALSE	null	null	null	null	null	null	null	1585.11	281.11768:10316 282.12103:4076 283.12439:747	112.98491:170 114.93281:2237 116.92728:52759 117.92735:4738 118.92754:1752 118.94331:1817 125.92779:256 129.97382:911 132.92145:3215 135.96968:1322 144.92366:658 145.92897:3383 146.93672:1114 146.96371:2116 153.86845:1550 155.86302:1540 157.86195:12742 158.97937:4502 159.86037:8514 161.84581:5340 162.92441:891 162.93851:773 163.84244:3625 163.95204:1103 164.92183:2298 164.9324:2153 165.84117:1334…	0	0	0	0.00185327	0.00131218	0	0	0.00195533	0	0	0	0	0	0	0	0	0	0	0
69	23.606	281.153	Unknown	[M-H]-	ion correlated with 133	0.052	TRUE	null	null	null	null	null	null	999	FALSE	FALSE	FALSE	Unit NormalizedByInternalStandardPeakHeight by alignment ID=161	FALSE	FALSE	null	null	null	null	null	null	null	580.48	281.15637:5046 282.15972:1038 283.16308:433	96.95964:8254 98.95589:485 112.98412:1999 114.9334:3056 116.92757:79075 117.9276:7142 118.92902:1994 125.92881:1441 129.97554:1291 134.89436:3394 135.89325:621 135.90367:556 135.97119:1573 136.89165:1335 144.92337:510 145.92976:4078 146.92587:969 146.938:989 146.9641:594 157.86337:5802 158.97827:4209 161.84113:2723 161.85039:2722 162.92189:726 163.83949:1839 163.85168:1883 163.95224:710 164.92809…	0	0	0	0	0	0	0	0	0	0	0	0	0	0	0	0	0	0	0
70	22.116	281.247	Unknown	[M-H]-	ion correlated with 627	0.855	TRUE	null	null	null	null	null	null	999	FALSE	FALSE	FALSE	Unit NormalizedByInternalStandardPeakHeight by alignment ID=161	FALSE	FALSE	null	null	null	null	null	null	null	321.39	281.24728:32123 282.25063:8114 283.25399:967	96.95913:12850 114.93243:3878 116.92755:78122 117.92758:6284 118.92814:1776 125.9276:1016 132.92154:5528 134.89363:308 135.8951:363 135.97055:2010 136.8909:377 145.92941:3388 146.93765:815 153.86951:1776 157.85925:11054 158.97597:4784 161.84686:4960 162.92239:667 163.03946:1921 163.84311:2510 163.92651:2074 163.95065:514 164.92654:2466 164.94542:1905 165.84032:1340 174.95482:41485 175.96559:1455 …	0	0	0	0.00577102	0.00548502	0.00601967	0.00531377	0.0063424	0.00541162	0.00129593	0.00127749	0.00158857	0	0.00502628	0.00397713	0	0	0	0.0025345
71	21.639	281.247	Unknown	[M-H]-		0.301	TRUE	null	null	null	null	null	null	999	FALSE	FALSE	FALSE	Unit NormalizedByInternalStandardPeakHeight by alignment ID=161	FALSE	FALSE	null	null	null	null	null	null	null	263.49	281.24762:12263 282.25097:6526 283.25433:861	61.98828:36358 70.99897:1248 78.95915:1952 79.95686:6628 86.97594:4914 87.92522:3834 88.93272:2005 90.9985:1751 96.95954:32384 97.9309:3294 98.95609:1091 99.92506:86242 100.92664:11076 101.92368:2885 101.94111:2222 102.94907:3110 102.97144:2595 103.92012:6492 104.92656:1986 109.93358:1861 112.9848:4692 114.92851:1205 114.93642:1912 114.98693:2796 115.92024:5501 116.9275:67323 116.97739:2783 117.9…	0	0	0	0	0	0	0	0	0	0	0	0	0	0	0	0	0	0	0
72	28.371	281.248	Unknown	[M-H]-		0.365	TRUE	null	null	null	null	null	null	999	FALSE	FALSE	FALSE	Unit NormalizedByInternalStandardPeakHeight by alignment ID=161	FALSE	FALSE	null	null	null	null	null	null	null	216.76	281.24927:12110 282.25262:2092 283.25598:773	61.98779:36563 70.99899:1197 75.00388:2421 76.98176:1936 79.95689:7885 86.97635:4153 87.92471:7557 88.93262:5442 89.02321:1094 90.9976:3340 92.91927:1151 96.95905:33902 97.93102:5290 98.95589:1559 99.92464:129531 100.92776:21067 101.92393:4303 101.94:7570 102.93273:1164 102.94828:7447 102.96942:2205 103.91935:14325 104.92698:3499 104.97568:1084 109.93423:1493 112.98434:8316 114.93308:4790 114.987…	0	0	0	0.00217566	0.00174515	0.00211766	0.0020051	0.00240041	0.00211515	0	0	0	0	0.00272263	0.00255238	0	0	0	0
73	28.882	281.248	Unknown	[M-H]-		0.398	TRUE	null	null	null	null	null	null	999	FALSE	FALSE	FALSE	Unit NormalizedByInternalStandardPeakHeight by alignment ID=161	FALSE	FALSE	null	null	null	null	null	null	null	183.29	281.2475:11893 282.25085:2189 283.25421:1827	129.93434:590 134.89372:5769 136.89124:1458 136.9106:1052 141.9239:2117 145.94566:4430 146.9213:7384 146.9381:7737 149.02373:2595 157.01001:1359 163.92741:254 171.94839:213 173.92313:127 174.92964:578 185.94637:76 186.93008:297 187.93684:337 188.9343:1343 190.92735:14422 192.92702:2632 194.9046:1566 207.10487:915 207.91689:5903 207.93477:6856 216.8521:707 220.14493:1091 231.93193:553 231.9463:108…	0	0	0	0.00213664	0.00252786	0.00260084	0.00211668	0.00243434	0.00188586	0	0	0	0	0.00347294	0.00230941	0	0	0	0.00146691
74	26.913	282.161	Unknown	[M-H]-	ion correlated with 120	0.072	TRUE	null	null	null	null	null	null	999	FALSE	FALSE	FALSE	Unit NormalizedByInternalStandardPeakHeight by alignment ID=161	FALSE	FALSE	null	null	null	null	null	null	null	404.91	282.16107:5151 283.16442:2156 284.16778:218	61.98801:38322 75.00359:1715 76.98193:2176 79.95675:7553 86.97559:4593 87.9245:7053 88.93208:4616 88.98312:1034 89.02233:1094 90.99699:3779 92.92058:1043 96.95905:31867 97.93054:5867 98.95679:1965 99.92464:139011 100.92599:17389 100.93472:5909 101.92503:3807 101.94013:5063 102.94894:6209 102.97041:2247 103.91906:13503 104.92661:4316 109.93252:2426 112.98431:8814 114.93287:5879 114.98772:3432 115.…	0	0	0	0.000925382	0	0	0	0	0	0.00072329	0	0	0	0	0	0	0	0	0
75	22.047	282.162	Unknown	[M-H]-	similar chromatogram in higher mz_566	0.068	TRUE	null	null	null	null	null	null	999	FALSE	FALSE	FALSE	Unit NormalizedByInternalStandardPeakHeight by alignment ID=161	FALSE	FALSE	null	null	null	null	null	null	null	37.88	282.16071:34657 283.16406:24012 284.16742:3234	96.95957:1958 116.92738:1372 117.92866:903 134.89406:3123 135.8967:290 136.89189:1745 158.97852:139 174.95479:702 175.96758:170 179.03391:3531 181.91553:49 192.95372:101 201.90501:135 204.95953:562 213.08994:963 225.09235:141 227.10683:13784 228.11536:1982 231.93983:102 233.14845:6512 233.15955:6534 241.11101:428 241.12614:563 254.1693:1129 255.13855:17 266.12668:964 267.1387:1619 269.13358:607 2…	0	0	0	0	0	0	0	0	0	0	0	0	0	0	0	0	0	0	0
76	20.618	283.133	Unknown	[M-H]-		0.08	TRUE	null	null	null	null	null	null	999	FALSE	FALSE	FALSE	Unit NormalizedByInternalStandardPeakHeight by alignment ID=161	FALSE	FALSE	null	null	null	null	null	null	null	1227.97	283.13278:52086 284.13613:13044 285.13949:1125	61.98819:4748 96.9596:1458 99.92508:6504 100.92833:1434 101.92588:250 101.93349:156 101.94286:243 112.98466:1501 118.99255:1374 122.89355:1105 125.87295:4191 127.86967:2236 130.9653:2816 141.86748:884 160.8409:8761 162.83809:8119 164.83508:1742 223.83638:49 253.12257:877 254.11388:149 254.12729:107 265.1232:909 275.16641:11 283.13278:15521	0	0	0	0	0	0	0	0	0	0	0	0	0	0	0	0	0	0	0
77	21.688	283.133	Unknown	[M-H]-	ion correlated with 129; ion correlated with 963; ion correlated with 277; ion correlated with 928; ion correlated with 994; ion correlated with 571; ion correlated with 475	0.149	TRUE	null	null	null	null	null	null	999	FALSE	FALSE	FALSE	Unit NormalizedByInternalStandardPeakHeight by alignment ID=161	FALSE	FALSE	null	null	null	null	null	null	null	660.14	283.13312:300556 284.13647:96121 285.13983:12684	96.9593:12431 111.94717:873 114.93334:1507 116.92751:30989 117.9277:2069 123.90092:804 125.89709:989 131.91443:1549 132.9225:2171 134.89349:2835 135.97029:795 136.89029:1261 157.91736:931 158.97746:1530 167.03871:1002 167.05055:963 171.04425:2479 172.05255:1352 174.95499:12051 175.9576:469 175.96877:583 176.95261:1086 176.96251:1147 177.09096:1018 178.97693:4065 182.03668:1352 183.03223:1862 183.…	0	0	0	0	0	0	0	0	0	0.0424166	0.0445424	0.0535898	0	0	0	0	0	0	0
78	20.773	283.168	Unknown	[M-H]-		0.088	TRUE	null	null	null	null	null	null	999	FALSE	FALSE	FALSE	Unit NormalizedByInternalStandardPeakHeight by alignment ID=161	FALSE	FALSE	null	null	null	null	null	null	null	945.73	283.16989:37434 284.17324:13631 285.1766:1645	61.98833:6054 96.9593:40709 97.93183:217 98.95493:1527 99.92513:8654 100.92439:1523 100.93433:1526 101.94182:306 103.9199:118 112.98495:11949 115.92051:1161 116.92747:5958 119.94772:705 125.87576:475 129.97545:5299 130.96771:829 144.92329:2316 146.96439:6523 160.8418:1124 162.83873:2093 162.98331:905 164.83591:356 174.95508:2595 180.97369:1168 183.01155:372 191.94513:1595 205.83925:93 208.9353:11…	0	0	0	0	0	0	0	0	0	0	0	0	0	0	0	0	0	0	0
79	21.416	283.169	Unknown	[M-H]-		0.02	TRUE	null	null	null	null	null	null	999	FALSE	FALSE	FALSE	Unit NormalizedByInternalStandardPeakHeight by alignment ID=161	FALSE	FALSE	null	null	null	null	null	null	null	4052.4	283.16949:430926 284.17284:133768 285.1762:12273	79.95682:45 96.95972:6069 102.97024:71 109.93388:160 170.8709:912 172.86908:290 187.86046:271 196.02788:1834 196.03854:1853 227.03354:221 227.10703:1256 255.23209:32393 256.23511:5186	0	0	0	0	0	0	0	0	0	0	0	0	0	0	0	0	0	0	0
80	20.37	283.169	Unknown	[M-H]-	ion correlated with 360	0.161	TRUE	null	null	null	null	null	null	999	FALSE	FALSE	FALSE	Unit NormalizedByInternalStandardPeakHeight by alignment ID=161	FALSE	FALSE	null	null	null	null	null	null	null	2638.78	283.16849:42413 284.17184:20346 285.1752:8777	96.95891:13106 98.95353:809 114.93334:1049 116.9269:38280 117.92782:3860 118.92805:730 118.94348:794 125.92719:482 132.86768:1259 132.92148:4353 134.89325:6075 135.96948:1053 136.89088:1971 136.90793:1642 145.92879:1240 146.9362:77 153.8651:1221 158.97636:1733 159.85956:83 163.95006:19 164.92731:733 164.94633:5008 174.95464:16722 175.95099:986 175.96733:1162 176.9632:2080 178.97542:2726 180.97415…	0	0	0	0.0076197	0.00669369	0.00697339	0.00578991	0.00495699	0.00411668	0.0790714	0.110715	0.110435	0	0	0	0	0	0	0
81	25.85	283.169	Unknown	[M-H]-	similar chromatogram in higher mz_144	0.217	TRUE	null	null	null	null	null	null	999	FALSE	FALSE	FALSE	Unit NormalizedByInternalStandardPeakHeight by alignment ID=161	FALSE	FALSE	null	null	null	null	null	null	null	7687.72	283.1694:17022 284.17275:5796 285.17611:1186	96.95899:4154 98.95515:126 117.92804:200 118.92793:244 125.92712:152 134.89346:1997 135.90619:315 135.96968:341 136.89113:1591 144.92191:306 157.86353:541 158.97697:1227 161.83803:137 161.84827:147 162.93991:305 163.84352:93 164.92334:891 164.93565:564 174.95451:4457 175.95828:131 176.96255:485 178.97748:193 180.91112:901 187.86914:228 187.93602:219 202.93942:495 203.83887:246 206.97189:492 209.9…	0	0	0	0.00305801	0.00186471	0.00157988	0	0	0	0.010577	0.0102159	0.0116523	0	0	0	0	0	0	0
82	29.207	283.17	Unknown	[M-H]-	ion correlated with 900; ion correlated with 1040; ion correlated with 629; ion correlated with 461	0.096	TRUE	null	null	null	null	null	null	999	FALSE	FALSE	FALSE	Unit NormalizedByInternalStandardPeakHeight by alignment ID=161	FALSE	FALSE	null	null	null	null	null	null	null	1358.21	283.16898:16103 284.17233:10046 285.17569:1710	61.98803:24879 83.93205:3463 89.02419:2116 97.9303:23938 98.93656:3976 99.92478:601762 100.92852:194292 101.92265:27809 101.93963:27691 101.9799:6885 102.94014:11828 102.95538:7415 108.0062:22006 112.98448:138768 113.92548:3700 113.98806:2649 115.9194:93701 119.93139:6455 119.94623:6723 124.9952:26227 125.92761:1023 126.90532:564 128.95988:1673 129.9747:140776 134.8936:1821 136.89088:1006 139.943…	0	0	0	0.00289293	0.00259612	0.0025639	0.00191505	0.00234381	0.00186838	0.00244485	0	0	0	0	0	0	0	0	0
83	17.126	283.179	Unknown	[M-H]-		0.157	TRUE	null	null	null	null	null	null	999	FALSE	FALSE	FALSE	Unit NormalizedByInternalStandardPeakHeight by alignment ID=161	FALSE	FALSE	null	null	null	null	null	null	null	1261.01	283.1709:13641 284.17425:4841 285.17761:835	61.98779:6533 79.95665:916 99.92459:2382 100.92627:699 103.91937:765 115.91965:260 122.89252:1853 125.87252:3851 127.86941:2809 130.96703:1557 134.98621:214 141.86525:2536 143.86537:996 143.88292:1102 146.96399:3346 158.8452:1008 160.84088:13477 162.83784:10708 162.98111:1133 164.83452:2571 164.94798:983 166.83398:249 168.88699:362 176.83649:601 178.83333:455 197.89003:125 197.90619:59 209.15314:…	0	0	0	0.0024506	0.00209673	0.00206512	0.00159891	0.00193423	0.00164131	0.0713594	0.0786535	0.087813	0	0	0	0	0	0	0
84	21.25	285.185	Unknown	[M-H]-		0.084	TRUE	null	null	null	null	null	null	999	FALSE	FALSE	FALSE	Unit NormalizedByInternalStandardPeakHeight by alignment ID=161	FALSE	FALSE	null	null	null	null	null	null	null	1600.05	285.18475:154939 286.1881:49050 287.19146:3627	61.98832:8389 79.95716:486 99.92506:10358 100.9268:1657 152.99597:163457 162.98314:226 163.03918:6213 164.04024:6457 164.04921:6481 178.06653:3755 179.07028:482638 180.07361:46596 181.07587:3768 201.04446:1101 201.05719:1132 201.09276:818 203.0735:1262 215.07048:1403 215.10643:7635 216.07816:1224 217.08554:5277 218.09125:1107 229.09445:1441 230.09537:2825 231.10268:5970 232.10747:1421 243.10416:1…	0	0	0	0	0	0	0	0	0	0	0	0	0	0	0	0	0	0	0
85	18.951	285.185	Unknown	[M-H]-		0.165	TRUE	null	null	null	null	null	null	999	FALSE	FALSE	FALSE	Unit NormalizedByInternalStandardPeakHeight by alignment ID=161	FALSE	FALSE	null	null	null	null	null	null	null	246.93	285.18631:8833 286.18966:3193 287.19302:1165	61.98801:387 98.95673:41 118.92785:19 118.94191:128 129.97455:65 146.93835:403 146.9639:538 163.83943:136 163.85062:141 164.92627:727 164.93727:605 168.93965:120 175.95576:311 175.96794:309 178.97627:822 179.8389:248 186.92499:2 190.92688:187 191.94458:1342 192.9482:806 192.96146:600 193.81279:429 195.80966:2447 197.80717:3502 198.90118:278 198.90964:273 201.80339:311 201.90714:463 208.93524:484 …	0	0	0	0.00158684	0.00152723	0	0	0	0	0	0	0	0.00120326	0	0	0	0	0	0
86	20.539	285.185	Unknown	[M-H]-	similar chromatogram in higher mz_936	0.137	TRUE	null	null	null	null	null	null	999	FALSE	FALSE	FALSE	Unit NormalizedByInternalStandardPeakHeight by alignment ID=161	FALSE	FALSE	null	null	null	null	null	null	null	6598.34	285.18463:12795 286.18798:4080 287.19134:1212	99.92451:2440 114.93292:3763 116.92697:75917 117.92754:8129 118.92841:2778 118.94192:2772 125.92787:1159 132.92273:5027 134.89339:8843 135.89691:980 135.9696:1806 136.89117:3592 144.92183:248 145.92886:4815 145.94868:5220 146.93494:843 146.96356:655 153.86591:1740 157.86324:1509 158.97772:1033 159.98189:568 161.83844:357 161.84915:414 163.84354:288 163.95064:1329 168.94228:537 173.99846:294 174.9…	0	0	0	0.00229861	0	0	0	0	0	0	0	0	0	0	0	0	0	0	0
87	22.087	285.185	Unknown	[M-H]-	ion correlated with 263	0.305	TRUE	null	null	null	null	null	null	999	FALSE	FALSE	FALSE	Unit NormalizedByInternalStandardPeakHeight by alignment ID=161	FALSE	FALSE	null	null	null	null	null	null	null	7122.16	285.18549:162020 286.18884:54560 287.1922:7300	112.98547:446 114.93245:4438 116.92749:92967 117.92767:8288 118.92934:2301 125.92793:1823 129.97423:182 132.92346:6405 134.89433:5042 135.89372:937 135.90294:873 135.96957:2199 136.89165:2206 145.92911:4654 146.937:1231 146.96445:428 153.86751:2349 155.86241:2014 157.86235:9655 158.9781:3342 159.86079:6879 161.83774:4553 161.84714:4555 162.92216:984 163.03935:1902 163.84282:2528 163.91328:876 163…	0	0	0	0.0291075	0.0273644	0.0306627	0.0278081	0.0336098	0.0301064	0.0414077	0.0445291	0.054091	0	0	0	0	0	0	0
88	16.933	285.185	Unknown	[M-H]-	ion correlated with 157; similar chromatogram in higher mz_157	0.104	TRUE	null	null	null	null	null	null	999	FALSE	FALSE	FALSE	Unit NormalizedByInternalStandardPeakHeight by alignment ID=161	FALSE	FALSE	null	null	null	null	null	null	null	525.12	285.18475:76137 286.1881:19891 287.19146:1958	96.95914:2832 111.94639:1559 159.87971:926 161.02344:77 226.91687:1877 232.91698:118 233.91164:180 235.13239:40 245.11618:1978 246.12463:627 248.90013:246 251.86899:796 255.13908:1314 259.13397:1268 269.1554:1278 270.16159:1459 283.14001:384 284.14099:8619 285.18475:50074	0	0	0	0	0	0	0	0	0	0	0	0	0	0	0	0	0	0	0
89	27.072	285.185	Unknown	[M-H]-	ion correlated with 96; ion correlated with 279; ion correlated with 1011; ion correlated with 1017; ion correlated with 493; ion correlated with 999; ion correlated with 1004; adduct linked to 279_[M+FA-H]-	0.237	TRUE	null	null	null	null	null	null	999	FALSE	FALSE	FALSE	Unit NormalizedByInternalStandardPeakHeight by alignment ID=161	FALSE	FALSE	null	null	null	null	null	null	null	1124.96	285.18582:25922 286.18917:7229 287.19253:20837	61.98792:26938 79.95605:368 100.92553:1118 100.93521:1197 122.89424:215 134.98758:349 146.93521:687 158.84674:284 160.8409:2539 160.96927:653 162.83768:6696 162.9827:10399 164.83478:1875 170.8679:9387 172.86475:6328 180.90126:1132 187.86057:582 187.87505:1065 188.96019:2199 189.86227:1482 190.92661:1384 207.92967:215 215.11366:1796 225.92511:81 227.10817:368 229.12241:514 231.93207:206 243.10118:…	0	0	0	0.00465706	0.00444767	0.0041199	0.00356977	0.00461045	0.00399484	0	0	0	0	0	0	0	0	0	0
90	19.427	285.185	Unknown	[M-H]-		0.072	TRUE	null	null	null	null	null	null	999	FALSE	FALSE	FALSE	Unit NormalizedByInternalStandardPeakHeight by alignment ID=161	FALSE	FALSE	null	null	null	null	null	null	null	1219.41	285.18451:108040 286.18786:41416 287.19122:4924	96.9594:12013 98.95653:74 114.93396:645 116.92751:15954 117.92835:1304 118.92728:214 134.89359:4362 135.89755:147 136.89191:1970 145.9297:565 158.97896:2681 161.84648:320 164.92776:2670 164.94234:2310 174.95558:26957 175.96335:954 178.97777:3756 181.91708:1097 191.9454:5372 194.08144:3 197.80869:38 204.95671:471 208.93683:1039 215.10657:18877 216.11011:2782 217.86722:152 225.92673:950 231.94545:8…	0	0	0	0	0	0	0	0	0	0	0	0	0	0	0	0	0	0	0
91	21.712	285.185	Unknown	[M-H]-		0.213	TRUE	null	null	null	null	null	null	999	FALSE	FALSE	FALSE	Unit NormalizedByInternalStandardPeakHeight by alignment ID=161	FALSE	FALSE	null	null	null	null	null	null	null	4506.04	285.18451:113521 286.18786:35434 287.19122:4864	79.95622:93 96.95888:9509 123.90028:590 132.92114:44 157.86177:860 158.9765:810 164.94803:1561 174.95439:5978 176.96027:573 178.97623:710 191.94405:1906 195.80934:4872 197.80624:7088 199.80347:3419 201.09151:1922 205.83844:2930 206.97099:1750 207.83525:2914 207.92877:524 209.83226:605 226.91516:1108 235.92439:2403 255.1395:1123 269.15668:2681 270.16174:3109 282.12558:1181 283.133:6429 284.13919:1…	0	0	0	0.0203945	0.0188409	0.0187407	0.0177444	0.02248	0.0216023	0.298915	0.344834	0.387789	0	0	0	0	0	0	0
92	20.675	286.12	Unknown	[M-H]-	ion correlated with 312; ion correlated with 346; ion correlated with 991; ion correlated with 390; ion correlated with 480; ion correlated with 146; ion correlated with 517; ion correlated with 506; ion correlated with 296	0.056	TRUE	null	null	null	null	null	null	999	FALSE	FALSE	FALSE	Unit NormalizedByInternalStandardPeakHeight by alignment ID=161	FALSE	FALSE	null	null	null	null	null	null	null	5286.61	286.12027:14953 287.12362:6032 288.12698:731	61.98809:3335 79.95673:1265 97.93072:1532 99.92477:27239 100.92701:3939 101.94086:1482 103.9185:1765 115.91885:1559 122.89223:2168 125.87114:7230 125.87774:7241 127.87:3976 130.96529:4655 134.98529:1675 146.96407:8444 158.84659:1068 160.84073:20205 160.96138:916 160.97311:964 162.83813:18399 162.98177:3390 164.83499:4366 176.83585:557 197.90144:79 209.04443:777 219.84576:709 227.14439:1531 231.17…	0	0	0	0.00268633	0.0023091	0.00224176	0.00169814	0.00216399	0.00175681	0	0	0	0	0	0	0	0	0	0
93	22.623	286.156	Unknown	[M+Na-2H]-	adduct linked to 736_[M+Cl]-	0.084	TRUE	null	null	null	null	null	null	999	FALSE	FALSE	FALSE	Unit NormalizedByInternalStandardPeakHeight by alignment ID=161	FALSE	FALSE	null	null	null	null	null	null	null	572.95	286.15656:65356 287.15991:17606 288.16327:2174	96.95956:26094 98.95467:1091 135.97205:251 153.86874:251 157.86476:1066 158.97614:3228 159.85782:253 161.83955:9640 161.85118:138 163.84253:7161 164.92773:1522 174.9547:20816 175.9675:2230 176.83601:1046 176.96387:1738 178.97668:2510 183.01163:7512 187.86046:2287 189.85895:796 190.92648:826 191.94496:298 195.81047:15150 197.80704:11255 197.96091:1158 199.80344:4869 201.79778:547 201.90697:376 204…	0	0	0	0	0	0	0	0	0	0	0	0	0	0	0	0	0	0	0
94	23.805	287.2	Unknown	[M-H]-		0.072	TRUE	null	null	null	null	null	null	999	FALSE	FALSE	FALSE	Unit NormalizedByInternalStandardPeakHeight by alignment ID=161	FALSE	FALSE	null	null	null	null	null	null	null	703.89	287.19989:52976 288.20324:22577 289.2066:2932	99.92509:263 114.93504:279 116.92753:6405 117.92838:1075 125.87254:357 134.89346:7790 135.8961:430 135.97063:563 136.89067:1629 179.07004:743 185.05737:1422 200.08359:1980 201.09125:3873 211.07426:909 225.08977:5365 226.0909:2998 226.10269:3007 227.10356:1055 239.10385:1431 240.1162:1368 241.12218:178591 242.12599:24678 243.13043:2538 243.1425:2595 245.11682:653 247.13286:293 255.1189:674 255.139…	0	0	0	0	0	0	0	0	0	0	0	0	0	0	0	0	0	0	0
95	19.481	287.2	Unknown	[M-H]-		0.104	TRUE	null	null	null	null	null	null	999	FALSE	FALSE	FALSE	Unit NormalizedByInternalStandardPeakHeight by alignment ID=161	FALSE	FALSE	null	null	null	null	null	null	null	914.88	287.20013:137061 288.20348:52222 289.20684:5511	61.98791:6143 96.95902:12899 98.95568:702 112.98446:2153 114.93305:3399 116.92721:76817 117.92742:7182 118.92764:2004 125.92835:602 129.97435:528 134.8942:7240 135.89449:923 135.96945:2694 136.89067:3752 145.929:5167 146.93584:1235 146.96402:4565 148.96823:550 153.86795:3479 157.86334:11241 158.97844:5794 161.84462:4338 162.9205:1129 162.93848:993 163.83711:3151 163.84669:3136 163.95212:1640 164.…	0	0	0	0	0	0	0	0	0	0.0193431	0.0248389	0.0308402	0	0	0	0	0	0	0
96	27.068	287.201	Unknown	[M-H]-	ion correlated with 279; ion correlated with 1017; ion correlated with 493; ion correlated with 89; ion correlated with 1014; ion correlated with 793; ion correlated with 1004; ion correlated with 1020	0.205	TRUE	null	null	null	null	null	null	999	FALSE	FALSE	FALSE	Unit NormalizedByInternalStandardPeakHeight by alignment ID=161	FALSE	FALSE	null	null	null	null	null	null	null	752.17	287.20013:15947 288.20348:4181 289.20684:471	61.98792:4627 79.95605:403 97.93055:1304 99.92463:34049 100.92553:5801 100.93521:5866 101.92382:2298 101.94026:2343 102.95518:329 103.91862:2009 104.92734:250 115.91937:3811 116.92718:14279 117.92744:1301 119.94588:415 122.89424:758 125.87185:671 125.92807:1776 127.86942:545 129.97412:2961 130.96594:95 134.89351:2722 134.98758:970 141.86769:20 144.92148:2063 146.93521:720 146.96416:9525 158.84674…	0	0	0	0.00286498	0.00260201	0.00240115	0.00214991	0.00273605	0.00231582	0	0	0	0	0	0	0	0	0	0
97	18.105	287.222	Unknown	[M-H]-		0.137	TRUE	null	null	null	null	null	null	999	FALSE	FALSE	FALSE	Unit NormalizedByInternalStandardPeakHeight by alignment ID=161	FALSE	FALSE	null	null	null	null	null	null	null	247.08	287.22055:6110 288.2239:1984 289.22726:227	61.98773:31032 79.95681:1847 89.02316:2240 99.92447:14115 100.92679:1864 101.94027:1642 102.95271:5574 103.91902:2126 112.98448:24204 114.98714:779 115.91928:856 117.92738:254 119.94501:2702 121.94421:1159 122.89348:5074 125.87093:13953 127.8694:8189 129.97414:12617 130.96552:5251 134.98576:1543 141.86797:5957 143.87984:3508 145.92943:1053 146.96404:18184 158.84465:1806 160.84071:43393 162.8374:3…	0	0	0	0.00109763	0	0	0	0	0	0.00601217	0.00740809	0.00836487	0	0	0	0	0	0	0
98	17.437	289.179	Unknown	[M-H]-		0.133	TRUE	null	null	null	null	null	null	999	FALSE	FALSE	FALSE	Unit NormalizedByInternalStandardPeakHeight by alignment ID=161	FALSE	FALSE	null	null	null	null	null	null	null	477.04	289.18054:7292 290.18389:4130 291.18725:880	61.98791:44738 75.00266:1215 76.98127:2313 79.95689:8976 86.9756:5230 87.92489:5292 88.93224:2749 88.9836:1277 89.0237:1293 90.99709:4637 92.92097:1191 96.95889:42900 97.93115:1084 98.95518:2244 99.92479:36816 100.92582:4446 100.93517:1462 101.92418:1557 101.94063:2990 102.94781:5247 102.97025:3233 103.91931:10019 104.92709:3099 112.98514:5940 114.93253:1139 114.98747:3248 115.07574:1995 115.9196…	0	0	0	0.00130997	0.00125117	0.00135913	0.00126008	0	0	0.00312352	0.00478307	0.00551152	0	0	0	0	0	0	0
99	18.376	289.179	Unknown	[M-H]-		0.133	TRUE	null	null	null	null	null	null	999	FALSE	FALSE	FALSE	Unit NormalizedByInternalStandardPeakHeight by alignment ID=161	FALSE	FALSE	null	null	null	null	null	null	null	3000.78	289.17957:29011 290.18292:10537 291.18628:2610	61.9877:1190 99.92454:1494 112.98463:3617 114.93259:571 116.92719:16828 117.92761:2377 118.93063:664 124.88972:496 129.97479:2668 134.89319:1537 135.96964:765 136.88936:246 136.90904:1039 145.92307:2546 145.93097:2952 146.9366:392 146.96367:8412 147.89102:247 157.85997:784 158.97704:293 159.85837:755 160.84055:2868 161.83482:724 161.84581:762 162.83743:1543 162.93752:518 163.84486:1018 163.95151:…	0	0	0	0.00521186	0.0047861	0.00572435	0.00520333	0.00630302	0.00592319	0.178812	0.230419	0.289521	0	0	0	0	0	0	0
100	20.532	289.18	Unknown	[M-H]-		0.108	TRUE	null	null	null	null	null	null	999	FALSE	FALSE	FALSE	Unit NormalizedByInternalStandardPeakHeight by alignment ID=161	FALSE	FALSE	null	null	null	null	null	null	null	2415.14	289.17993:9926 290.18328:3861 291.18664:1069	99.92458:953 114.9334:4220 116.92736:92959 117.92743:9956 118.92789:3204 125.92607:1344 129.97437:1697 134.89301:10797 135.89777:1264 135.97029:2277 136.89049:4335 144.9221:345 145.92903:5623 146.92207:1135 146.93735:985 146.96399:213 157.86319:1996 158.97742:1659 159.85857:1205 161.84001:544 161.85222:748 162.92946:397 163.83499:358 163.84506:408 163.94923:1430 174.95432:22121 175.96536:2217 176…	0	0	0	0.00178327	0.00156115	0.00155694	0.00166929	0.00186643	0.00156341	0.132305	0.141643	0.167884	0	0	0	0	0	0	0
101	21.02	289.18	Unknown	[M-H]-		0.092	TRUE	null	null	null	null	null	null	999	FALSE	FALSE	FALSE	Unit NormalizedByInternalStandardPeakHeight by alignment ID=161	FALSE	FALSE	null	null	null	null	null	null	null	554.62	289.17938:26310 290.18273:6268 291.18609:4060	96.95911:7573 98.95555:775 134.89325:155 163.03839:1059 177.05536:469 178.06209:824 183.01016:137 187.03857:843 189.85858:120 203.06989:829 205.08575:956 215.06956:1617 217.08614:1544 231.06493:1964 232.07033:808 245.08018:915 259.09726:637 266.14835:560 267.14499:228 267.19559:111538 268.19977:18013 271.13275:1201 285.14856:3124 287.12839:1374	0	0	0	0	0	0	0	0	0	0.00371301	0.00459496	0.00486932	0	0	0	0	0	0	0
102	17.77	289.18	Unknown	[M-H]-		0.052	TRUE	null	null	null	null	null	null	999	FALSE	FALSE	FALSE	Unit NormalizedByInternalStandardPeakHeight by alignment ID=161	FALSE	FALSE	null	null	null	null	null	null	null	1505.43	289.1799:8198 290.18325:2906 291.18661:1022	79.95691:493 114.934:259 129.97539:98 136.89117:519 146.93851:322 146.96391:265 158.97806:13698 160.84067:2301 162.83789:2027 163.94987:123 168.93727:167 175.96028:735 183.91656:2971 190.92796:152 192.94225:460 192.95946:271 198.90849:94 210.95099:192 217.86864:5 221.84303:687 225.92577:233 259.9321:6026 269.13007:710924 270.13394:231 271.13892:613 271.16992:1086 283.06012:11430 283.15805:1330 28…	0	0	0	0	0	0	0	0	0	0	0.00162554	0	0	0	0	0	0	0	0
103	21.681	289.216	Unknown	[M-H]-		0.104	TRUE	null	null	null	null	null	null	999	FALSE	FALSE	FALSE	Unit NormalizedByInternalStandardPeakHeight by alignment ID=161	FALSE	FALSE	null	null	null	null	null	null	null	641.87	289.21625:6353 290.2196:2369 291.22296:234	97.93085:21 125.92818:544 164.92422:450 197.808:19241 199.80531:6213 204.95641:1026 282.2533:412 283.13312:2004 285.18506:114	0	0	0	0	0	0	0	0	0.00174694	0.0198795	0.0256439	0.0307019	0	0	0	0	0	0	0
104	29.034	291.138	Unknown	[M-H]-		0.157	TRUE	null	null	null	null	null	null	999	FALSE	FALSE	FALSE	Unit NormalizedByInternalStandardPeakHeight by alignment ID=161	FALSE	FALSE	null	null	null	null	null	null	null	248.45	291.14188:8799 292.14523:8926 293.14859:2518	79.95635:1155 90.00803:1137 96.95902:27967 101.92811:4582 114.93309:30837 116.92725:724182 116.99158:5131 117.03784:36065 117.92745:75388 118.9269:22493 130.94603:4628 132.92207:127713 135.97032:1879 139.94336:2605 141.92271:6453 141.9425:2472 142.92809:3017 142.94489:2336 144.92209:32123 145.92259:25936 145.94737:26697 146.9222:2939 146.93733:2992 149.02293:12692 150.02861:1317 178.99142:313 183…	0	0	0	0	0	0	0	0	0	0.00124177	0.0014066	0.00144561	0	0	0	0	0	0	0
105	21.493	291.195	Unknown	[M-H]-	adduct linked to 177_[M+Na-2H]-	0.245	TRUE	null	null	null	null	null	null	999	FALSE	FALSE	FALSE	Unit NormalizedByInternalStandardPeakHeight by alignment ID=161	FALSE	FALSE	null	null	null	null	null	null	null	113.26	291.19736:6417 292.20071:2714 293.20407:1799	96.95917:31818 98.95398:1070 112.98441:2063 114.93342:9117 116.92715:245934 117.92739:23939 118.92488:6633 118.93381:6623 125.92792:2249 134.89304:13605 135.89365:1195 135.90385:1181 135.96939:6065 136.89201:5949 144.92183:678 145.9296:11958 146.93697:2956 153.866:5588 155.86536:4677 157.86293:20985 158.97752:12940 159.98291:2855 161.84756:9227 162.91928:2264 162.93906:1734 163.83894:6111 163.850…	0	0	0	0.00115275	0.00115866	0	0	0	0	0	0	0	0	0	0	0.00925797	0.0119537	0.00932644	0
106	20.133	291.196	Unknown	[M-H]-	ion correlated with 291	0.116	TRUE	null	null	null	null	null	null	999	FALSE	FALSE	FALSE	Unit NormalizedByInternalStandardPeakHeight by alignment ID=161	FALSE	FALSE	null	null	null	null	null	null	null	295.28	291.19568:15511 292.19903:3980 293.20239:175	79.95657:1318 97.93093:168 99.92475:6779 100.9258:1546 103.91965:993 104.92656:460 115.91939:299 122.89362:2448 125.87167:7756 127.86945:4648 130.9657:1974 134.98654:368 135.04398:1373 141.86948:2609 147.96053:162 158.84575:951 160.84097:16987 162.83809:14217 162.98125:1192 164.83546:5064 166.8353:497 176.83601:1016 178.83333:829 179.03421:3669 180.82512:428 184.87665:311 197.88614:478 197.90761:…	0	0	0	0	0	0	0	0	0	0.00218898	0.00243071	0.00311854	0	0	0	0	0	0	0
107	29.263	293.176	Unknown	[M-H]-		0.41	TRUE	null	null	null	null	null	null	999	FALSE	FALSE	FALSE	Unit NormalizedByInternalStandardPeakHeight by alignment ID=161	FALSE	FALSE	null	null	null	null	null	null	null	60.32	293.17645:12034 294.1798:3164 295.18316:1369	61.98792:16054 84.0084:2152 89.02373:1139 97.93072:10898 98.93939:1423 99.92484:263001 100.92828:75342 101.92341:8717 101.93968:8734 102.92973:734 102.94149:6394 102.95662:5143 104.95483:1451 108.00562:11802 112.98449:96607 113.92527:908 113.98853:1533 115.91953:33635 119.9344:4544 119.94629:4526 121.02886:800 124.99796:11026 125.92772:3656 129.97466:90450 140.97981:2239 142.92563:1409 142.99669:…	0	0	0	0.00216188	0.00250896	0.0029246	0.00237247	0	0	0.00311179	0.00412755	0.00474449	0	0.00289702	0	0	0.00200071	0	0
108	20.674	293.211	Unknown	[M-H]-		0.855	TRUE	null	null	null	null	null	null	999	FALSE	FALSE	FALSE	Unit NormalizedByInternalStandardPeakHeight by alignment ID=161	FALSE	FALSE	null	null	null	null	null	null	null	1009.74	293.21094:61465 294.21429:20590 295.21765:3087	61.98809:10023 79.95673:2258 97.93072:2037 99.92477:40113 100.92701:6050 101.94086:1834 103.9185:2546 115.91885:2516 122.89223:3756 125.87114:12806 125.87774:12868 127.87:7313 130.96529:7058 134.98529:2557 146.96407:10547 158.84659:1474 160.84073:31587 160.96138:1040 160.97311:1079 162.83813:28700 162.98177:5215 164.83499:6747 164.94832:65 197.90144:210 219.84576:649 227.14439:1527 231.17249:5915…	0	0	0	0.0110424	0.0105197	0.0111181	0.00963143	0.0124271	0.0109331	0.00213482	0.00210687	0.00200985	0.00315052	0.00259364	0.00256329	0.146374	0.172167	0.15618	0.00548786
109	22.955	293.212	Unknown	[M-H]-		0.755	TRUE	null	null	null	null	null	null	999	FALSE	FALSE	FALSE	Unit NormalizedByInternalStandardPeakHeight by alignment ID=161	FALSE	FALSE	null	null	null	null	null	null	null	605.42	293.21078:35325 294.21413:10114 295.21749:1430	96.959:5998 98.95706:287 111.94624:417 122.893:11 125.87207:1572 127.86985:536 146.9337:367 157.86147:106 158.97708:181 160.84067:2661 160.9671:113 160.97873:56 161.91286:23 162.83797:2659 164.83493:366 164.92627:515 174.95459:1992 175.96336:495 180.89948:435 180.91379:514 181.91701:125 187.8578:282 187.87253:225 189.85696:169 189.87123:313 197.88947:288 197.90332:219 204.95619:351 207.92834:27 2…	0	0	0	0.00634618	0.00634797	0.00671616	0.00523602	0.00714191	0.00572246	0.00516131	0.00515791	0.00558766	0.00257989	0.00183881	0.00182724	0.00828239	0.0105433	0.00876523	0.00313909
110	18.771	295.096	Unknown	[M-H]-		0.233	TRUE	null	null	null	null	null	null	999	FALSE	FALSE	FALSE	Unit NormalizedByInternalStandardPeakHeight by alignment ID=161	FALSE	FALSE	null	null	null	null	null	null	null	844.77	295.09668:22419 296.10003:7975 297.10339:1636	96.95901:2657 98.95544:50 118.99173:20 122.89271:92 125.87197:151 127.86904:272 135.97096:64 141.8672:201 159.86076:40 161.84534:44 163.92584:126 164.94731:1597 166.92474:51 180.91228:18 184.92926:183 187.86293:124 189.85902:300 195.13725:1654 203.83255:87 215.88786:3970 216.87746:302 220.84427:152 221.84164:31 239.12479:6532 241.88318:623 259.93375:22 265.08621:999 293.20993:1528 295.09668:17846	0	0	0	0.00402761	0.00407143	0.00459148	0.00445895	0.005622	0.00529966	0	0	0	0	0	0	0	0	0	0
111	23.644	295.132	Unknown	[M-H]-		0.072	TRUE	null	null	null	null	null	null	999	FALSE	FALSE	FALSE	Unit NormalizedByInternalStandardPeakHeight by alignment ID=161	FALSE	FALSE	null	null	null	null	null	null	null	1742.12	295.1329:92722 296.13625:27840 297.13961:5534	96.95973:9104 98.95584:567 112.98413:2266 114.93375:3598 116.92758:96440 117.92801:8861 118.93148:2380 125.92899:1707 129.97485:1636 134.89426:4697 135.8951:873 135.90327:815 135.97078:1934 136.8918:1981 144.92157:663 145.92909:4669 146.93767:1233 146.96375:1628 153.86794:2260 157.86322:7651 158.97952:4907 161.85039:3641 163.8445:2375 163.95012:851 164.92639:4413 165.93645:685 166.92555:1176 174.…	0	0	0	0	0	0	0	0	0	0	0	0	0	0	0	0	0	0	0
112	24.769	295.133	Unknown	[M-H]-	similar chromatogram in higher mz_589	0.133	TRUE	null	null	null	null	null	null	999	FALSE	FALSE	FALSE	Unit NormalizedByInternalStandardPeakHeight by alignment ID=161	FALSE	FALSE	null	null	null	null	null	null	null	2276.16	295.13284:22305 296.13619:5980 297.13955:2002	96.95908:33757 98.95494:1506 116.92715:280202 117.92756:26126 132.92345:23943 135.97145:5621 145.9292:14400 157.86226:28795 158.97765:3397 159.85858:18766 161.84058:11806 161.85013:11745 164.92886:731 164.93993:2226 168.94249:1182 168.98538:1353 174.95453:113060 175.95572:7968 175.96866:8083 178.97607:33294 180.91258:1685 187.86455:2934 187.94179:2659 189.85922:1705 190.92647:5239 192.95155:2792 …	0	0	0	0.00400713	0.00363251	0.00366321	0.00304704	0.00349586	0.00288307	0	0	0	0	0	0	0	0	0	0
113	21.904	295.227	Unknown	[M-H]-	adduct linked to 220_[M+Na-2H]-; similar chromatogram in higher mz_975	0.968	TRUE	null	null	null	null	null	null	999	FALSE	FALSE	FALSE	Unit NormalizedByInternalStandardPeakHeight by alignment ID=161	FALSE	FALSE	null	null	null	null	null	null	null	1394.71	295.22632:101959 296.22967:29897 297.23303:4023	96.95882:25755 98.95565:1212 111.94551:1461 158.97655:612 164.92639:627 164.94676:3948 181.938:677 187.85576:779 187.87132:648 219.86511:473 221.15305:32907 222.15729:4763 226.90263:3705 226.91808:3820 233.15257:6 243.1962:1016 253.84392:67 255.84221:290 277.21896:10477 285.18582:38 288.94046:620 289.21634:11115 295.22632:53688	0	0	0	0.0183174	0.0188313	0.020614	0.0182473	0.0236959	0.0194308	0.0111147	0.011733	0.0128004	0.00522709	0.00397716	0.00381186	0.0562001	0.0593595	0.0605766	0.00587035
114	23.321	297.112	Unknown	[M-H]-	ion correlated with 236; ion correlated with 304; ion correlated with 126; ion correlated with 518; ion correlated with 507; ion correlated with 392; ion correlated with 173; ion correlated with 462; ion correlated with 992	0.116	TRUE	null	null	null	null	null	null	999	FALSE	FALSE	FALSE	Unit NormalizedByInternalStandardPeakHeight by alignment ID=161	FALSE	FALSE	null	null	null	null	null	null	null	923.78	297.11163:9573 298.11498:17580 299.11834:3364	61.98788:9255 79.95696:242 97.93154:445 99.92454:8357 100.9265:423 101.92436:997 101.94082:1046 103.91908:1508 104.92347:563 119.94626:109 122.89445:2867 125.87167:11423 127.8698:6951 129.97453:601 130.96613:3015 134.98767:816 141.86536:3384 144.9221:1263 145.92929:1205 146.96396:5718 152.99365:40799 158.84546:1433 160.84052:30156 160.96329:683 160.97343:628 161.84944:1153 162.83765:26490 162.980…	0	0	0	0.0017199	0.00162337	0.00141176	0	0	0	0.0585437	0.0597994	0.0791812	0	0	0	0	0	0	0
115	19.126	297.112	Unknown	[M-H]-		0.112	TRUE	null	null	null	null	null	null	999	FALSE	FALSE	FALSE	Unit NormalizedByInternalStandardPeakHeight by alignment ID=161	FALSE	FALSE	null	null	null	null	null	null	null	278.92	297.11389:12836 298.11724:3433 299.1206:1202	96.95938:9033 98.95564:56 111.94699:639 116.92749:1756 118.92828:107 131.91571:148 132.92174:374 135.9704:50 136.89178:229 141.9234:491 155.86638:126 157.86192:726 157.91881:273 158.97751:797 159.98016:67 161.91331:531 161.92665:502 164.92795:1025 166.92453:391 174.95479:9252 175.96503:892 176.96086:206 177.83609:168 177.8455:158 178.9493:26 178.9771:2155 179.84174:44 181.91795:22 184.93448:268 1…	0	0	0	0	0	0	0	0	0	0	0	0	0	0	0	0	0	0	0
116	20.207	297.148	Unknown	[M-H]-	ion correlated with 403; ion correlated with 128	0.12	TRUE	null	null	null	null	null	null	999	FALSE	FALSE	FALSE	Unit NormalizedByInternalStandardPeakHeight by alignment ID=161	FALSE	FALSE	null	null	null	null	null	null	null	842.26	297.14899:31414 298.15234:382953 299.1557:90966	61.98808:30260 79.95663:1301 97.93024:1156 99.92489:30382 100.9257:5639 101.92402:2774 101.94082:2909 102.95296:3345 103.91934:3626 114.9874:948 115.92042:1943 119.94626:954 122.89456:4818 125.87173:13268 127.86976:8319 129.9745:3295 130.967:6206 134.98595:2982 141.86778:4386 143.8633:2971 146.96404:18591 158.84731:1995 160.84082:48243 162.83806:43675 162.98111:4259 164.83527:11903 164.94966:1654…	0	0	0	0	0	0	0	0	0	0.0044333	0.00485899	0	0	0	0	0	0	0	0
117	21.781	297.149	Unknown	[M-H]-		0.169	TRUE	null	null	null	null	null	null	999	FALSE	FALSE	FALSE	Unit NormalizedByInternalStandardPeakHeight by alignment ID=161	FALSE	FALSE	null	null	null	null	null	null	null	1127.44	297.14908:25124 298.15243:9427 299.15579:2357	61.98806:14011 79.95821:960 97.93134:1532 99.92473:35939 100.92499:5616 100.93263:5650 101.92411:1944 101.94077:1905 103.91917:2493 112.98519:2625 115.91956:2966 119.94569:1184 122.89291:4483 125.87366:14150 127.86954:8611 129.97461:3143 130.96539:5176 145.92952:685 146.96387:15405 158.84636:754 160.84096:17464 160.97838:671 162.83765:15019 162.98224:4564 164.83481:3964 176.83505:1176 178.83374:1…	0	0	0	0	0.00481104	0	0.00472771	0.00572377	0	0.0269972	0.0312434	0.0354208	0	0	0	0	0	0	0
118	24.769	297.184	Unknown	[M-H]-	ion correlated with 256	0.088	TRUE	null	null	null	null	null	null	999	FALSE	FALSE	FALSE	Unit NormalizedByInternalStandardPeakHeight by alignment ID=161	FALSE	FALSE	null	null	null	null	null	null	null	2611.82	297.18472:18827 298.18807:6366 299.19143:3850	96.95908:1793 98.95494:259 112.98421:712 114.93282:3169 116.92715:85354 117.92756:7845 118.92765:2158 118.94278:2191 125.92737:1430 129.97473:749 132.92345:8485 135.97145:1367 144.91345:483 144.92239:492 145.9292:4691 146.93549:786 153.86787:42 157.86226:8642 158.97765:2534 159.85858:5972 161.84058:3366 161.85013:3366 162.92258:674 162.93559:710 163.84389:2249 163.95227:780 164.92886:1531 164.939…	0	0	0	0.00338235	0.00318848	0.00352876	0.00335558	0.00402758	0.00371656	0.00147709	0.00162949	0.00202448	0	0	0	0	0	0	0
119	19.45	297.185	Unknown	[M-H]-		0.04	TRUE	null	null	null	null	null	null	999	FALSE	FALSE	FALSE	Unit NormalizedByInternalStandardPeakHeight by alignment ID=161	FALSE	FALSE	null	null	null	null	null	null	null	3536.21	297.18436:58517 298.18771:22238 299.19107:2422	96.95943:12267 98.95387:318 112.98491:1031 114.93418:2086 116.92772:62073 117.9299:4949 118.92901:1638 125.92851:1028 129.9752:1349 134.89417:5092 135.97061:1323 136.89073:1899 145.93102:3252 146.93968:974 146.9639:5619 157.85991:5532 158.97916:4871 161.84448:2391 163.83965:1616 163.95235:659 164.92982:4189 164.9472:1937 174.95529:53316 175.95688:3853 175.97124:3900 176.96234:7154 178.97931:8762 …	0	0	0	0	0	0	0	0	0	0	0	0	0	0	0	0	0	0	0
120	26.931	297.185	Unknown	[M-H]-		0.189	TRUE	null	null	null	null	null	null	999	FALSE	FALSE	FALSE	Unit NormalizedByInternalStandardPeakHeight by alignment ID=161	FALSE	FALSE	null	null	null	null	null	null	null	3601.49	297.18494:44305 298.18829:14208 299.19165:3892	96.95936:6743 98.95454:396 105.93462:105 111.94741:77 123.94545:22 132.86624:335 133.91734:225 133.92741:300 134.86548:207 146.93607:144 148.93716:76 153.86647:22 157.86185:249 157.91731:118 159.98099:12 161.8502:13 164.92647:506 164.94551:96 165.84258:30 170.87074:1311 174.95477:853 176.96074:185 177.84529:51 179.93687:6 180.91707:571 181.90082:201 181.91788:318 181.93703:709 183.91284:271 187.8…	0	0	0	0.00795948	0.00648195	0.00668225	0.00517168	0.00636458	0.00557952	0.00595331	0.00567597	0.00582101	0	0	0	0	0	0	0
121	28.649	297.185	Unknown	[M-H]-		0.12	TRUE	null	null	null	null	null	null	999	FALSE	FALSE	FALSE	Unit NormalizedByInternalStandardPeakHeight by alignment ID=161	FALSE	FALSE	null	null	null	null	null	null	null	5199.22	297.1842:74198 298.18755:20683 299.19091:46031	79.95632:595 97.92985:3409 99.92455:85057 100.92622:15615 100.93443:15695 119.93265:20 119.94501:1311 134.89299:2556 135.89001:475 135.89809:533 136.8903:661 136.90889:498 146.96436:28239 153.86749:1003 160.84082:4219 162.83791:4690 164.83499:2355 183.01033:442 191.93709:159 206.97144:3457 297.1842:29254	0	0	0	0.01333	0.0107805	0.00989765	0.00728257	0.00767333	0.00669027	0	0	0	0	0	0	0	0	0	0
122	23.779	297.185	Unknown	[M-H]-	ion correlated with 257	0.137	TRUE	null	null	null	null	null	null	999	FALSE	FALSE	FALSE	Unit NormalizedByInternalStandardPeakHeight by alignment ID=161	FALSE	FALSE	null	null	null	null	null	null	null	4826.01	297.18469:37380 298.18804:9208 299.1914:5005	79.95737:725 96.95892:24774 111.94595:1547 164.94836:2654 226.91711:3617 241.12131:5196 242.12737:1002 273.11298:180 287.164:357 297.18469:42710	0	0	0	0.00671542	0.00689756	0.0083642	0.00828622	0.0116168	0.0110642	0.00336401	0.00390248	0.00512895	0	0	0	0	0	0	0
123	20.528	297.185	Unknown	[M-H]-		0.165	TRUE	null	null	null	null	null	null	999	FALSE	FALSE	FALSE	Unit NormalizedByInternalStandardPeakHeight by alignment ID=161	FALSE	FALSE	null	null	null	null	null	null	null	963.06	297.18634:18155 298.18969:6608 299.19305:42005	96.95907:7669 98.95342:620 112.98421:2261 114.93278:4493 116.92714:113756 117.92768:10158 118.92878:2678 125.92802:1733 129.97449:965 134.89311:6824 135.89491:684 135.96709:2952 136.89041:2639 145.92912:5976 146.93776:1160 157.86092:7509 158.97711:5500 161.84624:3081 162.93716:1046 163.84328:2160 164.92786:1986 164.94682:3582 174.9548:49846 175.96754:4252 176.96072:8134 177.84375:1328 178.9679:17…	0	0	0	0	0.00347656	0.00352316	0.00300588	0.00384104	0.00339061	0.00968639	0	0	0	0	0	0	0	0	0
124	28.424	297.185	Unknown	[M-H]-		0.08	TRUE	null	null	null	null	null	null	999	FALSE	FALSE	FALSE	Unit NormalizedByInternalStandardPeakHeight by alignment ID=161	FALSE	FALSE	null	null	null	null	null	null	null	52392.9	297.18521:162152 298.18856:40116 299.19192:7562	90.99738:2715 96.95919:45458 98.95675:1532 112.98452:6671 114.93362:10848 125.87209:2654 129.97464:2778 132.92062:21556 135.89816:1068 135.97028:6750 136.92307:1032 144.92273:1982 146.92181:2638 146.93686:2692 146.9642:8475 148.96756:874 158.97816:6795 159.98157:3114 160.96637:2613 161.84605:15789 162.9341:3049 162.98128:2588 163.84273:12349 163.95201:5896 164.92697:7709 164.94516:9079 168.94102:…	0	0	0	0.0291311	0.01362	0.00817406	0.00547118	0.00646066	0	0	0	0	0	0	0	0	0	0	0
125	28.954	297.242	Unknown	[M+Cl]-	adduct linked to 135_[M+K-2H]-	0.289	TRUE	null	null	null	null	null	null	999	FALSE	FALSE	FALSE	Unit NormalizedByInternalStandardPeakHeight by alignment ID=161	FALSE	FALSE	null	null	null	null	null	null	null	170.85	297.24252:7421 298.24587:3017 299.24923:1491	79.95658:565 97.93041:581 99.92471:16761 101.92778:4190 113.92567:93 114.93275:63671 115.91946:12619 116.9271:1408842 116.9866:10228 117.03793:88720 117.92719:147319 118.92675:45099 123.90085:1124 125.9277:1309 132.92401:261835 135.96985:1757 138.01982:602 139.94273:3623 141.92296:6735 145.92259:25601 145.94868:35802 183.9324:2381 184.91516:2103 185.91098:1688 194.08008:21313 195.08749:2041 200.8…	0	0	0	0.00133314	0.00120192	0.00170301	0	0	0	0.00221347	0.00277272	0.00317167	0	0	0	0.00131148	0.00310951	0.00175127	0
126	23.317	298.119	Unknown	[M-H]-	ion correlated with 236; ion correlated with 304; ion correlated with 518; ion correlated with 507; ion correlated with 392; ion correlated with 173; ion correlated with 462; ion correlated with 114; ion correlated with 992	0.12	TRUE	null	null	null	null	null	null	999	FALSE	FALSE	FALSE	Unit NormalizedByInternalStandardPeakHeight by alignment ID=161	FALSE	FALSE	null	null	null	null	null	null	null	1304.72	298.11826:10952 299.12161:3056 300.12497:586	61.98788:6926 79.95696:195 101.92436:386 101.94082:517 104.92347:389 116.92699:4816 119.94626:400 130.96613:210 144.9221:255 145.92929:167 152.99365:65466 161.84944:17 191.94383:1625 195.80908:4302 197.80592:5753 197.90358:149 199.80319:2645 208.93446:595 218.86136:55 218.8764:81 225.92487:150 269.11627:1167 269.13043:1263 281.07996:1061 283.09961:1266 285.14801:1829 293.20755:1430 297.11163:5738…	0	0	0	0.00196748	0.00173272	0	0.00139758	0	0	0.0686108	0.069894	0.0928689	0	0	0	0	0	0	0
127	23.629	298.156	Unknown	[M-H]-		0.072	TRUE	null	null	null	null	null	null	999	FALSE	FALSE	FALSE	Unit NormalizedByInternalStandardPeakHeight by alignment ID=161	FALSE	FALSE	null	null	null	null	null	null	null	376.59	298.15607:71372 299.15942:29430 300.16278:3923	99.92467:113 112.97911:1398 112.98598:1392 114.93272:2497 116.92706:53763 117.92712:4744 118.92538:2248 118.94569:2038 125.92762:1324 129.97446:890 132.92116:3045 134.89339:3479 135.89851:220 135.96916:1297 136.89243:1723 136.91112:2078 136.92233:461 144.92101:478 145.92972:4043 146.93736:1049 146.96393:6344 157.86073:3696 158.97636:1128 159.85902:2383 160.84055:26 161.84651:1315 162.83763:161 16…	0	0	0	0	0	0	0	0	0	0.0100725	0.0119011	0.014043	0	0	0	0	0	0	0
128	20.204	298.156	Unknown	[M-H]-	ion correlated with 184	0.249	TRUE	null	null	null	null	null	null	999	FALSE	FALSE	FALSE	Unit NormalizedByInternalStandardPeakHeight by alignment ID=161	FALSE	FALSE	null	null	null	null	null	null	null	3181.2	298.15601:81485 299.15936:29587 300.16272:4379	61.98759:13198 79.95682:760 97.92718:727 99.92471:21502 100.92571:2713 100.93461:2742 101.92536:1719 101.94112:1658 103.91951:2644 112.98454:2294 114.98673:570 115.91982:1211 116.92709:5069 119.94538:1061 122.89304:2246 125.87196:7303 127.869:4651 129.97414:3009 130.96581:3256 134.98634:1853 136.91086:1233 146.96371:11807 158.84587:1177 160.84076:26408 160.96805:768 160.97934:858 162.83766:22848 …	0	0	0	0.0146391	0.0141272	0.0139571	0.0127663	0.015356	0.01442	0.0268173	0.0289088	0.0356561	0	0	0	0	0	0	0
129	21.677	298.157	Unknown	[M-H]-	ion correlated with 963; ion correlated with 277; ion correlated with 928	0.253	TRUE	null	null	null	null	null	null	999	FALSE	FALSE	FALSE	Unit NormalizedByInternalStandardPeakHeight by alignment ID=161	FALSE	FALSE	null	null	null	null	null	null	null	2959.44	298.15619:56394 299.15954:20900 300.1629:3209	61.9878:2198 79.95676:1311 97.9312:681 99.9249:6748 100.92303:1030 100.93175:1029 101.92508:196 101.94157:381 103.91921:655 122.89329:263 123.90165:584 130.96614:2177 134.98738:558 158.84402:127 160.84077:3238 162.83783:3537 162.98145:792 164.83545:1133 201.05434:1961 201.09044:1824 255.13956:1092 267.10095:1084 269.15552:2618 270.16147:4413 282.11472:1198 282.1293:1228 283.13348:5718 284.13873:1…	0	0	0	0.0101314	0.0103937	0.0107799	0.0106432	0.0144098	0.0141138	0.227868	0.257281	0.312369	0	0	0	0	0	0	0
130	22.088	298.157	Unknown	[M-H]-	ion correlated with 16; ion correlated with 87	0.209	TRUE	null	null	null	null	null	null	999	FALSE	FALSE	FALSE	Unit NormalizedByInternalStandardPeakHeight by alignment ID=161	FALSE	FALSE	null	null	null	null	null	null	null	2621.27	298.15692:46448 299.16027:19680 300.16363:4135	96.9595:2665 98.9558:251 112.98547:40 114.93245:3928 116.92749:80643 117.92767:6929 118.92934:2125 125.92793:1444 132.92346:5435 134.89433:2585 135.89372:620 135.90294:550 135.96957:2058 136.89165:1407 145.92911:3945 146.937:925 153.86751:2000 155.86241:1771 157.86235:9600 158.9781:3609 159.86079:6936 161.83774:4495 161.84714:4504 162.92216:866 163.03935:1908 163.84282:2367 163.91328:885 163.9523…	0	0	0	0.0083445	0.00767086	0.00846721	0.00744027	0.00940552	0.00802915	0	0	0	0	0	0	0	0	0	0
131	20.489	298.157	Unknown	[M-H]-	ion correlated with 961; ion correlated with 273; ion correlated with 189	0.06	TRUE	null	null	null	null	null	null	999	FALSE	FALSE	FALSE	Unit NormalizedByInternalStandardPeakHeight by alignment ID=161	FALSE	FALSE	null	null	null	null	null	null	null	7968.18	298.15585:56975 299.1592:57999 300.16256:10004	96.95902:4810 98.95335:189 114.93292:6924 116.92697:155670 117.92754:15641 118.92841:4951 118.94192:4970 125.92787:1466 132.92273:11234 134.89339:9955 135.89691:1025 135.9696:4075 136.89117:4922 144.92183:341 145.92886:9151 145.94868:9319 146.93494:1678 153.86591:3946 157.86324:14232 158.97772:7734 159.98189:1707 161.83844:5207 161.84915:5240 163.84354:3501 163.95064:2799 164.92729:3855 164.94524…	0	0	0	0.0102357	0.00917215	0.00986523	0.00909417	0.0101938	0.00971613	0	0	0	0	0	0	0	0	0	0
132	23.521	299.128	Unknown	[M-H]-	ion correlated with 420; ion correlated with 25; ion correlated with 348; ion correlated with 192; ion correlated with 297	0.028	TRUE	null	null	null	null	null	null	999	FALSE	FALSE	FALSE	Unit NormalizedByInternalStandardPeakHeight by alignment ID=161	FALSE	FALSE	null	null	null	null	null	null	null	4440.72	299.13049:6521 300.13384:3267 301.1372:405	61.98825:2177 79.95712:481 86.97604:201 87.92522:133 88.93279:53 96.95966:693 100.92788:263 109.93387:81 116.97701:61 118.99287:106 120.93661:35 122.89349:94 125.8726:632 126.87902:103 127.8698:293 134.89392:54 134.98636:69 136.93086:67 141.86769:162 143.8654:48 152.99481:238 158.84674:444 160.84097:14121 161.02417:968 162.83803:11996 164.83548:3782 170.87119:1668 172.86685:1180 180.89838:121 180…	0	0	0	0	0	0	0.0014927	0	0	0	0	0	0	0	0	0	0	0	0
133	23.619	299.164	Unknown	[M-H]-		0.124	TRUE	null	null	null	null	null	null	999	FALSE	FALSE	FALSE	Unit NormalizedByInternalStandardPeakHeight by alignment ID=161	FALSE	FALSE	null	null	null	null	null	null	null	2059.47	299.16324:18425 300.16659:4512 301.16995:994	99.92458:2882 100.92813:1159 101.92374:1008 101.93304:1017 101.94112:1074 112.98426:5263 114.93307:10416 116.92703:263806 117.92751:25103 118.9282:7874 125.92818:3295 129.97443:2465 132.92146:17136 134.86636:1757 134.89365:14077 135.89645:1811 135.97099:5891 136.88985:5754 136.90147:6115 144.92133:2023 145.92862:15532 146.93552:1530 146.96382:7341 153.87033:5908 157.86101:29213 157.92952:8109 158…	0	0	0	0.00331012	0.00211923	0.00212078	0	0.00181757	0	0	0	0	0	0	0	0	0	0	0
134	21.548	299.164	Unknown	[M-H]-		0.104	TRUE	null	null	null	null	null	null	999	FALSE	FALSE	FALSE	Unit NormalizedByInternalStandardPeakHeight by alignment ID=161	FALSE	FALSE	null	null	null	null	null	null	null	1456	299.16458:75424 300.16793:25414 301.17129:4783	61.98822:3509 79.95712:710 99.925:2633 112.98527:922 114.93275:32 116.9276:166208 117.92828:14572 118.92817:3831 125.92775:481 127.86966:2471 129.97563:1054 134.89429:5227 135.89418:790 135.96968:3221 136.8905:1883 145.92921:5735 146.96469:3268 158.97995:8778 160.84109:15386 162.83817:14883 164.83548:3386 164.92581:6527 171.04404:1943 174.95592:97953 175.96873:5881 181.91908:5608 183.91789:1984 1…	0	0	0	0	0	0	0	0	0	0	0	0	0	0	0	0	0	0	0
135	28.924	299.2	Unknown	[M+K-2H]-	adduct linked to 125_[M+Cl]-	0.084	TRUE	null	null	null	null	null	null	999	FALSE	FALSE	FALSE	Unit NormalizedByInternalStandardPeakHeight by alignment ID=161	FALSE	FALSE	null	null	null	null	null	null	null	789.55	299.2016:17497 300.20495:4161 301.20831:8283	101.9237:3903 101.93287:3786 114.93369:19107 116.92744:401451 116.99407:302 117.92743:42278 118.92709:12053 139.94365:258 145.92329:5657 146.92145:178 146.93732:413 157.01183:262 171.94658:645 173.92615:783 179.93553:523 183.93336:1753 184.91513:2714 185.94939:1552 186.92972:913 194.0818:5581 194.90778:2793 197.02232:1003 199.85135:2163 200.85501:994 201.90639:5335 207.91872:2154 212.91106:2448 2…	0	0	0	0	0	0	0	0	0	0	0	0	0	0	0	0	0	0	0
136	22.51	299.2	Unknown	[M-H]-		0.088	TRUE	null	null	null	null	null	null	999	FALSE	FALSE	FALSE	Unit NormalizedByInternalStandardPeakHeight by alignment ID=161	FALSE	FALSE	null	null	null	null	null	null	null	1378.34	299.20001:107462 300.20336:26090 301.20672:3697	96.95921:6300 164.92645:1190 164.94946:96 174.9547:1401 205.83887:391 207.83568:113 226.9039:1226 226.91833:1263 235.92493:0 283.17026:2036 285.18451:3288 293.21292:229 299.20001:142909	0	0	0	0	0	0	0	0	0	0	0	0	0	0	0	0	0	0	0
137	25.832	299.2	Unknown	[M-H]-		0.426	TRUE	null	null	null	null	null	null	999	FALSE	FALSE	FALSE	Unit NormalizedByInternalStandardPeakHeight by alignment ID=161	FALSE	FALSE	null	null	null	null	null	null	null	14530.9	299.19977:821530 300.20312:216099 301.20648:32417	96.95904:4648 98.95597:178 117.92735:351 118.92751:348 118.94272:284 125.92702:161 134.89334:2109 135.89812:489 135.96948:363 136.89093:1674 144.92203:327 153.86563:968 155.86209:664 157.86258:696 158.97162:1305 158.9799:1400 159.85674:471 161.84566:226 162.93799:290 163.84245:174 164.92497:931 164.94608:3094 166.91212:152 174.95433:5310 175.96689:199 176.96216:581 178.96759:991 178.97781:385 180…	0	0	0	0.147591	0.136424	0.147258	0.14261	0.165532	0.159366	0.299399	0.288951	0.345128	0	0	0	0	0	0	0
138	27.85	299.2	Unknown	[M-H]-		0.153	TRUE	null	null	null	null	null	null	999	FALSE	FALSE	FALSE	Unit NormalizedByInternalStandardPeakHeight by alignment ID=161	FALSE	FALSE	null	null	null	null	null	null	null	9564.73	299.20065:81994 300.204:19758 301.20736:3067	96.95904:15039 98.95522:637 112.9847:3767 114.93362:8974 116.92736:219399 117.92719:21370 118.92807:6089 118.94447:6414 125.92754:2605 129.97473:480 132.92192:16191 134.89366:7554 135.89299:906 135.90305:1022 135.96996:4974 136.89084:3633 136.9084:3143 144.92171:1884 145.93021:12752 146.93668:1009 146.96391:6234 157.86208:23433 158.96802:7193 158.97885:7369 159.85851:14319 159.98024:1670 160.9670…	0	0	0	0.0147306	0.0128675	0.0130063	0.0108477	0.0130481	0.00979969	0.0225608	0.0247404	0.0272317	0	0	0	0	0	0	0
139	29.311	299.201	Unknown	[M-H]-		0.124	TRUE	null	null	null	null	null	null	999	FALSE	FALSE	FALSE	Unit NormalizedByInternalStandardPeakHeight by alignment ID=161	FALSE	FALSE	null	null	null	null	null	null	null	265.58	299.20114:18245 300.20449:6351 301.20785:2387	61.98841:42672 83.0246:1245 84.0093:3754 89.02331:2811 97.93076:19952 98.93976:1389 99.92496:530164 100.92847:140816 101.92392:18623 101.94042:18684 102.93433:2416 102.94305:14731 102.95622:11492 108.00623:19792 112.98477:161898 113.92638:2658 113.98899:3494 115.91978:66422 116.92757:16323 117.92779:1963 119.93498:11285 119.9467:11175 121.02814:1114 124.99742:23540 125.92803:10943 126.90414:1784 …	0	0	0	0	0	0	0	0	0	0	0	0	0	0	0	0	0	0	0
140	22.044	299.201	Unknown	[M-H]-		0.807	TRUE	null	null	null	null	null	null	999	FALSE	FALSE	FALSE	Unit NormalizedByInternalStandardPeakHeight by alignment ID=161	FALSE	FALSE	null	null	null	null	null	null	null	5902.34	299.20056:458689 300.20391:167668 301.20727:17905	96.95927:32823 98.9572:922 112.98479:1695 114.93333:8984 116.92722:217090 117.92744:20550 118.92593:4735 118.93337:4920 118.94451:4060 125.92782:2114 132.91933:16955 134.89314:5045 135.96881:4629 136.89091:3315 145.92931:10374 146.93677:1313 153.86891:4332 155.86566:4851 157.86319:26295 158.97865:12853 159.85852:16335 159.98462:2149 161.84579:11216 162.92195:1839 162.93669:1652 163.84282:7887 163…	0	0	0	0.0824052	0.0780191	0.086774	0.0795975	0.098891	0.0914385	0.144027	0.166833	0.189501	0.00287154	0.0022008	0.00194653	0.00107664	0.00123635	0	0.0645226
141	20.577	299.201	Unknown	[M-H]-	ion correlated with 221; similar chromatogram in higher mz_221; similar chromatogram in higher mz_933	0.205	TRUE	null	null	null	null	null	null	999	FALSE	FALSE	FALSE	Unit NormalizedByInternalStandardPeakHeight by alignment ID=161	FALSE	FALSE	null	null	null	null	null	null	null	5732.48	299.19992:142187 300.20327:60661 301.20663:6414	96.9591:23071 112.98426:1255 114.93299:126 132.92358:646 134.89331:823 135.96843:169 136.89136:489 157.86153:897 158.97708:492 162.91687:209 162.93617:496 164.92488:464 174.95436:10595 175.96185:432 176.96129:778 178.97673:518 180.97287:145 187.87135:565 191.94443:692 195.8094:3549 197.80634:2897 199.80357:1382 209.94745:651 219.86555:482 235.92497:1142 242.94385:224 243.89627:2626 252.9129:570 2…	0	0	0	0.0255445	0.021701	0.023213	0.0215692	0.0248606	0.0212466	0	0.0558715	0	0	0	0	0	0	0	0
142	28.742	299.201	Unknown	[M-H]-		0.349	TRUE	null	null	null	null	null	null	999	FALSE	FALSE	FALSE	Unit NormalizedByInternalStandardPeakHeight by alignment ID=161	FALSE	FALSE	null	null	null	null	null	null	null	6428	299.20026:160511 300.20361:63048 301.20697:8026	79.95716:230 97.93105:3392 99.92463:85057 100.92829:15594 119.94582:125 121.02734:1369 134.8932:4371 135.89465:589 136.89082:1024 146.96446:28239 162.83772:626 183.01019:607 191.93439:2020 206.97401:6927 286.8493:52 289.94327:55 297.18491:26839 298.18811:5343	0	0	0	0.0288364	0.0249756	0.0259892	0.0213821	0.0231058	0.0208758	0.210034	0.209132	0.254425	0	0	0	0	0	0	0
143	24.397	299.201	Unknown	[M-H]-	ion correlated with 944; ion correlated with 217; ion correlated with 372; ion correlated with 341; ion correlated with 881; ion correlated with 345; adduct linked to 323_[M+FA-H]-	0.076	TRUE	null	null	null	null	null	null	999	FALSE	FALSE	FALSE	Unit NormalizedByInternalStandardPeakHeight by alignment ID=161	FALSE	FALSE	null	null	null	null	null	null	null	3562.31	299.20053:37051 300.20388:9688 301.20724:892	61.98802:9395 79.95689:460 97.93027:833 99.92477:18071 100.92529:2680 100.93239:2701 101.9249:268 101.94019:357 103.91929:895 104.92692:559 112.9841:2110 115.91967:880 116.92719:6042 119.9464:626 122.89268:2265 123.90009:1673 124.89181:298 125.87137:5625 125.89988:1485 125.9274:1429 127.86842:3533 129.97429:1549 130.96657:2594 134.89334:1832 134.98793:142 141.8672:1632 146.96411:10856 158.8457:9 …	0	0	0	0.00665639	0.00622463	0.00575282	0.00492	0.00576812	0.0051342	0	0	0	0	0	0	0	0	0	0
144	25.844	299.377	Unknown	[M-H]-		0.08	TRUE	null	null	null	null	null	null	999	FALSE	FALSE	FALSE	Unit NormalizedByInternalStandardPeakHeight by alignment ID=161	FALSE	FALSE	null	null	null	null	null	null	null	899.93	299.37689:33782 300.38024:765 301.3836:98	61.98793:2188 96.95918:7663 98.95574:1750 99.92465:3970 125.87181:1962 127.8688:1375 158.84479:2238 160.84045:63898 162.83775:57481 164.83487:15033 164.95248:1261 187.85796:243 197.90201:237 200.87933:332 215.10632:2725 227.10826:2210 228.11256:1715 267.13934:1438 269.15573:1643 283.16891:111 284.17352:3060 285.17969:578 299.2001:1302565 299.37689:6010	0	0	0	0	0	0	0	0	0	0.00476752	0.00129368	0.00161042	0	0	0	0	0	0	0
145	22.047	299.377	Unknown	[M-H]-		0.072	TRUE	null	null	null	null	null	null	999	FALSE	FALSE	FALSE	Unit NormalizedByInternalStandardPeakHeight by alignment ID=161	FALSE	FALSE	null	null	null	null	null	null	null	742.5	299.37744:5031 300.38079:257 301.38415:0	96.95927:7427 98.95587:356 112.9844:1131 144.92207:21 145.9294:14126 157.86388:3083 158.97804:768 159.85939:2497 160.84064:7443 161.84554:2517 162.91829:253 162.93108:114 163.8425:1821 163.92815:1074 163.94745:439 164.8347:1984 164.92439:504 164.93489:909 165.84248:866 166.86368:34 174.95482:2131 175.95862:565 175.97134:534 180.89656:449 180.91229:611 182.9175:1427 185.87988:612 187.86084:2476 18…	0	0	0	0	0	0	0	0	0	0.000710004	0	0	0	0	0	0	0	0	0
146	20.673	301.144	Unknown	[M-H]-	ion correlated with 312; ion correlated with 346; ion correlated with 991; ion correlated with 390; ion correlated with 480; ion correlated with 506; ion correlated with 296; ion correlated with 92	0.072	TRUE	null	null	null	null	null	null	999	FALSE	FALSE	FALSE	Unit NormalizedByInternalStandardPeakHeight by alignment ID=161	FALSE	FALSE	null	null	null	null	null	null	null	45.57	301.14413:24240 302.14748:8911 303.15084:1487	61.98809:24274 79.95673:3238 97.93072:1844 99.92477:43196 100.92701:7837 101.94086:1884 103.9185:2585 115.91885:2487 119.94477:1439 122.89223:6199 125.87114:21203 125.87774:21184 127.87:12444 129.9742:2921 130.96529:8744 134.98529:2830 146.96407:20078 158.84659:1962 160.84073:46740 160.96138:866 160.97311:910 162.83813:42300 162.98177:5887 164.83499:10606 164.94832:1006 176.83585:1259 197.90144:1…	0	0	0	0.00435476	0.0040191	0.0036565	0	0.00368962	0.00313326	0	0	0	0	0	0	0	0	0	0
147	22.07	301.179	Unknown	[M-H]-		0.12	TRUE	null	null	null	null	null	null	999	FALSE	FALSE	FALSE	Unit NormalizedByInternalStandardPeakHeight by alignment ID=161	FALSE	FALSE	null	null	null	null	null	null	null	1067.47	301.18011:31256 302.18346:7716 303.18682:21599	96.95986:3893 98.95567:346 114.93394:1616 116.92756:52359 117.9284:4393 118.92752:1185 125.92854:731 129.97479:199 134.89412:11238 135.89424:575 136.89081:3953 144.92345:561 145.92967:2073 146.94017:98 146.96454:639 158.97984:1427 161.84657:1188 163.04059:2061 163.84384:1037 164.9277:742 164.93912:433 174.95551:15087 175.9693:1149 176.96071:2767 178.97807:3535 179.0703:9776 180.07341:1025 181.919…	0	0	0	0	0	0	0	0	0	0	0	0	0	0	0	0	0	0	0
148	22.63	301.18	Unknown	[M-H]-	ion correlated with 310	0.096	TRUE	null	null	null	null	null	null	999	FALSE	FALSE	FALSE	Unit NormalizedByInternalStandardPeakHeight by alignment ID=161	FALSE	FALSE	null	null	null	null	null	null	null	331.15	301.17856:10007 302.18191:2922 303.18527:2749	96.95901:5789 114.93248:158 116.92735:11539 117.92778:734 135.96902:926 145.92909:986 157.86324:7237 158.97658:2704 160.8405:2333 161.84628:3598 162.83749:1881 162.92068:349 162.93726:347 163.8434:3024 163.92616:1648 163.94977:935 164.83447:286 164.92599:1169 174.95511:21767 175.95737:1143 175.96992:1214 176.96085:2352 177.84543:1201 178.97723:4630 180.90993:767 181.91539:817 183.91266:153 187.85…	0	0	0	0	0	0	0	0	0	0	0	0	0	0	0	0	0	0	0
149	20.491	301.18	Unknown	[M+Na-2H]-	adduct linked to 63_[M-H]-; similar chromatogram in higher mz_273	0.116	TRUE	null	null	null	null	null	null	999	FALSE	FALSE	FALSE	Unit NormalizedByInternalStandardPeakHeight by alignment ID=161	FALSE	FALSE	null	null	null	null	null	null	null	1002.92	301.17883:96431 302.18218:33859 303.18554:5870	61.98794:1622 112.9845:3116 114.93365:4679 116.92712:132848 117.92858:13014 118.92711:4010 125.92825:1577 129.97491:1297 132.9216:9375 134.89354:7532 135.89952:913 135.96956:3647 136.89189:3146 136.91028:3319 144.92227:482 145.9285:9117 146.93532:2867 146.96402:7312 153.86711:4183 157.86247:13668 158.97646:4639 159.85822:8794 161.84531:5429 162.92068:1469 162.93854:1529 163.84372:4312 163.95016:1…	0	0	0	0	0	0	0	0	0	0.013609	0.015911	0.0178881	0	0	0	0	0	0	0
150	19.927	301.18	Unknown	[M-H]-	ion correlated with 248	0.116	TRUE	null	null	null	null	null	null	999	FALSE	FALSE	FALSE	Unit NormalizedByInternalStandardPeakHeight by alignment ID=161	FALSE	FALSE	null	null	null	null	null	null	null	2514.62	301.17911:17968 302.18246:6245 303.18582:1140	61.98769:46124 72.99313:1051 75.0024:1635 76.98198:1482 79.95647:7903 86.97515:5078 87.92436:5208 88.93285:3460 89.02354:1291 90.99688:3701 92.91946:1007 96.95895:32474 97.93068:4150 98.95867:1222 99.92453:86505 100.92471:8270 100.93317:5413 101.02335:1077 101.92191:2657 101.93043:1329 101.94056:2855 102.9494:5760 102.97066:2526 103.91868:9836 104.92724:2357 112.98472:11428 114.93251:3476 114.988…	0	0	0	0.00322807	0.00310367	0.00321871	0.00294841	0.00323405	0.00297885	0	0	0	0	0	0	0	0	0	0
151	23.103	301.18	Unknown	[M-H]-	ion correlated with 260	0.064	TRUE	null	null	null	null	null	null	999	FALSE	FALSE	FALSE	Unit NormalizedByInternalStandardPeakHeight by alignment ID=161	FALSE	FALSE	null	null	null	null	null	null	null	200.63	301.18024:223465 302.18359:90806 303.18695:11375	61.98828:3183 99.92507:4092 102.97052:32 114.93404:440 115.92001:1364 116.92747:18309 116.97818:221 117.92771:2754 118.92686:581 118.99313:644 125.92847:1291 130.96519:723 132.92245:4535 134.89423:21157 134.98726:283 135.89101:2102 135.89972:2154 135.96924:157 136.89249:7116 137.8945:824 144.92255:246 145.92944:6 146.96452:969 153.86691:2360 157.86409:804 159.86064:786 160.84109:662 161.84633:0 1…	0	0	0	0	0	0	0	0	0	0	0	0	0	0	0	0	0	0	0
152	28.944	301.216	Unknown	[M-H]-		0.12	TRUE	null	null	null	null	null	null	999	FALSE	FALSE	FALSE	Unit NormalizedByInternalStandardPeakHeight by alignment ID=161	FALSE	FALSE	null	null	null	null	null	null	null	5677.55	301.21573:44866 302.21908:23348 303.22244:3996	101.92425:3956 101.93354:3914 114.93333:25305 116.92725:641332 117.92741:65757 118.92751:18390 123.90323:794 130.94687:2954 132.92149:51047 134.89337:4023 135.96938:2642 136.89099:1729 141.92274:3588 145.92307:23518 145.9491:14553 146.92136:13705 146.93732:13766 149.02377:2274 157.01144:1698 157.93144:1663 163.92352:1043 171.94719:1518 173.92509:2729 179.93759:1074 180.99225:2849 183.93272:7009 1…	0	0	0	0.00806035	0.00716968	0.00685754	0.00607576	0.00749901	0.00555366	0.0111146	0.012172	0.0135573	0	0	0	0	0	0	0
153	29.087	301.216	Unknown	[M-H]-	similar chromatogram in higher mz_734; similar chromatogram in higher mz_774; similar chromatogram in higher mz_997	0.426	TRUE	null	null	null	null	null	null	999	FALSE	FALSE	FALSE	Unit NormalizedByInternalStandardPeakHeight by alignment ID=161	FALSE	FALSE	null	null	null	null	null	null	null	2447.14	301.2186:5654 302.22195:4221 303.22531:523	61.98845:159 96.95961:14344 102.94234:1501 102.95698:1625 112.98512:16713 129.97545:20414 146.96533:1573 151.98703:128 151.9977:150 168.98808:449 243.98186:336 301.2186:1676	0	0	0	0	0	0	0	0	0	0	0	0	0	0	0	0	0	0	0.00149688
154	18.703	303.195	Unknown	[M-H]-		0.116	TRUE	null	null	null	null	null	null	999	FALSE	FALSE	FALSE	Unit NormalizedByInternalStandardPeakHeight by alignment ID=161	FALSE	FALSE	null	null	null	null	null	null	null	517.66	303.19528:5798 304.19863:2058 305.20199:280	61.98781:9373 79.95699:2545 89.0245:1223 96.95893:87958 97.93039:1026 98.95664:4113 99.92459:22523 100.92619:3021 101.94225:1004 103.91962:5145 105.93432:2656 107.95033:2757 111.94628:3295 112.98439:10073 114.93256:7855 114.98654:2595 115.91987:2083 116.92726:164362 117.92759:17494 118.01511:1124 118.92664:5288 119.94578:4143 121.94438:1531 122.89278:2063 122.98814:1116 123.94534:2680 125.87214:3…	0	0	0	0.00104168	0	0	0	0	0	0	0	0	0	0	0	0	0	0	0
155	19.38	303.195	Unknown	[M-H]-		0.084	TRUE	null	null	null	null	null	null	999	FALSE	FALSE	FALSE	Unit NormalizedByInternalStandardPeakHeight by alignment ID=161	FALSE	FALSE	null	null	null	null	null	null	null	1181.71	303.19556:6529 304.19891:2406 305.20227:648	96.95908:3229 98.95508:243 112.98441:303 118.99169:52 132.97194:212 134.89384:246 135.96982:22 153.87033:306 158.97829:353 162.93977:364 164.92606:417 164.939:280 164.94737:3011 179.05809:2133 180.91296:124 190.92683:142 193.15898:1488 194.08073:95256 195.08427:9874 202.93675:152 293.17624:6723 303.19556:4821	0	0	0	0.00117298	0.00109782	0	0	0	0	0.00383369	0.00403889	0.00489177	0	0	0	0	0	0	0
156	17.697	303.195	Unknown	[M-H]-		0.169	TRUE	null	null	null	null	null	null	999	FALSE	FALSE	FALSE	Unit NormalizedByInternalStandardPeakHeight by alignment ID=161	FALSE	FALSE	null	null	null	null	null	null	null	679.93	303.19507:9925 304.19842:4108 305.20178:449	61.98773:4922 79.95684:1539 99.92455:1989 100.92484:436 101.94135:462 103.91902:1216 122.89357:2388 125.87186:6584 127.87028:4126 130.9662:3220 134.98654:1149 141.86755:3504 158.84764:654 160.84052:14277 161.04395:315 162.83784:14269 162.98274:2210 164.83473:2915 164.94984:321 166.83266:472 176.8371:904 178.83167:393 197.88684:581 197.90318:476 219.86429:543 270.20761:2067 283.11047:2100 285.1850…	0	0	0	0.00178308	0.00163153	0.00164175	0.00145024	0	0.00155456	0.0106219	0.0115029	0.0135602	0	0	0	0	0	0	0
157	16.93	303.195	Unknown	[M-H]-	ion correlated with 88	0.124	TRUE	null	null	null	null	null	null	999	FALSE	FALSE	FALSE	Unit NormalizedByInternalStandardPeakHeight by alignment ID=161	FALSE	FALSE	null	null	null	null	null	null	null	605.65	303.19504:98757 304.19839:17578 305.20175:1621	111.94639:1421 159.87971:1132 161.02344:122 226.91687:1364 233.91164:124 245.11618:1347 246.12463:350 248.90013:66 251.86899:763 255.13908:1314 259.13397:539 269.1554:321 270.16159:1113 283.14001:552 284.14099:8619 285.18475:49679 286.1875:8922 287.19223:1190 295.16757:1861 299.14603:2169 299.1669:841 301.17984:23472 302.18442:6834	0	0	0	0	0	0	0	0	0	0	0	0	0	0	0	0	0	0	0
158	22.09	303.196	Unknown	[M-H]-	ion correlated with 16; ion correlated with 87; ion correlated with 130; ion correlated with 438; similar chromatogram in higher mz_281	0.185	TRUE	null	null	null	null	null	null	999	FALSE	FALSE	FALSE	Unit NormalizedByInternalStandardPeakHeight by alignment ID=161	FALSE	FALSE	null	null	null	null	null	null	null	983.91	303.19598:17227 304.19933:5373 305.20269:765	61.9879:1251 79.9571:3226 99.925:2862 112.98547:4340 116.92749:250465 117.92767:24164 125.92793:840 129.97423:1466 134.89433:1423 135.89372:474 135.90294:630 136.89165:6674 144.92223:1119 146.96445:3806 153.86751:6250 160.84108:1919 162.83815:1819 163.84282:7780 163.95235:3260 174.95499:115459 175.9537:7460 175.96866:7721 179.83943:3051 180.97147:2330 181.91405:4303 183.91251:2195 186.93024:103 1…	0	0	0	0.00309484	0.0026332	0.003053	0.00255759	0.00308849	0.00258573	0.00399926	0.00407116	0.00492377	0	0	0	0	0	0	0
159	23.833	303.196	Unknown	[M-H]-	ion correlated with 943; ion correlated with 985; ion correlated with 274	0.293	TRUE	null	null	null	null	null	null	999	FALSE	FALSE	FALSE	Unit NormalizedByInternalStandardPeakHeight by alignment ID=161	FALSE	FALSE	null	null	null	null	null	null	null	2474.36	303.19489:49752 304.19824:15039 305.2016:2988	96.9589:24774 111.94654:1698 131.91455:939 132.92154:1410 157.91808:90 158.97736:3524 159.85829:289 164.92596:2042 164.94478:1953 174.95454:24506 175.95676:634 175.968:786 176.96066:1012 178.97635:1463 189.87154:200 195.96538:287 205.83832:1277 206.97131:2226 207.06543:196 207.92862:1776 209.83208:695 215.86681:763 223.96114:583 225.89821:13 226.91441:3582 233.92902:679 235.92459:6796 236.92624:4…	0	0	0	0.00893814	0.00846986	0.00803346	0.00757513	0.00923659	0.00904668	0.0151019	0.0137823	0.0166285	0	0	0	0	0	0	0
160	18.183	305.175	Unknown	[M-H]-		0.193	TRUE	null	null	null	null	null	null	999	FALSE	FALSE	FALSE	Unit NormalizedByInternalStandardPeakHeight by alignment ID=161	FALSE	FALSE	null	null	null	null	null	null	null	121.25	305.17383:6735 306.17718:2371 307.18054:10873	96.95887:3404 112.98447:39 116.92714:598 122.89269:504 125.87129:1 127.8694:825 157.86124:1204 158.84555:572 158.97687:214 159.85884:812 160.84059:10430 161.02274:1297464 161.84987:1415 162.0204:117509 162.02782:117485 162.83765:13331 164.83499:2928 164.95029:224 166.83028:396 168.88931:103 170.87021:5639 172.86588:3267 176.96089:948 178.97572:552 184.87592:245 187.86134:5571 187.8756:5426 189.85…	0	0	0	0.00121	0.00108784	0	0	0	0	0.000933641	0	0	0	0	0	0.0136084	0.0154112	0.012787	0
161	18.18	307.097	Unknown	[M-H]-		0.988	TRUE	null	null	null	null	null	null	999	FALSE	FALSE	FALSE	Unit NormalizedByInternalStandardPeakHeight by alignment ID=161	FALSE	FALSE	null	null	null	null	null	null	null	17151.8	307.09586:5566270 308.09921:2215996 309.10257:267519	96.95887:5253 112.98447:143 116.92714:1540 122.89269:319 127.8694:342 157.86124:825 158.84555:472 158.97687:447 159.85884:878 160.84059:8685 161.02274:1298433 161.84987:1124 162.0204:117745 162.02782:117747 162.83765:11170 164.83499:2419 164.95029:160 166.83028:349 168.88931:154 170.87021:5635 172.86588:3255 174.95433:1474 176.96089:941 178.97572:798 181.93837:863 184.87592:167 187.86134:5454 187…	0	0	0	1	1	1	1	1	1	1	1	1	1	1	1	1	1	1	1
162	19.582	307.19	Unknown	[M-H]-		0.217	TRUE	null	null	null	null	null	null	999	FALSE	FALSE	FALSE	Unit NormalizedByInternalStandardPeakHeight by alignment ID=161	FALSE	FALSE	null	null	null	null	null	null	null	486.08	307.19089:10360 308.19424:4135 309.1976:2076	61.98773:10722 79.95681:3129 89.02371:1503 96.95895:80208 97.9299:1388 98.95368:3899 99.92464:28355 100.92544:3837 100.9334:1412 101.92331:1058 101.94051:2700 103.9197:5165 104.9269:1240 105.93532:2474 107.95091:2737 111.94594:3565 112.98458:9511 114.93311:9870 114.9868:1963 115.9195:3335 116.92715:224962 117.9277:21996 118.01254:1501 118.92744:7724 119.94565:3379 121.94363:1195 122.89218:1559 12…	0	0	0	0.00186124	0.00179247	0.00186427	0.00143514	0	0	0	0	0	0	0	0	0.0014706	0.00232051	0	0
163	18.187	307.275	Unknown	[M-H]-		0.904	TRUE	null	null	null	null	null	null	999	FALSE	FALSE	FALSE	Unit NormalizedByInternalStandardPeakHeight by alignment ID=161	FALSE	FALSE	null	null	null	null	null	null	null	707.09	307.27527:20182 308.27862:829 309.28198:99	96.95908:5354 112.98428:160 115.9199:5 116.9271:1766 122.89343:268 127.86959:300 157.86162:892 158.8447:478 158.97697:491 159.85863:917 160.84036:8517 161.02271:1298433 161.84973:1161 162.02655:117763 162.83791:11066 164.83524:2380 164.94875:52 166.83286:344 170.86995:5633 172.86819:3332 174.95444:1767 176.96077:1001 178.97586:903 181.93823:561 184.87352:264 187.85909:5479 187.87242:5656 189.8555…	0	0	0	0.00362571	0	0.0107416	0.00911095	0.0141458	0.0121093	0.00306124	0.00981134	0.00914372	0.00346457	0.010004	0.0186573	0.00921773	0.00295077	0	0.00851702
164	18.166	307.412	Unknown	[M-H]-		0.39	TRUE	null	null	null	null	null	null	999	FALSE	FALSE	FALSE	Unit NormalizedByInternalStandardPeakHeight by alignment ID=161	FALSE	FALSE	null	null	null	null	null	null	null	188.26	307.41156:5575 308.41491:384 309.41827:105	96.95923:307 99.92503:881 100.92893:399 112.9845:140 115.91917:159 119.94599:11 122.89361:1028 124.8933:120 125.86915:2403 125.87697:2703 127.87026:1390 158.84583:774 159.9865:20 160.84096:11131 160.96425:497 161.02376:1109253 162.02577:98176 162.83809:11366 162.98251:4770 164.83521:2435 170.86954:3867 178.97618:244 179.84105:39 185.87447:532 187.86348:2253 187.8754:2588 189.86531:1569 190.92781:…	0	0	0	0	0	0.00125305	0	0.00183739	0	0	0.00104097	0	0	0	0.00332436	0.00151175	0	0	0
165	29.036	309.151	Unknown	[M-H]-		0.217	TRUE	null	null	null	null	null	null	999	FALSE	FALSE	FALSE	Unit NormalizedByInternalStandardPeakHeight by alignment ID=161	FALSE	FALSE	null	null	null	null	null	null	null	418.23	309.14975:8783 310.1531:5798 311.15646:23326	79.95702:565 97.93002:654 99.92461:17513 101.92403:4227 101.9339:4273 113.92504:106 114.9325:63705 115.91936:12731 116.92696:1408843 116.99538:10521 117.01968:88889 117.03753:88810 117.92696:147319 118.92683:45101 125.92767:1305 132.92264:261615 135.96877:1763 139.94275:3627 141.92244:6719 145.92239:25598 169.02538:1114 183.93408:2620 184.91362:1372 185.91028:1694 190.99203:828 194.08076:21312 19…	0	0	0	0.00157786	0.00152641	0.00158901	0	0	0	0.00374047	0.00473239	0.00450983	0.00109581	0.00160855	0	0	0	0	0
166	18.667	309.206	Unknown	[M-H]-		0.329	TRUE	null	null	null	null	null	null	999	FALSE	FALSE	FALSE	Unit NormalizedByInternalStandardPeakHeight by alignment ID=161	FALSE	FALSE	null	null	null	null	null	null	null	193.39	309.20697:8030 310.21032:3245 311.21368:1920	61.98788:10088 79.95618:2496 89.02483:1032 96.95891:82666 98.95534:4146 99.92454:21852 100.92516:2620 101.92319:1058 101.94047:2093 102.9566:1167 103.91977:4485 104.92659:1076 105.93365:2614 107.95079:2374 111.9461:3471 112.98444:8838 114.93243:6321 114.98752:2128 115.91984:1868 116.92716:163393 117.92748:16116 118.92739:6404 119.94564:3552 121.94369:1528 122.89258:1868 123.94521:2861 124.88989:1…	0	0	0	0.00144264	0.00142779	0.0013677	0	0	0	0.00110511	0	0	0	0	0	0.0138056	0.016373	0.0131068	0
167	20.811	309.206	Unknown	[M-H]-		0.498	TRUE	null	null	null	null	null	null	999	FALSE	FALSE	FALSE	Unit NormalizedByInternalStandardPeakHeight by alignment ID=161	FALSE	FALSE	null	null	null	null	null	null	null	225.61	309.20636:12644 310.20971:4906 311.21307:2663	61.98808:41493 79.95716:4622 96.95889:63670 97.92965:2087 98.95545:2223 99.9249:61748 100.92542:11395 100.93427:11474 101.92137:2898 101.9405:3460 103.91914:3727 112.98473:30011 114.98727:929 115.91988:4004 119.94599:3825 121.94204:1357 122.89401:5768 123.90234:1240 125.87212:18020 127.86826:11227 129.97472:20346 130.96439:12705 130.98468:6334 132.97292:4731 134.98816:3620 144.92247:3356 146.9643…	0	0	0	0.00227152	0.00218852	0.00229603	0.00199805	0.00247751	0.00200149	0.00112608	0.00126882	0.00130693	0.00105742	0	0	0.00213296	0	0	0
168	29.004	311.128	Unknown	[M-H]-		0.116	TRUE	null	null	null	null	null	null	999	FALSE	FALSE	FALSE	Unit NormalizedByInternalStandardPeakHeight by alignment ID=161	FALSE	FALSE	null	null	null	null	null	null	null	984.8	311.12787:13204 312.13122:9175 313.13458:3454	79.95937:603 97.9305:5227 99.92472:134395 100.92989:6691 101.92441:17445 101.93383:17324 113.92541:1255 114.93304:84679 115.91953:31457 116.92702:1884916 116.99517:10521 117.03793:90057 117.92699:194809 118.92683:59597 123.90118:513 125.92783:4841 129.93484:2533 132.92165:298504 135.96909:3755 138.01756:1017 139.94289:5690 141.92172:8342 142.92786:2037 144.92197:14059 145.92273:44002 146.96437:13…	0	0	0	0.00237222	0	0	0	0	0	0	0	0	0	0	0	0	0	0	0.0299729
169	29.242	311.165	Unknown	[M-H]-		0.269	TRUE	null	null	null	null	null	null	999	FALSE	FALSE	FALSE	Unit NormalizedByInternalStandardPeakHeight by alignment ID=161	FALSE	FALSE	null	null	null	null	null	null	null	8745.54	311.16455:304199 312.1679:180646 313.17126:25174	61.98803:27854 83.93205:3855 89.02419:2146 97.9303:25842 98.93656:4367 99.92478:643999 100.92852:211755 101.92265:25530 101.93963:25441 101.9799:7506 102.94014:13098 102.95538:8124 108.0062:23910 112.98448:150414 113.92548:3478 113.98806:2853 115.9194:93980 119.93139:7053 119.94623:7338 124.9952:28475 125.92761:1252 126.90532:623 128.95988:1848 129.9747:152973 134.8936:1821 136.89088:1006 139.943…	0	0	0	0.0546504	0.0499145	0.0597059	0.0477799	0.069069	0.0546967	0.00430013	0.00919139	0.0108885	0	0	0	0	0	0	0
170	18.532	311.222	Unknown	[M-H]-		0.313	TRUE	null	null	null	null	null	null	999	FALSE	FALSE	FALSE	Unit NormalizedByInternalStandardPeakHeight by alignment ID=161	FALSE	FALSE	null	null	null	null	null	null	null	687.77	311.22116:17796 312.22451:6636 313.22787:1390	96.95889:15098 98.95449:836 111.94675:722 158.97694:923 164.92639:1488 164.94238:376 174.95425:6600 175.96338:287 191.94402:167 206.97067:136 209.83278:9 215.86761:81 216.89035:545 224.82529:32 226.82173:32 226.90579:2350 226.91724:2255 232.85742:14 235.9248:210 242.94263:193 243.89851:87 244.84932:41 246.84633:24 253.84258:89 255.82149:165 257.17477:640 257.8183:31 288.92465:445 288.94217:546 30…	0	0	0	0.00319719	0.00286474	0.0027827	0.00252378	0.00263667	0.00220326	0	0	0	0.00152548	0.00196798	0.00145407	0.00990642	0.012087	0.0116204	0
171	19.584	311.222	Unknown	[M-H]-		0.365	TRUE	null	null	null	null	null	null	999	FALSE	FALSE	FALSE	Unit NormalizedByInternalStandardPeakHeight by alignment ID=161	FALSE	FALSE	null	null	null	null	null	null	null	278.59	311.2236:14214 312.22695:6527 313.23031:5381	61.988:10569 79.95639:2663 89.02327:1507 96.95906:80867 97.92977:1319 98.95609:4053 99.92487:29302 100.92535:3552 100.93439:1140 101.92412:1209 101.93961:2043 103.91905:5005 105.93491:2285 107.95075:2395 111.94613:3446 112.98415:10053 114.93327:10103 114.98843:2363 115.91901:2643 116.92727:221722 117.92762:22024 118.01336:1844 118.92791:6357 119.94572:3607 121.94415:1557 122.89444:1956 123.94544:…	0	0	0	0.00255365	0.00236351	0.00231101	0.00188555	0	0	0.00218952	0	0	0	0	0	0.00350807	0.00490728	0.00277624	0
172	19.362	313.143	Unknown	[M-H]-		0.096	TRUE	null	null	null	null	null	null	999	FALSE	FALSE	FALSE	Unit NormalizedByInternalStandardPeakHeight by alignment ID=161	FALSE	FALSE	null	null	null	null	null	null	null	1271.47	313.14362:14941 314.14697:5338 315.15033:1982	96.95981:11354 97.93081:22 112.98522:1520 114.93439:1630 116.92773:51156 117.92965:3732 125.9285:1851 134.89398:13961 135.90025:1194 136.89143:4200 145.93044:2453 146.96416:3360 158.97871:3265 164.92751:3345 174.9549:37618 175.96683:1966 176.96333:3622 178.98766:5368 180.9895:1220 181.91632:1173 191.94711:10463 192.95512:789 204.94998:2652 204.96078:2835 206.9705:10033 208.93582:3495 221.95131:66…	0	0	0	0	0	0	0	0	0	0	0	0	0	0	0	0	0	0	0
173	23.319	313.143	Unknown	[M-H]-	ion correlated with 392	0.229	TRUE	null	null	null	null	null	null	999	FALSE	FALSE	FALSE	Unit NormalizedByInternalStandardPeakHeight by alignment ID=161	FALSE	FALSE	null	null	null	null	null	null	null	10443	313.14291:170346 314.14626:50861 315.14962:6979	61.98788:33800 79.95696:4205 96.95885:20592 101.92436:4416 101.94082:4499 104.92347:2290 111.94543:1505 116.92699:5876 118.01066:434 119.94626:1359 144.9221:1263 152.99365:48425 164.94696:1383 187.09627:82 195.80908:1259 197.80592:1683 218.8764:1386 269.11627:1167 269.13043:1263 281.07996:1041 283.09961:1497 284.94501:258 285.14801:1829 286.93903:253 293.20755:1482 294.88272:128 297.11163:5738 29…	0	0	0	0.0306033	0.0286483	0.0288271	0.0251557	0.0327857	0.0301447	0.851385	0.988835	1.17872	0	0	0	0	0	0	0
174	20.458	313.144	Unknown	[M-H]-		0.153	TRUE	null	null	null	null	null	null	999	FALSE	FALSE	FALSE	Unit NormalizedByInternalStandardPeakHeight by alignment ID=161	FALSE	FALSE	null	null	null	null	null	null	null	849.74	313.14429:21107 314.14764:7552 315.151:1201	61.98802:42523 79.95798:4495 86.97617:3224 87.92471:2674 88.93396:1351 92.99376:1484 94.99345:1183 96.95971:24053 97.93137:2111 98.95567:1276 99.92518:66658 100.92911:10133 101.92343:2207 101.94191:1118 102.94997:1146 102.97231:1606 103.92026:4698 104.92789:1003 109.93373:1459 112.98489:8588 114.93385:2449 114.99118:1641 115.9214:4097 116.92777:55564 116.97623:2625 116.99715:1005 117.92796:5553 1…	0	0	0	0	0	0	0	0	0	0	0	0	0	0	0	0	0	0	0
175	29.236	313.145	Unknown	[M-H]-		0.129	TRUE	null	null	null	null	null	null	999	FALSE	FALSE	FALSE	Unit NormalizedByInternalStandardPeakHeight by alignment ID=161	FALSE	FALSE	null	null	null	null	null	null	null	419.59	313.14542:7557 314.14877:5584 315.15213:2227	100.92867:5889 101.92267:169 101.94026:158 102.93098:379 102.94106:510 102.9549:124 108.00523:1040 112.98458:9779 113.98833:361 114.93317:1417 115.91969:2217 116.92751:25724 117.92775:2917 119.93327:1522 119.94701:1407 121.02922:495 124.99685:2125 125.92799:1373 126.90491:247 129.97493:18351 138.93643:76 139.94368:314 140.97961:257 142.99582:196 146.96503:16571 151.99541:1205 152.97726:3209 159.9…	0	0	0	0.00135762	0	0	0	0	0	0	0	0	0	0	0	0	0	0	0.0047728
176	22.731	313.178	Unknown	[M-H]-		0.056	TRUE	null	null	null	null	null	null	999	FALSE	FALSE	FALSE	Unit NormalizedByInternalStandardPeakHeight by alignment ID=161	FALSE	FALSE	null	null	null	null	null	null	null	4387.99	313.1745:28257 314.17785:4266 315.18121:971	61.98816:35955 76.98189:1124 79.95693:7379 86.97572:5326 87.92558:3704 88.93302:2984 89.02332:1036 90.99744:2124 96.95927:34460 97.93097:3462 98.95165:1040 99.92494:96131 100.92467:8364 100.93409:6205 101.92382:3046 101.93951:3298 102.9487:2345 102.97242:1960 103.92033:7266 104.92751:2128 109.93247:1625 112.98421:5720 114.93384:3381 114.98785:3208 115.92006:7741 116.92744:76201 116.97726:4161 117…	0	0	0	0	0	0	0	0	0	0	0	0	0	0	0	0	0	0	0
177	21.481	313.179	Unknown	[M+Na-2H]-	adduct linked to 105_[M-H]-	0.056	TRUE	null	null	null	null	null	null	999	FALSE	FALSE	FALSE	Unit NormalizedByInternalStandardPeakHeight by alignment ID=161	FALSE	FALSE	null	null	null	null	null	null	null	4284.93	313.17719:5591 314.18054:2669 315.1839:1143	99.92465:2003 112.98472:394 114.93339:930 116.92717:9515 117.92767:1229 118.9277:386 125.92795:771 129.97452:743 132.92113:373 134.8941:1132 135.97017:458 136.89223:356 144.92143:320 146.96381:1641 157.86159:1603 158.9774:16 159.85538:695 160.84045:1958 161.84636:738 162.83734:1423 163.94791:169 164.94304:11 165.84015:631 174.95451:1704 175.9588:209 175.97131:40 176.9619:536 178.97665:163 179.840…	0	0	0	0	0	0	0	0	0	0	0	0	0	0	0	0	0.000986613	0	0
178	25.611	313.179	Unknown	[M-H]-		0.068	TRUE	null	null	null	null	null	null	999	FALSE	FALSE	FALSE	Unit NormalizedByInternalStandardPeakHeight by alignment ID=161	FALSE	FALSE	null	null	null	null	null	null	null	2419.47	313.1796:10190 314.18295:3331 315.18631:4234	96.95906:18108 98.95671:1185 111.94655:1155 118.00484:50 118.01527:75 132.8694:29 178.94952:278 187.85762:365 187.87085:315 189.85789:174 189.87132:192 209.92642:144 219.86708:453 226.90631:2450 226.91747:2058 233.90959:598 248.89806:590 248.91862:1129 286.94467:5 290.9462:96 295.17252:1333 299.20303:259 304.91299:223 313.1796:6046	0	0	0	0.00183065	0.00121466	0	0	0	0	0	0	0	0	0	0	0	0	0	0
179	23.642	313.179	Unknown	[M+Cl]-	adduct linked to 203_[M+K-2H]-	0.092	TRUE	null	null	null	null	null	null	999	FALSE	FALSE	FALSE	Unit NormalizedByInternalStandardPeakHeight by alignment ID=161	FALSE	FALSE	null	null	null	null	null	null	null	1263.53	313.17917:145238 314.18252:46165 315.18588:112737	112.97911:2581 112.98598:2570 114.93272:4458 116.92706:104772 117.92712:9704 118.92538:3879 118.94569:3690 125.92762:2213 129.97446:1810 132.92116:6360 134.89339:6468 135.89851:724 135.96916:2497 136.89243:3083 136.91112:2199 136.92233:790 144.92101:855 145.92972:7521 146.93736:1595 146.96393:10758 157.86073:9306 158.97636:2604 159.85902:5784 161.84651:4067 162.92049:1674 162.93614:1601 163.84282…	0	0	0	0	0	0	0	0	0	0.020497	0.0243015	0.0294565	0	0	0	0	0	0	0
180	16.849	313.179	Unknown	[M-H]-		0.112	TRUE	null	null	null	null	null	null	999	FALSE	FALSE	FALSE	Unit NormalizedByInternalStandardPeakHeight by alignment ID=161	FALSE	FALSE	null	null	null	null	null	null	null	979.1	313.18018:7171 314.18353:2523 315.18689:774	86.97606:31 98.95615:194 112.98425:1376 114.93199:351 116.92736:8957 117.92697:355 119.94482:617 129.97443:343 134.89304:291 135.96837:454 136.90875:544 136.92252:584 145.92943:913 146.93582:1043 146.96359:4333 157.86186:3189 158.97546:551 159.85814:2913 160.84038:2277 161.83942:2325 161.85106:2314 162.83748:2581 162.92476:670 163.84233:1555 163.92903:441 163.94942:454 164.92572:523 165.83725:367…	0	0	0	0.00128838	0	0	0	0	0	0.00278927	0.00295579	0.00359462	0	0	0	0	0	0	0
181	28.933	313.179	Unknown	[M-H]-	ion correlated with 1037	0.233	TRUE	null	null	null	null	null	null	999	FALSE	FALSE	FALSE	Unit NormalizedByInternalStandardPeakHeight by alignment ID=161	FALSE	FALSE	null	null	null	null	null	null	null	1181.65	313.17929:13855 314.18264:9338 315.186:29138	101.93354:29 114.93333:17437 116.92725:504311 117.92741:50518 118.92751:13794 123.90323:746 125.89903:940 134.89337:7678 135.96938:1766 136.89099:2539 145.92307:18330 145.9491:14055 146.92136:13483 146.93732:13481 149.02377:2276 157.01144:1546 163.92352:1043 171.94719:1475 173.92509:2653 179.93759:1074 180.99225:2426 183.93272:6415 184.91534:7597 185.94884:1640 187.93668:1755 190.92752:14823 192.…	0	0	0	0.00248918	0.00177465	0.00164839	0.00185191	0	0	0.0754846	0.0939536	0.12476	0	0	0	0	0	0	0
182	29.349	313.18	Unknown	[M-H]-		0.213	TRUE	null	null	null	null	null	null	999	FALSE	FALSE	FALSE	Unit NormalizedByInternalStandardPeakHeight by alignment ID=161	FALSE	FALSE	null	null	null	null	null	null	null	885.41	313.17975:67716 314.1831:32061 315.18646:461712	61.98774:2020 83.02489:1292 83.93076:393 84.00819:1630 96.95898:15432 97.93018:49 98.93936:1683 99.92466:27654 100.92768:4214 112.98452:1845 142.99574:2536 162.93904:44 165.01822:825 181.07198:1656 182.99579:712 183.00998:997 185.06294:356 190.92854:1641 207.13913:647 215.06992:117 220.14726:1938 220.98737:2073 229.08316:216 231.10002:51 231.95502:140 233.15492:321 236.09505:3890 236.10707:3876 2…	0	0	0	0	0	0	0	0	0	0.00955664	0	0	0	0	0	0	0	0	0
183	19.354	313.18	Unknown	[M-H]-		0.12	TRUE	null	null	null	null	null	null	999	FALSE	FALSE	FALSE	Unit NormalizedByInternalStandardPeakHeight by alignment ID=161	FALSE	FALSE	null	null	null	null	null	null	null	4752.12	313.17853:33746 314.18188:14619 315.18524:157227	92.92119:843 104.92694:1548 112.98408:2642 118.92789:505 118.96612:1377 120.93633:1156 122.89306:9486 125.92707:712 126.87952:1625 127.86923:16590 129.86568:2158 129.97441:2051 130.96513:11031 134.89349:4859 134.98607:5083 136.8909:546 143.86357:5219 145.8615:417 146.92271:1246 146.93671:876 146.96382:5664 165.90535:543 180.93951:678 182.91644:1421 186.92938:28 190.92766:6653 192.96049:3753 197.9…	0	0	0	0.00606266	0.00565031	0.00597362	0.00523323	0.00603192	0.00588453	0	0	0	0	0	0	0	0	0	0
184	20.204	313.18	Unknown	[M-H]-		0.598	TRUE	null	null	null	null	null	null	999	FALSE	FALSE	FALSE	Unit NormalizedByInternalStandardPeakHeight by alignment ID=161	FALSE	FALSE	null	null	null	null	null	null	null	14452	313.17947:720101 314.18282:270986 315.18618:32862	61.98759:11546 79.95682:549 97.92718:533 99.92471:17076 100.92571:2097 100.93461:2127 101.92536:1413 101.94112:1342 103.91951:2352 112.98454:1623 114.98673:520 115.91982:1116 116.92709:5052 119.94538:790 122.89304:2471 125.87196:8174 127.869:5113 129.97414:1965 130.96581:2774 134.98634:1371 136.91086:1233 146.96371:7163 158.84587:1142 160.84076:26046 160.96805:600 160.97934:701 162.83766:22194 16…	0	0	0	0.129369	0.126611	0.137845	0.128465	0.156804	0.148653	0.224013	0.266503	0.327778	0	0	0	0	0	0	0
185	22.096	313.18	Unknown	[M-H]-		0.141	TRUE	null	null	null	null	null	null	999	FALSE	FALSE	FALSE	Unit NormalizedByInternalStandardPeakHeight by alignment ID=161	FALSE	FALSE	null	null	null	null	null	null	null	1709.32	313.1806:25932 314.18395:7646 315.18731:61396	96.95972:21825 98.95496:1003 112.98534:1226 114.92796:3012 114.93497:2943 116.92783:98249 117.92864:7643 118.9308:2048 125.92899:367 129.97536:1816 134.89384:4359 135.97061:2346 136.89235:1971 144.92297:43 145.92953:3879 146.93736:891 158.97638:7272 161.84583:4511 163.84392:3322 163.94473:117 163.95502:263 164.92795:4215 174.95529:82349 175.96266:4256 176.95807:8786 178.97716:12235 181.91867:2948…	0	0	0	0	0	0	0	0	0	0	0	0	0	0	0	0	0	0	0.00686523
186	20.826	313.18	Unknown	[M-H]-	similar chromatogram in higher mz_449	0.165	TRUE	null	null	null	null	null	null	999	FALSE	FALSE	FALSE	Unit NormalizedByInternalStandardPeakHeight by alignment ID=161	FALSE	FALSE	null	null	null	null	null	null	null	6545.42	313.17914:74917 314.18249:27908 315.18585:20663	61.988:4396 79.9568:218 96.95898:24797 98.95472:1207 111.94452:1503 112.9846:19786 119.94539:979 121.94326:155 129.97469:11528 144.92351:866 158.97728:660 159.97879:269 164.92667:2238 164.94931:967 166.92482:11 180.97438:1387 181.9369:2214 183.01244:1148 187.85986:941 187.87219:691 192.93016:112 197.96516:268 201.90543:220 226.91464:3866 242.94257:168 248.96213:298 259.93268:87 265.95139:87 268.1…	0	0	0	0.0134591	0.0128451	0.0139482	0.0118461	0.0151941	0.0138645	0	0	0	0	0	0	0	0	0	0
187	23.845	313.18	Unknown	[M-H]-	ion correlated with 159; ion correlated with 998; ion correlated with 48; ion correlated with 952; ion correlated with 996; ion correlated with 730; ion correlated with 197	0.169	TRUE	null	null	null	null	null	null	999	FALSE	FALSE	FALSE	Unit NormalizedByInternalStandardPeakHeight by alignment ID=161	FALSE	FALSE	null	null	null	null	null	null	null	828.37	313.17886:10411 314.18221:3202 315.18557:38821	79.95646:397 97.93177:272 99.92508:5276 100.92531:2527 100.93469:2543 101.92757:92 115.92016:836 162.98094:538 162.9894:565 179.07024:1332 183.00893:325 197.9032:568 241.12392:3144 247.13159:4636 271.17114:5001 272.17325:1158 273.11197:2917 285.18832:2162 287.16653:2424 287.20441:12891 288.13657:6027 297.18704:28676 298.19153:4865 299.16766:415 299.20035:1672 301.16678:2212 301.1842:2363 303.1960…	0	0	0	0	0	0.00233979	0	0	0.00224089	0.00768692	0.00708383	0.00746902	0	0	0	0	0	0	0
188	27.071	313.18	Unknown	[M-H]-	ion correlated with 512; ion correlated with 999; ion correlated with 385	0.253	TRUE	null	null	null	null	null	null	999	FALSE	FALSE	FALSE	Unit NormalizedByInternalStandardPeakHeight by alignment ID=161	FALSE	FALSE	null	null	null	null	null	null	null	10485.1	313.17953:255168 314.18288:68588 315.18624:1228870	61.98792:683 79.95605:1324 99.92463:3176 100.92553:2000 100.93521:2133 115.91937:559 116.92718:7326 117.92744:1376 122.89424:627 129.97412:562 130.96594:526 134.89351:425 134.98758:824 144.92148:199 146.93521:768 146.96416:1289 158.84674:470 160.8409:9816 160.96927:1200 162.83768:12001 162.9827:10399 164.83478:3126 166.92287:89 170.8679:9209 172.86475:6421 180.90126:1207 187.86057:244 187.87505:6…	0	0	0	0.0458419	0.0453215	0.0446713	0.0399998	0.0512856	0.0469503	0	0	0	0	0	0	0	0	0	0
189	20.522	313.18	Unknown	[M-H]-	ion correlated with 131; ion correlated with 961; ion correlated with 273	0.104	TRUE	null	null	null	null	null	null	999	FALSE	FALSE	FALSE	Unit NormalizedByInternalStandardPeakHeight by alignment ID=161	FALSE	FALSE	null	null	null	null	null	null	null	8784.25	313.17847:116419 314.18182:37314 315.18518:34177	101.92336:4 114.93292:7467 116.92697:171102 117.92754:17245 118.92841:5414 118.94192:5443 125.92787:1679 132.92273:12043 134.89339:10248 135.89691:1251 135.9696:4341 136.89117:5091 144.92183:295 145.92886:10555 145.94868:10769 146.93494:1951 153.86591:3989 157.86324:15639 158.97772:8099 159.98189:1715 161.83844:6222 161.84915:6202 162.93741:669 163.84354:4332 163.95064:3123 164.92729:3379 164.945…	0	0	0	0.0209151	0.0183887	0.019923	0.0188559	0.0204242	0.0210169	0	0	0	0	0	0	0	0	0	0
190	20.209	313.36	Unknown	[M-H]-		0.108	TRUE	null	null	null	null	null	null	999	FALSE	FALSE	FALSE	Unit NormalizedByInternalStandardPeakHeight by alignment ID=161	FALSE	FALSE	null	null	null	null	null	null	null	384.96	313.36063:33258 314.36398:1762 315.36734:275	61.98808:19715 79.95663:1152 97.93024:993 99.92489:26396 100.9257:5002 101.92402:2268 101.94082:2368 102.95296:2768 103.91934:3136 114.9874:786 115.92042:1740 119.94626:763 122.89456:4217 125.87173:11540 127.86976:7279 129.9745:2669 130.967:5204 134.98595:2616 141.86778:3735 143.8633:2452 146.96404:14860 158.84731:1742 160.84082:41120 162.83806:37178 162.98111:3664 164.83527:10179 164.94966:1314 …	0	0	0	0	0	0	0	0	0	0.00469364	0.00364178	0.00469263	0	0	0	0	0	0	0
191	23.078	314.151	Unknown	[M-H]-	similar chromatogram in higher mz_242; similar chromatogram in higher mz_586	0.112	TRUE	null	null	null	null	null	null	999	FALSE	FALSE	FALSE	Unit NormalizedByInternalStandardPeakHeight by alignment ID=161	FALSE	FALSE	null	null	null	null	null	null	null	1024.94	314.15048:39218 315.15383:13108 316.15719:2051	96.95929:11798 112.98476:697 114.93375:3480 115.91932:279 116.92735:94268 117.92786:8845 118.9292:1992 125.92897:2057 129.97545:339 134.89314:42231 135.89651:3138 135.97:1649 136.89091:11973 137.89282:1205 144.92226:928 145.93011:2759 146.96436:809 158.97414:1450 164.92941:145 174.95444:13706 175.96925:156 176.96182:2499 181.91708:400 190.92688:363 191.94514:1214 201.8949:1143 201.90659:1224 204.…	0	0	0	0	0	0	0	0	0	0	0	0	0	0	0	0	0	0	0
192	23.534	314.151	Unknown	[M-H]-	ion correlated with 25; ion correlated with 348; ion correlated with 132; ion correlated with 297	0.04	TRUE	null	null	null	null	null	null	999	FALSE	FALSE	FALSE	Unit NormalizedByInternalStandardPeakHeight by alignment ID=161	FALSE	FALSE	null	null	null	null	null	null	null	3467	314.15024:14741 315.15359:7605 316.15695:1119	79.95609:630 96.95908:14768 98.95483:364 136.89091:209 141.86682:63 160.84036:10309 162.8374:10403 164.83478:3089 164.94698:1354 170.86966:1442 172.86674:1063 180.89877:209 187.85953:2481 189.85741:1432 211.11211:3863 214.87874:203 219.06516:1038 227.14307:8967 228.1463:1310 233.08035:1615 269.1553:1367 299.12704:6889 300.1337:1619 304.91394:4 311.12698:2193 314.15024:5718	0	0	0	0.00264824	0.00249609	0.00235083	0.00205252	0	0	0	0	0	0	0	0	0	0	0	0
193	22.828	314.151	Unknown	[M-H]-	ion correlated with 253; similar chromatogram in higher mz_1030	0.309	TRUE	null	null	null	null	null	null	999	FALSE	FALSE	FALSE	Unit NormalizedByInternalStandardPeakHeight by alignment ID=161	FALSE	FALSE	null	null	null	null	null	null	null	10022.6	314.15115:373864 315.1545:118096 316.15786:13986	61.98816:10064 78.95852:2923 79.95651:1716 97.93093:1246 99.92475:44971 100.92479:7123 100.93288:7144 101.92078:4149 101.94109:2521 103.9188:2099 114.98732:251 115.92006:4653 119.94552:865 123.90126:491 125.87237:3726 125.92775:1112 127.86951:2726 129.97507:1558 130.96556:4171 134.98589:1588 136.91075:2636 144.92191:534 146.96422:13715 152.99559:95068 160.97144:54 162.98283:3696 164.9481:1240 197…	0	0	0	0.067166	0.0634854	0.0647475	0.0600268	0.0766416	0.0722074	1.25951	1.41652	1.69328	0	0	0	0	0	0	0
194	24.499	315.159	Unknown	[M+Na-2H]-	adduct linked to 245_[M+Cl]-	0.092	TRUE	null	null	null	null	null	null	999	FALSE	FALSE	FALSE	Unit NormalizedByInternalStandardPeakHeight by alignment ID=161	FALSE	FALSE	null	null	null	null	null	null	null	1024.86	315.15982:5849 316.16317:3959 317.16653:967	61.98778:17195 79.95575:1814 97.93051:1705 99.92471:44612 100.92448:7927 100.93348:8065 101.92761:2886 101.94016:3008 102.95496:3798 103.92012:4222 104.92847:1616 115.91943:2963 122.89336:5612 124.90743:1247 125.87255:19489 127.87249:11057 129.97444:1068 130.96552:7725 134.98888:2806 146.96393:17830 158.84532:1406 160.84077:40396 162.83788:34551 162.98149:5921 164.83472:9356 166.83214:921 176.835…	0	0	0	0	0	0	0	0	0	0	0	0	0	0	0	0	0	0	0
195	29.313	315.194	Unknown	[M-H]-		0.169	TRUE	null	null	null	null	null	null	999	FALSE	FALSE	FALSE	Unit NormalizedByInternalStandardPeakHeight by alignment ID=161	FALSE	FALSE	null	null	null	null	null	null	null	938.4	315.19412:407503 316.19747:90133 317.20083:62995	61.98774:16661 83.02489:628 83.93076:1358 84.00819:4070 97.93018:12273 98.93936:235 99.92466:337165 100.92768:67035 101.92332:13258 101.94015:13220 102.94011:2821 102.95403:1698 112.98452:43867 113.92596:1846 113.98983:608 114.93277:5052 115.91961:36321 116.92725:130903 117.92756:13540 118.92712:3149 121.02748:114 124.99706:2296 125.9277:12079 126.90492:666 126.92892:1420 129.97433:25548 134.8934…	0	0	0	0	0	0	0	0	0	0.0575097	0.0589691	0.0718933	0	0	0	0	0	0	0
196	29.017	315.194	Unknown	[M+Na-2H]-	adduct linked to 243_[M+Cl]-	0.289	TRUE	null	null	null	null	null	null	999	FALSE	FALSE	FALSE	Unit NormalizedByInternalStandardPeakHeight by alignment ID=161	FALSE	FALSE	null	null	null	null	null	null	null	1110.85	315.19492:26303 316.19827:4914 317.20163:21053	79.95689:567 97.9305:583 99.92478:16814 101.92435:4195 101.93305:4242 113.92505:101 114.93316:63671 115.91941:12623 116.9272:1409073 116.99232:10300 117.0378:88743 117.92706:147344 118.927:45107 123.90234:1121 125.92794:1302 129.93683:1231 132.03091:1299 132.92268:261764 135.97018:1754 139.94385:3620 141.92307:6732 145.92267:25598 157.93037:13167 183.93297:2563 184.91573:2094 185.91046:1688 190.9…	0	0	0	0.0047254	0.00369531	0.00434495	0.00356476	0.00379063	0.00390306	0.0893646	0.0973432	0.0976906	0	0	0	0	0	0	0.00236313
197	23.856	315.194	Unknown	[M+Na-2H]-	adduct linked to 274_[M+K-2H]-; similar chromatogram in higher mz_441	0.225	TRUE	null	null	null	null	null	null	999	FALSE	FALSE	FALSE	Unit NormalizedByInternalStandardPeakHeight by alignment ID=161	FALSE	FALSE	null	null	null	null	null	null	null	1765.23	315.19455:46849 316.1979:11920 317.20126:7595	61.98798:13109 79.95699:1158 97.92823:2780 99.92476:64161 100.92421:13349 100.93233:13253 101.92145:3518 101.94086:3318 103.91911:5022 115.91905:5067 116.92706:2312 117.92733:3294 119.94512:1140 122.89374:2629 125.87195:3985 127.86752:3260 129.97455:2077 130.92807:45 130.96678:4637 133.92128:199 134.98605:2750 144.92186:1503 145.92924:2287 146.96385:16050 151.94002:300 153.86705:725 155.86607:487…	0	0	0	0.00841653	0.00704673	0.00676395	0.00619583	0.00692825	0.0058297	0.0311263	0.0287641	0	0	0	0	0	0	0	0
198	18.467	315.195	Unknown	[M-H]-		0.349	TRUE	null	null	null	null	null	null	999	FALSE	FALSE	FALSE	Unit NormalizedByInternalStandardPeakHeight by alignment ID=161	FALSE	FALSE	null	null	null	null	null	null	null	10601.2	315.19464:419551 316.19799:58534 317.20135:7449	61.98771:1425 96.95901:1611 98.95606:285 112.98463:2939 114.9329:3666 116.92711:102831 117.92714:10011 123.87672:41 125.87177:1811 127.86894:703 134.89404:2406 136.92209:80 141.86703:615 149.91074:233 158.97545:14233 162.92003:2659 174.95442:120462 180.93956:2 180.9715:1934 181.91766:7963 182.94974:45 186.92764:1143 187.86378:4877 189.85793:3478 210.94797:11 221.9438:3979 229.92107:64 231.93515:6…	0	0	0	0.0753738	0.0664598	0.0705073	0.0635519	0.0756507	0.0640507	0.460595	0.568473	0.637467	0	0	0	0	0	0	0
199	17.243	315.195	Unknown	[M-H]-		0.076	TRUE	null	null	null	null	null	null	999	FALSE	FALSE	FALSE	Unit NormalizedByInternalStandardPeakHeight by alignment ID=161	FALSE	FALSE	null	null	null	null	null	null	null	770.46	315.1969:10242 316.20025:3498 317.20361:532	96.95947:43744 98.95556:1953 112.98572:2265 116.92767:36068 117.92896:3088 129.97621:1606 136.89079:1326 145.93019:2606 146.93628:1196 157.86359:14572 158.97935:10308 161.84026:5935 161.85115:5922 163.84229:4524 163.9528:1066 164.92857:7997 165.84299:1371 166.9267:3368 174.95494:106720 175.95921:7205 175.97073:7368 176.96104:10376 178.97668:19606 181.91756:6183 183.91389:2290 187.85904:3930 190.9…	0	0	0	0	0	0	0	0	0	0	0	0	0	0	0	0	0	0	0.00271148
200	20.38	315.195	Unknown	[M-H]-		0.329	TRUE	null	null	null	null	null	null	999	FALSE	FALSE	FALSE	Unit NormalizedByInternalStandardPeakHeight by alignment ID=161	FALSE	FALSE	null	null	null	null	null	null	null	31516.9	315.19501:2227510 316.19836:816836 317.20172:102454	96.95913:35559 114.93316:488 116.92714:22943 117.92805:2528 118.92501:224 118.93265:327 125.92777:481 134.86397:1471 134.89337:7059 135.89371:603 135.90196:461 135.9718:682 136.89174:1966 136.90955:1743 141.86668:152 145.92937:304 153.86742:868 174.95461:1947 175.96642:63 176.96208:185 185.05975:2129 187.87196:809 194.08202:178 199.0755:2518 206.97156:803 214.09677:740 215.10551:1531 227.0713:135…	0	0	0	0.40018	0.356085	0.389155	0.355739	0.39243	0.344878	1.62312	1.35034	1.51025	0	0	0	0	0	0	0
201	19.394	315.195	Unknown	[M-H]-	ion correlated with 732	0.048	TRUE	null	null	null	null	null	null	999	FALSE	FALSE	FALSE	Unit NormalizedByInternalStandardPeakHeight by alignment ID=161	FALSE	FALSE	null	null	null	null	null	null	null	7003.55	315.19739:5782 316.20074:2489 317.2041:736	96.95944:944 98.95486:27 99.92522:1094 112.98445:381 116.92756:16775 117.92835:1919 118.93001:501 125.93058:429 129.9753:463 134.89441:1142 135.96983:316 136.89488:317 145.93155:559 146.96381:3866 157.86316:2193 158.97888:828 160.84103:1789 161.84862:690 162.83794:1298 163.842:931 163.94824:293 164.92755:817 164.94702:1595 165.9373:376 166.92255:576 174.95532:14148 175.96628:1309 176.96329:1460 1…	0	0	0	0	0	0	0	0	0	0	0	0	0	0	0	0	0	0	0
202	21.719	315.195	Unknown	[M-H]-		0.129	TRUE	null	null	null	null	null	null	999	FALSE	FALSE	FALSE	Unit NormalizedByInternalStandardPeakHeight by alignment ID=161	FALSE	FALSE	null	null	null	null	null	null	null	25623.4	315.19568:2374411 316.19903:823816 317.20239:100047	61.9882:16037 79.95675:1254 99.9253:18077 100.92715:3674 130.96561:4951 146.96437:6723 162.98363:2190 164.94925:1035 197.90337:1358 201.07848:3680 201.09222:3509 255.14241:25 269.15613:457 270.16116:806 283.17218:1393 284.17599:1318 285.18506:395353 286.18896:72434 287.17398:3457 287.19437:9165 300.16959:618 301.18091:4461 312.15741:751 312.17429:475 313.18011:3829 314.16388:1586 314.18811:533 31…	0	0	0	0	0	0	0	0	0	0	0	0	0	0	0	0	0	0	0
203	23.662	315.195	Unknown	[M+K-2H]-	adduct linked to 179_[M+Cl]-	0.157	TRUE	null	null	null	null	null	null	999	FALSE	FALSE	FALSE	Unit NormalizedByInternalStandardPeakHeight by alignment ID=161	FALSE	FALSE	null	null	null	null	null	null	null	2563.67	315.19443:31337 316.19778:9413 317.20114:6493	96.95908:34438 98.95498:1395 112.9849:1942 114.9327:8162 116.92682:231210 117.92685:23566 118.92754:1539 118.94398:2131 125.9272:3352 129.97403:2178 135.96872:5887 145.929:9979 146.93634:413 146.96382:7244 153.86765:139 157.86261:25698 158.96715:13466 158.97925:13672 159.858:17829 161.84579:8361 161.91779:3485 162.92024:2481 163.92767:4895 163.94872:3756 164.92685:6009 164.94533:3943 174.95477:11…	0	0	0	0.00562986	0.00514701	0.00571951	0.00487568	0.00554079	0.00503359	0	0	0	0	0	0	0	0	0	0
204	21.543	315.195	Unknown	[M-H]-	similar chromatogram in higher mz_211; similar chromatogram in higher mz_913; similar chromatogram in higher mz_759; similar chromatogram in higher mz_783	0.831	TRUE	null	null	null	null	null	null	999	FALSE	FALSE	FALSE	Unit NormalizedByInternalStandardPeakHeight by alignment ID=161	FALSE	FALSE	null	null	null	null	null	null	null	57034.7	315.1955:3489474 316.19885:1330321 317.20221:167198	96.9593:26359 112.98423:3823 114.93284:9083 116.9274:241934 117.92725:23557 118.92763:6824 125.92834:2299 129.97406:378 132.92123:17360 134.89305:13605 135.89143:1595 135.90016:1482 135.96948:5933 136.89162:5958 144.92169:1114 145.92906:11837 146.93715:2956 153.86821:5377 158.97772:12116 161.84848:8955 162.92844:2338 162.93947:1886 163.83762:5957 163.8485:5985 163.95131:3123 164.92722:5333 166.92…	0	0	0	0.626896	0.589556	0.690761	0.74866	0.889469	0.854753	6.40194	7.09724	8.44755	0.00661661	0.00479814	0.00644766	0	0	0.00135738	0.0706202
205	22.055	315.195	Unknown	[M-H]-		0.213	TRUE	null	null	null	null	null	null	999	FALSE	FALSE	FALSE	Unit NormalizedByInternalStandardPeakHeight by alignment ID=161	FALSE	FALSE	null	null	null	null	null	null	null	16796.6	315.19498:299216 316.19833:96589 317.20169:14459	61.988:1251 79.95676:3232 99.92466:2862 112.98476:4338 116.92718:250455 117.92734:24164 118.92567:6821 125.92754:844 129.97481:1466 134.89362:1470 135.89841:508 136.89102:245 144.92139:1142 146.96367:3806 151.92081:1548 153.86916:6213 160.8405:1919 161.04373:582 162.83752:1819 163.84103:7778 163.9492:3021 174.95474:115459 175.95406:7466 175.96812:7684 180.89786:1834 181.91757:5817 186.9286:1077 1…	0	0	0	0.0537552	0.0513449	0	0	0.0628706	0	0	0	0	0	0	0	0	0	0	0.00917285
206	27.035	315.196	Unknown	[M-H]-		0.458	TRUE	null	null	null	null	null	null	999	FALSE	FALSE	FALSE	Unit NormalizedByInternalStandardPeakHeight by alignment ID=161	FALSE	FALSE	null	null	null	null	null	null	null	14409.1	315.19525:1094702 316.1986:268553 317.20196:35104	61.98778:20434 79.95702:4176 97.93076:2194 99.9247:62220 100.92715:12466 101.92411:3009 101.94001:3059 102.95583:4221 103.91943:4313 115.92:3522 119.94583:123 122.8947:8363 124.90958:108 125.87289:23814 127.86927:15229 129.97449:566 130.96649:10332 134.9872:4211 141.86649:5412 146.92075:266 146.93579:383 146.96423:14026 158.84598:2099 160.84099:53766 160.96666:2593 160.97792:2615 162.83807:49300 …	0	0	0	0.196667	0.174111	0.158389	0.132516	0.14815	0.131463	0.0263832	0.0238223	0.0266379	0	0	0	0	0	0	0
207	24.892	315.196	Unknown	[M+Na-2H]-	adduct linked to 268_[M+K-2H]-; adduct linked to 365_[M+FA-H]-	0.036	TRUE	null	null	null	null	null	null	999	FALSE	FALSE	FALSE	Unit NormalizedByInternalStandardPeakHeight by alignment ID=161	FALSE	FALSE	null	null	null	null	null	null	null	3110.64	315.19589:14471 316.19924:4447 317.2026:7824	61.98802:1769 97.93022:497 99.92452:6649 100.92642:1152 100.93542:1115 101.94105:7 103.91904:276 104.92702:398 115.91894:387 122.89174:782 125.87231:3282 127.86896:2081 129.97438:121 130.96571:695 134.98659:103 141.92238:16 145.92966:330 146.9639:3308 158.84627:63 160.84062:2313 160.96968:52 162.83774:3877 162.98038:655 164.92548:1093 176.83673:487 178.8333:130 178.97618:36 183.01239:1410 191.944…	0	0	0	0.00259981	0.00158984	0	0	0	0	0	0	0	0	0	0	0	0	0	0
208	21.127	315.196	Unknown	[M-H]-		0.321	TRUE	null	null	null	null	null	null	999	FALSE	FALSE	FALSE	Unit NormalizedByInternalStandardPeakHeight by alignment ID=161	FALSE	FALSE	null	null	null	null	null	null	null	31739.8	315.19568:10297376 316.19903:4053542 317.20239:479159	61.98779:17051 111.94528:1238 114.93302:1666 116.92727:32430 117.92772:3011 119.94591:67 123.90169:849 125.8995:777 129.97421:133 131.91492:1678 132.92149:2701 134.86388:316 145.92978:1201 157.91743:1243 158.97757:2021 164.92619:2157 164.9496:801 167.07068:67 171.04382:772 174.9545:15976 175.95694:1114 175.96883:1529 176.96037:1589 178.97618:3493 180.89932:1090 180.91685:738 181.91586:1152 183.04…	0	0	0	0	0	0	0	0	0	1.45324	1.44086	1.7761	0.00224621	0.00163942	0.00151061	0	0	0	0
209	18.11	315.196	Unknown	[M-H]-	ion correlated with 842; ion correlated with 899; ion correlated with 929; ion correlated with 971; ion correlated with 909; ion correlated with 1023	0.032	TRUE	null	null	null	null	null	null	999	FALSE	FALSE	FALSE	Unit NormalizedByInternalStandardPeakHeight by alignment ID=161	FALSE	FALSE	null	null	null	null	null	null	null	2190.09	315.19449:37218 316.19784:16807 317.2012:3100	61.98773:35123 79.95681:5709 89.02316:1656 99.92447:26263 100.92679:4573 101.94027:2692 102.95271:5947 103.91902:4232 114.98714:726 115.91928:1660 122.89348:11877 125.87093:35697 127.8694:20767 129.97414:9776 130.96552:13592 134.98576:5151 141.86797:13906 143.87984:7351 146.96404:6069 158.84465:3111 160.84071:91551 162.8374:78706 162.98116:8544 164.83495:20590 164.94803:2617 166.83385:1729 168.88…	0	0	0	0.00668633	0.0059894	0.00559213	0	0.00547803	0.00550591	0	0	0	0	0	0	0	0	0	0
210	27.042	315.376	Unknown	[M-H]-		0.092	TRUE	null	null	null	null	null	null	999	FALSE	FALSE	FALSE	Unit NormalizedByInternalStandardPeakHeight by alignment ID=161	FALSE	FALSE	null	null	null	null	null	null	null	1166.09	315.37625:100085 316.3796:4043 317.38296:148	79.95671:368 97.9309:1963 99.92517:47977 100.92631:7947 100.93579:7960 101.92334:1437 101.94006:870 115.92066:4631 116.92747:19481 117.92776:1667 125.87277:1225 125.92887:2540 127.87043:1810 129.97519:2191 134.89369:16888 135.89503:1287 136.89105:5659 144.92305:3243 146.96451:816 158.84763:1968 160.84102:47181 162.83806:45392 162.98329:1287 164.83572:11821 170.87196:11465 171.04411:952 178.9503:2…	0	0	0	0	0	0	0	0	0	0	0	0	0	0	0	0	0	0	0
211	21.544	315.377	Unknown	[M-H]-		0.217	TRUE	null	null	null	null	null	null	999	FALSE	FALSE	FALSE	Unit NormalizedByInternalStandardPeakHeight by alignment ID=161	FALSE	FALSE	null	null	null	null	null	null	null	1750.05	315.37671:25316 316.38006:1337 317.38342:101	96.95917:10692 98.95398:516 112.98441:1129 114.93342:3566 116.92715:87519 117.92739:8626 118.92488:2279 118.93381:2271 125.92792:970 134.89304:3866 135.96939:1898 136.89201:2239 145.9296:4315 146.93697:406 153.866:2674 155.86536:2113 157.86293:9884 158.97752:5382 159.98291:890 161.84756:4863 162.91928:308 162.93906:1267 163.83894:3387 163.85025:3373 163.95026:1279 164.92569:2698 164.94669:4121 16…	0	0	0	0.0045481	0.0117212	0	0.021576	0.0251791	0.0241567	0.0930972	0.0761205	0.0970905	0	0	0	0	0	0	0
212	28.85	316.203	Unknown	[M-H]-		0.12	TRUE	null	null	null	null	null	null	999	FALSE	FALSE	FALSE	Unit NormalizedByInternalStandardPeakHeight by alignment ID=161	FALSE	FALSE	null	null	null	null	null	null	null	504.38	316.20291:13861 317.20626:32195 318.20962:6072	96.95934:25960 98.9386:1098 114.93307:15729 116.9274:392841 117.92764:40591 118.92722:11085 132.92204:63393 141.92387:3566 145.92346:12353 146.92224:1758 146.93723:1559 157.92941:3848 180.90082:93 184.91476:2224 192.92941:50 194.08087:3448 201.90494:2168 216.85213:251 256.1915:1740 277.21609:2098 293.17841:711 295.16772:680 297.24478:1006 316.20291:812	0	0	0	0.00249012	0.00210521	0.00194028	0	0	0	0	0	0	0	0	0	0	0	0	0
213	29.283	316.947	Unknown	[M-H]-		0.586	TRUE	null	null	null	null	null	null	999	FALSE	FALSE	FALSE	Unit NormalizedByInternalStandardPeakHeight by alignment ID=161	FALSE	FALSE	null	null	null	null	null	null	null	53.61	316.94684:70938 317.95019:5454 318.95355:1717	61.98786:4267 84.0075:551 96.95377:7547 96.95949:7551 97.93089:476 98.93816:623 99.9248:20259 100.92858:3325 101.98108:61 102.94328:268 108.0066:3134 112.98454:23696 113.98827:622 119.93167:941 119.94669:952 124.99753:1086 129.97453:22812 132.86716:24 140.97974:387 146.96483:10444 151.99561:2262 168.98602:3506 174.00081:1106 180.97231:6327 197.96204:2348 214.95328:519 236.1021:1138 243.9682:827 2…	0	0	0	0	0.0135844	0.0146238	0.0140569	0.0128008	0.0143921	0.0105144	0.0115037	0.0130925	0	0.016293	0	0	0	0	0
214	20.958	317.175	Unknown	[M-H]-		0.068	TRUE	null	null	null	null	null	null	999	FALSE	FALSE	FALSE	Unit NormalizedByInternalStandardPeakHeight by alignment ID=161	FALSE	FALSE	null	null	null	null	null	null	null	11006.7	317.17438:62775 318.17773:21519 319.18109:3219	114.93214:7384 116.92705:174649 117.92679:16666 118.92741:4327 118.94318:4302 125.92832:2096 134.86349:1125 134.89314:6967 135.89674:924 135.96851:4087 136.89091:2992 144.92242:540 145.92984:9982 146.92268:2126 146.93723:2290 157.8651:18415 158.97629:8980 159.85889:11610 161.8381:8525 161.84801:8477 163.84213:5756 163.95078:3079 164.92694:3918 164.9454:4487 165.84041:1472 166.91995:2112 174.95464…	0	0	0	0.0112778	0.00989032	0.0108796	0.00966494	0.0115445	0	0.455501	0.571045	0.666169	0	0	0	0	0	0	0
215	23.123	317.175	Unknown	[M-H]-	ion correlated with 260; ion correlated with 319	0.044	TRUE	null	null	null	null	null	null	999	FALSE	FALSE	FALSE	Unit NormalizedByInternalStandardPeakHeight by alignment ID=161	FALSE	FALSE	null	null	null	null	null	null	null	3182.14	317.17471:529053 318.17806:146266 319.18142:21423	87.92564:1516 99.92496:4168 112.98592:1689 114.93378:511 115.92072:1282 116.92773:10954 117.92782:711 118.92805:755 120.93623:618 123.87743:150 125.92819:1841 126.88008:346 129.86769:297 129.97495:1833 135.89651:53 135.97063:673 144.92267:992 145.92972:1081 146.93726:2112 146.96426:4779 153.86819:28 158.96921:10714 158.98088:10951 160.84065:3544 162.83781:2763 163.11368:49 163.9516:1152 165.84093…	0	0	0	0	0	0	0	0	0	0	0	0	0	0	0	0	0	0	0
216	22.673	317.175	Unknown	[M-H]-		0.028	TRUE	null	null	null	null	null	null	999	FALSE	FALSE	FALSE	Unit NormalizedByInternalStandardPeakHeight by alignment ID=161	FALSE	FALSE	null	null	null	null	null	null	null	4450.11	317.17477:564377 318.17812:168985 319.18148:23963	61.98812:4297 98.95473:1086 99.92496:1998 100.92852:636 118.99282:962 125.87242:2537 127.86964:1624 130.96535:1763 134.86617:171 160.84093:3656 162.83801:3447 187.86246:2362 189.85271:353 189.86389:204 265.12122:1088 279.13879:2295 280.14651:920 297.1839:5102 298.18921:786 299.16666:2510 313.17938:352471 314.18188:58454 315.19452:8208 317.17477:165857	0	0	0	0	0	0	0	0	0	0	0	0	0	0	0	0	0	0	0
217	24.396	317.211	Unknown	[M-H]-	similar chromatogram in higher mz_633	0.43	TRUE	null	null	null	null	null	null	999	FALSE	FALSE	FALSE	Unit NormalizedByInternalStandardPeakHeight by alignment ID=161	FALSE	FALSE	null	null	null	null	null	null	null	41420	317.21109:1782674 318.21444:525224 319.2178:62070	61.98802:8870 79.95689:432 97.93027:704 99.92477:15994 100.92529:2381 100.93239:2409 101.9249:91 101.94019:176 103.91929:712 104.92692:509 112.9841:2110 115.91967:706 116.92719:6042 119.9464:503 122.89268:2100 123.90009:1654 124.89181:239 125.87137:5143 125.89988:1480 125.9274:1429 127.86842:3311 129.97429:1351 130.96657:2394 134.89334:1615 134.98793:57 141.8672:1546 146.96411:9633 160.84096:3488…	0	0	0	0.320264	0.310262	0.330487	0.288696	0.362456	0.321748	0.0645649	0.0804166	0.0879164	0	0	0	0	0	0	0
218	22.434	317.211	Unknown	[M-H]-		0.165	TRUE	null	null	null	null	null	null	999	FALSE	FALSE	FALSE	Unit NormalizedByInternalStandardPeakHeight by alignment ID=161	FALSE	FALSE	null	null	null	null	null	null	null	2320.27	317.21103:42736 318.21438:14604 319.21774:2591	96.95894:15306 98.95471:805 105.9349:5 107.95045:115 111.94653:714 118.00453:15 118.01517:65 118.92712:1030 123.9446:22 131.91492:198 132.86752:79 132.92188:121 134.86504:68 135.96959:281 153.86731:90 155.86534:1 157.86151:838 157.91757:109 158.97708:1499 159.85847:545 159.87874:2058 161.84909:167 163.92345:112 163.93979:124 164.92592:744 166.92271:253 174.95432:8170 175.96454:98 176.96069:488 17…	0	0	0	0.00767765	0.0069973	0.00769896	0.00701914	0.00857001	0.00771152	0	0	0	0	0	0	0	0	0	0
219	28.929	317.211	Unknown	[M-H]-		0.169	TRUE	null	null	null	null	null	null	999	FALSE	FALSE	FALSE	Unit NormalizedByInternalStandardPeakHeight by alignment ID=161	FALSE	FALSE	null	null	null	null	null	null	null	2309.72	317.21066:37584 318.21401:8392 319.21737:2681	134.89313:7678 135.97043:461 136.89105:2539 141.92415:9845 145.9482:6333 146.92207:13488 146.93781:13481 149.02357:2276 157.01082:1493 157.93185:1052 161.91246:962 163.92674:1147 171.94582:11 173.92432:2611 185.93762:1456 185.94905:1640 187.93456:589 188.94731:1706 190.92694:14823 192.92755:2443 194.90506:2792 199.85014:4282 207.91747:6221 207.93332:6542 216.85201:12482 217.85522:2198 220.14615:1…	0	0	0	0.00675207	0.00626667	0.00650277	0.00555905	0	0.00500484	0.041319	0.04306	0.0472651	0	0	0	0	0	0	0
220	21.899	317.211	Unknown	[M+Na-2H]-	adduct linked to 113_[M-H]-	0.036	TRUE	null	null	null	null	null	null	999	FALSE	FALSE	FALSE	Unit NormalizedByInternalStandardPeakHeight by alignment ID=161	FALSE	FALSE	null	null	null	null	null	null	null	2727.45	317.21124:356749 318.21459:124287 319.21795:15953	61.98835:23881 79.95692:3154 97.93097:1830 99.92501:52607 100.92686:7796 101.9257:1715 101.93998:1792 103.91927:3033 112.98545:1146 114.98827:959 115.92068:3077 119.94701:1075 125.87269:17456 127.87039:10404 129.97527:2103 130.96764:14600 146.96451:15150 158.84561:2196 160.84142:62181 160.97562:1469 162.83846:54255 162.98343:5933 164.83618:12780 176.8412:1106 178.83435:1278 180.89876:1017 180.911…	0	0	0	0	0	0	0	0	0	0	0	0	0	0	0	0	0	0	0
221	20.577	317.212	Unknown	[M-H]-	ion correlated with 141	0.213	TRUE	null	null	null	null	null	null	999	FALSE	FALSE	FALSE	Unit NormalizedByInternalStandardPeakHeight by alignment ID=161	FALSE	FALSE	null	null	null	null	null	null	null	6137.13	317.21021:175243 318.21356:70211 319.21692:7867	96.9591:23071 112.98426:1255 114.93299:675 116.92715:12594 117.92653:837 118.92836:235 125.9283:80 132.92358:1809 134.89331:1704 135.96843:574 136.89136:906 146.92433:53 146.93628:0 157.86153:2491 158.97708:1285 161.84695:108 162.91687:328 162.93617:544 164.92488:920 166.92839:160 174.95436:17955 175.96185:974 176.96129:2124 178.97673:2898 180.97287:264 181.91676:141 183.91167:40 187.87135:798 19…	0	0	0	0.031483	0.0271438	0.0291355	0.0252556	0.030313	0.0262951	0	0	0	0	0	0	0	0	0	0
222	19.088	319.136	Unknown	[M-H]-		0.297	TRUE	null	null	null	null	null	null	999	FALSE	FALSE	FALSE	Unit NormalizedByInternalStandardPeakHeight by alignment ID=161	FALSE	FALSE	null	null	null	null	null	null	null	441.67	319.13617:14441 320.13952:4429 321.14288:1549	96.95916:12931 158.97739:910 159.85913:328 174.95483:3841 176.96083:239 207.83565:21 209.83324:223 219.86481:2737 226.91539:1961 243.89871:94 297.11258:1790 315.1861:1461 315.20114:1350 319.13617:7455	0	0	0	0.00259439	0.00242025	0.00233738	0.00189207	0.00204107	0.00187881	0	0	0	0	0	0	0	0	0	0
223	29.29	325.184	Unknown	[M-H]-		0.277	TRUE	null	null	null	null	null	null	999	FALSE	FALSE	FALSE	Unit NormalizedByInternalStandardPeakHeight by alignment ID=161	FALSE	FALSE	null	null	null	null	null	null	null	691.86	325.18298:106767 326.18633:23561 327.18969:6392	61.98805:24818 84.00834:2231 89.02391:2330 97.93047:13797 99.92476:343224 100.92839:118683 101.92271:14251 101.94016:14330 102.93249:1151 102.94387:9235 102.95558:6725 104.9538:1853 112.98432:109717 113.92592:1997 113.98795:2465 115.91961:48409 119.93026:7242 119.94004:7326 119.94823:7187 121.02764:1707 124.99787:20996 125.9279:9363 126.90295:1375 126.92805:1048 129.97456:122342 140.98106:2828 14…	0	0	0	0	0.0204453	0	0	0.0818548	0.0520795	0.0130185	0.0329726	0.0373585	0	0	0	0	0	0	0
224	18.001	327.122	Unknown	[M-H]-		0.104	TRUE	null	null	null	null	null	null	999	FALSE	FALSE	FALSE	Unit NormalizedByInternalStandardPeakHeight by alignment ID=161	FALSE	FALSE	null	null	null	null	null	null	null	972.66	327.12354:8893 328.12689:3899 329.13025:1111	61.98802:9463 79.95657:3114 89.02429:1185 96.95885:93076 98.95533:4531 99.92462:16368 100.92659:2220 101.94158:1413 102.95406:1130 103.91936:4282 104.92673:1020 105.93428:2896 107.95131:2875 111.94545:4098 112.98451:8892 114.93277:5296 114.98807:2557 115.91944:1209 116.92707:124330 117.92718:12690 118.92607:4273 119.94695:3560 121.94289:2035 122.89356:1074 122.98676:1102 123.94466:2010 125.87231:…	0	0	0	0.00159757	0.00147282	0	0	0	0	0	0	0	0	0	0	0	0	0	0
225	18.297	327.123	Unknown	[M-H]-		0.133	TRUE	null	null	null	null	null	null	999	FALSE	FALSE	FALSE	Unit NormalizedByInternalStandardPeakHeight by alignment ID=161	FALSE	FALSE	null	null	null	null	null	null	null	923.89	327.12265:11972 328.126:5936 329.12936:2058	61.98785:1496 96.95875:4593 98.95615:758 125.87206:2555 127.86919:1515 236.10419:2149 304.91312:4129 307.09647:42 309.20676:14102 315.15942:13373 315.1958:911 316.16367:1878 327.12265:12501 327.16595:1140	0	0	0	0.00215087	0.00196699	0.00226305	0.00187451	0.00238296	0.00194978	0	0	0	0	0	0	0	0	0	0
226	29.202	327.126	Unknown	[M+Na-2H]-	adduct linked to 844_[2M-H]-	0.378	TRUE	null	null	null	null	null	null	999	FALSE	FALSE	FALSE	Unit NormalizedByInternalStandardPeakHeight by alignment ID=161	FALSE	FALSE	null	null	null	null	null	null	null	246.86	327.12592:16120 328.12927:9198 329.13263:4709	61.98774:1821 83.02489:1292 83.93076:322 84.00819:1429 96.95898:15432 98.93936:2256 100.92768:10027 112.98452:2601 113.92596:36 126.92892:55 142.99574:2536 165.01822:687 180.97168:723 181.07198:289 182.99579:3290 183.00998:2917 185.06294:1842 190.92854:227 207.13913:63 215.06992:1204 220.14726:694 220.98737:2073 229.08316:1449 231.10002:1068 231.95502:860 233.15492:842 236.09505:1386 236.10707:11…	0	0	0	0	0	0	0	0	0	0.00227494	0.00336214	0.0043178	0	0	0	0	0	0	0
227	22.136	327.159	Unknown	[M-H]-	ion correlated with 309; ion correlated with 411	0.088	TRUE	null	null	null	null	null	null	999	FALSE	FALSE	FALSE	Unit NormalizedByInternalStandardPeakHeight by alignment ID=161	FALSE	FALSE	null	null	null	null	null	null	null	5804	327.16003:31733 328.16338:11164 329.16674:26899	96.95913:34415 114.93243:9352 116.92755:216889 117.92758:19183 118.92814:4839 125.9276:2087 132.92154:17303 134.89363:8422 135.8951:929 135.97055:5545 136.8909:3839 145.92941:10233 146.93765:1907 153.86951:5315 157.85925:26371 158.97597:13150 161.84686:10538 162.92239:1363 163.03946:1997 163.84311:6026 163.92651:4601 163.95065:2655 164.92654:5155 164.94542:6822 165.84032:2455 174.95482:110879 175…	0	0	0	0.0057009	0.0052979	0.00599633	0.00509453	0.0063	0.00530261	0	0	0	0	0	0	0	0	0	0
228	19.988	327.159	Unknown	[M-H]-		0.149	TRUE	null	null	null	null	null	null	999	FALSE	FALSE	FALSE	Unit NormalizedByInternalStandardPeakHeight by alignment ID=161	FALSE	FALSE	null	null	null	null	null	null	null	1633.18	327.15991:18359 328.16326:8055 329.16662:14375	96.95913:41640 98.95528:1377 114.9332:6199 116.9274:158109 117.9279:14452 118.92725:4323 125.92792:650 134.89363:2014 135.96906:4504 136.89243:2412 144.92235:7 145.92912:8083 146.93622:1294 153.86829:5117 157.86293:28792 158.97765:14007 159.85683:17860 161.84723:10476 162.9184:2428 162.93527:2056 163.83725:7113 163.84744:7096 163.95172:2863 164.92569:7500 164.94635:6271 165.93541:1135 166.92497:2…	0	0	0	0.00329832	0.00298649	0.00322268	0.00291213	0.00353035	0.00307626	0.00576475	0.00720594	0.00799482	0	0	0	0	0	0	0
229	22.654	327.159	Unknown	[M-H]-		0.092	TRUE	null	null	null	null	null	null	999	FALSE	FALSE	FALSE	Unit NormalizedByInternalStandardPeakHeight by alignment ID=161	FALSE	FALSE	null	null	null	null	null	null	null	3335.27	327.16028:16723 328.16363:4244 329.16699:13404	96.95924:14862 98.95596:719 114.93357:654 116.92728:30418 117.92786:1280 118.92621:62 132.92134:1917 135.96976:711 145.92955:1196 157.86432:6887 158.97827:2292 159.8591:4837 161.84613:3917 161.91418:243 163.84317:2970 163.94992:783 164.92276:1396 164.93137:551 164.94261:549 165.83757:1012 166.9243:392 168.93977:272 174.95482:23103 175.96533:1139 176.96056:5018 178.97758:6118 179.84016:1281 180.91…	0	0	0	0.0030044	0.00271542	0.00266977	0.00246094	0	0	0	0	0	0	0	0	0	0	0	0
230	20.344	327.159	Unknown	[M-H]-		0.129	TRUE	null	null	null	null	null	null	999	FALSE	FALSE	FALSE	Unit NormalizedByInternalStandardPeakHeight by alignment ID=161	FALSE	FALSE	null	null	null	null	null	null	null	1638.39	327.16019:16654 328.16354:7086 329.1669:19682	96.95911:35559 98.95547:46 107.94697:357 107.95379:365 111.94636:1644 114.93296:1893 116.9273:58692 117.92746:5658 118.01704:502 118.92728:1184 123.94509:180 125.92782:418 131.91475:2648 132.86656:1495 132.92194:6530 133.92023:580 133.92921:563 134.864:1828 134.89328:7057 135.89575:513 135.96939:1496 136.89082:2600 136.9099:2096 141.92181:1351 145.93008:2103 146.93529:150 151.94153:343 153.86757:…	0	0	0	0.00299193	0.00308764	0.00323032	0.003148	0.00401708	0.00350365	0.00676278	0.00757658	0.0092874	0	0	0	0	0	0	0
231	21.329	327.159	Unknown	[M-H]-		0.088	TRUE	null	null	null	null	null	null	999	FALSE	FALSE	FALSE	Unit NormalizedByInternalStandardPeakHeight by alignment ID=161	FALSE	FALSE	null	null	null	null	null	null	null	1550.24	327.15967:21713 328.16302:7825 329.16638:2582	61.9882:1159 79.95731:732 97.93237:279 99.92519:2207 100.92479:1599 100.93345:1544 103.92051:92 115.92085:437 116.92751:1227 125.87251:2644 127.87073:1129 130.96535:966 146.96426:2382 158.84738:550 160.84111:7423 160.96761:254 160.9782:69 162.83792:5854 162.98289:451 164.83543:1957 164.92686:639 164.94881:1050 191.94472:1305 195.80972:292 197.80656:902 197.90504:580 199.80363:657 208.93527:1025 2…	0	0	0	0	0	0	0	0	0	0	0	0	0	0	0	0	0	0	0
232	21.782	327.159	Unknown	[M+Cl]-	adduct linked to 814_[2M-H]-; similar chromatogram in higher mz_702	0.08	TRUE	null	null	null	null	null	null	999	FALSE	FALSE	FALSE	Unit NormalizedByInternalStandardPeakHeight by alignment ID=161	FALSE	FALSE	null	null	null	null	null	null	null	964.11	327.16138:7534 328.16473:1376 329.16809:29838	96.95934:5286 174.95474:459 178.97687:557 180.896:294 201.09093:1222 235.92497:55 283.13309:4163 285.18536:127328 286.18896:23310 287.19507:5385 298.1554:36141 299.14993:8565 299.16492:8916 299.20358:524 312.17151:973 313.1694:8439 313.18637:8332 315.1955:420613 316.19873:84350 317.20572:8461 318.20303:507 326.18744:213 327.16138:1349	0	0	0	0	0	0.00169332	0	0	0	0.0026107	0.00214177	0.00277462	0	0	0	0	0	0	0
233	20.595	327.16	Unknown	[M-H]-		0.165	TRUE	null	null	null	null	null	null	999	FALSE	FALSE	FALSE	Unit NormalizedByInternalStandardPeakHeight by alignment ID=161	FALSE	FALSE	null	null	null	null	null	null	null	1894.57	327.15872:32325 328.16207:8934 329.16543:18592	96.95877:22498 112.98458:1255 114.93329:765 116.92714:14260 117.92771:973 118.92682:289 125.9269:55 132.92226:1829 134.89362:1823 135.97049:600 136.89084:737 136.90852:538 146.93584:19 153.86729:1177 157.862:2644 158.97513:1396 161.83832:184 161.84785:271 162.9355:415 163.95097:97 164.927:1437 164.94345:1070 174.95496:18625 175.95274:996 175.96973:1029 176.95929:2281 178.97743:3142 179.84082:195 …	0	0	0	0.00580733	0.00495315	0.00532274	0.00424163	0.00503788	0.00466666	0	0	0	0	0	0	0	0	0	0
234	22.381	327.16	Unknown	[M-H]-		0.036	TRUE	null	null	null	null	null	null	999	FALSE	FALSE	FALSE	Unit NormalizedByInternalStandardPeakHeight by alignment ID=161	FALSE	FALSE	null	null	null	null	null	null	null	1451.06	327.15964:353053 328.16299:127974 329.16635:20296	61.98841:9810 79.95708:2315 97.93407:242 99.92544:20695 100.92863:2956 101.92523:351 101.9401:170 103.92048:1379 115.92052:547 119.94691:455 122.89424:3211 125.87396:9907 127.87094:6392 130.96555:5088 146.96446:4165 158.85011:1180 160.84143:31175 160.96568:1051 160.97789:1068 162.8383:27197 162.9807:2481 164.83577:6875 164.94926:926 180.89799:360 180.91068:302 181.05132:2851 183.01147:3486 187.87…	0	0	0	0	0	0	0	0	0	0	0	0	0	0	0	0	0	0	0
235	29.118	327.16	Unknown	[M-H]-		0.044	TRUE	null	null	null	null	null	null	999	FALSE	FALSE	FALSE	Unit NormalizedByInternalStandardPeakHeight by alignment ID=161	FALSE	FALSE	null	null	null	null	null	null	null	1221.46	327.1633:7622 328.16665:4063 329.17001:1353	89.02351:629 97.93135:4112 99.92501:119943 100.92888:23092 101.92248:13159 101.94084:13146 113.92535:1169 114.93332:5116 115.91991:28292 116.92763:141135 117.03808:2609 117.92786:13825 118.92739:3945 131.91515:2152 132.9223:14178 133.92224:1416 139.93596:1570 139.94469:1589 141.92287:2198 142.9249:4141 144.9225:69578 145.92952:8496 146.92159:2218 146.93489:2164 157.01137:1263 173.99576:298 174.00…	0	0	0	0	0	0	0	0	0	0	0	0	0	0	0	0	0	0	0.00201799
236	23.306	328.167	Unknown	[M-H]-	ion correlated with 507; ion correlated with 392; ion correlated with 173; ion correlated with 992	0.201	TRUE	null	null	null	null	null	null	999	FALSE	FALSE	FALSE	Unit NormalizedByInternalStandardPeakHeight by alignment ID=161	FALSE	FALSE	null	null	null	null	null	null	null	1123.75	328.16592:49408 329.16927:30489 330.17263:3905	61.98788:8494 79.95696:286 97.93154:276 99.92454:4542 100.9265:165 101.92436:675 101.94082:737 103.91908:872 104.92347:467 119.94626:67 122.89445:2014 125.87167:8767 127.8698:5187 129.97453:117 130.96613:2305 134.98767:552 141.86536:2650 146.96396:2267 152.99365:43188 158.84546:1053 160.84052:22354 160.96329:445 160.97343:400 161.84944:882 162.83765:20000 162.98087:1579 164.83582:5577 164.92668:5…	0	0	0	0.00887625	0.00813271	0.00856631	0.00714029	0.0110694	0.0105147	0.286131	0.313176	0.407843	0	0	0	0	0	0	0
237	24.105	329.174	Unknown	[M-H]-		0.068	TRUE	null	null	null	null	null	null	999	FALSE	FALSE	FALSE	Unit NormalizedByInternalStandardPeakHeight by alignment ID=161	FALSE	FALSE	null	null	null	null	null	null	null	1351	329.17639:90351 330.17974:18351 331.1831:1906426	61.98796:20745 79.95715:3887 97.93004:2192 99.92524:63253 100.92585:10455 100.93458:10659 101.92511:2448 101.93538:2438 101.94109:2500 115.9201:4708 116.92764:6726 118.01733:1800 125.92807:1120 129.97615:1674 134.89366:2050 144.92319:1021 146.93521:1305 146.96468:5369 158.84488:2282 160.84145:73679 160.97256:354 162.83905:64417 162.98245:5052 164.83578:16349 164.94943:529 180.89581:593 180.91408:…	0	0	0	0	0	0	0	0	0	0	0	0.0211349	0	0.00179258	0	0	0	0	0
238	17.718	329.174	Unknown	[M-H]-		0.088	TRUE	null	null	null	null	null	null	999	FALSE	FALSE	FALSE	Unit NormalizedByInternalStandardPeakHeight by alignment ID=161	FALSE	FALSE	null	null	null	null	null	null	null	945.52	329.17429:52275 330.17764:20123 331.181:18084	96.95905:5988 98.95421:79 112.98479:313 114.93253:27 116.92711:1764 118.94241:94 135.9716:144 145.92865:293 146.93758:963 157.86299:924 158.97783:555 159.85951:17 163.84337:341 163.92712:774 163.95131:630 164.92642:706 165.83426:201 168.9369:273 174.95493:7033 175.97014:55 176.96043:773 177.84189:5 178.97636:1600 179.84146:23 181.91615:261 187.85741:25 187.86978:114 189.85884:126 190.92703:914 19…	0	0	0	0	0	0	0	0	0	0.00737745	0.00900763	0.0105933	0	0	0	0	0	0	0
239	21.303	329.174	Unknown	[M-H]-		0.064	TRUE	null	null	null	null	null	null	999	FALSE	FALSE	FALSE	Unit NormalizedByInternalStandardPeakHeight by alignment ID=161	FALSE	FALSE	null	null	null	null	null	null	null	2299.03	329.17429:481682 330.17764:148488 331.181:2143890	61.98783:17646 97.9304:483 99.92477:17892 100.92558:1912 100.93407:1963 101.92339:962 101.94005:946 103.91904:1162 104.92793:89 114.98678:58 115.91962:918 116.92721:7280 119.9463:911 122.89396:421 123.90246:1148 124.90734:232 125.87315:54 127.86966:274 129.9743:3482 130.96637:1229 130.98213:1425 132.86676:378 134.89308:1531 134.98685:732 141.86813:223 144.92163:754 146.9642:13756 158.84615:361 16…	0	0	0	0	0	0	0	0	0	0.0679785	0.0786247	0.0895224	0	0	0	0	0	0	0
240	22.671	329.174	Unknown	[M-H]-	ion correlated with 357	0.02	TRUE	null	null	null	null	null	null	999	FALSE	FALSE	FALSE	Unit NormalizedByInternalStandardPeakHeight by alignment ID=161	FALSE	FALSE	null	null	null	null	null	null	null	44.34	329.17548:6114 330.17883:1697 331.18219:921	96.95974:20405 112.98531:2348 114.93327:5829 116.92754:167240 117.92818:13286 118.93053:3386 125.92838:3344 134.89354:8001 135.96979:3182 136.89255:2808 144.9232:407 145.92926:6513 146.93521:1196 158.97778:7513 164.92821:6482 164.94553:6753 174.95546:91246 176.9646:8668 178.97832:12830 181.9192:3604 183.01187:763 191.94577:24860 195.81174:39451 197.80849:52231 199.80406:20487 201.9023:2139 204.95…	0	0	0	0	0	0	0	0	0	0	0	0	0	0	0	0	0	0	0
241	18.958	329.174	Unknown	[M-H]-		0.036	TRUE	null	null	null	null	null	null	999	FALSE	FALSE	FALSE	Unit NormalizedByInternalStandardPeakHeight by alignment ID=161	FALSE	FALSE	null	null	null	null	null	null	null	1239.66	329.17493:347597 330.17828:135979 331.18164:17147	99.92537:1081 114.93655:574 116.92787:11086 117.93018:1508 119.9455:283 129.97516:196 134.89503:1700 135.97026:569 136.89276:389 145.93045:677 146.96407:5283 160.84099:1498 161.84639:468 162.83821:1316 163.95232:555 164.92786:148 174.95508:3027 175.96671:490 176.9594:1545 178.97769:868 181.91617:1223 191.94545:2101 192.96085:869 195.81065:698 197.80745:36 198.90695:627 199.80428:623 201.80257:7 2…	0	0	0	0	0	0	0	0	0	0	0	0	0	0	0	0	0	0	0
242	23.081	329.174	Unknown	[M-H]-		0.104	TRUE	null	null	null	null	null	null	999	FALSE	FALSE	FALSE	Unit NormalizedByInternalStandardPeakHeight by alignment ID=161	FALSE	FALSE	null	null	null	null	null	null	null	916.96	329.17416:48940 330.17751:16277 331.18087:3299	96.95929:9977 112.98476:1038 114.93375:3825 115.91932:579 116.92735:107032 117.92786:9615 118.9292:2316 125.92897:2531 129.97545:543 134.89314:42945 135.89651:3346 135.97:1754 136.89091:12544 137.89282:1262 144.92226:1162 145.93011:3361 146.96436:3489 158.97414:1713 164.92941:324 174.95444:16961 175.96925:334 176.96182:3129 181.91708:722 190.92688:523 191.94514:3093 201.8949:1390 201.90659:1543 2…	0	0	0	0	0	0	0	0	0	0	0	0	0	0	0	0	0	0	0
243	28.999	329.175	Unknown	[M+Cl]-	adduct linked to 196_[M+Na-2H]-	0.237	TRUE	null	null	null	null	null	null	999	FALSE	FALSE	FALSE	Unit NormalizedByInternalStandardPeakHeight by alignment ID=161	FALSE	FALSE	null	null	null	null	null	null	null	2396.46	329.17429:47957 330.17764:10605 331.181:46165	79.95689:1621 97.9305:7803 99.92478:201422 100.92992:15471 101.92435:16679 101.93305:16654 113.92505:1369 114.93316:89104 115.91941:36283 116.9272:1995461 116.99232:10300 117.0378:89999 117.92706:205219 118.927:63358 123.90234:880 125.92794:4319 129.93683:3001 132.03091:1317 132.92268:301784 135.97018:3997 139.94385:4777 141.92307:6613 142.92767:2358 144.92186:13521 145.92267:49042 154.99396:412 …	0	0	0	0.00861571	0.00761684	0.00887692	0.0077621	0.00803383	0.00921708	0.179554	0.210749	0.191424	0	0	0	0	0	0	0
244	29.276	329.175	Unknown	[M-H]-	adduct linked to 915_[2M-H]-	0.153	TRUE	null	null	null	null	null	null	999	FALSE	FALSE	FALSE	Unit NormalizedByInternalStandardPeakHeight by alignment ID=161	FALSE	FALSE	null	null	null	null	null	null	null	947.93	329.17474:686762 330.17809:277378 331.18145:1205284	61.98811:39272 84.00874:3695 89.02383:1158 97.93057:22669 99.92474:557916 100.92689:163294 101.92279:16289 101.93947:16326 102.94332:11871 102.95663:7783 112.98444:147606 113.9263:2548 113.98689:3019 115.91946:68203 119.9334:8982 121.0303:2073 124.99759:27513 125.9275:5173 126.905:1185 129.97466:174730 139.94313:1233 140.97885:3889 142.9249:4406 142.9949:2679 144.92227:104950 146.96428:145627 151…	0	0	0	0	0	0	0	0	0	0.0969209	0	0	0	0	0	0	0	0	0
245	24.425	329.175	Unknown	[M+Cl]-	adduct linked to 194_[M+Na-2H]-	0.153	TRUE	null	null	null	null	null	null	999	FALSE	FALSE	FALSE	Unit NormalizedByInternalStandardPeakHeight by alignment ID=161	FALSE	FALSE	null	null	null	null	null	null	null	9713.49	329.1749:117633 330.17825:35826 331.18161:102179	61.98802:9274 79.95689:400 97.93027:786 99.92477:17557 100.92529:2670 100.93239:2700 101.9249:183 101.94019:262 103.91929:833 104.92692:561 112.9841:2110 115.91967:845 116.92719:6042 119.9464:607 122.89268:2179 123.90009:1656 124.89181:298 125.87137:5417 125.89988:1480 125.9274:1429 127.86842:3457 129.97429:1529 130.96657:2548 134.89334:1846 134.98793:134 141.8672:1599 146.96411:10909 160.84096:4…	0	0	0	0.0211332	0.0193925	0.0195588	0.0171576	0.022657	0.0184118	0.0161917	0.018443	0.0192282	0.0164776	0.020773	0.0153536	0	0	0	0
246	23.603	329.175	Unknown	[M-H]-		0.044	TRUE	null	null	null	null	null	null	999	FALSE	FALSE	FALSE	Unit NormalizedByInternalStandardPeakHeight by alignment ID=161	FALSE	FALSE	null	null	null	null	null	null	null	389.72	329.17651:5226 330.17986:1907 331.18322:490	98.95568:1469 99.92494:2068 112.9849:2726 114.93362:2121 116.92728:71753 117.92774:8027 118.92728:2167 125.92737:1687 129.97517:2281 134.89392:10665 135.90205:1069 135.97063:1603 136.89212:5185 144.92256:1069 145.9303:5608 146.92474:1210 146.96394:7718 158.98135:1888 160.84081:2230 161.84874:5888 162.83765:2073 163.84399:4084 163.94995:1389 164.92717:2124 164.94608:3552 174.955:31788 175.96902:19…	0	0	0	0	0	0	0	0	0	0	0	0	0	0	0	0	0	0	0.00138356
247	21.506	329.175	Unknown	[M-H]-		0.116	TRUE	null	null	null	null	null	null	999	FALSE	FALSE	FALSE	Unit NormalizedByInternalStandardPeakHeight by alignment ID=161	FALSE	FALSE	null	null	null	null	null	null	null	8477.81	329.17526:56779 330.17861:18013 331.18197:7390	96.9593:17429 98.95473:338 112.98423:1567 114.93284:7722 116.9274:206301 117.92725:20424 118.92763:6040 125.92834:2032 132.92123:14414 134.89305:10611 135.89143:1190 135.90016:1194 135.96948:5178 136.89162:4930 144.92169:1048 145.92906:10161 146.93715:2768 153.86821:4396 158.97772:9433 161.84848:6755 162.92844:1806 162.93947:1043 163.83762:4420 163.8485:4469 163.95131:2357 164.92722:4905 164.9464…	0	0	0	0.0102005	0	0	0	0	0.011857	0	0	0	0	0	0	0	0	0	0
248	19.902	329.175	Unknown	[M+Na-2H]-	ion correlated with 150; adduct linked to 298_[M+Cl]-	0.261	TRUE	null	null	null	null	null	null	999	FALSE	FALSE	FALSE	Unit NormalizedByInternalStandardPeakHeight by alignment ID=161	FALSE	FALSE	null	null	null	null	null	null	null	3244.73	329.17383:59980 330.17718:19045 331.18054:25540	96.95895:8197 98.95867:115 112.98472:3188 134.89471:4985 146.92958:2521 146.9395:2624 180.91161:633 186.92859:99 187.85934:669 187.87213:421 189.85957:544 194.08231:1684 201.9045:3835 209.0453:1282 217.8546:4061 217.87041:4627 221.84167:48 243.89813:240 245.89268:238 247.89282:1729 253.21877:101 270.13507:43 297.18738:4188 299.16394:831 311.16592:40 311.22189:13623 312.22412:55 313.1651:1961 313.…	0	0	0	0.0107757	0.00985023	0.010134	0.00914463	0.0108217	0.0106115	0	0	0	0	0	0	0	0	0	0
249	24.899	329.175	Unknown	[M-H]-		0.024	TRUE	null	null	null	null	null	null	999	FALSE	FALSE	FALSE	Unit NormalizedByInternalStandardPeakHeight by alignment ID=161	FALSE	FALSE	null	null	null	null	null	null	null	7411.65	329.17648:14533 330.17983:3507 331.18319:66517	61.98844:20305 79.95692:1871 97.9304:1903 99.92522:59891 100.92849:10627 101.93919:3390 101.94632:2233 103.92015:3550 112.98463:1230 115.92004:6176 116.92771:18766 117.92809:2220 122.89433:4186 123.90348:395 125.87199:19261 125.92863:2646 127.86916:11341 129.97513:2293 130.96648:6919 134.89395:8600 134.98764:1957 135.04689:1858 135.89635:1087 136.89163:3317 136.91252:1751 144.92177:1497 145.92995…	0	0	0	0	0	0	0	0	0	0	0	0	0	0	0	0	0	0	0
250	20.745	329.175	Unknown	[M-H]-	similar chromatogram in higher mz_785; similar chromatogram in higher mz_581	0.92	TRUE	null	null	null	null	null	null	999	FALSE	FALSE	FALSE	Unit NormalizedByInternalStandardPeakHeight by alignment ID=161	FALSE	FALSE	null	null	null	null	null	null	null	57579.4	329.17401:6506456 330.17736:2782732 331.18072:352153	61.988:24499 79.95672:2953 96.95903:51776 97.93017:2158 98.95478:2235 99.92479:52340 100.92798:8284 101.94019:2746 103.91872:3191 112.98432:15397 114.98748:806 115.9194:3305 119.94689:2426 123.89949:1072 125.87214:6996 127.86959:4555 129.97383:11032 130.96599:8985 134.98645:3427 144.92184:1743 146.96391:35859 160.84053:20503 160.96957:854 162.83751:18362 162.98047:6593 164.83528:4881 172.05005:96…	0	0	0	1.16891	1.17118	1.12245	1.13406	1.15245	1.13607	11.9967	13.2374	16.02	0.00281688	0.0017393	0.00872952	0.000969386	0.000951383	0.00399942	0.00177492
251	20.539	329.175	Unknown	[M-H]-	ion correlated with 86	0.028	TRUE	null	null	null	null	null	null	999	FALSE	FALSE	FALSE	Unit NormalizedByInternalStandardPeakHeight by alignment ID=161	FALSE	FALSE	null	null	null	null	null	null	null	3566.12	329.17487:26621 330.17822:9089 331.18158:2594	96.95955:22511 112.98472:169 114.93327:4454 116.92753:151628 117.92834:11297 118.92508:2469 118.93379:2457 125.92822:2296 129.97488:1511 134.89394:10705 135.97289:2566 136.8924:3633 145.92836:5287 158.97701:8179 164.92632:6782 166.92415:2373 174.95532:101861 175.96696:5084 176.96072:9095 178.97972:14697 180.97212:3163 181.91609:2795 183.91647:1263 184.91891:1167 191.94528:27442 195.81033:43333 19…	0	0	0	0	0	0	0	0	0	0	0	0	0	0	0	0	0	0	0
252	19.734	329.175	Unknown	[M-H]-		0.052	TRUE	null	null	null	null	null	null	999	FALSE	FALSE	FALSE	Unit NormalizedByInternalStandardPeakHeight by alignment ID=161	FALSE	FALSE	null	null	null	null	null	null	null	3462.1	329.17407:452131 330.17742:173421 331.18078:24930	61.98818:10905 79.95709:1478 99.92489:17495 100.92792:3574 101.94057:368 103.91986:413 112.98514:1182 115.9191:367 125.87273:6213 129.97485:1107 130.96568:5771 146.96428:3394 160.84177:10453 162.83826:9883 162.98157:1807 164.83624:2206 180.89699:1016 180.91367:825 219.84612:610 221.84343:343 266.10098:1571 268.14594:2374 281.00574:167 283.17273:4242 284.17404:530 299.1651:3871 301.16675:4580 301.…	0	0	0	0	0	0	0	0	0	0	0	0	0	0	0	0	0	0	0
253	22.831	329.175	Unknown	[M-H]-	similar chromatogram in higher mz_428	0.506	TRUE	null	null	null	null	null	null	999	FALSE	FALSE	FALSE	Unit NormalizedByInternalStandardPeakHeight by alignment ID=161	FALSE	FALSE	null	null	null	null	null	null	null	33403.3	329.1749:2040421 330.17825:688829 331.18161:92436	61.98816:13243 78.95852:2923 79.95651:1971 97.93093:1532 99.92475:52825 100.92479:8482 100.93288:8506 101.92078:4381 101.94109:2972 103.9188:2751 114.98732:318 115.92006:5161 119.94552:1079 123.90126:569 125.87237:6861 125.92775:1112 127.86951:4576 129.97507:2071 130.96556:5454 134.98589:2052 136.91075:2485 144.92191:680 146.96422:17541 152.99559:95068 160.97144:351 162.98283:4841 164.9481:1434 1…	0	0	0	0.366569	0.352906	0.385701	0.360794	0.463679	0.426404	6.70132	7.9598	9.20484	0	0	0	0	0	0	0
254	20.32	329.175	Unknown	[M-H]-		0.12	TRUE	null	null	null	null	null	null	999	FALSE	FALSE	FALSE	Unit NormalizedByInternalStandardPeakHeight by alignment ID=161	FALSE	FALSE	null	null	null	null	null	null	null	655.92	329.17477:51473 330.17812:10378 331.18148:8176	61.98807:30153 79.95712:5023 99.92525:46174 100.92562:7789 100.93542:7957 103.91977:3858 111.94638:860 114.98705:136 116.92744:3521 125.872:24451 130.96544:15117 134.89354:1107 135.9709:3653 136.90959:1037 146.96425:7277 160.84111:78569 160.97566:783 162.83817:69404 164.83539:17856 176.83788:193 180.90538:175 180.91611:436 189.85915:904 197.80669:1376 197.90582:3793 219.84581:3058 219.86526:4812 …	0	0	0	0	0	0	0	0	0	0	0	0	0	0	0	0	0	0	0
255	17.291	329.176	Unknown	[M-H]-		0.137	TRUE	null	null	null	null	null	null	999	FALSE	FALSE	FALSE	Unit NormalizedByInternalStandardPeakHeight by alignment ID=161	FALSE	FALSE	null	null	null	null	null	null	null	673.78	329.17545:19404 330.1788:6605 331.18216:4940	61.98806:25579 88.9324:1040 118.99356:3709 120.94443:930 125.8726:12956 127.8692:7139 130.96605:6471 130.99207:320 132.97812:2865 132.99092:2489 134.89276:1424 141.86743:4598 147.95732:1222 161.02481:342 163.8412:3665 166.83388:469 166.9919:945 176.96077:13051 192.95918:3939 192.98955:371 199.8036:111184 200.90628:1015 202.94209:1850 206.9926:3708 217.8745:2151 232.98688:267 256.98721:3264 257.15…	0	0	0	0	0	0	0	0	0	0	0	0	0	0	0	0	0	0	0
256	24.762	329.21	Unknown	[M-H]-	ion correlated with 118	0.056	TRUE	null	null	null	null	null	null	999	FALSE	FALSE	FALSE	Unit NormalizedByInternalStandardPeakHeight by alignment ID=161	FALSE	FALSE	null	null	null	null	null	null	null	3467.5	329.21375:11776 330.2171:4667 331.22046:407	96.95963:7665 98.95616:212 112.98484:1085 114.93324:3429 115.92045:1054 116.9277:80973 117.92854:8349 118.92888:2053 125.92741:1113 129.97556:945 135.97063:1645 136.89192:619 144.92261:671 145.93053:4297 146.92523:820 146.93893:903 146.96394:424 157.86046:8259 158.97769:3332 161.84305:3815 161.85324:3809 163.84387:1811 164.92569:2114 164.93533:2274 174.95499:35734 175.96297:1775 176.96332:3531 17…	0	0	0	0	0	0	0.00269545	0	0.00285154	0	0	0	0	0	0	0	0	0	0
257	23.8	329.211	Unknown	[M-H]-	ion correlated with 122	0.165	TRUE	null	null	null	null	null	null	999	FALSE	FALSE	FALSE	Unit NormalizedByInternalStandardPeakHeight by alignment ID=161	FALSE	FALSE	null	null	null	null	null	null	null	5913.97	329.21033:92582 330.21368:29735 331.21704:0	79.95631:573 96.95883:26035 111.94567:1779 164.92586:743 164.94762:2700 226.91438:3766 233.91154:445 241.12213:5068 242.12444:922 272.17407:84 287.16415:226 288.13708:286 297.1846:38201 298.18918:7608 304.19827:786 304.91071:707 315.16058:83 329.21033:49176	0	0	0	0.0166327	0.0158621	0.0173317	0.0152476	0.0152538	0.0137564	0.0055681	0.00581996	0.0081505	0	0	0	0	0	0	0
258	17.179	329.232	Unknown	[M-H]-		0.317	TRUE	null	null	null	null	null	null	999	FALSE	FALSE	FALSE	Unit NormalizedByInternalStandardPeakHeight by alignment ID=161	FALSE	FALSE	null	null	null	null	null	null	null	511.89	329.23218:14709 330.23553:4750 331.23889:635	61.98829:27696 79.95686:4095 99.92483:14202 100.92658:2490 101.93974:2240 103.91908:3986 122.89365:9062 124.9097:1398 125.8727:23424 127.87019:14992 130.96579:9705 130.97882:10638 134.9863:3788 141.86671:10239 143.86571:5379 143.88306:5672 146.96436:7759 158.8457:2830 160.84111:70918 162.83786:63047 162.98166:6944 164.83543:15573 164.94771:2953 166.83269:1465 168.88449:1324 176.83618:2431 178.833…	0	0	0	0.00264257	0.00252555	0.00261978	0.00226289	0.00288687	0.0023366	0	0	0	0	0	0	0	0	0	0.0030259
259	20.749	329.36	Unknown	[M-H]-	ion correlated with 937	0.189	TRUE	null	null	null	null	null	null	999	FALSE	FALSE	FALSE	Unit NormalizedByInternalStandardPeakHeight by alignment ID=161	FALSE	FALSE	null	null	null	null	null	null	null	3427.91	329.35983:19201 330.36318:648 331.36654:97	61.98833:24490 79.95596:2961 96.95901:51602 97.93024:2167 98.95395:2218 98.96217:2122 99.92466:52463 100.92493:8303 100.93547:8378 101.92346:2843 101.94015:2754 102.95119:5247 103.91932:3163 104.92551:1226 112.98451:15177 115.91914:3308 119.94544:2389 121.9425:882 122.89303:2492 123.90202:1096 125.87147:7094 127.86901:4612 129.97485:10947 130.96536:9022 134.98802:3431 144.92207:1711 146.96402:356…	0	0	0	0.00344955	0	0.010097	0.00796189	0.0143167	0.0125837	0.299377	0.230397	0.280742	0	0	0	0	0	0	0
260	23.148	330.182	Unknown	[M-H]-	ion correlated with 151; ion correlated with 215; ion correlated with 319	0.044	TRUE	null	null	null	null	null	null	999	FALSE	FALSE	FALSE	Unit NormalizedByInternalStandardPeakHeight by alignment ID=161	FALSE	FALSE	null	null	null	null	null	null	null	3733.99	330.18219:12280 331.18554:5614 332.1889:922	112.98474:4284 114.9333:7077 116.92702:176286 117.92798:16892 118.92744:4840 118.94403:4915 125.92783:2653 129.97426:1909 134.89381:12011 135.89865:1698 135.97058:3817 136.89172:5008 144.92226:1587 145.92921:10664 146.93594:1660 146.96358:3671 155.86305:3709 157.86185:16566 157.96968:944 158.97742:6371 159.8602:10229 161.84566:7275 162.9192:1775 163.84311:4759 163.92549:2930 163.95119:2233 164.92…	0	0	0	0.00220614	0.00205375	0	0	0	0	0	0	0	0	0	0	0	0	0	0
261	19.477	331.19	Unknown	[M-H]-		0.1	TRUE	null	null	null	null	null	null	999	FALSE	FALSE	FALSE	Unit NormalizedByInternalStandardPeakHeight by alignment ID=161	FALSE	FALSE	null	null	null	null	null	null	null	6453.98	331.19019:385176 332.19354:140624 333.1969:19248	96.95962:25051 98.95657:913 112.98516:261 114.93401:3433 116.92764:104020 117.92891:8126 118.92645:2430 125.92744:1416 129.96742:1532 129.97563:1511 134.89404:6271 135.97083:2097 136.89218:3196 145.93048:4666 146.93785:1257 146.96439:2540 158.97896:8364 161.84261:4145 163.84364:2715 164.92828:6233 164.93774:6211 174.95544:90949 175.96048:6211 176.96344:11955 178.9796:14712 180.99326:3263 181.9198…	0	0	0	0	0	0	0	0	0	0	0	0	0	0	0	0	0	0	0
262	24.497	331.19	Unknown	[M+Na-2H]-	adduct linked to 323_[M+FA-H]-	0.775	TRUE	null	null	null	null	null	null	999	FALSE	FALSE	FALSE	Unit NormalizedByInternalStandardPeakHeight by alignment ID=161	FALSE	FALSE	null	null	null	null	null	null	null	27767.3	331.18991:1322933 332.19326:389079 333.19662:48733	61.98791:809 79.9564:115 96.95895:7810 99.92458:868 101.92493:1246 101.94061:1237 103.91925:959 105.93528:36 115.91907:307 119.94576:502 123.89997:376 129.97449:891 130.96497:549 132.92172:587 134.99052:401 136.91023:2046 141.86618:26 146.96385:5354 147.93488:818 158.84641:298 160.84076:2339 160.96422:319 160.97679:411 162.83786:2138 162.98187:771 164.8344:958 174.95442:2500 176.83601:178 178.831…	0	0	0	0.23767	0.214575	0.218602	0.192262	0.236803	0.248758	0.086353	0.0773313	0.0764271	0.00272503	0.00557789	0.00595552	0	0	0.00140956	0.0105808
263	22.089	331.19	Unknown	[M-H]-		0.321	TRUE	null	null	null	null	null	null	999	FALSE	FALSE	FALSE	Unit NormalizedByInternalStandardPeakHeight by alignment ID=161	FALSE	FALSE	null	null	null	null	null	null	null	18838.3	331.19101:515834 332.19436:182209 333.19772:22243	61.9879:1251 79.9571:2920 99.925:2862 112.98547:4340 116.92749:250465 117.92767:24164 125.92793:1002 129.97423:1466 134.89433:2191 135.89372:546 135.90294:692 136.89165:6674 144.92223:1119 146.96445:3806 153.86751:6250 160.84108:1919 162.83815:1819 163.84282:7780 163.95235:3260 174.95499:115459 175.9537:7460 175.96866:7721 179.07027:388 179.83943:3051 180.97147:2330 181.91405:4303 183.91251:2195 …	0	0	0	0.0926715	0.0886692	0.0953017	0.0871264	0.106456	0.0978901	0.139332	0.149992	0.179091	0	0	0	0	0	0	0
264	18.468	331.19	Unknown	[M-H]-		0.112	TRUE	null	null	null	null	null	null	999	FALSE	FALSE	FALSE	Unit NormalizedByInternalStandardPeakHeight by alignment ID=161	FALSE	FALSE	null	null	null	null	null	null	null	1050.27	331.18973:63672 332.19308:11757 333.19644:9161	96.95905:19864 98.95601:790 112.98418:1035 114.93344:733 116.92692:40054 117.92837:3911 118.92965:794 118.94116:800 129.97357:1340 132.92207:1915 135.97012:1635 145.92894:2973 146.937:221 157.86093:10100 158.97632:4069 159.8587:6167 161.84369:2339 162.92511:529 162.93449:1057 163.84435:2321 163.92188:16 163.93039:1505 163.94788:1615 164.92653:4449 164.94398:4520 174.9549:40825 175.96548:2619 176.…	0	0	0	0	0	0	0	0	0	0	0	0	0	0	0	0	0	0	0
265	21.243	331.19	Unknown	[M-H]-	adduct linked to 376_[M+Cl]-	0.361	TRUE	null	null	null	null	null	null	999	FALSE	FALSE	FALSE	Unit NormalizedByInternalStandardPeakHeight by alignment ID=161	FALSE	FALSE	null	null	null	null	null	null	null	29012	331.1904:955154 332.19375:383728 333.19711:63840	61.98781:30198 99.92471:62624 102.95446:5617 114.93278:1443 115.91936:4396 118.92812:114 123.94588:380 127.86941:17334 132.92184:4332 134.86522:181 134.98917:4388 135.94446:208 135.96997:1428 136.91031:1221 152.99373:96288 161.91069:1641 161.92683:1493 163.92807:926 164.94879:3271 166.83145:1296 174.95464:2061 178.97662:10665 179.07037:2890 180.07515:204 183.01044:797 187.94032:1069 190.92641:180…	0	0	0	0.171597	0.166235	0.175984	0.156435	0.202112	0.20463	0	0	0	0	0	0	0	0	0	0
266	19.858	331.19	Unknown	[M-H]-		0.092	TRUE	null	null	null	null	null	null	999	FALSE	FALSE	FALSE	Unit NormalizedByInternalStandardPeakHeight by alignment ID=161	FALSE	FALSE	null	null	null	null	null	null	null	1512.55	331.19046:113807 332.19381:46051 333.19717:5911	96.95932:3390 98.95487:150 125.87241:643 164.94623:1407 180.91153:233 187.85449:212 187.8719:3576 241.12213:569 279.09937:1847 283.13855:952 297.18649:2484 299.16571:343 304.91461:2795 313.17975:1518 313.23795:155 315.19678:11659 316.20056:2525 317.17621:1746 330.18188:2747 331.19046:134167	0	0	0	0	0.0217934	0	0	0.027367	0	0	0	0	0	0	0	0	0	0	0
267	19.208	331.19	Unknown	[M-H]-	adduct linked to 396_[M+FA-H]-	0.373	TRUE	null	null	null	null	null	null	999	FALSE	FALSE	FALSE	Unit NormalizedByInternalStandardPeakHeight by alignment ID=161	FALSE	FALSE	null	null	null	null	null	null	null	7083.42	331.19077:63716 332.19412:23618 333.19748:5448	61.988:24909 79.95688:2872 97.92957:1223 99.92476:30544 100.92599:5608 101.92387:2251 101.94083:2433 103.91885:4008 104.92721:1657 115.92097:2112 122.89356:7629 125.87202:23420 127.8683:14782 130.9657:10212 134.98717:3980 146.96419:10214 158.84648:2155 160.8409:62951 162.83798:55489 162.98157:7738 164.83501:14351 164.948:78 176.83582:1941 178.83455:1430 195.0842:395 197.9021:2389 219.84634:1556 2…	0	0	0	0.0114468	0.0123481	0.0161688	0.0160311	0.0165259	0.0220187	0.380378	0.458935	0.550432	0	0	0	0	0	0	0
268	24.868	331.19	Unknown	[M+K-2H]-	adduct linked to 207_[M+Na-2H]-	0.281	TRUE	null	null	null	null	null	null	999	FALSE	FALSE	FALSE	Unit NormalizedByInternalStandardPeakHeight by alignment ID=161	FALSE	FALSE	null	null	null	null	null	null	null	6173.33	331.19009:89555 332.19344:25700 333.1968:5496	61.98796:2180 79.95675:13 97.93026:588 99.92461:8221 100.92586:1400 100.93477:1246 103.91936:456 115.91985:483 122.89222:943 124.90792:292 125.87128:3807 127.86862:2370 129.97467:249 130.96657:942 132.97118:511 134.98584:121 145.92955:409 146.96413:4031 158.8448:132 160.84094:3254 160.97037:87 162.83765:4867 162.98178:787 164.83432:63 166.83226:113 176.83667:546 178.83336:192 178.97643:59 183.010…	0	0	0	0.0160889	0.0151021	0.0158597	0.0137254	0.0156841	0.0159155	0.0925303	0.100718	0.114183	0	0	0	0	0	0	0
269	22.865	331.19	Unknown	[M-H]-		0.088	TRUE	null	null	null	null	null	null	999	FALSE	FALSE	FALSE	Unit NormalizedByInternalStandardPeakHeight by alignment ID=161	FALSE	FALSE	null	null	null	null	null	null	null	2288.91	331.19016:453635 332.19351:143724 333.19687:20288	61.98835:6588 79.95749:689 97.93172:168 99.9253:15082 100.92538:2601 100.93298:2599 101.9407:1040 102.95559:502 103.91965:968 114.98918:662 115.91964:1281 116.92741:8072 119.94656:808 125.87272:6274 127.86993:3777 129.97507:914 130.9586:2156 130.96738:2014 134.8941:1159 136.91064:1070 146.96419:9366 158.85127:725 160.84094:17568 160.97226:778 162.83839:14894 162.98235:1313 164.83559:3417 164.9482…	0	0	0	0	0	0	0	0	0	0	0	0	0	0	0	0	0	0	0
270	20.182	331.19	Unknown	[M-H]-		0.129	TRUE	null	null	null	null	null	null	999	FALSE	FALSE	FALSE	Unit NormalizedByInternalStandardPeakHeight by alignment ID=161	FALSE	FALSE	null	null	null	null	null	null	null	515.31	331.19012:81975 332.19347:29203 333.19683:3735	61.98869:4819 99.92523:6244 100.92366:1945 100.9335:1886 103.92027:435 112.9848:1803 115.9213:289 129.9754:619 130.96571:1905 144.92424:686 146.96428:3691 160.8419:1359 162.83871:2042 162.98299:722 164.83655:206 180.9109:400 215.16446:1325 216.99687:377 240.99652:531 242.98837:508 254.98259:1223 256.19052:569 256.98523:470 266.9903:819 269.00119:312 270.98422:406 278.98831:348 282.98257:835 283.0…	0	0	0	0	0	0	0	0	0	0	0	0	0.0150217	0.00965963	0.00787527	0	0	0	0
271	29.256	331.19	Unknown	[M-H]-		0.341	TRUE	null	null	null	null	null	null	999	FALSE	FALSE	FALSE	Unit NormalizedByInternalStandardPeakHeight by alignment ID=161	FALSE	FALSE	null	null	null	null	null	null	null	6033.27	331.19077:90486 332.19412:36180 333.19748:7550	102.95662:10093 108.00562:25970 112.98449:167172 113.98853:3240 117.12109:2703 119.9344:9850 119.94629:9903 129.97466:184213 139.93243:1173 139.94522:1094 140.97981:4389 147.03168:127 149.99466:122 151.995:16812 154.99483:514 157.01093:588 159.98634:183 170.94644:193 173.99336:4138 180.9718:6727 181.06953:2418 181.97638:340 182.98094:795 182.99402:771 183.01039:58 185.00839:993 187.93289:79 190.9…	0	0	0	0.0162561	0.0135843	0.0144154	0.0143113	0.0161088	0.0225727	0	0	0	0	0	0	0	0	0	0
272	17.124	331.19	Unknown	[M-H]-		0.305	TRUE	null	null	null	null	null	null	999	FALSE	FALSE	FALSE	Unit NormalizedByInternalStandardPeakHeight by alignment ID=161	FALSE	FALSE	null	null	null	null	null	null	null	4423.16	331.19031:86025 332.19366:29584 333.19702:5989	61.98779:31075 79.95665:5060 99.92459:14197 100.92627:2920 103.91937:3986 122.89252:10020 125.87252:27979 127.86941:17028 130.96703:11181 134.98621:4395 141.86525:13428 143.86537:6574 143.88292:6850 146.96399:7759 158.8452:2935 160.84088:74379 162.83784:64784 162.98111:6944 164.83452:16924 164.94798:2789 166.83398:1463 168.88699:1321 176.83649:2431 178.83333:2330 197.89003:2733 197.90619:3114 209…	0	0	0	0.0154546	0.0146873	0.0155435	0.0135042	0.0160292	0.0154361	0.350862	0.441415	0.49191	0	0	0	0	0	0	0
273	20.491	331.19	Unknown	[M-H]-		0.201	TRUE	null	null	null	null	null	null	999	FALSE	FALSE	FALSE	Unit NormalizedByInternalStandardPeakHeight by alignment ID=161	FALSE	FALSE	null	null	null	null	null	null	null	122085	331.18976:3076745 332.19311:1197258 333.19647:142746	114.93292:7526 116.92697:176776 117.92754:17848 118.92841:5433 118.94192:5467 125.92787:1849 129.97409:1697 132.92273:12847 134.89339:11991 135.89691:1423 135.9696:4488 136.89117:5577 145.92886:10534 145.94868:10722 146.93494:1903 153.86591:4355 157.86324:15101 158.97772:7984 159.98189:1756 161.83844:6045 161.84915:6009 163.84354:4173 163.95064:2970 164.92729:2768 164.94524:2879 168.94228:960 173…	0	0	0	0.552748	0.516517	0.591372	0.555965	0.63099	0.63849	0	0	0	0	0	0	0	0	0	0
274	23.841	331.19	Unknown	[M+K-2H]-	adduct linked to 197_[M+Na-2H]-; similar chromatogram in higher mz_942	0.498	TRUE	null	null	null	null	null	null	999	FALSE	FALSE	FALSE	Unit NormalizedByInternalStandardPeakHeight by alignment ID=161	FALSE	FALSE	null	null	null	null	null	null	null	70642.1	331.19003:2338157 332.19338:730680 333.19674:123881	96.9589:24774 111.94654:1698 131.91455:901 132.92154:1399 157.91808:77 158.97736:3163 159.85829:356 164.92596:1901 164.94478:1953 174.95454:22626 175.95676:571 175.968:700 176.96066:1091 178.97635:1606 187.86461:79 187.8752:46 189.87154:280 191.94394:148 195.96538:326 205.83832:1328 206.97131:2267 207.06543:188 207.92862:1812 209.83208:696 215.86681:749 223.96114:588 226.91441:3582 233.92902:666 …	0	0	0	0.420058	0.416209	0.432202	0.401639	0.489947	0.476465	0.669036	0.762293	0.882106	0	0	0	0	0	0	0.00754073
275	18.723	331.19	Unknown	[M-H]-		0.076	TRUE	null	null	null	null	null	null	999	FALSE	FALSE	FALSE	Unit NormalizedByInternalStandardPeakHeight by alignment ID=161	FALSE	FALSE	null	null	null	null	null	null	null	3006.46	331.19058:56953 332.19393:19361 333.19729:7548	61.98808:5252 79.95716:593 99.92527:2559 100.92574:9 103.92064:316 115.92049:71 125.87411:2276 127.87114:1473 130.96684:1435 146.96469:58 158.84691:326 160.84145:11573 162.83794:9041 162.98138:444 164.83549:2396 176.83722:243 178.83339:79 183.01099:256 197.89374:308 216.99403:271 219.84589:318 232.98895:173 242.99019:484 248.99034:265 260.98187:208 266.98734:310 278.98453:467 278.99896:161 282.98…	0	0	0	0	0	0	0	0	0	0	0	0	0	0	0	0	0	0	0
276	20.841	331.191	Unknown	[M-H]-		0.185	TRUE	null	null	null	null	null	null	999	FALSE	FALSE	FALSE	Unit NormalizedByInternalStandardPeakHeight by alignment ID=161	FALSE	FALSE	null	null	null	null	null	null	null	642.79	331.19077:28735 332.19412:10328 333.19748:2080	61.98831:13454 79.9576:954 96.9592:20177 97.93114:681 98.95674:674 99.92494:26241 100.92662:5023 101.94073:649 103.92074:669 112.98498:8342 115.92015:2255 116.92735:10620 119.94771:1559 129.97462:4042 130.96536:4062 134.8938:2209 144.92244:5173 146.96469:11928 160.8423:2847 162.83797:2446 162.9846:1460 164.92706:825 164.9473:937 180.91342:326 180.97408:493 225.9258:1002 242.98743:611 254.9892:967…	0	0	0	0	0	0	0	0	0	0	0	0	0.00526559	0.00297765	0.00288439	0	0	0	0
277	21.69	331.191	Unknown	[M-H]-	adduct linked to 928_[2M-H]-	0.679	TRUE	null	null	null	null	null	null	999	FALSE	FALSE	FALSE	Unit NormalizedByInternalStandardPeakHeight by alignment ID=161	FALSE	FALSE	null	null	null	null	null	null	null	30754.8	331.18997:1932098 332.19332:652542 333.19668:100532	79.95622:480 96.95901:3255 97.93015:228 103.9192:161 111.94607:231 123.89935:683 130.96609:15 135.96976:102 181.91556:22 201.05472:2179 201.09193:1530 226.91537:287 242.94221:56 255.13785:1186 267.10245:1230 269.15555:2727 270.16107:4338 271.16602:1080 282.12485:1222 283.13251:6636 284.13467:1372 285.18457:129188 286.18805:24543 287.19617:6938 289.20416:679 289.21689:686 290.21976:143 298.15582:5…	0	0	0	0.347108	0.330694	0.356966	0.332884	0.380899	0.368157	6.00748	6.68455	8.15966	0	0	0	0	0	0	0
278	29.037	331.191	Unknown	[M-H]-		0.153	TRUE	null	null	null	null	null	null	999	FALSE	FALSE	FALSE	Unit NormalizedByInternalStandardPeakHeight by alignment ID=161	FALSE	FALSE	null	null	null	null	null	null	null	3537.09	331.19:347152 332.19335:76026 333.19671:9876	101.92879:3611 114.93378:41039 116.92754:1004771 117.9278:102941 118.92757:27464 125.92835:1415 132.92381:145802 135.97086:2509 139.94426:1170 141.92393:8222 142.92857:107 145.9238:20550 183.93365:3173 184.91797:2238 194.08292:7622 194.99048:256 196.98395:1195 200.84827:1637 201.90524:2567 202.98582:1109 202.99809:1627 207.00475:86 210.98839:320 211.0013:159 212.90967:1946 212.98808:768 214.99547…	0	0	0	0	0	0	0	0	0.0954626	0.101221	0.113799	0.105136	0	0	0	0	0	0	0
279	27.069	331.191	Unknown	[M+FA-H]-	ion correlated with 188; ion correlated with 1011; ion correlated with 564; ion correlated with 999; adduct linked to 89_[M-H]-	0.241	TRUE	null	null	null	null	null	null	999	FALSE	FALSE	FALSE	Unit NormalizedByInternalStandardPeakHeight by alignment ID=161	FALSE	FALSE	null	null	null	null	null	null	null	2108.21	331.19052:51100 332.19387:13489 333.19723:2969	61.98792:4777 79.95605:1438 97.93055:600 99.92463:15925 100.92553:4273 100.93521:4356 101.92382:901 101.94026:891 103.91862:810 115.91937:1150 116.92718:12299 117.92744:1376 119.94588:124 122.89424:1827 125.87185:2131 127.86942:2219 129.97412:1208 130.96594:2194 134.89351:1080 134.98758:1435 141.86769:644 144.92148:467 146.93521:1486 146.96416:7597 158.84674:867 160.8409:20296 160.96927:1488 162.…	0	0	0	0.00918021	0.00851969	0.00843615	0.00722204	0.00915658	0.00834814	0	0	0	0	0	0	0	0	0	0
280	25.846	331.226	Unknown	[M-H]-	ion correlated with 137	0.378	TRUE	null	null	null	null	null	null	999	FALSE	FALSE	FALSE	Unit NormalizedByInternalStandardPeakHeight by alignment ID=161	FALSE	FALSE	null	null	null	null	null	null	null	6921.23	331.22659:329815 332.22994:74575 333.2333:8031	112.98437:39 114.9334:937 116.92702:18942 117.92804:2363 118.92793:1002 125.92712:731 132.92151:364 134.89346:3386 135.89333:671 135.90619:535 135.96968:945 136.89113:2261 144.92191:628 145.929:339 146.96391:317 157.86353:2376 158.97697:1642 161.83803:1275 161.84827:1301 162.93991:450 163.84352:1052 163.95032:190 164.92334:1266 164.93565:975 174.95451:9142 175.95828:625 175.97105:420 176.96255:18…	0	0	0	0.0592524	0.0532238	0.0565714	0.0517327	0.0614844	0.0564473	0.134531	0.115934	0.138092	0	0	0	0	0	0	0
281	22.09	331.374	Unknown	[M-H]-		0.084	TRUE	null	null	null	null	null	null	999	FALSE	FALSE	FALSE	Unit NormalizedByInternalStandardPeakHeight by alignment ID=161	FALSE	FALSE	null	null	null	null	null	null	null	812.78	331.37619:5553 332.37954:227 333.3829:71	96.95948:22048 101.92439:1656 101.94074:1687 112.98565:1792 114.92739:7190 114.9366:7110 116.92761:206211 117.92747:17043 118.92636:4670 119.94695:442 125.92307:2694 125.93018:2655 129.97499:1721 134.8943:22415 135.89603:1508 135.97214:3631 136.89119:7929 144.9222:660 145.92889:8043 146.93625:1352 146.96461:285 158.97807:8273 161.84375:5432 163.03934:3254 163.84259:4173 163.95288:1394 164.92812:4…	0	0	0	0	0	0	0	0	0	0	0	0	0	0	0	0	0	0	0
282	24.496	331.376	Unknown	[M-H]-		0.104	TRUE	null	null	null	null	null	null	999	FALSE	FALSE	FALSE	Unit NormalizedByInternalStandardPeakHeight by alignment ID=161	FALSE	FALSE	null	null	null	null	null	null	null	883.57	331.37631:7725 332.37966:257 333.38302:142	61.98791:1050 79.9564:152 96.95895:7495 99.92458:1614 100.92717:76 101.92493:1282 101.94061:1273 103.91925:1010 105.93528:19 115.91907:359 119.94576:507 122.893:35 123.89997:379 127.86958:137 129.97449:898 130.96497:658 132.92172:415 134.99052:444 136.91023:2008 141.86618:89 146.96385:5521 147.93488:820 158.84641:314 160.84076:2852 160.96422:340 160.97679:432 162.83786:2598 162.98187:858 164.8344…	0	0	0	0.00138789	0	0	0	0	0	0	0	0	0	0	0	0	0	0	0
283	21.687	331.377	Unknown	[M-H]-		0.169	TRUE	null	null	null	null	null	null	999	FALSE	FALSE	FALSE	Unit NormalizedByInternalStandardPeakHeight by alignment ID=161	FALSE	FALSE	null	null	null	null	null	null	null	1002.85	331.37592:39669 332.37927:1402 333.38263:23	79.95676:211 97.9312:225 103.91921:50 111.94724:248 116.92716:6970 117.92765:603 123.90165:755 131.91484:478 132.92145:259 175.95735:513 175.96877:517 191.9446:3013 201.05434:2180 201.09044:1541 204.9558:494 207.92908:1025 209.94756:337 242.94209:466 255.13956:1189 267.10095:1240 269.15552:2752 270.16147:4557 271.16748:1054 282.11472:1205 282.1293:1239 283.13348:6650 284.13873:1173 285.18503:1291…	0	0	0	0.00712665	0.00593581	0.00481982	0.00352868	0.0025142	0.00243613	0.0381367	0.0220215	0.0260261	0	0	0	0	0	0	0
284	23.839	331.377	Unknown	[M-H]-		0.189	TRUE	null	null	null	null	null	null	999	FALSE	FALSE	FALSE	Unit NormalizedByInternalStandardPeakHeight by alignment ID=161	FALSE	FALSE	null	null	null	null	null	null	null	1020.63	331.37582:51845 332.37917:2509 333.38253:103	79.95669:1624 96.9589:17605 111.94654:881 125.8712:1999 130.966:344 134.98752:82 162.98169:8 179.06891:2 226.91441:2769 241.12311:5020 242.12624:875 272.17236:77 287.16531:279 288.13412:142 288.20544:34 297.18512:35294 298.18729:6934 303.19489:146 304.19955:633 329.21115:49240 330.21484:10150	0	0	0	0.00931418	0.00811907	0.00631558	0.00460085	0.00383708	0.00482892	0.00964635	0.022453	0.0257893	0	0	0	0	0	0	0
285	20.748	331.52	Unknown	[M-H]-	ion correlated with 937; ion correlated with 956; ion correlated with 286; ion correlated with 259	0.032	TRUE	null	null	null	null	null	null	999	FALSE	FALSE	FALSE	Unit NormalizedByInternalStandardPeakHeight by alignment ID=161	FALSE	FALSE	null	null	null	null	null	null	null	5379.71	331.52023:490687 332.52358:0 333.52694:0	79.95607:3243 96.95933:54982 97.93155:1901 98.95668:2397 99.92503:42118 100.9256:4653 101.92342:904 101.94042:900 103.92114:621 115.91943:567 130.96626:4611 134.89362:6894 135.04379:1207 143.04782:2335 145.0293:768 151.07628:2773 157.06613:998 158.036:1843 159.04381:1686 162.98145:4000 167.04836:769 169.06441:765 171.04401:5424 171.08093:643 172.0515:9619 173.05714:2201 174.03186:1362 175.03886:7…	0	0	0	0	0	0	0	0	0	0.0692494	0.0717809	0.0878559	0	0	0	0	0	0	0
286	20.747	331.622	Unknown	[M-H]-	ion correlated with 22; ion correlated with 937; ion correlated with 956; ion correlated with 29; ion correlated with 285; ion correlated with 259	0.028	TRUE	null	null	null	null	null	null	999	FALSE	FALSE	FALSE	Unit NormalizedByInternalStandardPeakHeight by alignment ID=161	FALSE	FALSE	null	null	null	null	null	null	null	1989.28	331.62228:176023 332.62563:271688 333.62899:116496	79.95607:3245 96.95933:54982 97.93155:1902 98.95668:2397 99.92503:42150 100.9256:4660 101.92342:905 101.94042:901 103.92114:623 115.91943:569 130.96626:4617 134.89362:6894 135.04379:1203 143.04782:2335 145.0293:768 151.07628:2773 157.06613:998 158.036:1843 159.04381:1686 162.98145:4003 167.04836:769 169.06441:765 171.04401:5424 171.08093:643 172.0515:9619 173.05714:2201 174.03186:1362 175.03886:7…	0	0	0	0	0	0	0	0	0	0.0248417	0.0258867	0.0314803	0	0	0	0	0	0	0
287	19.86	332.193	Unknown	[M-H]-		0.056	TRUE	null	null	null	null	null	null	999	FALSE	FALSE	FALSE	Unit NormalizedByInternalStandardPeakHeight by alignment ID=161	FALSE	FALSE	null	null	null	null	null	null	null	4446.08	332.19357:25899 333.19692:5880 334.20028:781	61.98787:898 96.95923:4353 98.95428:117 99.92477:1092 125.87189:1534 127.86897:706 180.9006:348 180.91345:266 181.93681:476 187.85368:759 187.86969:189 189.86072:139 219.86292:165 279.10046:2333 283.13553:616 297.18408:2854 298.1553:1165 313.17923:2284 313.23804:91 315.19522:11895 316.2005:2289 317.17764:1472 330.18182:3971 331.19016:151598 332.19357:29499	0	0	0	0.00465283	0	0.0047477	0.0042562	0	0.00476466	0.077716	0.118426	0.140433	0	0	0	0	0	0	0
288	18.413	333.205	Unknown	[M-H]-		0.285	TRUE	null	null	null	null	null	null	999	FALSE	FALSE	FALSE	Unit NormalizedByInternalStandardPeakHeight by alignment ID=161	FALSE	FALSE	null	null	null	null	null	null	null	2600.11	333.20599:173716 334.20934:69638 335.2127:7800	96.95921:14934 98.95427:572 112.98527:3369 114.93386:108 116.92716:6250 117.92918:1304 129.9744:2783 134.89442:528 135.97054:258 136.92357:1685 145.92973:7718 157.86272:1016 158.97859:1820 159.85739:1085 163.95201:101 165.83841:59 174.95471:8892 176.96159:1039 178.97607:1172 179.83792:86 180.91164:675 181.91776:2413 185.87518:130 186.92979:1304 187.862:3472 189.85686:1547 190.9274:513 191.94502:2…	0	0	0	0.0312086	0.026863	0.0280545	0.0249863	0.030366	0.025792	0	0	0	0	0	0	0	0	0	0
289	17.583	333.206	Unknown	[M-H]-		0.225	TRUE	null	null	null	null	null	null	999	FALSE	FALSE	FALSE	Unit NormalizedByInternalStandardPeakHeight by alignment ID=161	FALSE	FALSE	null	null	null	null	null	null	null	1664.69	333.20621:33437 334.20956:13177 335.21292:2540	61.98799:22826 79.95631:3944 99.92463:15477 100.92628:2592 101.94045:2116 103.91868:4166 104.92742:1229 115.91901:851 122.89244:7872 124.89194:1745 125.87158:24079 127.86912:14658 129.97415:1274 130.96584:9998 134.98726:4654 141.86807:10232 143.86424:5418 146.96423:5903 158.84653:2541 160.84041:64688 162.83762:57750 162.98189:7098 164.8356:14991 164.94797:1532 166.83266:1453 168.88315:956 176.835…	0	0	0	0.00600702	0.00497929	0.00496459	0.00447935	0.00471601	0.00408322	0.0310463	0.0288491	0.0320129	0	0	0	0	0	0	0
290	20.487	333.625	Unknown	[M-H]-	ion correlated with 131; ion correlated with 273; ion correlated with 189	0.032	TRUE	null	null	null	null	null	null	999	FALSE	FALSE	FALSE	Unit NormalizedByInternalStandardPeakHeight by alignment ID=161	FALSE	FALSE	null	null	null	null	null	null	null	2292.64	333.62531:288827 334.62866:86503 335.63202:0	114.93393:4325 116.92764:122410 117.92825:10807 118.9276:3044 123.90212:1228 125.90041:1246 132.90112:3359 134.89375:54088 135.89639:4406 136.89102:16815 143.04437:1197 143.05289:1224 155.08739:1040 157.06601:2672 159.04303:1601 165.04596:5262 165.05644:5333 166.06308:1109 167.04979:2586 169.06436:2033 171.04379:4027 171.0827:1340 172.05185:1740 173.06126:1783 174.95752:5481 180.05746:1758 181.06…	0	0	0	0	0	0	0	0	0	0	0	0	0	0	0	0	0	0	0
291	20.128	335.185	Unknown	[M-H]-	adduct linked to 378_[M+Cl]-	0.301	TRUE	null	null	null	null	null	null	999	FALSE	FALSE	FALSE	Unit NormalizedByInternalStandardPeakHeight by alignment ID=161	FALSE	FALSE	null	null	null	null	null	null	null	1692.81	335.18484:103953 336.18819:37078 337.19155:5484	96.95892:11414 98.95441:526 111.9465:661 131.91383:5 135.96971:64 153.86769:33 157.86168:2685 158.97711:1342 159.85883:1679 161.8492:742 163.84483:564 164.92619:1311 164.94731:1891 174.95447:10546 175.96335:497 176.96065:557 178.97623:1295 179.9346:526 181.93829:607 187.85818:768 187.87251:458 189.85739:510 189.87224:564 190.92638:598 191.94409:2365 193.81393:558 195.8094:15892 195.96536:725 197.…	0	0	0	0.0186755	0.0188148	0.0201061	0.0185858	0.0206355	0.0181384	0.0459263	0.0595615	0.0731937	0	0	0	0	0	0	0
292	16.954	335.185	Unknown	[M-H]-		0.133	TRUE	null	null	null	null	null	null	999	FALSE	FALSE	FALSE	Unit NormalizedByInternalStandardPeakHeight by alignment ID=161	FALSE	FALSE	null	null	null	null	null	null	null	82.72	335.18604:20467 336.18939:7212 337.19275:1777	61.98832:4183 79.95678:792 99.92511:2318 100.92556:893 101.9409:719 103.91957:692 104.92612:489 121.02888:368 122.89452:2748 125.87395:3762 127.87057:2832 130.96593:1788 134.98705:688 141.86682:2834 143.86688:1887 143.88466:2229 158.84572:136 160.84099:11622 162.83789:13618 162.98128:1091 164.83551:4318 197.88777:1138 197.90656:1109 219.86548:1450 259.13284:818 260.14108:2056 285.18591:3092 286.1…	0	0	0	0	0	0	0	0	0	0.00288838	0.00283633	0.00336426	0	0	0	0	0	0	0
293	23.538	339.123	Unknown	[M-H]-		0.068	TRUE	null	null	null	null	null	null	999	FALSE	FALSE	FALSE	Unit NormalizedByInternalStandardPeakHeight by alignment ID=161	FALSE	FALSE	null	null	null	null	null	null	null	11497.6	339.12195:44777 340.1253:12056 341.12866:7909	61.98763:2056 96.95879:43922 99.92455:1541 100.92681:1381 125.87198:1990 127.86909:1405 134.89346:153 135.89787:91 146.96376:159 160.84024:13113 162.83733:13184 164.8344:3795 164.94662:5781 187.85896:2346 189.85635:1134 192.9538:9 211.11168:3593 214.88011:253 215.88678:1785 219.8329:45 227.1422:7991 228.14609:1209 269.1553:1171 293.21143:1061 299.12772:5811 299.16583:9234 299.20142:888 300.13092:…	0	0	0	0.00804441	0	0	0	0	0	0	0	0	0	0	0	0	0	0	0.508996
294	29.284	339.199	Unknown	[M-H]-		0.221	TRUE	null	null	null	null	null	null	999	FALSE	FALSE	FALSE	Unit NormalizedByInternalStandardPeakHeight by alignment ID=161	FALSE	FALSE	null	null	null	null	null	null	null	4073.78	339.19894:392995 340.20229:118257 341.20565:45385	61.98811:11852 84.00874:588 89.02383:443 97.93057:8302 99.92474:195384 100.92689:57126 101.92279:10512 101.93947:10610 102.94332:4614 102.95663:3516 112.98444:53808 113.9263:1051 113.98689:1315 114.93285:4439 115.91946:30116 116.92734:110073 117.92759:10579 118.92717:2678 119.9334:3735 121.0303:956 124.99759:8938 125.9275:6658 126.905:519 129.97466:60643 134.89404:1940 140.97885:1446 142.9249:301…	0	0	0	0	0	0	0	0	0	0.0554623	0.144439	0.166249	0	0	0	0	0	0	0
295	27.487	339.199	Unknown	[M-H]-		0.442	TRUE	null	null	null	null	null	null	999	FALSE	FALSE	FALSE	Unit NormalizedByInternalStandardPeakHeight by alignment ID=161	FALSE	FALSE	null	null	null	null	null	null	null	29679.5	339.19907:1736738 340.20242:351694 341.20578:98437	61.98832:28049 76.98486:1066 79.95744:5382 86.97646:3294 87.92579:2897 88.93301:2504 90.99841:1550 96.95944:26488 97.93167:3103 99.92515:88798 100.92705:11894 100.93541:3992 101.92425:2433 101.93721:2531 102.94868:3555 102.97136:1802 103.91975:5526 104.92799:1625 109.93283:2539 112.98522:4289 114.93317:2192 114.9884:2389 115.92034:6106 116.92768:70974 116.978:3005 117.92819:6374 118.92838:2353 11…	0	0	0	0	0	0	0	0.519919	0.442178	0	0	0	0	0	0.436684	0	0	0	0
296	20.674	342.147	Unknown	[M-H]-	ion correlated with 312; ion correlated with 346; ion correlated with 991; ion correlated with 390; ion correlated with 480; ion correlated with 146; ion correlated with 517; ion correlated with 506; ion correlated with 92	0.044	TRUE	null	null	null	null	null	null	999	FALSE	FALSE	FALSE	Unit NormalizedByInternalStandardPeakHeight by alignment ID=161	FALSE	FALSE	null	null	null	null	null	null	null	5562.14	342.14633:11372 343.14968:11962 344.15304:2485	61.98809:9696 79.95673:2017 97.93072:1644 99.92477:32282 100.92701:5295 101.94086:1367 103.9185:2008 115.91885:1888 122.89223:4063 125.87114:14055 125.87774:14106 127.87:8031 130.96529:6061 134.98529:2115 146.96407:7631 158.84659:1444 160.84073:32709 160.96138:850 160.97311:891 162.83813:29786 162.98177:4256 164.83499:7207 176.83585:879 197.90144:435 209.04443:349 219.84576:1086 227.14439:1527 23…	0	0	0	0.00204293	0.00187477	0.00163713	0.00131234	0.00170394	0	0	0	0	0	0	0	0	0	0	0
297	23.535	342.147	Unknown	[M-H]-	ion correlated with 348	0.084	TRUE	null	null	null	null	null	null	999	FALSE	FALSE	FALSE	Unit NormalizedByInternalStandardPeakHeight by alignment ID=161	FALSE	FALSE	null	null	null	null	null	null	null	20490.4	342.14532:174386 343.14867:64076 344.15203:10899	96.95908:30694 114.93245:129 132.92261:1063 157.86002:792 157.93164:378 158.97702:3023 159.85776:926 164.92848:2344 164.94698:2809 170.86966:1577 172.86674:468 174.95392:24809 175.96751:980 176.96034:977 178.97617:2323 181.92279:1493 187.85953:1399 189.85741:1675 190.92618:277 191.94473:1884 195.80966:1130 199.80386:562 201.80019:212 206.97131:2469 207.91765:838 211.11211:1462 219.06516:1309 219.…	0	0	0	0.0313291	0.0281776	0.0285296	0.0229107	0.0193879	0.0168271	0	0	0	0	0	0	0	0	0	0
298	19.922	343.153	Unknown	[M+Cl]-	adduct linked to 248_[M+Na-2H]-	0.237	TRUE	null	null	null	null	null	null	999	FALSE	FALSE	FALSE	Unit NormalizedByInternalStandardPeakHeight by alignment ID=161	FALSE	FALSE	null	null	null	null	null	null	null	1520.16	343.15317:52669 344.15652:23009 345.15988:11248	99.92453:1819 101.02335:171 112.98472:2809 114.93251:733 116.92705:19245 117.92727:2696 118.92719:702 118.94215:683 125.92725:933 129.97372:2274 134.89471:2658 135.96893:625 136.89108:1040 144.92221:1038 145.92822:1753 146.92958:1926 146.9395:1864 146.96359:5720 157.96793:537 160.84045:2631 161.84505:1185 162.83749:2720 163.84262:614 163.94899:202 166.9256:2802 175.95551:8584 175.96928:8761 178.9…	0	0	0	0.00946218	0.00862768	0.00871918	0.00836176	0.0098543	0.00837614	0.0333926	0.0495197	0.0562776	0	0	0	0	0	0	0
299	18.871	343.154	Unknown	[M-H]-		0.056	TRUE	null	null	null	null	null	null	999	FALSE	FALSE	FALSE	Unit NormalizedByInternalStandardPeakHeight by alignment ID=161	FALSE	FALSE	null	null	null	null	null	null	null	4004.99	343.15433:35166 344.15768:7790 345.16104:11195	61.98818:5453 98.95814:171 99.925:2344 114.93146:108 116.92771:6791 117.92802:1204 122.89352:1009 125.87298:2881 127.87002:1773 130.96523:1716 141.86746:1027 146.96425:1618 160.84082:13716 161.84583:68 162.83783:12553 163.84262:259 164.83496:2876 164.92683:861 164.94318:894 168.99188:453 179.03708:514 180.98956:1109 190.92554:136 198.90633:599 208.93567:878 209.94781:356 214.99187:545 217.87:1069…	0	0	0	0	0	0	0	0	0	0	0	0	0	0	0	0	0	0	0
300	21.315	343.154	Unknown	[M-H]-	similar chromatogram in higher mz_769	0.157	TRUE	null	null	null	null	null	null	999	FALSE	FALSE	FALSE	Unit NormalizedByInternalStandardPeakHeight by alignment ID=161	FALSE	FALSE	null	null	null	null	null	null	null	252.33	343.15369:92128 344.15704:27291 345.1604:8111	61.98768:36377 97.93009:516 99.92464:38658 100.92646:59 101.92376:3180 101.94009:3398 103.91961:3204 116.92719:7280 119.94472:2222 122.89533:210 123.89979:1135 129.97438:4532 130.9646:3528 132.8669:2052 134.89333:1531 134.98706:1662 141.86873:1130 144.92204:1679 146.96407:4264 162.98094:2744 166.83475:2257 179.07088:33112 180.93544:531 183.01312:1057 197.88608:2138 217.08818:1679 225.92537:3727 2…	0	0	0	0	0	0	0	0	0	0.0130018	0.0151599	0.0160449	0	0	0	0	0	0	0
301	19.775	343.154	Unknown	[M-H]-		0.084	TRUE	null	null	null	null	null	null	999	FALSE	FALSE	FALSE	Unit NormalizedByInternalStandardPeakHeight by alignment ID=161	FALSE	FALSE	null	null	null	null	null	null	null	161.37	343.15381:123589 344.15716:41572 345.16052:8288	61.98833:8001 79.95793:1286 97.9319:304 99.92494:11356 100.9267:1702 101.92484:1051 101.94091:900 103.91919:898 115.92068:715 122.89369:1906 125.87259:7885 127.86956:4543 130.9649:3076 134.98557:911 146.96468:877 158.84747:1020 160.84082:20531 162.8382:20975 162.98236:2216 164.83545:5148 166.8338:524 176.83676:713 178.83286:687 197.90321:1285 219.84567:407 300.1376:1885 315.16171:8831 316.16211:1…	0	0	0	0	0	0	0	0	0	0	0	0	0	0	0	0	0	0	0
302	17.079	343.155	Unknown	[M-H]-		0.072	TRUE	null	null	null	null	null	null	999	FALSE	FALSE	FALSE	Unit NormalizedByInternalStandardPeakHeight by alignment ID=161	FALSE	FALSE	null	null	null	null	null	null	null	1132.49	343.15317:9047 344.15652:4878 345.15988:91243	61.9882:40065 99.92479:22325 100.92634:232 101.94028:3497 104.9257:1745 114.98725:671 122.8932:2390 127.87013:21679 130.96591:14427 143.86285:326 146.96452:19628 158.84726:4681 158.97697:240 160.841:106185 160.97089:1044 162.83797:94403 162.98225:10273 164.83539:24383 164.95003:1764 165.01846:92 168.88596:1618 170.87248:1154 176.83607:5439 187.87285:4827 189.87234:1848 195.90784:847 207.13976:101…	0	0	0	0.00162533	0.00141683	0.00155539	0	0	0	0.000939664	0	0	0	0	0	0	0	0	0
303	22.573	343.19	Unknown	[M-H]-	ion correlated with 43	0.072	TRUE	null	null	null	null	null	null	999	FALSE	FALSE	FALSE	Unit NormalizedByInternalStandardPeakHeight by alignment ID=161	FALSE	FALSE	null	null	null	null	null	null	null	1722.3	343.19043:19156 344.19378:6682 345.19714:834	99.92479:5128 100.92854:1249 112.98415:4273 114.93397:2372 115.91973:1202 116.92733:58066 117.92773:6911 118.92823:2172 125.9275:2083 129.97473:2896 134.86499:362 134.89403:16512 135.89705:2116 135.97055:956 136.89117:5049 144.92204:1615 145.92979:4223 146.92242:1728 146.93626:1659 146.96408:9782 153.86552:2061 155.86371:1262 158.97913:13165 160.84058:4337 162.838:4188 163.9498:708 164.83481:472 …	0	0	0	0.00344141	0.00315293	0.00335407	0.00281916	0.00341545	0	0	0	0	0	0	0	0	0	0	0
304	23.307	343.19	Unknown	[M-H]-	ion correlated with 236; ion correlated with 126; ion correlated with 518; ion correlated with 507; ion correlated with 392; ion correlated with 173; ion correlated with 462; ion correlated with 114; ion correlated with 992	0.129	TRUE	null	null	null	null	null	null	999	FALSE	FALSE	FALSE	Unit NormalizedByInternalStandardPeakHeight by alignment ID=161	FALSE	FALSE	null	null	null	null	null	null	null	1697.42	343.18997:16029 344.19332:6528 345.19668:4268	61.98788:8209 79.95696:258 97.93154:225 99.92454:3035 101.92436:634 101.94082:693 103.91908:775 104.92347:450 117.92737:89 119.94626:67 122.89445:2004 125.87167:8971 127.8698:5270 129.97453:60 130.96613:2181 134.98767:491 141.86536:2732 146.96396:1858 152.99365:39091 158.84546:1073 160.84052:23204 160.96329:433 160.97343:388 161.84944:896 162.83765:20875 162.98087:1461 163.84521:1024 164.83582:57…	0	0	0	0.00287969	0.00257239	0.00278246	0.00215497	0.00335153	0.00322539	0.0978168	0.106684	0.138873	0	0	0	0	0	0	0
305	22.799	343.19	Unknown	[M-H]-	similar chromatogram in higher mz_826	0.112	TRUE	null	null	null	null	null	null	999	FALSE	FALSE	FALSE	Unit NormalizedByInternalStandardPeakHeight by alignment ID=161	FALSE	FALSE	null	null	null	null	null	null	null	1504.66	343.18967:13809 344.19302:4561 345.19638:2892	61.98801:24493 78.95808:2922 79.95648:3471 97.93042:2703 99.92461:79214 100.92584:13472 100.93462:13586 101.925:3728 101.94006:3780 102.95406:4537 103.91964:4743 104.92581:1553 114.98814:691 115.91933:6205 119.94572:1178 122.89285:6902 123.9014:805 125.87326:20063 127.86839:12506 129.9745:1845 130.96002:10812 130.96935:10388 134.98401:4024 136.91064:997 146.964:22609 152.99448:95066 160.8407:1824…	0	0	0	0.00248087	0.00239092	0.0025233	0.00209251	0	0	0	0	0	0	0	0	0	0	0	0
306	22.053	344.162	Unknown	[M-H]-		0.04	TRUE	null	null	null	null	null	null	999	FALSE	FALSE	FALSE	Unit NormalizedByInternalStandardPeakHeight by alignment ID=161	FALSE	FALSE	null	null	null	null	null	null	null	1219.09	344.16275:13099 345.1661:237826 346.16946:41148	96.95986:2545 99.9251:2897 112.98533:924 114.93394:3528 116.92756:95635 117.9284:8144 118.92752:2281 125.92854:1629 129.97479:1344 134.89412:15898 135.89424:1093 136.89081:5589 145.92967:3904 146.94017:580 146.96454:5598 158.97984:2331 161.84657:2339 163.04059:3225 163.84384:1540 164.9277:1252 164.93912:1427 174.95551:27709 175.9693:1779 176.96071:4941 178.97807:5983 179.0703:15374 180.07341:1522…	0	0	0	0	0	0	0	0	0	0	0	0	0	0	0	0	0	0	0
307	17.479	345.154	Unknown	[M-H]-		0.032	TRUE	null	null	null	null	null	null	999	FALSE	FALSE	FALSE	Unit NormalizedByInternalStandardPeakHeight by alignment ID=161	FALSE	FALSE	null	null	null	null	null	null	null	4125.15	345.15753:12227 346.16088:2900 347.16424:0	61.98811:7885 79.95697:2836 96.95938:83142 98.95592:3684 99.92508:11701 100.92494:1532 101.94063:1144 103.9194:2997 105.93665:1963 107.95115:1685 111.94682:3971 112.98506:8877 114.93303:3859 114.98771:2106 116.92756:87033 117.92791:8694 118.9254:2126 119.94488:3183 121.94574:1253 122.89447:1359 123.94482:1791 125.87241:3067 125.92815:1491 127.87092:1596 129.97472:6065 130.96539:2114 131.91434:258…	0	0	0	0	0.00234144	0	0	0	0	0	0	0	0	0	0	0	0	0	0
308	17.688	345.169	Unknown	[M-H]-		0.108	TRUE	null	null	null	null	null	null	999	FALSE	FALSE	FALSE	Unit NormalizedByInternalStandardPeakHeight by alignment ID=161	FALSE	FALSE	null	null	null	null	null	null	null	915.23	345.16989:70595 346.17324:26889 347.1766:3681	61.98829:2933 79.95763:969 99.9259:1319 103.92085:327 112.9856:2497 116.92747:886 125.87279:2615 130.96594:2813 146.96471:3415 160.84129:530 162.98274:1024 164.83687:175 164.94958:414 180.89772:762 180.91127:632 197.90752:786 208.93527:1526 219.84517:1679 221.84061:352 221.85286:312 225.92746:808 266.98801:96 270.20947:1021 300.13541:3115 315.16342:1322 325.18497:1370 330.14694:13915 331.15311:25…	0	0	0	0	0	0	0	0	0	0	0	0	0	0	0	0	0	0	0
309	22.098	345.169	Unknown	[M-H]-	ion correlated with 1007; ion correlated with 411; ion correlated with 227	0.076	TRUE	null	null	null	null	null	null	999	FALSE	FALSE	FALSE	Unit NormalizedByInternalStandardPeakHeight by alignment ID=161	FALSE	FALSE	null	null	null	null	null	null	null	4498.41	345.16962:33727 346.17297:10321 347.17633:1530	96.95936:9327 98.95596:348 112.98476:125 114.93304:3811 116.92738:106803 117.92769:9682 118.92828:2620 125.92776:1836 134.89325:5445 135.96945:2029 136.89024:2090 145.92854:6530 146.93523:623 157.86227:11691 158.97684:5267 161.84756:4707 162.92305:1015 163.84225:3433 163.94955:1532 164.9272:1953 174.95502:47467 176.96187:8032 178.97632:16099 179.0701:7580 180.91203:280 181.91777:3440 186.92931:57…	0	0	0	0	0.00645846	0	0	0	0	0	0	0	0	0	0	0	0	0	0
310	22.625	345.169	Unknown	[M-H]-	ion correlated with 148	0.08	TRUE	null	null	null	null	null	null	999	FALSE	FALSE	FALSE	Unit NormalizedByInternalStandardPeakHeight by alignment ID=161	FALSE	FALSE	null	null	null	null	null	null	null	689.69	345.16949:9792 346.17284:3741 347.1762:453	96.95984:101 98.95672:17 112.98454:586 114.93535:343 116.92732:24976 117.92818:1583 118.92886:673 122.89396:92 125.92804:791 127.87058:65 129.97502:842 134.8941:5056 135.89908:876 135.97102:469 136.89278:1060 145.9296:1324 146.96437:2035 158.97905:316 161.84738:241 164.8358:80 164.9315:862 174.95522:8475 181.91786:513 191.94582:1888 192.95358:342 204.94746:627 204.95921:660 206.9731:2571 208.9359…	0	0	0	0	0	0	0	0	0	0	0	0	0	0	0	0	0	0	0
311	20.267	345.169	Unknown	[M-H]-		0.104	TRUE	null	null	null	null	null	null	999	FALSE	FALSE	FALSE	Unit NormalizedByInternalStandardPeakHeight by alignment ID=161	FALSE	FALSE	null	null	null	null	null	null	null	619.85	345.16989:55106 346.17324:18363 347.1766:3457	61.98833:33934 79.957:2160 99.92519:31393 100.92611:3878 100.9341:3890 101.94166:782 103.91961:972 112.98496:3857 115.91929:996 129.97472:1457 130.96535:6452 146.96432:6345 162.98172:2988 180.91602:1364 183.01108:1223 197.90579:1251 209.04619:1141 209.06081:1190 225.0598:1086 227.07385:1485 228.99146:1156 235.07907:1650 237.05534:1895 238.06137:1581 239.07111:3959 240.07843:3471 241.08672:2073 24…	0	0	0	0	0	0	0	0	0	0	0	0	0	0	0	0	0	0	0
312	20.637	345.17	Unknown	[M-H]-	ion correlated with 346; ion correlated with 991; ion correlated with 390; ion correlated with 480; ion correlated with 146; ion correlated with 506; ion correlated with 296; ion correlated with 92	0.056	TRUE	null	null	null	null	null	null	999	FALSE	FALSE	FALSE	Unit NormalizedByInternalStandardPeakHeight by alignment ID=161	FALSE	FALSE	null	null	null	null	null	null	null	246.66	345.17114:21659 346.17449:9202 347.17785:2477	96.95905:1115 107.94921:220 111.94574:330 114.93275:115 116.92718:8993 117.9277:275 118.01653:263 123.9467:91 131.91393:456 132.92184:596 133.92314:125 135.96985:16 136.89085:84 141.91307:463 141.92403:501 145.9301:762 146.93584:79 148.94662:174 153.86726:15 155.86575:201 157.86206:1625 157.9176:352 158.97679:885 159.85878:1062 159.981:279 161.84875:351 161.91228:731 161.92607:703 162.92079:77 16…	0	0	0	0	0.00414764	0	0	0	0	0	0	0	0	0	0	0	0	0	0.0042513
313	17.09	345.17	Unknown	[M-H]-		0.245	TRUE	null	null	null	null	null	null	999	FALSE	FALSE	FALSE	Unit NormalizedByInternalStandardPeakHeight by alignment ID=161	FALSE	FALSE	null	null	null	null	null	null	null	1976.48	345.16971:63055 346.17306:23404 347.17642:5360	61.98803:31832 79.95642:4153 99.92494:13372 100.92493:2363 103.91962:4096 114.98801:891 115.91924:774 122.89409:8476 125.87318:24635 127.87019:14519 129.9744:1040 130.96623:9244 134.9854:4393 141.86771:11756 143.8828:5954 146.964:5547 158.84648:2636 160.84082:71176 162.8378:62686 162.98134:6292 164.83464:16672 166.83401:1694 168.88667:1093 176.83546:3273 178.83238:3300 180.83244:998 184.87561:929…	0	0	0	0	0.0120748	0	0	0	0	0.102841	0.147762	0.156094	0	0	0	0	0	0	0
314	19.613	345.17	Unknown	[M-H]-		0.129	TRUE	null	null	null	null	null	null	999	FALSE	FALSE	FALSE	Unit NormalizedByInternalStandardPeakHeight by alignment ID=161	FALSE	FALSE	null	null	null	null	null	null	null	8340.39	345.16965:91155 346.173:34740 347.17636:8008	61.98783:20214 79.95693:2309 97.93083:822 99.92474:29773 100.92571:5224 100.93449:5288 101.92316:1789 101.94118:1832 103.91919:2597 104.92725:995 112.98473:5828 114.9867:483 115.91956:1712 119.94601:1000 122.89419:4427 125.87254:17494 127.86978:10173 129.97406:4139 130.96452:7489 134.98639:3154 135.9026:807 141.86981:5144 146.96426:15163 158.84674:1879 160.84061:44395 160.96657:681 160.97917:637 …	0	0	0	0.0163762	0.0154871	0.0157453	0.0139131	0.0173844	0.0165487	0	0	0	0	0	0	0	0	0	0
315	19.046	345.17	Unknown	[M-H]-		0.036	TRUE	null	null	null	null	null	null	999	FALSE	FALSE	FALSE	Unit NormalizedByInternalStandardPeakHeight by alignment ID=161	FALSE	FALSE	null	null	null	null	null	null	null	1323.41	345.16934:76695 346.17269:29238 347.17605:4650	96.95949:4945 114.93191:80 158.97746:666 164.92931:420 174.95447:4163 175.96021:419 183.91771:82 191.94608:382 235.93015:86 242.94348:651 304.91626:267 317.17764:1527 331.19119:7771 332.19647:1254 341.18143:319 345.16934:87315	0	0	0	0	0	0	0	0	0	0	0	0	0	0	0	0	0	0	0
316	18.034	345.17	Unknown	[M-H]-		0.165	TRUE	null	null	null	null	null	null	999	FALSE	FALSE	FALSE	Unit NormalizedByInternalStandardPeakHeight by alignment ID=161	FALSE	FALSE	null	null	null	null	null	null	null	139.53	345.17065:18107 346.174:6925 347.17736:2373	61.98849:6599 79.95737:1302 99.9251:4079 100.927:990 103.91999:425 122.89327:1567 125.87256:5647 127.87098:3693 130.96625:3274 134.98949:182 158.84622:229 160.84129:15566 162.8381:13459 162.98224:720 164.83554:2679 164.94888:1787 178.83398:78 180.89955:189 180.9137:247 197.90596:1270 271.17181:2121 301.18057:21123 302.18298:3565 315.16223:267 329.16428:20 329.1813:159 341.20151:919 345.17065:2989	0	0	0	0	0	0	0	0	0	0	0	0	0	0	0	0	0	0	0
317	22.397	345.206	Unknown	[M-H]-		0.052	TRUE	null	null	null	null	null	null	999	FALSE	FALSE	FALSE	Unit NormalizedByInternalStandardPeakHeight by alignment ID=161	FALSE	FALSE	null	null	null	null	null	null	null	2965.29	345.20651:64556 346.20986:19262 347.21322:3002	61.9884:3405 79.957:333 99.92532:8451 100.92825:1787 101.94138:590 103.92053:759 115.9206:883 116.9277:2837 125.8722:2929 130.96571:1759 136.91179:158 144.92345:396 146.9651:5556 158.84578:371 160.84149:15239 160.97173:286 162.83868:13417 162.98166:1402 164.83609:2591 176.83833:611 178.83344:367 195.80991:1445 197.80672:2577 197.90398:975 208.93549:1064 219.84628:759 221.84419:863 225.92606:2162 …	0	0	0	0	0	0	0	0	0	0	0	0	0	0	0	0	0	0	0
318	19.652	345.206	Unknown	[M-H]-		0.072	TRUE	null	null	null	null	null	null	999	FALSE	FALSE	FALSE	Unit NormalizedByInternalStandardPeakHeight by alignment ID=161	FALSE	FALSE	null	null	null	null	null	null	null	1736.22	345.20676:7342 346.21011:3201 347.21347:669	61.98808:5186 79.95747:2226 96.95934:73567 98.95587:2942 99.92491:20202 100.92531:2059 103.92093:1942 107.95073:1275 111.94602:2479 112.98535:6248 114.93349:6898 114.98753:1997 115.91951:1670 116.92742:172842 117.92793:13996 118.9284:3757 119.94716:2327 121.94298:1012 122.89418:1030 123.94724:1158 125.87312:1697 125.92736:4492 127.87133:1144 129.97469:5973 130.96678:2902 131.91444:4430 132.92221:…	0	0	0	0	0	0	0	0	0	0	0	0	0	0	0	0	0	0	0
319	23.176	345.206	Unknown	[M-H]-		0.06	TRUE	null	null	null	null	null	null	999	FALSE	FALSE	FALSE	Unit NormalizedByInternalStandardPeakHeight by alignment ID=161	FALSE	FALSE	null	null	null	null	null	null	null	19383.1	345.20602:82621 346.20937:26448 347.21273:3855	61.9878:8483 70.99863:253 76.98192:377 90.9974:1142 98.95567:1659 99.92477:28248 112.98483:369 118.92783:84 118.96474:381 120.93941:411 125.92768:834 126.87778:772 129.9747:1631 135.96928:326 137.92656:220 144.92097:1102 145.92854:2780 146.93536:577 146.96402:3166 149.91302:131 157.86349:27245 159.85738:673 161.84625:1853 163.83643:773 163.84776:801 164.92732:456 164.94603:8138 174.95448:113270 1…	0	0	0	0.0148432	0.0142191	0.0156799	0.0135683	0.0163717	0.0149949	0	0	0	0	0	0	0	0	0	0
320	20.717	345.206	Unknown	[M-H]-		0.281	TRUE	null	null	null	null	null	null	999	FALSE	FALSE	FALSE	Unit NormalizedByInternalStandardPeakHeight by alignment ID=161	FALSE	FALSE	null	null	null	null	null	null	null	712.48	345.20865:5341 346.212:1695 347.21536:1112	96.9594:2051 158.97795:86 226.91727:1058 275.16769:6119 293.19696:4230 293.21249:4279 312.14166:1176 315.25354:3529 327.16162:723	0	0	0	0	0	0	0	0	0	0	0	0	0	0	0	0	0	0	0
321	22.934	345.206	Unknown	[M-H]-	similar chromatogram in higher mz_775	0.185	TRUE	null	null	null	null	null	null	999	FALSE	FALSE	FALSE	Unit NormalizedByInternalStandardPeakHeight by alignment ID=161	FALSE	FALSE	null	null	null	null	null	null	null	1429.56	345.20609:472244 346.20944:168330 347.2128:22015	61.98794:32421 79.9562:811 97.93052:779 99.92465:15275 100.92558:3537 100.93481:3539 101.92577:764 101.94122:1116 103.91892:2047 104.92599:1106 115.91867:2388 119.9463:225 122.89256:4258 123.9008:1136 125.87341:11571 125.89781:1215 127.86923:6872 129.97481:954 130.96603:3485 134.9855:1039 144.92162:259 146.96448:2748 158.84555:1146 160.84079:23505 162.83778:20567 162.98112:2469 164.83481:6262 176…	0	0	0	0	0	0	0	0	0	0.0666464	0.0582641	0.0666312	0	0	0	0	0	0	0
322	22.156	345.206	Unknown	[M-H]-		0.169	TRUE	null	null	null	null	null	null	999	FALSE	FALSE	FALSE	Unit NormalizedByInternalStandardPeakHeight by alignment ID=161	FALSE	FALSE	null	null	null	null	null	null	null	667.81	345.20612:42947 346.20947:13093 347.21283:1974	96.95936:30145 98.95555:1332 112.98494:1666 114.93335:4242 116.92747:136956 117.92834:10882 118.92899:3016 125.92869:680 129.97516:1814 134.89444:6152 135.97156:3121 136.89214:2848 144.92313:144 145.93152:5465 146.92644:1009 146.9366:973 157.86139:13753 158.97792:9956 159.86021:8550 161.84964:6177 162.93855:896 163.84402:4277 163.95161:737 164.92798:5825 164.94658:7745 174.95506:111001 175.96761:…	0	0	0	0	0	0	0	0	0	0	0	0	0	0	0	0	0	0	0.0113698
323	24.476	345.206	Unknown	[M+FA-H]-	adduct linked to 143_[M-H]-; adduct linked to 262_[M+Na-2H]-	0.129	TRUE	null	null	null	null	null	null	999	FALSE	FALSE	FALSE	Unit NormalizedByInternalStandardPeakHeight by alignment ID=161	FALSE	FALSE	null	null	null	null	null	null	null	2599.86	345.20682:37625 346.21017:11776 347.21353:2109	61.98764:483 79.95679:633 96.95911:7871 97.93125:1 99.92471:3016 103.91893:222 105.9349:2 119.94575:417 123.90215:255 123.94537:26 129.9743:256 130.96681:209 134.98605:193 136.89095:73 146.96407:5844 158.84514:568 160.84128:6398 160.97206:600 161.91397:27 162.83798:4485 162.98135:150 164.83478:1260 174.95467:519 176.8356:232 183.01086:6370 184.91507:28 191.94418:414 197.80652:1353 197.89288:105 2…	0	0	0	0	0.00720495	0	0	0	0	0	0.00735517	0.00718397	0	0	0	0	0	0	0
324	18.733	347.185	Unknown	[M-H]-		0.137	TRUE	null	null	null	null	null	null	999	FALSE	FALSE	FALSE	Unit NormalizedByInternalStandardPeakHeight by alignment ID=161	FALSE	FALSE	null	null	null	null	null	null	null	4181.74	347.18573:45422 348.18908:15541 349.19244:4735	61.98781:17813 79.95699:2454 97.93039:730 99.92459:16137 100.92619:3077 101.94225:1710 103.91962:2967 114.98654:933 115.91987:821 122.89278:4809 125.87214:17155 127.8691:10030 129.97437:881 130.96614:7428 134.98907:3379 141.86734:6630 146.96407:9668 158.84581:1464 160.84055:45216 162.83786:40850 162.98122:5348 164.83493:11951 166.83121:964 176.83569:3043 178.83311:2506 184.8772:747 197.88766:1967…	0	0	0	0.00816016	0.00772218	0.00773362	0.00683385	0.00814024	0.00716445	0	0	0	0	0	0	0	0	0	0
325	19.468	347.185	Unknown	[M-H]-	similar chromatogram in higher mz_491	0.068	TRUE	null	null	null	null	null	null	999	FALSE	FALSE	FALSE	Unit NormalizedByInternalStandardPeakHeight by alignment ID=161	FALSE	FALSE	null	null	null	null	null	null	null	976.29	347.18478:94923 348.18813:34197 349.19149:5575	96.95889:21911 98.95566:706 112.98443:596 114.93269:3476 116.92724:88860 117.92776:8025 118.929:2408 125.92799:1387 134.89323:2737 135.97063:2064 136.89192:1633 145.92897:4908 146.93642:995 151.92232:1033 157.86258:14041 158.97659:6593 159.86096:9743 161.84441:5371 163.84268:4178 163.94991:1663 164.92424:4250 164.93744:3491 164.94597:3897 165.83904:1441 174.95493:62240 175.96729:5258 176.96082:10…	0	0	0	0	0	0	0	0	0	0	0	0	0	0	0	0	0	0	0
326	19.204	347.185	Unknown	[M-H]-		0.104	TRUE	null	null	null	null	null	null	999	FALSE	FALSE	FALSE	Unit NormalizedByInternalStandardPeakHeight by alignment ID=161	FALSE	FALSE	null	null	null	null	null	null	null	2459.86	347.18756:9062 348.19091:3712 349.19427:1030	61.98844:20165 79.95716:3952 97.93106:1317 99.92555:23657 100.92727:3513 103.9193:2881 114.98853:1160 115.9204:1069 116.92767:2352 125.87321:16695 127.87064:9424 130.96643:8901 136.91023:1181 146.96442:12442 158.84985:2473 160.84193:53210 162.8385:47514 162.98312:4590 164.83551:11853 164.94968:2971 176.83665:1475 178.83615:1605 180.90034:1789 180.91435:1637 184.87866:847 197.90245:2361 219.84569:…	0	0	0	0	0	0	0	0	0	0	0	0	0	0	0	0	0	0	0
327	23.376	347.185	Unknown	[M-H]-		0.301	TRUE	null	null	null	null	null	null	999	FALSE	FALSE	FALSE	Unit NormalizedByInternalStandardPeakHeight by alignment ID=161	FALSE	FALSE	null	null	null	null	null	null	null	1042.5	347.18527:17042 348.18862:5412 349.19198:944	61.98798:5603 79.95657:494 97.93001:52 99.92461:2050 100.92443:949 100.93433:1026 101.92299:274 101.93361:375 101.94069:371 104.92686:232 119.94569:393 130.96579:822 134.9864:86 152.99648:42605 178.83365:11 197.90199:194 227.89513:19 232.91501:29 281.07816:1049 283.09772:1237 285.1499:1949 293.21313:1341 297.11316:5616 298.12012:7217 299.16296:2006 299.20105:183 313.14267:180649 314.14578:29615 3…	0	0	0	0.00306173	0.00283847	0.00269075	0.00199768	0.00252153	0.00207185	0.00269789	0.00304763	0.00323284	0	0	0	0	0	0	0
328	20.694	347.185	Unknown	[M-H]-		0.161	TRUE	null	null	null	null	null	null	999	FALSE	FALSE	FALSE	Unit NormalizedByInternalStandardPeakHeight by alignment ID=161	FALSE	FALSE	null	null	null	null	null	null	null	1258.91	347.18539:27288 348.18874:10228 349.1921:3058	61.98812:11730 79.95658:2270 97.93087:1732 99.92464:35208 100.92525:5751 100.93306:5826 101.93949:1452 103.91876:2190 115.91895:2104 122.89376:4485 125.87234:15481 127.86929:8893 130.96669:6595 134.98878:2307 146.96437:8120 158.84636:1542 160.84081:35604 160.96538:891 160.97691:765 162.83804:32347 162.98181:4709 164.83418:7783 176.83672:934 178.83284:716 184.87729:786 197.90622:523 209.0442:284 2…	0	0	0	0.00490237	0.00468236	0.00466007	0.00397451	0.00463833	0.00438175	0.0612572	0.0671215	0.076362	0	0	0	0	0	0	0
329	20.512	347.185	Unknown	[M-H]-		0.032	TRUE	null	null	null	null	null	null	999	FALSE	FALSE	FALSE	Unit NormalizedByInternalStandardPeakHeight by alignment ID=161	FALSE	FALSE	null	null	null	null	null	null	null	2700.16	347.18671:7970 348.19006:3445 349.19342:525	96.95934:34640 98.95586:1302 112.98492:2791 114.93069:6074 114.93759:6050 116.92758:173137 117.92789:14783 118.92926:3531 125.93098:1580 129.97493:1960 134.89409:7516 135.97144:4148 136.89226:3270 144.91693:1070 145.92943:7423 146.93655:1822 146.96437:6938 153.86984:4575 157.86319:18216 158.97748:13603 160.96744:1062 161.84697:7537 163.84581:5430 163.95155:1392 164.92656:11182 164.94633:10905 166…	0	0	0	0	0	0	0	0	0	0	0	0	0	0	0	0	0	0	0.00210999
330	16.888	347.185	Unknown	[M-H]-		0.185	TRUE	null	null	null	null	null	null	999	FALSE	FALSE	FALSE	Unit NormalizedByInternalStandardPeakHeight by alignment ID=161	FALSE	FALSE	null	null	null	null	null	null	null	892.03	347.18433:14759 348.18768:6372 349.19104:1121	61.98777:5141 79.95624:1246 98.9566:58 99.92445:1364 118.99159:1581 122.89314:1658 125.8718:4340 127.86892:2979 130.96463:1997 141.86646:1906 143.86385:987 160.84042:11795 162.83739:9855 162.98119:813 164.83452:2533 219.8656:414 285.18433:1545 287.16373:3362 303.19656:5 305.08109:7999 306.08411:1629 321.20963:873 327.15988:3472 327.21848:252 341.23483:1880 345.16833:1289 347.18433:15226	0	0	0	0.00265156	0.00225902	0.00262236	0.00217937	0.00258851	0.00258471	0.0360677	0.0422783	0.0505111	0	0	0	0	0	0	0
331	20.15	347.185	Unknown	[M-H]-		0.04	TRUE	null	null	null	null	null	null	999	FALSE	FALSE	FALSE	Unit NormalizedByInternalStandardPeakHeight by alignment ID=161	FALSE	FALSE	null	null	null	null	null	null	null	4448.55	347.18546:20591 348.18881:6639 349.19217:1468	61.98824:12043 79.95666:1119 97.9317:1163 99.92489:22226 100.92723:3873 101.92419:1261 101.94022:1348 103.9201:2558 115.91988:1288 125.87286:10295 127.8695:5827 129.97473:809 130.96548:3971 134.98651:1980 136.90999:684 146.96451:9260 158.84602:1499 160.84103:33629 162.83827:26601 162.98325:3633 164.83513:7219 164.95026:876 176.83672:1281 178.83336:963 184.87553:495 197.90431:1061 219.84421:1185 2…	0	0	0	0	0	0	0	0	0	0	0	0	0	0	0	0	0	0	0
332	17.579	347.185	Unknown	[M-H]-		0.193	TRUE	null	null	null	null	null	null	999	FALSE	FALSE	FALSE	Unit NormalizedByInternalStandardPeakHeight by alignment ID=161	FALSE	FALSE	null	null	null	null	null	null	null	1334.85	347.18561:18468 348.18896:6062 349.19232:2036	61.98812:10738 79.95693:796 99.92503:1985 100.92823:2823 101.9411:629 103.91947:5347 104.92826:621 122.89595:3446 125.87243:13529 127.8692:10356 130.96729:5039 134.9856:3866 141.86801:4548 146.96411:13977 152.90442:1194 158.84824:3818 160.84082:14498 160.96507:1011 160.97713:1065 162.83766:13787 162.98111:9435 164.83513:6103 164.9494:1106 168.88495:586 184.87503:1533 197.88779:1258 197.9057:1592 …	0	0	0	0.00331789	0.00300744	0.00304459	0.00283766	0.00313248	0.00286869	0.0940341	0.109049	0.129964	0	0	0	0	0	0	0
333	20.363	347.221	Unknown	[M-H]-	similar chromatogram in higher mz_879; adduct linked to 948_[2M-H]-	0.398	TRUE	null	null	null	null	null	null	999	FALSE	FALSE	FALSE	Unit NormalizedByInternalStandardPeakHeight by alignment ID=161	FALSE	FALSE	null	null	null	null	null	null	null	8273.65	347.22034:387246 348.22369:97903 349.22705:12940	61.98787:18034 79.95642:2498 86.97579:2726 87.92448:3183 88.93221:1613 90.99722:2045 97.93001:813 98.95353:1310 99.92452:29964 100.92367:5404 100.93143:5373 101.92368:1008 101.935:1100 102.93086:2314 102.94883:2333 102.9691:1749 103.91908:2432 104.9279:1080 115.91891:1774 116.9777:2171 118.99132:6195 122.89283:4552 124.8903:1092 125.87175:17114 127.86927:9929 129.86649:1292 130.96475:7556 132.970…	0	0	0	0.06957	0.0724313	0.0878088	0.101353	0.161739	0.158862	0.436598	0.467886	0.544003	0	0	0	0	0	0	0
334	21.433	347.222	Unknown	[M-H]-		0.076	TRUE	null	null	null	null	null	null	999	FALSE	FALSE	FALSE	Unit NormalizedByInternalStandardPeakHeight by alignment ID=161	FALSE	FALSE	null	null	null	null	null	null	null	1164.04	347.2225:5680 348.22585:2404 349.22921:490	96.9594:10321 98.95441:154 112.98438:417 114.93299:1312 116.9273:42384 117.92785:3590 118.92756:788 118.94353:782 125.92741:925 134.8936:393 135.97308:680 136.89032:248 144.92087:260 145.9292:2391 146.93462:374 157.86205:5669 158.97723:2102 161.84631:2350 162.93536:97 163.84059:1068 163.94893:704 164.92728:950 164.94533:1145 174.95424:25675 175.96669:1940 176.96242:3703 178.97763:6995 180.91212:4…	0	0	0	0	0.0010876	0	0	0	0	0.005776	0.0069396	0	0	0	0	0	0	0	0
335	22.213	347.222	Unknown	[M-H]-	similar chromatogram in higher mz_864	0.116	TRUE	null	null	null	null	null	null	999	FALSE	FALSE	FALSE	Unit NormalizedByInternalStandardPeakHeight by alignment ID=161	FALSE	FALSE	null	null	null	null	null	null	null	2528.31	347.22186:27290 348.22521:10767 349.22857:1722	96.95911:5553 111.94563:315 112.98461:3019 114.93284:378 116.92723:10250 117.92744:1138 129.97432:2509 131.91429:455 132.92198:1027 141.92125:374 157.86156:1491 158.97714:1570 159.8588:1323 161.91331:491 161.92625:607 163.84547:277 163.92764:512 164.92662:737 174.95461:8750 175.95772:355 175.97:508 176.96071:978 178.97633:2989 180.91382:680 181.91643:626 187.87347:169 190.92867:79 191.9444:2943 1…	0	0	0	0.00490278	0.00455954	0.00513335	0.00428971	0.00511324	0.00462429	0	0	0	0	0	0	0	0	0	0
336	23.923	347.222	Unknown	[M-H]-		0.084	TRUE	null	null	null	null	null	null	999	FALSE	FALSE	FALSE	Unit NormalizedByInternalStandardPeakHeight by alignment ID=161	FALSE	FALSE	null	null	null	null	null	null	null	4315.75	347.22192:38800 348.22527:11876 349.22863:1623	61.98803:12754 79.95676:1700 97.92859:1824 99.92485:47448 100.92469:8673 100.93372:8745 101.92396:2788 101.94041:2736 103.91896:3637 114.98649:921 115.91898:4421 119.94604:672 122.89313:4778 125.87251:16028 127.86913:8895 129.97423:1596 130.9651:5704 134.9872:2571 146.96399:12697 158.84616:1266 160.84039:27792 160.96315:1654 160.97525:1725 162.83762:26187 162.98164:5492 164.83469:6530 164.94708:2…	0	0	0	0.00697051	0.00645093	0.00697027	0.00616101	0.00772978	0.00674715	0	0	0	0	0	0	0	0	0	0
337	29.065	351.147	Unknown	[M-H]-		0.177	TRUE	null	null	null	null	null	null	999	FALSE	FALSE	FALSE	Unit NormalizedByInternalStandardPeakHeight by alignment ID=161	FALSE	FALSE	null	null	null	null	null	null	null	116.02	351.14618:22706 352.14953:17236 353.15289:1628598	101.92811:1758 113.92561:174 114.93309:39129 115.91959:1315 116.92725:957859 116.99158:7739 117.03784:50500 117.92745:99239 118.9269:29471 130.94603:5550 132.92207:149849 135.97032:2271 139.94336:3007 141.92271:7040 141.9425:4249 142.92809:1806 142.94489:1920 144.92209:23204 145.92259:27997 145.94737:30094 146.9222:3803 146.93733:3853 149.02293:21630 150.02861:2043 183.9352:1733 184.91515:2108 18…	0	0	0	0	0	0	0	0	0	0.00320448	0.00393702	0.00373019	0.000948392	0.00134663	0	0	0	0	0
338	21.728	351.172	Unknown	[M-H]-		0.165	TRUE	null	null	null	null	null	null	999	FALSE	FALSE	FALSE	Unit NormalizedByInternalStandardPeakHeight by alignment ID=161	FALSE	FALSE	null	null	null	null	null	null	null	385.05	351.17285:9819 352.1762:4245 353.17956:7161	79.95622:134 97.92982:180 111.94566:290 116.92713:12063 117.92747:1111 123.90028:715 131.91469:680 132.92114:636 164.94803:871 175.96313:652 191.94405:3951 195.96494:479 201.09151:1530 204.95622:813 207.92877:1402 209.94699:454 215.85596:541 242.94246:644 255.1395:1189 269.11234:1142 269.15668:2783 270.16174:4564 282.12558:1234 283.133:6661 284.13919:1179 285.18451:129188 286.18811:24543 287.1923…	0	0	0	0.00176394	0.00171068	0.0022233	0.00183799	0.00216068	0.00198572	0.0102695	0.0172025	0.0194399	0	0	0	0	0	0	0
339	18.661	351.18	Unknown	[M-H]-	ion correlated with 431	0.04	TRUE	null	null	null	null	null	null	999	FALSE	FALSE	FALSE	Unit NormalizedByInternalStandardPeakHeight by alignment ID=161	FALSE	FALSE	null	null	null	null	null	null	null	586.16	351.17975:94708 352.1831:25592 353.18646:5367	61.98776:11122 79.95685:1218 99.92491:6475 100.92822:1403 101.9402:1533 102.95346:2348 103.91861:1205 115.92055:38 122.89384:2109 123.90002:226 124.90856:499 125.8726:6712 127.86926:3699 130.96507:2955 134.98828:1042 141.8678:3207 143.86505:1399 146.96396:893 158.84543:535 160.84061:14640 162.83734:14017 162.98254:1737 164.83453:4191 166.83397:860 176.83618:6658 178.83299:6155 180.83144:2081 195.…	0	0	0	0	0	0	0	0	0	0.0133658	0.0168699	0.0336234	0	0	0	0	0	0	0
340	21.492	353.101	Unknown	[M-H]-		0.068	TRUE	null	null	null	null	null	null	999	FALSE	FALSE	FALSE	Unit NormalizedByInternalStandardPeakHeight by alignment ID=161	FALSE	FALSE	null	null	null	null	null	null	null	1368.92	353.10376:6051 354.10711:2413 355.11047:598	96.95889:29308 98.95545:1625 112.9846:836 114.93282:3360 116.92706:109828 117.9278:9888 118.92748:2406 118.94291:2424 125.92757:545 134.89363:3731 135.96986:2688 136.89003:3165 145.92944:5956 146.92046:441 146.93649:530 153.86978:2941 157.86165:14853 158.97798:7886 159.85786:8361 161.84515:6642 163.84198:5022 163.93196:1725 163.94923:1649 164.92647:3311 164.9442:3796 166.92302:1898 173.99641:796 …	0	0	0	0.00108703	0	0	0	0	0	0	0	0	0	0	0	0	0	0	0.0856913
341	24.399	353.189	Unknown	[M+Cl]-	ion correlated with 944; ion correlated with 217; ion correlated with 372; ion correlated with 143; ion correlated with 881; adduct linked to 372_[M+FA-H]-	0.112	TRUE	null	null	null	null	null	null	999	FALSE	FALSE	FALSE	Unit NormalizedByInternalStandardPeakHeight by alignment ID=161	FALSE	FALSE	null	null	null	null	null	null	null	6521.52	353.18808:33658 354.19143:10229 355.19479:16060	61.98802:9448 79.95689:470 97.93027:643 99.92477:16575 100.92529:2453 100.93239:2490 101.9249:468 101.94019:536 103.91929:1049 104.92692:490 112.9841:2110 115.91967:772 116.92719:6042 119.9464:704 122.89268:2149 123.90009:1775 124.89181:288 125.87137:5165 125.89988:1590 125.9274:1429 127.86842:3515 129.97429:1635 130.96657:2691 134.89334:1846 134.98793:209 141.8672:1663 146.96411:12174 158.8457:6…	0	0	0	0.00604676	0.00609354	0.00772386	0.00653477	0.00763409	0.00669907	0.00151081	0	0.00250472	0	0	0	0	0	0	0
342	18.594	355.125	Unknown	[M-H]-		0.084	TRUE	null	null	null	null	null	null	999	FALSE	FALSE	FALSE	Unit NormalizedByInternalStandardPeakHeight by alignment ID=161	FALSE	FALSE	null	null	null	null	null	null	null	5040.46	355.11786:43888 356.12121:19445 357.12457:5043	61.98801:23166 79.95655:2591 99.92509:23468 100.92545:3051 101.92485:2318 101.94088:2365 103.91918:3660 114.98894:1047 115.91908:1468 122.89339:6109 124.90948:231 125.87302:20567 127.87003:11825 129.97444:1231 130.96562:8650 130.99118:253 134.98653:4265 141.86722:7108 143.86362:4294 146.96384:13740 158.84712:1998 160.84079:57409 160.96358:1130 160.9761:1150 162.83783:50388 162.98152:6154 164.8352…	0	0	0	0.00788456	0.0068058	0.00693777	0.00640546	0.00752047	0.00651624	0	0	0	0	0	0	0	0	0	0.0129581
343	29.162	355.157	Unknown	[M-H]-		0.446	TRUE	null	null	null	null	null	null	999	FALSE	FALSE	FALSE	Unit NormalizedByInternalStandardPeakHeight by alignment ID=161	FALSE	FALSE	null	null	null	null	null	null	null	224.34	355.15482:17222 356.15817:7976 357.16153:3169	61.98803:29927 83.93018:3390 89.02414:1771 97.93037:20342 98.93874:3485 99.92476:499506 100.9284:182082 101.92268:16518 101.93987:16645 101.97967:7742 102.93331:2423 102.94131:13444 102.95681:8707 104.95377:3083 108.00623:22729 112.98452:150470 113.92531:2656 113.98848:2872 115.91943:74374 119.93379:9165 119.94604:9196 121.02957:2582 121.94447:3282 124.99712:27916 125.92763:4186 126.90337:1250 12…	0	0	0	0.00309395	0.00280038	0.00425766	0.00394167	0.00480054	0.00374284	0	0	0	0	0.00342652	0.00304798	0	0	0.00182979	0.0070939
344	29.293	355.158	Unknown	[M-H]-		0.257	TRUE	null	null	null	null	null	null	999	FALSE	FALSE	FALSE	Unit NormalizedByInternalStandardPeakHeight by alignment ID=161	FALSE	FALSE	null	null	null	null	null	null	null	271.09	355.15717:39088 356.16052:26616 357.16388:9156	61.98774:19681 83.02489:696 83.93076:2080 84.00819:3456 96.95898:14560 97.93018:10660 98.93936:2992 99.92466:295423 100.92768:83974 101.92332:5178 101.94015:5115 102.94011:3483 102.95403:2030 112.98452:69242 113.92596:1307 113.98983:1517 115.91961:29493 119.93208:1293 119.945:1406 121.02748:623 124.99706:9871 125.9277:4051 126.92892:450 129.97433:66420 140.98059:1642 142.92525:143 142.99574:1291 …	0	0	0	0	0	0	0	0	0	0.00551641	0.00773797	0.00960633	0	0	0	0	0	0	0
345	24.4	355.187	Unknown	[M-H]-	ion correlated with 944; ion correlated with 918; ion correlated with 217; ion correlated with 372; ion correlated with 143; ion correlated with 341; ion correlated with 881; ion correlated with 570	0.064	TRUE	null	null	null	null	null	null	999	FALSE	FALSE	FALSE	Unit NormalizedByInternalStandardPeakHeight by alignment ID=161	FALSE	FALSE	null	null	null	null	null	null	null	1390.46	355.18719:11041 356.19054:2942 357.1939:890	61.98802:10483 79.95689:524 97.93027:833 99.92477:20335 100.92529:3087 100.93239:3125 101.9249:733 101.94019:803 103.91929:1361 104.92692:591 112.9841:2110 115.91967:1084 116.92719:6042 119.9464:885 122.89268:2443 123.90009:1806 124.89181:403 125.87137:6111 125.89988:1609 125.9274:1429 127.86842:4019 129.97429:1944 130.96657:3104 134.89334:1846 134.98793:394 141.8672:1848 146.96411:14222 158.8457…	0	0	0	0.00198355	0.00194496	0.00252558	0.00208596	0.00261595	0.0021542	0	0	0	0	0	0	0	0	0	0
346	20.67	357.17	Unknown	[M-H]-	ion correlated with 312; ion correlated with 991; ion correlated with 390; ion correlated with 480; ion correlated with 146; ion correlated with 506; ion correlated with 92	0.084	TRUE	null	null	null	null	null	null	999	FALSE	FALSE	FALSE	Unit NormalizedByInternalStandardPeakHeight by alignment ID=161	FALSE	FALSE	null	null	null	null	null	null	null	12946.4	357.16946:57716 358.17281:24367 359.17617:6862	61.98809:7136 79.95673:1555 97.93072:1537 99.92477:28134 100.92701:4556 101.94086:1314 103.9185:1773 115.91885:1570 122.89223:3331 125.87114:11598 125.87774:11650 127.87:6601 130.96529:5150 134.98529:1792 146.96407:7705 158.84659:1322 160.84073:28001 160.96138:895 160.97311:935 162.83813:25511 162.98177:3612 164.83499:6338 176.83585:923 178.83296:667 197.90144:367 209.04443:511 219.84576:1186 227…	0	0	0	0.010369	0.00952808	0.00904851	0.00725298	0.00889587	0.0076985	0	0	0	0	0	0	0	0	0	0
347	21.084	357.17	Unknown	[M-H]-		0.06	TRUE	null	null	null	null	null	null	999	FALSE	FALSE	FALSE	Unit NormalizedByInternalStandardPeakHeight by alignment ID=161	FALSE	FALSE	null	null	null	null	null	null	null	8929	357.16953:10886 358.17288:4386 359.17624:1098	75.00333:530 97.93096:1535 98.95608:1288 100.92789:5080 102.94846:1907 112.98479:4145 114.93272:4450 116.92726:100364 116.97665:631 117.9273:9383 118.92737:3842 122.8932:1801 125.92799:2312 128.873:545 130.96469:3496 132.92062:5315 134.89352:8305 135.96994:1738 136.89139:3577 145.92938:6590 146.92413:2682 146.93668:2805 146.96405:3653 147.89011:174 147.95808:201 149.90981:549 153.86774:2696 157.8…	0	0	0	0.00195567	0.00158818	0.00166087	0	0	0	0	0	0	0	0	0	0	0	0	0
348	23.517	357.17	Unknown	[M-H]-	ion correlated with 420	0.137	TRUE	null	null	null	null	null	null	999	FALSE	FALSE	FALSE	Unit NormalizedByInternalStandardPeakHeight by alignment ID=161	FALSE	FALSE	null	null	null	null	null	null	null	46777	357.16898:633026 358.17233:217494 359.17569:29092	96.95908:30694 102.97189:626 128.87714:174 143.864:45 158.97702:2107 164.83478:359 164.92848:2344 164.94698:2809 170.86966:2734 172.86674:889 174.95392:13167 175.96751:840 181.92279:1460 189.85741:767 219.06516:1309 219.86615:1951 227.14307:139 228.1463:354 233.08035:2820 253.21883:603 255.23215:1216 267.06223:1562 269.1553:55 299.12704:1919 300.1337:550 304.91394:1088 327.12561:353 342.14532:776…	0	0	0	0.113725	0.104916	0.112349	0.0957201	0.108819	0.100823	0	0	0	0	0	0	0	0	0	0.00537501
349	22.311	357.171	Unknown	[M-H]-		0.036	TRUE	null	null	null	null	null	null	999	FALSE	FALSE	FALSE	Unit NormalizedByInternalStandardPeakHeight by alignment ID=161	FALSE	FALSE	null	null	null	null	null	null	null	19867.7	357.17163:7987 358.17498:2798 359.17834:2726	61.98819:32930 97.92934:2934 100.92722:14395 101.92451:817 101.94112:774 104.92686:1996 112.9845:5811 115.91964:277 116.92723:5563 118.01369:1176 119.94591:1389 129.97443:7649 134.98729:5100 144.92245:1750 146.96402:10773 166.92491:951 189.85646:296 189.87173:26 200.80322:508 215.10632:4258 216.87604:625 217.88554:3596 219.84467:1545 221.84372:1027 225.88464:4385 225.89781:4485 225.92459:1935 228…	0	0	0	0.00143493	0.00118828	0	0	0	0	0	0	0	0	0	0	0	0	0	0
350	18.969	358.141	Unknown	[M-H]-		0.028	TRUE	null	null	null	null	null	null	999	FALSE	FALSE	FALSE	Unit NormalizedByInternalStandardPeakHeight by alignment ID=161	FALSE	FALSE	null	null	null	null	null	null	null	3353.74	358.14261:5445 359.14596:3702 360.14932:872	96.95929:49502 98.95331:2158 118.92888:3789 118.94257:3868 134.89377:3691 145.92986:8382 146.93623:3475 157.86385:2018 157.96767:278 158.97725:8335 159.85825:4042 161.04466:358 163.84329:8385 163.92677:626 164.9268:6188 174.95473:68443 175.96674:2421 176.96236:3719 178.97774:3092 179.83786:158 180.91153:776 181.9193:9085 187.86174:5939 187.87531:6430 189.85176:3264 190.9173:439 190.93037:405 191.…	0	0	0	0.00097822	0	0	0	0	0	0	0	0	0	0	0	0	0	0	0
351	18.026	358.141	Unknown	[M-H]-	ion correlated with 541; ion correlated with 384; ion correlated with 424; ion correlated with 450; ion correlated with 824	0.032	TRUE	null	null	null	null	null	null	999	FALSE	FALSE	FALSE	Unit NormalizedByInternalStandardPeakHeight by alignment ID=161	FALSE	FALSE	null	null	null	null	null	null	null	3301.21	358.14212:6064 359.14547:5592 360.14883:1311	61.98778:15149 79.9562:2689 99.92487:11876 100.9265:2211 101.94067:988 103.91909:1644 115.91958:803 122.89314:5177 125.87228:16022 127.8689:9035 130.9666:5980 134.98642:2233 141.86816:5832 146.96407:815 158.84639:1274 160.84068:39527 162.83774:32850 162.98116:3414 164.8349:8634 164.94843:1838 166.83278:527 176.83641:728 178.83328:553 184.8745:445 197.88858:1263 197.90393:1302 219.84534:273 219.86…	0	0	0	0.00108947	0.00100218	0	0	0	0	0	0	0	0	0	0	0	0	0	0
352	17.282	359.076	Unknown	[M-H]-		0.092	TRUE	null	null	null	null	null	null	999	FALSE	FALSE	FALSE	Unit NormalizedByInternalStandardPeakHeight by alignment ID=161	FALSE	FALSE	null	null	null	null	null	null	null	170.44	359.0755:82888 360.07885:33007 361.08221:5533	96.95939:9710 98.956:352 112.98502:536 114.93333:451 116.92784:12819 117.92808:1104 129.97539:803 134.89296:610 136.89218:829 145.93044:634 146.93773:586 146.96355:4257 157.86153:4336 158.97719:2293 161.83714:2433 161.84943:2439 163.84167:1707 164.92421:2565 164.94507:1980 165.83986:511 174.95546:31080 175.95554:2192 175.96832:2112 176.96292:3478 178.97542:6585 181.9151:2281 181.92751:3688 183.90…	0	0	0	0	0	0	0	0	0	0	0	0	0	0	0	0.0136999	0.0144787	0.0161851	0
353	16.859	359.076	Unknown	[M-H]-		0.137	TRUE	null	null	null	null	null	null	999	FALSE	FALSE	FALSE	Unit NormalizedByInternalStandardPeakHeight by alignment ID=161	FALSE	FALSE	null	null	null	null	null	null	null	224.87	359.07794:9347 360.08129:2147 361.08465:205	112.98466:2878 114.93325:1269 116.92743:33192 117.92749:2941 118.92746:1800 118.94119:1804 119.9474:1079 129.97478:1938 134.89365:1356 136.90872:1317 136.91956:1254 145.92918:3292 146.93715:2748 146.96378:8871 148.96783:962 157.86142:12530 158.97791:4137 159.85938:8302 160.84074:2228 161.84616:6631 162.83777:2581 162.92621:1523 163.84163:5084 163.9529:953 164.92584:2359 164.94516:2581 165.84122:1…	0	0	0	0.00167923	0.00140673	0.00143363	0	0	0	0	0	0	0	0	0	0.0275325	0.0287883	0.0333662	0
354	20.003	359.178	Unknown	[M-H]-		0.157	TRUE	null	null	null	null	null	null	999	FALSE	FALSE	FALSE	Unit NormalizedByInternalStandardPeakHeight by alignment ID=161	FALSE	FALSE	null	null	null	null	null	null	null	526.47	359.18448:17127 360.18783:8389 361.19119:1279	96.95913:32710 98.95528:909 112.98428:1994 114.9332:6798 116.9274:172946 117.9279:15789 118.92725:4781 125.92792:1112 129.97414:3156 134.89363:4403 135.89854:297 135.96906:4751 136.89243:3326 144.92235:242 145.92912:9181 146.93622:2029 153.86829:5488 157.86293:28313 158.97765:13166 159.85683:17665 161.84723:10615 162.9184:2503 162.93527:2515 163.83725:7398 163.84744:7362 163.95172:3114 164.92569:…	0	0	0	0.00307687	0.00283894	0.0027801	0.00235171	0.00271237	0.00246242	0.0316132	0.0479874	0.0468378	0	0	0	0	0	0	0
355	24.029	359.185	Unknown	[M-H]-		0.02	TRUE	null	null	null	null	null	null	999	FALSE	FALSE	FALSE	Unit NormalizedByInternalStandardPeakHeight by alignment ID=161	FALSE	FALSE	null	null	null	null	null	null	null	5179.99	359.18478:6403 360.18813:2754 361.19149:813	61.9881:11993 79.95689:2644 89.02357:1418 96.95889:65762 97.93085:3288 98.95525:2840 99.92474:54706 100.92596:6832 100.93465:2635 101.92317:1644 101.94029:3851 103.91888:5943 104.92737:1528 105.93453:3287 107.95016:2837 111.94639:3504 112.98451:12968 114.93272:15599 114.98666:2973 115.91983:5952 116.92706:389818 117.9277:37964 118.01566:1674 118.9275:13082 119.94543:4177 121.94292:1089 122.89369:…	0	0	0	0.00115027	0	0	0	0	0	0	0	0	0	0	0	0	0	0	0
356	22.028	359.185	Unknown	[M-H]-		0.032	TRUE	null	null	null	null	null	null	999	FALSE	FALSE	FALSE	Unit NormalizedByInternalStandardPeakHeight by alignment ID=161	FALSE	FALSE	null	null	null	null	null	null	null	773.2	359.18509:5657608 360.18844:2041402 361.1918:316275	84.0098:1166 96.95966:39526 98.95541:65 101.92484:1374 101.93398:1346 101.94323:1358 103.91956:180 112.98512:1709 114.93457:324 115.92068:1279 119.94695:556 121.9453:428 126.88042:2044 128.87708:1441 132.02171:1317 132.90009:2835 134.86562:960 134.89401:76702 135.89488:6850 135.97037:296 136.89166:22475 136.91122:11812 137.02364:1247 137.89343:2061 145.02568:1855 146.93671:315 146.9642:14881 147.…	0	0	0	0	0	0	0	0	0	0	0	0	0	0	0	0	0	0	0
357	22.661	359.185	Unknown	[M-H]-		0.12	TRUE	null	null	null	null	null	null	999	FALSE	FALSE	FALSE	Unit NormalizedByInternalStandardPeakHeight by alignment ID=161	FALSE	FALSE	null	null	null	null	null	null	null	1076.27	359.18536:48271 360.18871:15877 361.19207:31729	96.95913:19828 98.95576:885 114.93301:957 116.92724:38991 117.92765:2040 118.92831:175 132.92125:2781 135.96996:994 145.9292:1548 153.86678:394 157.86182:8157 157.93137:1203 158.97771:3256 159.8595:5613 161.83807:4341 161.84746:4334 162.93124:530 163.83571:3130 163.84621:3227 163.92921:769 163.95222:906 164.92418:1974 164.9451:1175 174.95508:29754 175.96594:1453 176.96184:5937 177.96112:229 178.9…	0	0	0	0.00867206	0.00758459	0.00792757	0.00671381	0.00807455	0.00604323	0	0	0	0	0	0	0	0	0	0.00585643
358	21.763	359.185	Unknown	[M-H]-		0.052	TRUE	null	null	null	null	null	null	999	FALSE	FALSE	FALSE	Unit NormalizedByInternalStandardPeakHeight by alignment ID=161	FALSE	FALSE	null	null	null	null	null	null	null	481.49	359.18567:172504 360.18902:56855 361.19238:6857	61.98878:2701 79.95786:361 97.93171:360 99.92535:8892 100.92438:1638 100.93415:1640 101.9258:279 101.94121:417 103.91945:258 112.98537:514 115.92068:656 118.92861:95 129.97531:536 130.9666:1269 132.9232:10 144.92451:800 146.96461:4729 160.84219:4322 162.83983:4254 162.98352:800 164.83888:782 176.96104:257 180.89655:144 180.91669:405 201.80292:29 219.84714:875 235.92604:161 265.95303:4 311.12738:2…	0	0	0	0	0	0	0	0	0	0	0	0	0	0	0	0	0	0	0
359	24.854	359.186	Unknown	[M-H]-	ion correlated with 380; similar chromatogram in higher mz_380	0.056	TRUE	null	null	null	null	null	null	999	FALSE	FALSE	FALSE	Unit NormalizedByInternalStandardPeakHeight by alignment ID=161	FALSE	FALSE	null	null	null	null	null	null	null	44.6	359.18579:39100 360.18914:11037 361.1925:1361	79.9563:228 97.93137:125 164.83539:566 181.93765:153 183.01154:4000 226.91736:86 325.18307:245624 326.18689:48265 327.18289:14097 328.18735:1777 341.17838:2269 341.19577:686 344.16513:3341 359.18579:24692	0	0	0	0	0	0	0	0	0	0	0	0	0	0	0	0	0	0	0.0103514
360	20.361	359.186	Unknown	[M-H]-		0.221	TRUE	null	null	null	null	null	null	999	FALSE	FALSE	FALSE	Unit NormalizedByInternalStandardPeakHeight by alignment ID=161	FALSE	FALSE	null	null	null	null	null	null	null	2747.22	359.1846:94975 360.18795:34584 361.19131:5208	61.98787:18034 79.95642:2498 86.97579:2726 87.92448:3183 88.93221:1613 90.99722:2045 97.93001:813 98.95353:1310 99.92452:29964 100.92367:5404 100.93143:5373 101.92368:1008 101.935:1100 102.93086:2314 102.94883:2333 102.9691:1749 103.91908:2432 104.9279:1080 115.91891:1774 116.9777:2171 118.99132:6195 122.89283:4552 124.8903:1092 125.87175:17114 127.86927:9929 129.86649:1292 130.96475:7556 132.970…	0	0	0	0.0170626	0.0164966	0.0182889	0.0185999	0.0241003	0.0221215	0.193519	0.319542	0.317812	0	0	0	0	0	0	0
361	20.816	360.157	Unknown	[M+Cl]-	ion correlated with 799; adduct linked to 904_[2M-H]-	0.036	TRUE	null	null	null	null	null	null	999	FALSE	FALSE	FALSE	Unit NormalizedByInternalStandardPeakHeight by alignment ID=161	FALSE	FALSE	null	null	null	null	null	null	null	11.89	360.15842:6937 361.16177:6711 362.16513:1828	61.98873:8996 79.95757:505 96.95921:31442 97.93149:234 98.95594:1154 99.92529:4360 100.92865:851 112.98501:14921 115.9199:218 119.94669:571 129.97601:6817 130.96634:2074 144.92197:1378 146.96449:4125 160.8412:2953 162.83893:3021 164.83861:827 180.97408:443 265.1463:152258 266.15009:16536 267.14584:6256 293.21198:1595 326.16684:1000 331.19101:17322 332.18219:3468 332.19858:3173 343.15439:982 345.1…	0	0	0	0	0	0	0	0	0	0	0	0	0	0	0	0	0	0	0
362	17.503	361.164	Unknown	[M-H]-		0.044	TRUE	null	null	null	null	null	null	999	FALSE	FALSE	FALSE	Unit NormalizedByInternalStandardPeakHeight by alignment ID=161	FALSE	FALSE	null	null	null	null	null	null	null	286.21	361.16626:5851 362.16961:2237 363.17297:546	96.95926:11239 98.95531:163 111.94617:1159 131.91476:83 153.8674:36 158.9772:242 159.98007:161 161.92494:431 174.95454:3151 179.93651:73 181.93916:465 189.85892:211 189.87273:339 207.83545:186 209.83286:59 211.9465:23 216.87932:17 222.83066:57 226.91695:2039 232.93713:308 235.92461:701 242.9436:43 243.90112:156 244.85132:123 251.84232:43 253.83009:43 253.86539:410 257.81903:246 263.86835:45 265.8…	0	0	0	0	0	0	0	0	0	0	0	0	0	0	0	0	0	0	0.00154905
363	20.673	361.199	Unknown	[M-H]-		0.257	TRUE	null	null	null	null	null	null	999	FALSE	FALSE	FALSE	Unit NormalizedByInternalStandardPeakHeight by alignment ID=161	FALSE	FALSE	null	null	null	null	null	null	null	120.24	361.19897:120840 362.20232:41828 363.20568:5683	61.98812:18087 79.9574:1727 97.93166:1574 99.9251:37548 100.92572:5625 100.93612:5633 101.9417:1100 103.91939:1116 112.98432:1477 115.91955:2231 119.94614:2253 125.87266:7138 129.97588:3972 130.96637:5957 134.89352:1367 146.96423:18177 160.84142:18250 162.8382:15268 162.98299:2604 164.82703:4312 164.83615:4287 171.10201:75704 181.94067:533 219.84563:2144 231.17577:3745 235.17145:19491 275.16431:2…	0	0	0	0	0	0	0	0	0	0	0	0	0	0	0	0.0199727	0.0236451	0.0204597	0
364	22.742	361.201	Unknown	[M-H]-		0.165	TRUE	null	null	null	null	null	null	999	FALSE	FALSE	FALSE	Unit NormalizedByInternalStandardPeakHeight by alignment ID=161	FALSE	FALSE	null	null	null	null	null	null	null	1061.65	361.20132:53125 362.20467:13513 363.20803:3672	61.98819:2293 78.95811:1913 79.95663:1252 97.93037:370 99.92477:11018 100.92521:2659 100.93442:2666 103.91936:608 114.98739:63 115.91964:1563 122.89334:2037 125.87263:7631 127.8693:4265 130.96616:1708 134.98734:502 146.96423:23777 152.99307:70482 158.84515:165 162.9808:1050 164.95044:305 197.88466:601 277.21912:42686 279.10168:2363 280.10513:571 295.17181:1730 299.12823:2 299.1998:4011 314.1521:1…	0	0	0	0.00954405	0.00849921	0.00844616	0.00677462	0.00813485	0.0068245	0.0430997	0.0401782	0.0483257	0	0	0	0	0	0	0
365	25.011	361.201	Unknown	[M+FA-H]-	adduct linked to 207_[M+Na-2H]-	0.08	TRUE	null	null	null	null	null	null	999	FALSE	FALSE	FALSE	Unit NormalizedByInternalStandardPeakHeight by alignment ID=161	FALSE	FALSE	null	null	null	null	null	null	null	1795.21	361.20187:21052 362.20522:6010 363.20858:1449	61.98811:4164 79.95679:351 97.93224:568 99.9249:10762 100.92774:1638 101.94199:595 103.91877:1349 115.9202:704 117.92809:673 118.92809:372 122.89485:1128 125.87315:3594 127.8698:2098 129.97491:859 130.96666:1720 135.97026:159 146.96407:4834 158.84535:658 160.84142:11410 160.97266:753 161.92204:44 162.83807:10162 162.93692:65 162.98396:1474 164.83598:3346 164.94972:74 178.83513:473 180.89993:364 1…	0	0	0	0	0	0.00473124	0.00439672	0	0.00410171	0	0	0	0	0	0	0	0	0	0
366	21.222	361.201	Unknown	[M-H]-		0.072	TRUE	null	null	null	null	null	null	999	FALSE	FALSE	FALSE	Unit NormalizedByInternalStandardPeakHeight by alignment ID=161	FALSE	FALSE	null	null	null	null	null	null	null	1413.98	361.20151:10088 362.20486:4580 363.20822:1108	101.92439:303 101.94029:164 107.95278:72 116.92746:4892 117.92796:18 131.9147:59 141.92247:204 145.93053:109 151.94258:7 152.99577:134863 158.84694:907 159.85921:243 159.98021:22 160.84119:19678 162.83849:18480 163.84579:33 164.83589:3932 164.95107:231 174.0011:15 175.95976:104 175.97098:221 176.96123:506 179.84254:111 180.9016:349 180.91615:245 183.0135:957 187.9422:46 191.94482:2329 195.80959:1…	0	0	0	0	0	0	0	0	0	0	0	0	0	0	0	0	0	0	0
367	19.717	361.201	Unknown	[M-H]-	ion correlated with 454; adduct linked to 454_[M+FA-H]-	0.124	TRUE	null	null	null	null	null	null	999	FALSE	FALSE	FALSE	Unit NormalizedByInternalStandardPeakHeight by alignment ID=161	FALSE	FALSE	null	null	null	null	null	null	null	536.22	361.20132:323744 362.20467:143584 363.20803:31354	61.98786:32274 79.95701:2463 97.93008:1253 99.92471:29486 100.92646:5313 101.94036:2435 103.92011:3649 104.92711:1258 114.98787:722 115.91972:1683 121.02824:830 122.89291:6114 125.87294:21396 127.86965:12346 129.97502:525 130.96671:7313 134.98718:3025 141.86623:8131 146.96431:13073 149.02359:883 158.84587:2305 160.84097:59058 162.83809:53755 162.98282:4875 164.83484:13330 164.94876:1958 165.05484…	0	0	0	0	0	0	0	0	0	0.0456891	0.0452985	0.0615969	0	0	0	0	0	0	0
368	23.104	361.202	Unknown	[M-H]-		0.096	TRUE	null	null	null	null	null	null	999	FALSE	FALSE	FALSE	Unit NormalizedByInternalStandardPeakHeight by alignment ID=161	FALSE	FALSE	null	null	null	null	null	null	null	458.26	361.20102:97337 362.20437:27853 363.20773:5251	112.984:4075 114.93213:6141 116.92703:151534 117.92771:14736 118.92717:4466 118.94212:4516 125.92792:2624 129.97435:2554 134.89337:13010 135.89203:2116 135.90297:2081 135.97044:3196 136.89027:5524 144.92169:1724 145.92876:8914 146.92088:1802 146.93643:1835 146.96402:8019 157.86201:12811 157.96973:863 158.97739:4644 159.85864:7699 159.97887:652 161.83987:5471 161.85081:5501 162.94147:963 163.84119…	0	0	0	0.017487	0.014756	0.013122	0.0104877	0.0131341	0.00936772	0	0	0	0	0	0	0	0	0	0.0198165
369	21.741	361.202	Unknown	[M+FA-H]-	ion correlated with 91; adduct linked to 871_[2M-H]-	0.108	TRUE	null	null	null	null	null	null	999	FALSE	FALSE	FALSE	Unit NormalizedByInternalStandardPeakHeight by alignment ID=161	FALSE	FALSE	null	null	null	null	null	null	null	191.47	361.2012:20969 362.20455:6360 363.20791:1950	96.95922:8875 111.94767:500 157.86182:18 158.97789:834 164.92673:27 174.95483:5956 175.96379:156 176.96053:203 178.97633:1415 191.94475:880 195.80966:4408 195.95671:200 197.8065:6643 199.8037:2603 201.09149:751 201.80142:411 206.97186:269 207.93123:164 208.93506:28 222.82982:342 224.82672:814 226.91615:1475 235.92517:587 242.94286:103 243.90065:102 259.9321:256 269.15863:1431 270.16473:2634 283.1…	0	0	0	0	0	0.00471274	0	0	0	0.0429152	0.0469741	0.0542494	0	0	0	0	0	0	0
370	19.587	363.181	Unknown	[M-H]-		0.048	TRUE	null	null	null	null	null	null	999	FALSE	FALSE	FALSE	Unit NormalizedByInternalStandardPeakHeight by alignment ID=161	FALSE	FALSE	null	null	null	null	null	null	null	1391.79	363.18076:6199 364.18411:2806 365.18747:657	61.98849:4286 79.95523:1177 99.92529:3554 122.89327:1552 125.87223:5183 127.8708:3212 130.96666:2015 146.9644:3293 160.84126:12937 162.8383:11806 162.98195:1018 164.83563:2592 180.91924:1504 299.16611:1063 311.22189:1852 313.23926:2714 327.16019:19887 328.16492:4297 341.18378:348 345.17029:68934 346.1741:14452 347.1803:1909 353.18036:2586 359.15182:577 363.18076:5830	0	0	0	0	0	0	0	0	0	0	0	0	0	0	0	0	0	0	0
371	21.906	363.214	Unknown	[M-H]-		0.498	TRUE	null	null	null	null	null	null	999	FALSE	FALSE	FALSE	Unit NormalizedByInternalStandardPeakHeight by alignment ID=161	FALSE	FALSE	null	null	null	null	null	null	null	117.47	363.21512:12623 364.21847:5178 365.22183:1201	98.95509:1350 111.94637:1584 114.93333:1359 116.9272:34971 117.92787:2761 129.97443:1407 131.91403:1790 132.92189:3901 134.89359:2403 141.92099:1205 145.92973:1402 146.96388:10029 153.86766:1106 155.86453:1151 157.86169:5468 157.91716:1143 158.97736:4026 159.85889:3141 160.96472:361 160.97772:119 161.84923:2552 161.91829:1144 162.91678:6958 163.84489:1361 164.92596:2957 174.95439:29746 175.95724:…	0	0	0	0.00226781	0.00219121	0.00230913	0.00216732	0.00252451	0.002419	0.00131196	0.00139588	0.0016021	0	0	0	0.006559	0.00700173	0.00679898	0
372	24.397	363.218	Unknown	[M+FA-H]-	ion correlated with 217; ion correlated with 341; ion correlated with 881; adduct linked to 881_[2M-H]-; adduct linked to 341_[M+Cl]-	0.221	TRUE	null	null	null	null	null	null	999	FALSE	FALSE	FALSE	Unit NormalizedByInternalStandardPeakHeight by alignment ID=161	FALSE	FALSE	null	null	null	null	null	null	null	1466.44	363.21646:248205 364.21981:67828 365.22317:9663	61.98802:9448 79.95689:470 97.93027:643 99.92477:16575 100.92529:2453 100.93239:2490 101.9249:468 101.94019:536 103.91929:1049 104.92692:490 112.9841:2110 115.91967:772 116.92719:6042 119.9464:704 122.89268:2149 123.90009:1775 124.89181:288 125.87137:5165 125.89988:1590 125.9274:1429 127.86842:3515 129.97429:1635 130.96657:2691 134.89334:1846 134.98793:209 141.8672:1663 146.96411:12174 158.8457:6…	0	0	0	0.0445908	0.0409054	0.0412471	0.0347372	0.0420054	0.0356494	0.00819423	0.00886317	0.00971489	0	0	0	0	0	0	0
373	18.177	365.056	Unknown	[M+Cl]-	adduct linked to 387_[M+FA-H]-; adduct linked to 374_[M+K-2H]-	0.988	TRUE	null	null	null	null	null	null	999	FALSE	FALSE	FALSE	Unit NormalizedByInternalStandardPeakHeight by alignment ID=161	FALSE	FALSE	null	null	null	null	null	null	null	55.57	365.05594:20106 366.05929:6015 367.06265:11451	96.95915:5151 122.89458:355 124.9086:144 127.8694:415 157.86166:834 158.84537:532 158.97702:217 159.85864:811 160.84091:8539 161.02307:1283828 161.84944:1024 162.0266:116278 162.83795:11186 164.83514:2508 166.83142:368 170.87177:5528 176.96074:762 178.97609:198 184.88013:136 187.85281:4894 187.86688:5441 189.86031:2803 189.8732:2891 190.92725:2319 193.06479:846 195.80945:124 197.88853:100 197.902…	0	0	0	0.00361206	0.00325295	0.00397097	0.00379802	0.00439531	0.00424017	0.00309719	0.00369596	0.00420136	0.00370703	0.00441628	0.00385502	0.00311129	0.00301981	0.00363353	0.00413488
374	18.181	367.052	Unknown	[M+K-2H]-	adduct linked to 373_[M+Cl]-	0.578	TRUE	null	null	null	null	null	null	999	FALSE	FALSE	FALSE	Unit NormalizedByInternalStandardPeakHeight by alignment ID=161	FALSE	FALSE	null	null	null	null	null	null	null	12.48	367.05368:6748 368.05703:2559 369.06039:143	96.95915:10427 112.98431:2 116.92715:3602 157.86166:1921 158.84537:128 158.97702:1517 159.85864:1424 161.02307:1289021 161.84944:1680 162.0266:116784 162.83795:3335 164.83514:263 166.83142:220 170.87177:5502 174.95462:8835 176.96074:1687 178.97609:2376 184.88013:197 187.85281:5255 187.86688:5816 189.86031:3168 189.8732:3290 190.92725:2742 191.94362:2200 193.06479:772 195.80945:12726 197.80634:159…	0	0	0	0.00121228	0.00101576	0.00127219	0	0	0	0.00107185	0.00127466	0.00131907	0.00107141	0.00153064	0	0.000979901	0.001049	0	0.00145849
375	19.253	367.167	Unknown	[M-H]-	ion correlated with 396; ion correlated with 429; ion correlated with 453; similar chromatogram in higher mz_429	0.129	TRUE	null	null	null	null	null	null	999	FALSE	FALSE	FALSE	Unit NormalizedByInternalStandardPeakHeight by alignment ID=161	FALSE	FALSE	null	null	null	null	null	null	null	770.48	367.16687:150032 368.17022:52827 369.17358:91279	61.98795:60068 79.95651:4059 97.93061:1763 99.92485:34741 100.92575:6109 101.92433:1985 101.94087:2210 103.91901:3675 115.91953:2072 122.89307:7533 125.87172:22516 127.86959:12992 130.96544:10241 146.96432:17024 158.84576:2233 160.84076:56605 162.83809:50716 162.9818:5617 164.83514:13294 164.95079:2519 178.04965:590 179.03484:1024 194.08086:418 195.08418:586 197.06001:1332 197.89168:2722 197.9068…	0	0	0	0	0	0	0	0	0	0.0211736	0.0353268	0.0411351	0	0	0	0	0	0	0
376	21.251	367.167	Unknown	[M+Cl]-	ion correlated with 964; ion correlated with 573; ion correlated with 442; ion correlated with 15; adduct linked to 265_[M-H]-	0.149	TRUE	null	null	null	null	null	null	999	FALSE	FALSE	FALSE	Unit NormalizedByInternalStandardPeakHeight by alignment ID=161	FALSE	FALSE	null	null	null	null	null	null	null	498.26	367.16812:5642 368.17147:1679 369.17483:3715	61.98781:30198 99.92471:62624 102.95446:5617 114.93278:1443 115.91936:4396 118.92812:114 123.94588:380 127.86941:17334 132.92184:4332 134.86522:181 134.98917:4388 135.94446:208 135.96997:1428 136.91031:1221 152.99373:96288 161.91069:1641 161.92683:1493 163.92807:926 164.94879:3271 166.83145:1296 174.95464:2061 178.97662:10665 179.07037:2890 180.07515:204 183.01044:797 187.94032:1069 190.92641:180…	0	0	0	0.00101369	0.00109719	0.00129143	0	0	0	0.00124448	0.00165329	0.00180682	0	0	0	0	0	0	0
377	22.785	371.149	Unknown	[M-H]-		0.028	TRUE	null	null	null	null	null	null	999	FALSE	FALSE	FALSE	Unit NormalizedByInternalStandardPeakHeight by alignment ID=161	FALSE	FALSE	null	null	null	null	null	null	null	3265.59	371.15134:5255 372.15469:1958 373.15805:1915	96.95974:4317 99.92529:62020 115.92014:4221 146.9648:20234 160.97339:1261 183.01012:1180 184.87712:1096 277.21844:69881 309.17456:3246 311.16821:34281 312.17114:6040 329.17819:19 356.12311:1937 362.2063:104 371.15134:3934	0	0	0	0	0	0	0	0	0	0	0	0	0	0	0	0	0	0	0
378	20.141	371.149	Unknown	[M+Cl]-	adduct linked to 291_[M-H]-	0.06	TRUE	null	null	null	null	null	null	999	FALSE	FALSE	FALSE	Unit NormalizedByInternalStandardPeakHeight by alignment ID=161	FALSE	FALSE	null	null	null	null	null	null	null	6324.45	371.14948:18761 372.15283:8242 373.15619:3033	61.9879:3655 79.95664:989 97.93032:506 99.92508:10710 100.92482:1577 100.93453:1602 101.92378:546 101.94056:611 102.95753:1124 103.9193:765 115.91972:440 122.89091:1894 124.89133:119 124.90785:120 125.87312:6312 127.86936:3424 130.96584:2293 134.98692:1078 141.8669:1868 146.96378:1558 158.84499:657 160.84076:18287 162.83781:16826 162.98091:1847 164.83504:4276 164.94731:2141 181.93829:136 197.8953…	0	0	0	0.00337049	0.00293667	0.00299658	0.00264756	0.00300058	0.00269691	0	0	0	0	0	0	0	0	0	0
379	19.905	371.149	Unknown	[M-H]-	ion correlated with 448	0.032	TRUE	null	null	null	null	null	null	999	FALSE	FALSE	FALSE	Unit NormalizedByInternalStandardPeakHeight by alignment ID=161	FALSE	FALSE	null	null	null	null	null	null	null	23447.4	371.14944:3747021 372.15279:1635533 373.15615:277021	61.98837:21559 88.98784:878 96.95967:11920 102.94911:1569 102.95701:1332 102.9712:1617 112.98495:1136 114.93387:3422 116.92791:100499 117.92882:9528 118.92906:3018 125.92844:526 129.97527:3700 134.89406:16920 135.89851:1479 135.97015:2720 136.89156:5917 145.93121:3797 146.93893:284 158.97791:271 159.0434:1196 161.84363:229 163.84013:34 164.04831:1079 164.92499:1850 164.93558:2287 164.94696:2879 1…	0	0	0	0	0	0	0	0	0	0	0	0	0	0	0	0	0	0	0
380	24.87	371.186	Unknown	[M-H]-	ion correlated with 359	0.048	TRUE	null	null	null	null	null	null	999	FALSE	FALSE	FALSE	Unit NormalizedByInternalStandardPeakHeight by alignment ID=161	FALSE	FALSE	null	null	null	null	null	null	null	1282.83	371.18536:5674 372.18871:1799 373.19207:506	61.98796:2002 79.95675:31 97.93026:646 99.92461:8686 100.92586:1562 100.93477:1415 103.91936:544 115.91985:407 116.92708:2910 117.92774:324 122.89222:1061 124.90792:281 125.87128:3947 127.86862:2546 129.97467:266 130.96657:870 132.97118:632 134.98584:86 146.96413:3374 157.86102:27 158.8448:272 160.84094:3354 160.97037:145 162.83765:5150 162.98178:773 164.83432:76 164.92621:408 166.83226:156 176.8…	0	0	0	0.00101932	0	0	0	0	0	0	0	0	0	0	0	0	0	0	0
381	19.735	373.165	Unknown	[M-H]-		0.024	TRUE	null	null	null	null	null	null	999	FALSE	FALSE	FALSE	Unit NormalizedByInternalStandardPeakHeight by alignment ID=161	FALSE	FALSE	null	null	null	null	null	null	null	2957.27	373.16666:5979 374.17001:2309 375.17337:1402	61.98794:16967 79.95652:1977 97.93153:1099 99.9248:24961 100.92603:4481 101.94091:1775 103.92009:2578 114.98871:594 115.91914:1779 122.89314:4664 125.87218:16201 127.86962:9739 129.97433:535 130.96553:6389 134.89333:420 134.98894:2593 146.96426:11533 158.84694:1518 160.84084:45850 160.97179:589 162.83812:39157 162.98189:5499 164.83546:11215 164.94904:1721 166.83218:850 176.83551:2100 178.83429:19…	0	0	0	0	0.00114504	0	0	0	0	0	0	0	0	0	0	0	0	0	0
382	29.286	373.165	Unknown	[M-H]-	ion correlated with 990	0.048	TRUE	null	null	null	null	null	null	999	FALSE	FALSE	FALSE	Unit NormalizedByInternalStandardPeakHeight by alignment ID=161	FALSE	FALSE	null	null	null	null	null	null	null	3312.12	373.16559:17426 374.16894:9655 375.1723:5143	61.98792:7294 84.0084:1557 89.02373:483 96.9593:7986 97.93072:6382 98.93939:2265 99.92484:155382 100.92828:47956 101.92341:1990 101.93968:2038 102.94149:2791 102.95662:2234 104.95483:714 108.00562:7084 112.98449:54637 113.92527:329 113.98853:944 115.91953:17281 119.9344:1871 119.94629:1825 121.02886:692 124.99796:5410 129.97466:49313 140.97981:1140 142.92563:314 142.99669:241 144.92261:1560 146.9…	0	0	0	0.00313058	0.00322769	0.00328797	0.00275586	0.00357314	0.00282176	0	0	0	0	0	0	0	0	0	0
383	21.154	373.165	Unknown	[M-H]-		0.084	TRUE	null	null	null	null	null	null	999	FALSE	FALSE	FALSE	Unit NormalizedByInternalStandardPeakHeight by alignment ID=161	FALSE	FALSE	null	null	null	null	null	null	null	1443.49	373.16382:10869 374.16717:3828 375.17053:2242	96.95902:9648 105.9345:1316 107.9509:1662 111.94572:3042 114.93236:5113 116.92709:127982 117.92753:12163 118.01575:1453 118.92531:3319 123.94501:1482 125.92779:806 131.91428:6069 132.86719:1168 132.92163:11858 133.92052:1697 134.86363:1094 134.89365:4121 135.97:3359 136.89034:3024 136.90933:2121 141.92236:3463 145.92998:6270 146.9346:1318 151.94:1244 153.86778:3531 155.86501:3488 157.86171:16406 …	0	0	0	0.0019526	0.00196047	0.00203059	0.00156639	0.00185161	0.00164048	0	0	0	0	0	0	0	0	0	0.00460699
384	18.032	373.166	Unknown	[M-H]-	similar chromatogram in higher mz_1023	0.084	TRUE	null	null	null	null	null	null	999	FALSE	FALSE	FALSE	Unit NormalizedByInternalStandardPeakHeight by alignment ID=161	FALSE	FALSE	null	null	null	null	null	null	null	15201.9	373.16455:75764 374.1679:33755 375.17126:6547	61.98778:15146 79.9562:2689 99.92487:11874 100.9265:2211 101.94067:988 103.91909:1644 115.91958:802 122.89314:5176 125.87228:16019 127.8689:9033 130.9666:5979 134.98642:2233 141.86816:5831 146.96407:815 158.84639:1274 160.84068:39521 162.83774:32844 162.98116:3413 164.8349:8633 164.94843:1838 166.83278:527 176.83641:727 178.83328:553 184.8745:445 197.88858:1263 197.90393:1302 219.84534:273 219.86…	0	0	0	0.0136113	0.0122819	0.0122405	0.0110783	0.0135182	0.0120219	0	0	0	0	0	0	0	0	0	0
385	27.083	373.201	Unknown	[M-H]-		0.333	TRUE	null	null	null	null	null	null	999	FALSE	FALSE	FALSE	Unit NormalizedByInternalStandardPeakHeight by alignment ID=161	FALSE	FALSE	null	null	null	null	null	null	null	63466.6	373.20084:1908552 374.20419:560836 375.20755:75980	61.98792:6369 79.95605:1462 97.93055:855 99.92463:22639 100.92553:5268 100.93521:5347 101.92382:1519 101.94026:1500 103.91862:1483 115.91937:1726 116.92718:13164 117.92744:1376 119.94588:324 122.89424:2215 125.87185:3562 125.92807:388 127.86942:3037 129.97412:1826 130.96594:2654 134.89351:1921 134.98758:1691 141.86769:964 144.92148:837 146.93521:1486 146.96416:11313 158.84674:992 160.8409:23687 1…	0	0	0	0.342878	0.347343	0.371988	0.335249	0.429619	0.399227	0	0	0	0	0	0	0	0	0	0
386	27.082	373.398	Unknown	[M-H]-		0.153	TRUE	null	null	null	null	null	null	999	FALSE	FALSE	FALSE	Unit NormalizedByInternalStandardPeakHeight by alignment ID=161	FALSE	FALSE	null	null	null	null	null	null	null	1023.19	373.39832:23632 374.40167:543 375.40503:59	61.98792:6369 79.95605:1462 97.93055:855 99.92463:22639 100.92553:5268 100.93521:5348 101.92382:1519 101.94026:1500 103.91862:1483 115.91937:1726 116.92718:13164 117.92744:1376 119.94588:324 122.89424:2215 125.87185:3562 125.92807:388 127.86942:3037 129.97412:1826 130.96594:2654 134.89351:1921 134.98758:1691 141.86769:964 144.92148:837 146.93521:1486 146.96416:11313 158.84674:992 160.8409:23687 1…	0	0	0	0.00424555	0.00350521	0.00237194	0.00120097	0	0	0	0	0	0	0	0	0	0	0	0
387	18.177	375.084	Unknown	[M+FA-H]-	adduct linked to 373_[M+Cl]-	0.988	TRUE	null	null	null	null	null	null	999	FALSE	FALSE	FALSE	Unit NormalizedByInternalStandardPeakHeight by alignment ID=161	FALSE	FALSE	null	null	null	null	null	null	null	242.05	375.08386:76871 376.08721:27477 377.09057:5326	61.98816:8046 79.95592:1778 99.92463:8206 100.92384:1067 100.93384:1056 101.9392:652 103.91902:817 115.9196:633 122.89458:5360 124.9086:1322 125.8725:14399 127.8694:9287 130.96603:2093 134.9888:1702 141.86714:4803 158.84537:1771 160.84091:47032 161.02307:1297787 162.0266:117523 162.83795:44739 162.97656:2237 162.9866:2271 164.83514:11114 166.83142:1144 170.87177:5699 184.88013:484 187.85281:2575 …	0	0	0	0.0138102	0.0128947	0.0142849	0.0130744	0.0153735	0.0145731	0.0124105	0.0130414	0.01427	0.0124773	0.015337	0.013875	0.01088	0.0120217	0.0122136	0.0142852
388	18.88	375.179	Unknown	[M-H]-		0.032	TRUE	null	null	null	null	null	null	999	FALSE	FALSE	FALSE	Unit NormalizedByInternalStandardPeakHeight by alignment ID=161	FALSE	FALSE	null	null	null	null	null	null	null	2174.32	375.18149:11002 376.18484:2028 377.1882:725	96.95943:4249 98.95543:27 112.98509:1520 114.93375:1077 116.92754:25667 117.92806:2570 125.92825:1055 129.97554:668 134.89447:1885 136.89043:283 145.93039:1723 146.96373:4575 158.9783:1944 161.84866:1814 163.83665:984 164.92758:1683 164.94594:2246 174.95596:21938 175.96916:1415 176.96262:1900 178.98013:4061 178.99457:4040 181.91927:2125 191.94554:9072 192.95827:349 195.81056:20343 197.80714:27525…	0	0	0	0	0	0	0	0	0	0	0	0	0	0	0	0	0	0	0
389	19.274	375.18	Unknown	[M-H]-	adduct linked to 479_[M+FA-H]-	0.096	TRUE	null	null	null	null	null	null	999	FALSE	FALSE	FALSE	Unit NormalizedByInternalStandardPeakHeight by alignment ID=161	FALSE	FALSE	null	null	null	null	null	null	null	5409.43	375.18015:26990 376.1835:12563 377.18686:6811	61.98784:6276 79.95663:645 99.92484:10275 100.92587:1743 101.92371:1496 101.94058:1521 103.9193:1214 104.92653:792 112.9847:977 115.92038:1138 122.89433:1740 125.87189:4262 127.86956:4553 130.96547:3478 134.98607:860 146.9641:4631 158.84464:363 160.84064:11585 162.83766:11703 162.98058:3397 164.83537:3421 164.92612:181 164.95:737 166.83215:707 168.94876:260 176.83537:434 178.83307:110 181.93947:7…	0	0	0	0.00484884	0.00416464	0.00416671	0.00380942	0.00458813	0.00389195	0	0	0	0	0	0	0	0	0	0
390	20.671	375.18	Unknown	[M-H]-	ion correlated with 312; ion correlated with 346; ion correlated with 146; adduct linked to 991_[2M-H]-	0.108	TRUE	null	null	null	null	null	null	999	FALSE	FALSE	FALSE	Unit NormalizedByInternalStandardPeakHeight by alignment ID=161	FALSE	FALSE	null	null	null	null	null	null	null	17900.4	375.17975:112000 376.1831:46654 377.18646:10801	61.98809:6774 79.95673:1551 97.93072:1491 99.92477:27622 100.92701:4466 101.94086:1286 103.9185:1734 115.91885:1545 122.89223:3291 125.87114:11442 125.87774:11485 127.87:6463 130.96529:5060 134.98529:1756 146.96407:7298 158.84659:1302 160.84073:27594 160.96138:858 160.97311:904 162.83813:25186 162.98177:3515 164.83499:6190 176.83585:901 197.90144:353 209.04443:500 219.84576:1163 227.14439:1545 23…	0	0	0	0.0201211	0.019251	0.0192189	0.0164211	0.0199335	0.0163147	0	0	0	0	0	0	0	0	0	0.00535391
391	24.498	375.18	Unknown	[M-H]-		0.116	TRUE	null	null	null	null	null	null	999	FALSE	FALSE	FALSE	Unit NormalizedByInternalStandardPeakHeight by alignment ID=161	FALSE	FALSE	null	null	null	null	null	null	null	2086.67	375.18048:784667 376.18383:239383 377.18719:42054	61.98779:474 79.95676:1447 96.95922:3184 122.89305:1849 125.87186:8005 127.87043:4455 129.9749:3256 130.96486:3219 134.98767:378 141.8669:2574 162.98238:674 164.94716:2035 165.05554:516 172.86636:1245 178.83345:790 181.93843:123 184.87779:680 197.90324:2145 218.87303:117 221.83574:1400 221.84833:1227 225.92578:5162 233.10661:92 233.1194:30 289.17535:69 293.17825:8758 294.18176:1478 295.17731:547 …	0	0	0	0	0	0	0	0	0	0.110738	0.100624	0.129972	0	0	0	0	0	0	0.00209483
392	23.319	375.217	Unknown	[M-H]-	ion correlated with 173	0.313	TRUE	null	null	null	null	null	null	999	FALSE	FALSE	FALSE	Unit NormalizedByInternalStandardPeakHeight by alignment ID=161	FALSE	FALSE	null	null	null	null	null	null	null	19275.8	375.21579:469662 376.21914:163209 377.2225:20843	61.98788:13477 79.95696:1432 97.93154:903 99.92454:18977 100.9265:3482 101.92436:913 101.94082:966 103.91908:1614 104.92347:826 115.9194:542 119.94626:1160 122.89445:3103 125.87167:11693 127.8698:6882 130.96613:4183 134.98767:1462 141.86536:3179 146.96396:1105 152.99365:45574 158.84546:1060 160.84052:26043 160.96329:614 160.97343:610 162.83765:23431 162.98087:3077 164.83582:6328 164.94696:1109 17…	0	0	0	0.0843764	0.0811346	0.0881927	0.0787369	0.0948863	0.0878547	2.18719	2.43522	3.06918	0	0	0	0	0	0	0
393	20.204	376.176	Unknown	[M-H]-	ion correlated with 505	0.281	TRUE	null	null	null	null	null	null	999	FALSE	FALSE	FALSE	Unit NormalizedByInternalStandardPeakHeight by alignment ID=161	FALSE	FALSE	null	null	null	null	null	null	null	605.87	376.17581:36436 377.17916:17321 378.18252:2214	61.98759:35210 79.95682:3809 97.92718:2210 99.92471:57148 100.92571:9127 100.93461:9266 101.92536:2879 101.94112:2995 103.91951:5358 112.98454:1303 114.98673:1123 115.91982:3414 119.94538:1355 122.89304:8653 125.87196:29150 127.869:17449 129.97414:3130 130.96581:12278 134.98634:5077 136.91086:1233 146.96371:21516 158.84587:3127 160.84076:76402 160.96805:1183 160.97934:1299 162.83766:67215 162.980…	0	0	0	0.00654586	0.00667822	0.00704514	0.00628637	0.00681535	0.0052014	0.0114111	0.0131236	0.0158409	0	0	0	0	0	0	0
394	28.793	377.142	Unknown	[M-H]-		0.908	TRUE	null	null	null	null	null	null	999	FALSE	FALSE	FALSE	Unit NormalizedByInternalStandardPeakHeight by alignment ID=161	FALSE	FALSE	null	null	null	null	null	null	null	306.54	377.14178:42388 378.14513:32921 379.14849:8760	96.95909:12836 119.94594:1412 125.00029:1455 129.97415:2842 134.89328:5726 135.89473:82 136.89061:1232 146.96428:29380 199.84929:783 221.15564:154 269.1311:913 277.21683:1243 287.94434:126 295.17175:1383 297.18555:12474 298.19092:2632 299.20081:121790 300.20471:24811 318.21457:166 327.12479:2613 339.19891:11696 340.20221:2509 341.18494:641 341.20224:371 342.20016:227 374.2467:6555 377.14178:10550	0	0	0	0.0076152	0.00682814	0.00666619	0.00621373	0.00524285	0.00558755	0	0	0	0.00533077	0.00505568	0.00456897	0.0386362	0.0504308	0.0348874	0.00794747
395	29.282	377.164	Unknown	[M+Cl]-	adduct linked to 400_[M+K-2H]-	0.823	TRUE	null	null	null	null	null	null	999	FALSE	FALSE	FALSE	Unit NormalizedByInternalStandardPeakHeight by alignment ID=161	FALSE	FALSE	null	null	null	null	null	null	null	189.64	377.16287:37878 378.16622:23484 379.16958:2673636	61.98792:921 84.0084:700 89.02373:146 97.93072:2242 98.93939:194 99.92484:51408 100.92828:7308 101.92341:887 101.93968:883 102.94149:362 102.95662:603 104.95483:26 108.00562:1413 112.98449:24347 113.98853:206 114.93302:3315 115.91953:4123 116.92741:79705 117.03783:2263 117.92762:7908 118.92721:2096 119.9344:546 119.94629:502 121.02886:168 129.97466:15371 131.91429:2792 132.92207:15278 133.92195:1…	0	0	0	0.00680492	0.00691895	0.00761876	0.00539052	0.00638379	0.00504173	0	0.00654337	0.00710249	0	0.00182407	0	0.00231056	0.00347975	0.00294972	0.00232147
396	19.244	377.195	Unknown	[M+FA-H]-	ion correlated with 267; ion correlated with 667; ion correlated with 673; ion correlated with 429; ion correlated with 375; ion correlated with 550; ion correlated with 453; adduct linked to 267_[M-H]-	0.205	TRUE	null	null	null	null	null	null	999	FALSE	FALSE	FALSE	Unit NormalizedByInternalStandardPeakHeight by alignment ID=161	FALSE	FALSE	null	null	null	null	null	null	null	522.05	377.19659:7027 378.19994:3051 379.2033:1510	61.988:3637 79.95688:89 97.92957:312 99.92476:6725 100.92599:1123 101.92387:1307 101.94083:1093 103.91885:794 104.92721:672 112.98483:1608 115.92097:892 118.92787:207 122.89356:656 125.87202:386 127.8683:2484 130.9657:2144 134.98717:282 146.96419:5255 154.90031:98 158.84648:197 160.8409:6027 162.83798:5266 162.98157:2520 164.83501:2029 164.92686:743 176.83582:468 178.83455:71 178.9762:1616 194.08…	0	0	0	0.0012624	0.00133651	0.00176385	0.00180483	0.00175945	0.00193236	0.0376613	0.0494448	0.0585549	0	0	0	0	0	0	0
397	22.464	377.196	Unknown	[M-H]-		0.189	TRUE	null	null	null	null	null	null	999	FALSE	FALSE	FALSE	Unit NormalizedByInternalStandardPeakHeight by alignment ID=161	FALSE	FALSE	null	null	null	null	null	null	null	341.67	377.19614:10246 378.19949:5797 379.20285:1525	61.98761:11221 79.95649:2287 89.02361:1208 96.95894:64959 97.9301:2086 98.95471:2837 99.92465:47658 100.92629:6338 101.92373:1735 101.94004:4007 102.9541:1077 103.91904:4861 104.92889:1133 105.9349:2712 107.95045:2873 111.94653:3302 112.98411:11701 114.93236:15151 114.9889:2867 115.9193:4401 116.92726:343600 117.92734:34357 118.00453:1139 118.01517:1438 118.92712:11010 119.9463:3354 121.94425:173…	0	0	0	0.0018407	0.0023956	0.00276471	0.00318792	0.00654356	0.0054683	0	0	0	0	0	0	0	0	0	0
398	20.183	377.196	Unknown	[M-H]-		0.04	TRUE	null	null	null	null	null	null	999	FALSE	FALSE	FALSE	Unit NormalizedByInternalStandardPeakHeight by alignment ID=161	FALSE	FALSE	null	null	null	null	null	null	null	682.61	377.19583:74451 378.19918:26497 379.20254:6017	61.98869:26612 96.95923:2433 103.92027:1232 130.96571:10069 160.8419:13537 162.83871:11648 164.83655:2693 215.16446:1380 242.98837:91 254.98259:1223 256.19052:236 256.98523:22 270.98422:1113 278.98831:1243 294.98917:1462 300.99554:176 306.98019:84 310.9776:505 313.18076:2245 315.25296:1430 316.25604:23 316.9826:201 318.98145:438 319.00168:87 322.97485:186 322.99762:896 324.98825:549 326.18918:127…	0	0	0	0	0	0	0	0	0	0	0	0	0.0136429	0.00915193	0.00734129	0	0	0	0
399	18.725	377.197	Unknown	[M-H]-		0.12	TRUE	null	null	null	null	null	null	999	FALSE	FALSE	FALSE	Unit NormalizedByInternalStandardPeakHeight by alignment ID=161	FALSE	FALSE	null	null	null	null	null	null	null	349.77	377.19531:57483 378.19866:22613 379.20202:4581	61.98779:5723 79.95625:431 99.92456:8943 100.92633:1404 101.94048:917 103.91895:1475 104.92628:480 115.91962:1006 116.92698:2726 121.0275:505 122.89237:2252 123.90083:184 123.9449:244 125.87176:6744 127.86948:4965 130.96579:2767 134.9864:1173 136.90855:1116 141.86681:1976 143.88252:1198 146.96384:10035 158.84642:1076 159.98123:33 160.84044:23641 162.83746:19850 162.98131:2317 164.83508:5262 166.8…	0	0	0	0	0	0	0	0	0	0.00811239	0.0101292	0.0127218	0	0	0	0.00127272	0.00147668	0	0
400	29.281	379.158	Unknown	[M+K-2H]-	adduct linked to 395_[M+Cl]-	0.996	TRUE	null	null	null	null	null	null	999	FALSE	FALSE	FALSE	Unit NormalizedByInternalStandardPeakHeight by alignment ID=161	FALSE	FALSE	null	null	null	null	null	null	null	1579.8	379.15863:13464 380.16198:8994 381.16534:3227	61.98825:5861 98.93875:6541 101.97956:11035 102.94047:1297 102.95686:8747 108.00629:25968 112.98476:140903 113.98936:2963 119.93147:12585 119.94505:12728 121.02829:1029 121.94482:4554 124.99663:39168 126.90322:1811 129.97488:199836 140.98067:4098 146.96494:189159 148.05727:17415 157.97012:3726 159.98599:1780 170.94186:2323 175.99226:4436 180.97185:28897 187.94173:2321 190.92766:1050 192.98839:383…	0	0	0	0.159162	0.162568	0.182899	0.130744	0.158622	0.131716	0.116618	0.147617	0.162929	0.0274898	0.0439484	0.0304938	0.0562885	0.0828299	0.0773489	0.058413
401	29.277	379.356	Unknown	[M-H]-		0.213	TRUE	null	null	null	null	null	null	999	FALSE	FALSE	FALSE	Unit NormalizedByInternalStandardPeakHeight by alignment ID=161	FALSE	FALSE	null	null	null	null	null	null	null	233.16	379.35687:12762 380.36022:837 381.36358:146	61.98792:712 84.0084:642 89.02373:120 97.93072:1990 98.93939:193 99.92484:45464 100.92828:6339 101.92341:652 101.93968:649 102.94149:273 102.95662:506 104.95483:8 108.00562:1229 112.98449:21920 113.98853:175 114.93302:3315 115.91953:3470 116.92741:79705 117.03783:1813 117.92762:7908 118.92721:2096 119.9344:469 119.94629:429 121.02886:151 129.97466:13609 131.91429:2414 132.92207:13174 133.92195:17…	0	0	0	0.00229275	0.00277974	0.00245167	0	0	0	0.00188434	0.00164209	0.00139801	0	0	0	0	0	0	0
402	24.406	380.208	Unknown	[M-H]-	ion correlated with 944; ion correlated with 918; ion correlated with 217; ion correlated with 372; ion correlated with 143; ion correlated with 519; ion correlated with 341; ion correlated with 514; ion correlated with 570; ion correlated with 345; ion correlated with 576	0.068	TRUE	null	null	null	null	null	null	999	FALSE	FALSE	FALSE	Unit NormalizedByInternalStandardPeakHeight by alignment ID=161	FALSE	FALSE	null	null	null	null	null	null	null	118.96	380.20883:14872 381.21218:3767 382.21554:1123	61.98802:10502 79.95689:530 97.93027:869 99.92477:20452 100.92529:3043 100.93239:3072 101.9249:775 101.94019:851 103.91929:1383 104.92692:588 112.9841:2110 115.91967:1099 116.92719:6042 119.9464:915 122.89268:2466 123.90009:1824 124.89181:395 125.87137:6102 125.89988:1619 125.9274:1429 127.86842:3977 129.97429:1991 130.96657:3082 134.89334:1846 134.98793:368 141.8672:1834 146.96411:14381 158.8457…	0	0	0	0.00267182	0.00280614	0.00282703	0.00234482	0.00292808	0.00189731	0	0	0	0	0	0	0	0	0	0
403	20.204	381.167	Unknown	[M-H]-	ion correlated with 867; ion correlated with 184; ion correlated with 128; ion correlated with 116	0.165	TRUE	null	null	null	null	null	null	999	FALSE	FALSE	FALSE	Unit NormalizedByInternalStandardPeakHeight by alignment ID=161	FALSE	FALSE	null	null	null	null	null	null	null	415.74	381.16788:10319 382.17123:4739 383.17459:1241	61.98759:35210 79.95682:3809 97.92718:2210 99.92471:57148 100.92571:9127 100.93461:9266 101.92536:2879 101.94112:2995 103.91951:5358 112.98454:1303 114.98673:1123 115.91982:3414 119.94538:1355 122.89304:8653 125.87196:29150 127.869:17449 129.97414:3130 130.96581:12278 134.98634:5077 136.91086:1233 146.96371:21516 158.84587:3127 160.84076:76402 160.96805:1183 160.97934:1299 162.83766:67215 162.980…	0	0	0	0.00185385	0.00155968	0.00181402	0.00152678	0.00179975	0.00163999	0.00331355	0.0036552	0.00434149	0	0	0	0	0	0	0
404	20.506	381.173	Unknown	[M-H]-	ion correlated with 782	0.048	TRUE	null	null	null	null	null	null	999	FALSE	FALSE	FALSE	Unit NormalizedByInternalStandardPeakHeight by alignment ID=161	FALSE	FALSE	null	null	null	null	null	null	null	12229.8	381.17203:40513 382.17538:11410 383.17874:4620	98.95396:120 114.93328:7775 116.92707:179627 117.92789:17926 118.92858:5278 125.92797:1562 134.89299:11290 135.89545:1055 135.97023:4664 136.89064:5074 145.92938:10306 146.9373:1907 157.86108:16971 158.9774:9826 161.84525:6340 162.92126:873 163.84332:4244 163.95175:2479 164.92726:4138 174.95457:88784 175.96577:6408 176.964:17455 178.97575:30524 180.97331:675 181.90755:4000 181.91774:4227 181.9273…	0	0	0	0.00727836	0.00654911	0.00629421	0.00564405	0.00619702	0.00490588	0	0	0	0	0	0	0	0	0	0
405	29.291	383.189	Unknown	[M+Cl]-	adduct linked to 409_[M+K-2H]-	0.289	TRUE	null	null	null	null	null	null	999	FALSE	FALSE	FALSE	Unit NormalizedByInternalStandardPeakHeight by alignment ID=161	FALSE	FALSE	null	null	null	null	null	null	null	274.63	383.19113:10422 384.19448:6659 385.19784:1980	61.98817:13047 83.9306:1332 84.00804:2224 89.02388:923 97.93058:10156 98.93823:2383 99.92487:244269 100.92843:79050 101.92275:4992 101.93959:5018 101.98178:3442 102.94096:5017 102.95602:3548 104.95384:997 108.00613:10258 112.9846:78077 113.92502:950 113.98886:1298 115.91959:30161 119.9332:3005 119.9472:3183 121.02866:947 124.99599:9200 129.97482:70635 140.98058:1799 142.92557:1856 142.99522:737 1…	0	0	0	0.00187229	0.00184548	0.00307031	0.00279207	0.00404199	0.00255179	0.00403314	0.00742272	0.00897968	0	0	0	0	0	0	0
406	21.164	383.193	Unknown	[M-H]-	ion correlated with 602; ion correlated with 608; ion correlated with 459	0.088	TRUE	null	null	null	null	null	null	999	FALSE	FALSE	FALSE	Unit NormalizedByInternalStandardPeakHeight by alignment ID=161	FALSE	FALSE	null	null	null	null	null	null	null	593.96	383.19296:86504 384.19631:54721 385.19967:56506	96.95908:17819 98.95537:282 111.94528:925 112.98427:2 123.94709:157 132.86652:1231 133.92326:133 134.86388:1456 134.89339:3500 136.8912:538 136.91064:624 146.92792:16 146.93787:87 153.86716:87 157.91743:140 164.92619:454 171.04382:571 174.9545:3640 178.9476:291 179.84123:102 181.93813:2164 183.04326:1296 183.91234:24 184.0511:483 185.05936:2417 186.0663:177 187.86034:1026 187.87454:1482 187.93954…	0	0	0	0	0	0	0	0	0	0.012208	0.0122529	0.0146242	0	0	0	0	0	0	0
407	20.351	383.197	Unknown	[M-H]-		0.145	TRUE	null	null	null	null	null	null	999	FALSE	FALSE	FALSE	Unit NormalizedByInternalStandardPeakHeight by alignment ID=161	FALSE	FALSE	null	null	null	null	null	null	null	643.37	383.19952:6451 384.20287:5714 385.20623:8220	61.98808:19654 79.9572:2199 97.9313:1113 99.92491:26067 100.92699:4254 103.91998:2180 115.91972:1709 122.89267:4155 125.87263:13744 127.86953:7993 130.96555:6325 134.98767:2738 141.86719:4573 146.96431:7139 158.84795:1184 160.84106:32155 162.838:29309 162.98192:4017 164.83485:7209 164.94812:506 197.89427:1486 219.84485:1547 229.08578:79 277.18338:1200 283.17062:7259 284.17404:1484 285.15289:122 2…	0	0	0	0	0.00123538	0.0020131	0.00289247	0.00429215	0.0051706	0.00838984	0.0145462	0.0175259	0	0	0	0	0	0	0
408	17.666	385.129	Unknown	[M-H]-		0.06	TRUE	null	null	null	null	null	null	999	FALSE	FALSE	FALSE	Unit NormalizedByInternalStandardPeakHeight by alignment ID=161	FALSE	FALSE	null	null	null	null	null	null	null	3248.72	385.12863:16538 386.13198:7084 387.13534:6375	96.95901:16994 111.94624:1153 157.86168:666 158.97696:1907 159.85855:576 164.92726:560 174.95439:12205 175.95851:1143 175.9687:903 176.96098:798 178.9763:1644 187.87389:107 191.94427:1315 195.8094:8002 197.80649:10299 199.80334:4985 201.80077:546 205.83827:3614 206.97136:2110 207.83565:3664 207.91653:641 207.93027:583 209.83215:1090 222.82852:820 224.82582:1206 226.91656:2215 235.92519:2257 243.8…	0	0	0	0.00297112	0.00270814	0.00284374	0.00245056	0.00279445	0.00239574	0	0	0	0	0	0	0	0	0	0
409	29.29	385.147	Unknown	[M+K-2H]-	ion correlated with 465; adduct linked to 405_[M+Cl]-	0.474	TRUE	null	null	null	null	null	null	999	FALSE	FALSE	FALSE	Unit NormalizedByInternalStandardPeakHeight by alignment ID=161	FALSE	FALSE	null	null	null	null	null	null	null	510.62	385.14798:36623 386.15133:31106 387.15469:8422	61.98817:4277 83.9306:706 84.00804:1489 89.02388:477 97.93058:7919 98.93823:1289 99.92487:190783 100.92843:52202 101.92275:6837 101.93959:6806 101.98178:1855 102.94096:2120 102.95602:1334 104.95384:396 108.00613:4944 112.9846:46041 113.92502:737 113.98886:615 114.933:1876 115.91959:27657 116.92748:82078 117.9277:8942 118.92734:2264 119.9332:1082 119.9472:1151 121.02866:631 124.99599:2731 129.9748…	0	0	0	0.00657941	0.00619729	0.00570413	0.00651628	0.00684628	0.0062055	0.0203062	0.0196205	0.0233422	0	0	0	0	0	0	0
410	22.739	385.165	Unknown	[M-H]-		0.032	TRUE	null	null	null	null	null	null	999	FALSE	FALSE	FALSE	Unit NormalizedByInternalStandardPeakHeight by alignment ID=161	FALSE	FALSE	null	null	null	null	null	null	null	3446.53	385.16245:39046 386.1658:20236 387.16916:5314	96.95942:8470 98.9559:1175 107.95088:211 111.94641:762 118.01179:44 125.87436:247 131.91566:58 132.86638:523 132.9023:8220 133.92665:183 134.86536:598 136.91151:1085 153.86771:568 157.91783:414 159.9812:156 160.84116:1884 161.91402:165 162.83827:464 162.91624:12 165.84399:444 174.95493:2975 175.96469:751 177.84392:19 178.94817:560 178.97675:981 179.8425:325 179.92809:165 180.97385:1 181.93887:71 …	0	0	0	0	0	0	0	0	0	0	0	0	0	0	0	0	0	0	0
411	22.111	387.18	Unknown	[M-H]-	ion correlated with 227	0.06	TRUE	null	null	null	null	null	null	999	FALSE	FALSE	FALSE	Unit NormalizedByInternalStandardPeakHeight by alignment ID=161	FALSE	FALSE	null	null	null	null	null	null	null	23348.6	387.18015:122570 388.1835:46076 389.18686:8090	96.95913:34415 114.93243:9053 116.92755:209746 117.92758:18572 118.92814:4678 125.9276:2010 132.92154:16699 134.89363:7923 135.8951:901 135.97055:5345 136.8909:3639 145.92941:9867 146.93765:1858 153.86951:5101 157.85925:25529 158.97597:12750 161.84686:10185 162.92239:1333 163.03946:1957 163.84311:5857 163.92651:4456 163.95065:2567 164.92654:5155 164.94542:6822 165.84032:2455 174.95482:107414 175.…	0	0	0	0.0220201	0.020869	0.0225585	0.0202421	0.0242196	0.0221509	0	0	0	0	0	0	0	0	0	0
412	21.37	387.181	Unknown	[M-H]-		0.068	TRUE	null	null	null	null	null	null	999	FALSE	FALSE	FALSE	Unit NormalizedByInternalStandardPeakHeight by alignment ID=161	FALSE	FALSE	null	null	null	null	null	null	null	136.61	387.18066:64102 388.18401:21973 389.18737:3241	61.98875:2176 79.95853:531 97.93139:92 99.92532:8686 100.92874:1776 101.9397:335 103.91989:373 115.92023:412 130.96541:1539 144.92331:39 160.84209:4835 162.83931:4520 162.98253:766 164.8367:1162 225.92738:499 271.23154:567 297.15247:1149 325.11133:1381 325.18393:87 326.18903:595 339.19897:389 340.13629:5826 341.1998:24 355.15515:44779 356.16043:8467 357.11832:3190 357.13318:3101 357.14853:2888 36…	0	0	0	0	0	0	0	0	0	0	0	0	0	0	0	0	0	0	0
413	23.845	389.149	Unknown	[M+Cl]-	adduct linked to 441_[M+FA-H]-	0.277	TRUE	null	null	null	null	null	null	999	FALSE	FALSE	FALSE	Unit NormalizedByInternalStandardPeakHeight by alignment ID=161	FALSE	FALSE	null	null	null	null	null	null	null	826.92	389.14893:31703 390.15228:9582 391.15564:15734	79.95669:2189 96.9589:24774 111.94654:1436 164.92596:20 189.87154:992 226.91441:3582 241.12311:5182 242.12624:891 272.17236:36 273.11307:51 287.16531:424 288.13412:398 288.20544:93 297.18512:41112 298.18729:8286 304.19955:869 314.16943:201 315.1554:937 329.21115:49240 330.21484:10150 332.19351:3488 389.14893:439	0	0	0	0.00569556	0.0056488	0.00666357	0.00587792	0.00657408	0.006844	0.00822462	0.00994638	0.0117101	0	0	0	0	0	0	0
414	18.023	389.159	Unknown	[M-H]-		0.044	TRUE	null	null	null	null	null	null	999	FALSE	FALSE	FALSE	Unit NormalizedByInternalStandardPeakHeight by alignment ID=161	FALSE	FALSE	null	null	null	null	null	null	null	1676.29	389.16025:10128 390.1636:2849 391.16696:19337	61.98802:15827 79.95657:2598 99.92462:12606 100.92659:2244 101.94158:1109 102.95406:2666 103.91936:1888 104.92673:1171 115.91944:865 122.89356:5237 125.87231:15986 127.86819:8994 130.96524:6136 134.98782:2336 141.8672:5963 143.8654:3254 146.96388:2882 158.84474:1374 160.84045:40972 161.04387:899 162.83768:33884 162.98167:3676 164.83437:8968 164.94841:1550 166.83507:545 168.88531:440 176.83609:106…	0	0	0	0.00181959	0.00174087	0	0	0.00161894	0	0	0	0	0	0	0	0	0	0	0
415	19.227	389.16	Unknown	[M-H]-	ion correlated with 479; ion correlated with 389	0.024	TRUE	null	null	null	null	null	null	999	FALSE	FALSE	FALSE	Unit NormalizedByInternalStandardPeakHeight by alignment ID=161	FALSE	FALSE	null	null	null	null	null	null	null	4513.39	389.15967:670902 390.16302:166609 391.16638:59846	61.98806:48154 79.95684:3171 99.92535:25095 100.9262:4163 100.93609:4226 102.95612:3862 112.9848:8474 125.87186:10235 127.8706:6050 130.96683:7427 134.98528:1460 135.0459:3836 137.02309:2081 139.07549:8624 146.96429:8135 149.02614:954 149.06114:1714 158.84509:2128 160.84117:63262 161.02475:1597 162.8382:58419 162.97667:2458 162.98572:2550 164.83591:15141 164.95055:1324 165.05513:6787 166.06047:15…	0	0	0	0	0	0	0	0	0	0	0	0	0	0	0	0	0	0	0
416	21.26	389.16	Unknown	[M-H]-		0.08	TRUE	null	null	null	null	null	null	999	FALSE	FALSE	FALSE	Unit NormalizedByInternalStandardPeakHeight by alignment ID=161	FALSE	FALSE	null	null	null	null	null	null	null	742.36	389.15298:7448 390.15633:2968 391.15969:3712	61.98858:2932 79.95698:273 99.92537:13101 100.92702:2041 100.93676:2059 103.9209:692 115.92127:1113 116.92749:1700 130.96071:1516 130.96954:1434 134.89386:1339 144.92386:404 145.93066:153 146.96458:2777 152.99501:46792 160.8421:4000 162.84019:2732 162.98376:1094 163.04042:1311 164.8362:598 179.07077:101569 180.07141:9581 180.08113:9615 180.89902:120 180.91283:139 217.08974:1249 231.10315:1309 269…	0	0	0	0	0	0	0	0	0	0	0	0	0	0	0	0	0	0	0
417	21.563	389.195	Unknown	[M-H]-		0.068	TRUE	null	null	null	null	null	null	999	FALSE	FALSE	FALSE	Unit NormalizedByInternalStandardPeakHeight by alignment ID=161	FALSE	FALSE	null	null	null	null	null	null	null	1322.87	389.19547:58166 390.19882:22042 391.20218:3876	96.95937:14139 112.98543:296 114.93392:3517 116.92767:99979 117.92931:8974 118.92843:2213 125.92812:860 129.97366:221 134.89426:10144 135.89636:804 135.97124:1990 136.8911:3073 145.92134:3095 145.93214:3011 146.9343:453 158.97903:4993 161.84924:700 162.92708:636 163.84642:784 163.94922:1064 164.92715:3413 164.94489:3571 174.95509:54954 175.96329:3082 176.96063:8149 178.97873:8976 181.91782:2951 1…	0	0	0	0	0	0	0	0	0	0	0	0	0	0	0	0	0	0	0
418	21.865	389.196	Unknown	[M-H]-	similar chromatogram in higher mz_800	0.056	TRUE	null	null	null	null	null	null	999	FALSE	FALSE	FALSE	Unit NormalizedByInternalStandardPeakHeight by alignment ID=161	FALSE	FALSE	null	null	null	null	null	null	null	3385.42	389.19589:128932 390.19924:49671 391.2026:9667	61.98825:10085 79.95768:290 97.93094:1074 99.92511:30388 100.92535:5027 100.93558:5031 101.9242:2448 101.94167:2575 103.91983:2641 105.93687:192 115.92052:2527 117.92808:2567 125.87312:10728 127.87045:6209 129.97504:1715 130.96494:4389 134.98717:1471 136.90987:1014 146.96465:17428 153.8676:274 158.84631:1224 160.84122:28757 161.84961:1050 162.83826:25277 162.92079:65 162.98157:3966 164.83572:6867…	0	0	0	0	0	0	0	0	0	0	0	0	0	0	0	0	0	0	0
419	21.343	389.196	Unknown	[M-H]-		0.124	TRUE	null	null	null	null	null	null	999	FALSE	FALSE	FALSE	Unit NormalizedByInternalStandardPeakHeight by alignment ID=161	FALSE	FALSE	null	null	null	null	null	null	null	3205.22	389.19659:23390 390.19994:10298 391.2033:2357	61.98799:4816 79.95744:4508 97.93049:998 99.92471:17513 100.92619:2411 101.92422:1422 101.94083:1412 103.91958:1987 104.92657:188 112.98445:2278 114.98444:660 115.91891:1421 116.92744:6510 119.94631:1638 124.89113:250 127.86967:83 129.97412:2842 130.96573:459 134.8938:1402 134.98741:655 146.96423:20068 158.8461:801 160.84088:5264 160.96497:1194 160.97717:1273 162.83789:5449 162.98189:1406 164.835…	0	0	0	0.00420206	0.00394958	0.00420398	0.00367244	0.00435331	0.00364623	0	0	0	0	0	0	0	0	0	0
420	23.509	389.196	Unknown	[M-H]-	ion correlated with 348	0.108	TRUE	null	null	null	null	null	null	999	FALSE	FALSE	FALSE	Unit NormalizedByInternalStandardPeakHeight by alignment ID=161	FALSE	FALSE	null	null	null	null	null	null	null	25964.3	389.19507:222357 390.19842:127818 391.20178:20317	79.95652:685 96.95883:30683 111.94597:1850 160.84027:5801 162.83742:5373 164.83434:1879 164.94724:2696 170.87053:1919 172.86647:703 181.93707:1326 187.85863:287 189.85707:836 189.86958:881 211.11195:481 226.91534:4108 227.1433:3189 228.14731:695 267.06781:1633 269.1571:598 299.12811:3946 300.13016:1005 313.1434:4553 314.15048:6460 327.12167:932 342.14536:77615 343.14877:15642 344.15161:2117 347.1…	0	0	0	0.0399472	0.0471133	0.0561165	0.0576246	0.0918039	0.084963	0	0	0	0	0	0	0	0	0	0.00321536
421	22.418	389.196	Unknown	[M-H]-		0.096	TRUE	null	null	null	null	null	null	999	FALSE	FALSE	FALSE	Unit NormalizedByInternalStandardPeakHeight by alignment ID=161	FALSE	FALSE	null	null	null	null	null	null	null	2067.17	389.19586:51675 390.19921:17228 391.20257:4628	61.98811:2658 79.95714:176 97.93082:316 99.92493:8339 100.92871:2233 101.94221:1238 103.91849:928 107.95218:85 114.98729:244 115.91971:578 122.89337:497 125.87279:2627 127.86986:1108 129.97462:1344 130.96585:2187 132.92212:186 145.93008:373 146.94391:2162 146.96404:6131 158.8479:290 160.84113:10360 161.84976:410 162.83818:9823 162.98123:765 164.8351:2798 164.92744:1160 164.9487:603 178.83353:389 …	0	0	0	0	0	0	0	0	0	0	0	0	0	0	0	0	0	0	0.0136805
422	19.759	389.196	Unknown	[M-H]-		0.068	TRUE	null	null	null	null	null	null	999	FALSE	FALSE	FALSE	Unit NormalizedByInternalStandardPeakHeight by alignment ID=161	FALSE	FALSE	null	null	null	null	null	null	null	582.64	389.19821:8501 390.20156:3000 391.20492:816	61.98855:24697 79.95731:2323 99.92489:22494 100.9258:4583 101.94364:1245 103.91975:1478 112.98501:561 115.92126:1476 125.87406:10552 130.96614:7476 146.96434:3870 160.84113:51120 162.83842:44994 162.9805:2757 164.83604:10536 164.94949:1768 176.83755:831 177.84346:624 178.83423:584 197.90738:2045 219.83629:880 219.84729:918 254.98965:341 266.98752:1555 277.2189:64520 282.9838:186 289.21799:1347 30…	0	0	0	0	0	0	0	0	0	0	0	0	0	0	0	0	0	0	0
423	23.847	391.148	Unknown	[M-H]-		0.185	TRUE	null	null	null	null	null	null	999	FALSE	FALSE	FALSE	Unit NormalizedByInternalStandardPeakHeight by alignment ID=161	FALSE	FALSE	null	null	null	null	null	null	null	240.05	391.14896:11008 392.15231:1951 393.15567:777	79.95669:1382 96.9589:20288 111.94654:1064 226.91441:3102 241.12311:5017 242.12624:875 272.17236:74 287.16531:276 288.13412:153 288.20544:26 297.18512:35546 298.18729:6992 303.19489:115 304.19955:640 329.21115:49240 330.21484:10150 332.19351:2428 389.14893:822 390.15268:81	0	0	0	0.0019777	0.00176489	0.00213395	0.00183833	0.00209825	0.00198621	0.00271934	0.00301383	0.00356593	0	0	0	0	0	0	0
424	18.037	391.175	Unknown	[M-H]-	ion correlated with 541; ion correlated with 351; ion correlated with 384; ion correlated with 824	0.052	TRUE	null	null	null	null	null	null	999	FALSE	FALSE	FALSE	Unit NormalizedByInternalStandardPeakHeight by alignment ID=161	FALSE	FALSE	null	null	null	null	null	null	null	3570.25	391.17462:13664 392.17797:4932 393.18133:1767	61.98778:15146 79.9562:2689 99.92487:11874 100.9265:2211 101.94067:988 103.91909:1644 115.91958:802 122.89314:5176 125.87228:16019 127.8689:9033 130.9666:5979 134.98642:2233 141.86816:5831 146.96407:815 158.84639:1274 160.84068:39521 162.83774:32844 162.98116:3413 164.8349:8633 164.94843:1838 166.83278:527 176.83641:727 178.83328:553 184.8745:445 197.88858:1263 197.90393:1302 219.84534:273 219.86…	0	0	0	0.00245473	0.00224735	0.00249374	0.00202984	0.00241887	0.00208575	0	0	0	0	0	0	0	0	0	0
425	19.57	391.175	Unknown	[M-H]-		0.076	TRUE	null	null	null	null	null	null	999	FALSE	FALSE	FALSE	Unit NormalizedByInternalStandardPeakHeight by alignment ID=161	FALSE	FALSE	null	null	null	null	null	null	null	2263.63	391.17416:9387 392.17751:3482 393.18087:1230	79.95681:778 96.95895:14543 98.95368:674 111.94594:676 148.06113:280 159.97935:90 165.93297:117 178.94714:67 180.97386:212 184.93193:29 187.86017:132 216.89029:345 226.91508:1670 232.8788:672 248.89928:72 251.86911:396 304.91605:87 307.19089:1519 311.2236:1518 313.23706:1817 320.88547:324 321.88577:50 321.90585:10 341.17368:1761 353.17908:1020 363.17346:1854 363.19052:1749 371.14935:3055 389.1629…	0	0	0	0.00168636	0.00164364	0.00167151	0.00135003	0	0	0	0	0	0	0	0	0	0	0	0.0368141
426	19.089	391.176	Unknown	[M-H]-		0.048	TRUE	null	null	null	null	null	null	999	FALSE	FALSE	FALSE	Unit NormalizedByInternalStandardPeakHeight by alignment ID=161	FALSE	FALSE	null	null	null	null	null	null	null	12217.5	391.17575:32178 392.1791:14298 393.18246:3648	61.98806:11212 79.95702:2836 89.02266:1373 96.95905:83192 97.93136:1043 98.9549:3895 99.9248:26952 100.92685:3627 101.94058:1923 102.95593:1053 103.91908:4790 105.93443:2289 107.95084:2775 111.94593:3794 112.98447:10155 114.93275:7865 114.98759:2147 115.92038:2188 116.92728:187510 117.92762:20255 118.92767:6590 119.94536:4038 121.94371:1246 122.89391:1559 123.94532:2960 125.87196:4275 125.92238:1…	0	0	0	0.00578092	0.00549164	0.00571782	0.00488437	0.0056846	0.00517836	0	0	0	0	0	0	0	0	0	0
427	18.177	392.074	Unknown	[M+Na-2H]-	adduct linked to 457_[M+K-2H]-	0.988	TRUE	null	null	null	null	null	null	999	FALSE	FALSE	FALSE	Unit NormalizedByInternalStandardPeakHeight by alignment ID=161	FALSE	FALSE	null	null	null	null	null	null	null	526.3	392.07394:134026 393.07729:42098 394.08065:6246	96.95915:10427 112.98431:2 116.92715:3602 157.86166:1921 158.84537:128 158.97702:1517 159.85864:1424 161.02307:1289021 161.84944:1680 162.0266:116784 162.83795:3335 164.83514:263 166.83142:220 170.87177:5502 174.95462:8835 176.96074:1687 178.97609:2376 184.88013:197 187.85281:5255 187.86688:5816 189.86031:3168 189.8732:3290 190.92725:2742 191.94362:2200 193.06479:772 195.80945:12726 197.80634:159…	0	0	0	0.0240783	0.0233128	0.0241322	0.0213338	0.0274374	0.0190773	0.0240259	0.0223699	0.023384	0.0171436	0.0247329	0.0212014	0.0189633	0.0230141	0.0228443	0.0228008
428	22.833	392.171	Unknown	[M-H]-		0.201	TRUE	null	null	null	null	null	null	999	FALSE	FALSE	FALSE	Unit NormalizedByInternalStandardPeakHeight by alignment ID=161	FALSE	FALSE	null	null	null	null	null	null	null	501.6	392.17087:41714 393.17422:16007 394.17758:2827	61.98816:7964 78.95852:1889 79.95651:961 97.93093:871 99.92475:36611 100.92479:5210 100.93288:5248 101.92078:3990 101.94109:2656 103.9188:1508 114.98732:147 115.92006:3703 119.94552:1187 123.90126:610 125.92775:664 129.97507:2356 130.96556:2817 134.89346:1811 134.98589:1052 136.91075:2636 144.92191:627 146.96422:14961 152.99559:61968 160.97144:224 162.98283:2792 164.9481:248 225.92508:1073 243.06…	0	0	0	0.00749403	0.00767453	0.00842317	0.00741892	0.00950971	0.00578587	0.0238349	0.0279282	0.0333065	0	0	0	0	0	0	0
429	19.251	394.186	Unknown	[M-H]-	ion correlated with 396; ion correlated with 667; ion correlated with 673; ion correlated with 375; ion correlated with 550; ion correlated with 453	0.161	TRUE	null	null	null	null	null	null	999	FALSE	FALSE	FALSE	Unit NormalizedByInternalStandardPeakHeight by alignment ID=161	FALSE	FALSE	null	null	null	null	null	null	null	80.67	394.18646:248226 395.18981:95590 396.19317:18480	61.98795:60068 79.95651:4059 97.93061:1763 99.92485:34741 100.92575:6109 101.92433:1985 101.94087:2210 103.91901:3675 115.91953:2072 122.89307:7533 125.87172:22516 127.86959:12992 130.96544:10241 146.96432:17024 158.84576:2233 160.84076:56605 162.83809:50716 162.9818:5617 164.83514:13294 164.95079:2519 178.04965:607 179.03484:1024 194.08086:380 195.08418:617 197.06001:1332 197.89168:2722 197.9068…	0	0	0	0	0	0	0	0	0	0.0350314	0.0443462	0.0514809	0	0	0	0	0	0	0
430	21.251	394.186	Unknown	[M-H]-	ion correlated with 15	0.137	TRUE	null	null	null	null	null	null	999	FALSE	FALSE	FALSE	Unit NormalizedByInternalStandardPeakHeight by alignment ID=161	FALSE	FALSE	null	null	null	null	null	null	null	58.63	394.18579:9416 395.18914:3631 396.1925:790	61.9877:3439 78.95769:1298 79.95651:268 97.93021:986 99.92485:15814 100.92452:3142 100.93317:3245 101.92358:1146 101.94083:1157 103.91908:1558 115.92024:1097 116.92721:5557 119.94518:1298 122.89275:2392 125.87236:8590 127.86999:5112 129.97455:2199 130.96686:2808 134.89363:2275 134.98524:1445 141.86684:2527 146.964:546 152.99606:68869 158.84467:826 160.84082:32465 160.97037:960 162.8378:28636 162.…	0	0	0	0	0.00180315	0.00179473	0	0	0	0	0	0	0	0	0	0	0	0	0
431	18.711	395.17	Unknown	[M-H]-	ion correlated with 339	0.064	TRUE	null	null	null	null	null	null	999	FALSE	FALSE	FALSE	Unit NormalizedByInternalStandardPeakHeight by alignment ID=161	FALSE	FALSE	null	null	null	null	null	null	null	110.62	395.16986:146510 396.17321:47067 397.17657:8751	61.98776:11124 79.95685:1220 99.92491:6477 100.92822:1403 101.9402:1533 102.95346:2349 103.91861:1207 115.92055:38 122.89384:2113 123.90002:226 124.90856:499 125.8726:6723 127.86926:3706 130.96507:2958 134.98828:1043 141.8678:3212 143.86505:1401 146.96396:883 158.84543:536 160.84061:14663 162.83734:14037 162.98254:1739 164.83453:4197 166.83397:861 176.83618:6658 178.83299:6155 180.83144:2081 195.…	0	0	0	0	0	0	0	0	0	0.0206766	0.028997	0.0566556	0	0	0	0	0	0	0
432	18.522	396.202	Unknown	[M-H]-		0.092	TRUE	null	null	null	null	null	null	999	FALSE	FALSE	FALSE	Unit NormalizedByInternalStandardPeakHeight by alignment ID=161	FALSE	FALSE	null	null	null	null	null	null	null	387.07	396.20267:8017 397.20602:5309 398.20938:1287	61.98805:10117 79.95635:2106 99.92487:8837 100.92606:1476 101.92406:946 101.94072:894 103.91961:1353 104.92641:548 115.91899:493 122.89211:2518 124.89296:645 125.87211:10328 127.86965:5413 130.96573:5599 130.99103:1427 134.98749:2257 141.86763:3682 143.88229:2085 158.84497:266 160.84079:16378 162.83765:11096 162.98099:2932 164.83493:3637 164.9489:348 176.83496:978 178.8331:1010 197.88913:179 197.…	0	0	0	0.00144026	0.00126345	0	0	0	0	0.0127047	0.00969444	0	0	0	0	0	0	0	0
433	19.316	397.134	Unknown	[M-H]-		0.586	TRUE	null	null	null	null	null	null	999	FALSE	FALSE	FALSE	Unit NormalizedByInternalStandardPeakHeight by alignment ID=161	FALSE	FALSE	null	null	null	null	null	null	null	89.95	397.13519:28283 398.13854:12135 399.1419:2506	96.95931:48371 98.95493:2050 114.93246:3286 116.92738:87803 117.9282:7819 118.92688:2055 118.94244:1961 132.92204:6342 134.89366:1148 135.96956:3247 136.89365:1769 136.90923:1093 145.92937:4566 146.92358:1391 146.93826:1310 151.92218:1172 157.86293:17575 158.97742:10202 159.85999:10811 161.84012:5552 161.85008:5553 162.93732:1301 163.8428:3875 163.95073:1369 164.9295:5621 164.94682:4142 166.92719…	0	0	0	0.00508122	0.00451127	0.00451757	0.0039557	0.00370149	0.00300625	0	0	0	0	0.00475672	0.00271498	0.00319642	0.00429655	0.00190162	0.00203114
434	20.588	397.134	Unknown	[M-H]-	similar chromatogram in higher mz_468	0.695	TRUE	null	null	null	null	null	null	999	FALSE	FALSE	FALSE	Unit NormalizedByInternalStandardPeakHeight by alignment ID=161	FALSE	FALSE	null	null	null	null	null	null	null	92.15	397.13364:52111 398.13699:21614 399.14035:4614	96.9591:21066 112.98426:517 114.93299:951 116.92715:20836 117.92653:1579 118.92836:351 125.9283:17 132.92358:2475 134.89331:1587 135.96843:822 136.89136:789 157.86153:4033 158.97708:2023 161.84695:628 162.91687:429 162.93617:400 163.84055:169 163.84993:196 164.92488:1544 165.83728:52 166.92839:405 174.95436:24353 175.96185:1273 176.96129:3168 178.97673:4742 180.97287:131 181.91676:259 183.91167:1…	0	0	0	0.009362	0.00904183	0.0103202	0.00929845	0.0109131	0.0102722	0	0	0	0.00364434	0.0103929	0.00959034	0	0.000998872	0	0.00401727
435	20.745	397.163	Unknown	[M-H]-	ion correlated with 467	0.193	TRUE	null	null	null	null	null	null	999	FALSE	FALSE	FALSE	Unit NormalizedByInternalStandardPeakHeight by alignment ID=161	FALSE	FALSE	null	null	null	null	null	null	null	805.14	397.16116:58051 398.16451:24566 399.16787:5123	61.98775:24403 79.95586:2941 96.95877:51214 97.92979:2167 98.95518:2221 99.9245:52436 100.92712:8264 101.92281:2835 101.94012:2745 103.91979:3159 104.92506:1222 112.98367:15148 115.91925:3307 119.94731:2431 121.94286:894 123.90249:1104 129.97391:10899 130.9657:8988 134.98738:3433 144.92165:1711 146.96375:35879 160.84033:20543 160.96425:866 160.97478:912 162.83844:18398 162.98033:6600 164.83513:48…	0	0	0	0.010429	0.0098849	0.0111668	0.0098416	0.0116312	0.0113645	0.0359058	0.0448017	0.0523372	0	0	0	0	0	0	0
436	22.83	397.163	Unknown	[M-H]-	ion correlated with 916; ion correlated with 193; ion correlated with 253; ion correlated with 955; ion correlated with 986; ion correlated with 466	0.064	TRUE	null	null	null	null	null	null	999	FALSE	FALSE	FALSE	Unit NormalizedByInternalStandardPeakHeight by alignment ID=161	FALSE	FALSE	null	null	null	null	null	null	null	1960.53	397.16214:16974 398.16549:5115 399.16885:2727	61.98816:7995 78.95852:1894 79.95651:966 97.93093:875 99.92475:36717 100.92479:5230 100.93288:5269 101.92078:3994 101.94109:2659 103.9188:1515 114.98732:147 115.92006:3712 119.94552:1188 123.90126:611 125.92775:662 129.97507:2357 130.96556:2832 134.89346:1811 134.98589:1057 136.91075:2636 144.92191:624 146.96422:14977 152.99559:62168 160.97144:227 162.98283:2802 164.9481:252 225.92508:1064 243.06…	0	0	0	0.00304939	0.00285531	0.00318893	0.00271281	0.00354892	0.00314471	0.0567658	0.0692699	0.0800268	0	0	0	0	0	0	0
437	21.537	399.148	Unknown	[M-H]-		0.124	TRUE	null	null	null	null	null	null	999	FALSE	FALSE	FALSE	Unit NormalizedByInternalStandardPeakHeight by alignment ID=161	FALSE	FALSE	null	null	null	null	null	null	null	638.03	399.14783:98594 400.15118:75731 401.15454:16740	61.98797:6156 96.95938:11693 98.95399:209 114.9324:7684 116.92741:194654 117.92776:19060 118.92601:5024 123.90142:2172 125.89912:1920 125.92776:1060 134.86551:2955 134.89363:31574 135.89493:2507 135.9704:4419 136.89171:10117 143.04915:2379 145.02914:1320 145.9292:8132 146.93629:905 157.06506:1526 158.03658:1458 158.9782:2916 159.04308:1581 162.93988:467 163.95183:2169 164.92703:2723 164.94527:354…	0	0	0	0	0	0	0	0	0	0.0139143	0.0205764	0.0252315	0	0	0	0	0	0	0
438	22.091	399.177	Unknown	[M-H]-	ion correlated with 16; ion correlated with 87; ion correlated with 130; ion correlated with 158; ion correlated with 469; ion correlated with 960	0.177	TRUE	null	null	null	null	null	null	999	FALSE	FALSE	FALSE	Unit NormalizedByInternalStandardPeakHeight by alignment ID=161	FALSE	FALSE	null	null	null	null	null	null	null	858.42	399.17804:14201 400.18139:5446 401.18475:1768	61.9879:1251 79.9571:2920 99.925:2862 112.98547:4340 116.92749:250465 117.92767:24164 125.92793:1002 129.97423:1466 134.89433:2191 135.89372:546 135.90294:692 136.89165:6674 144.92223:1119 146.96445:3806 153.86751:6250 160.84108:1919 162.83815:1819 163.84282:7780 163.95235:3260 174.95499:115459 175.9537:7460 175.96866:7721 179.07027:388 179.83943:3051 180.97147:2330 181.91405:4303 183.91251:2195 …	0	0	0	0.00255121	0.00223514	0.0024684	0.00224591	0.00223795	0.00207639	0	0	0	0	0	0	0	0	0	0
439	24.498	399.178	Unknown	[M-H]-	ion correlated with 962; ion correlated with 262; ion correlated with 473; ion correlated with 39	0.169	TRUE	null	null	null	null	null	null	999	FALSE	FALSE	FALSE	Unit NormalizedByInternalStandardPeakHeight by alignment ID=161	FALSE	FALSE	null	null	null	null	null	null	null	786.45	399.1781:10256 400.18145:4119 401.18481:800	61.98791:863 79.9564:126 96.95895:7766 99.92458:1026 101.92493:1253 101.94061:1244 103.91925:969 105.93528:30 115.91907:317 119.94576:501 123.89997:377 127.86958:10 129.97449:887 130.96497:575 132.92172:531 134.99052:410 136.91023:2031 141.86618:41 146.96385:5366 147.93488:818 158.84641:301 160.84076:2455 160.96422:322 160.97679:414 162.83786:2238 162.98187:790 164.8344:985 174.95442:2204 176.836…	0	0	0	0.00184261	0.00151708	0.00139936	0.00125035	0	0.0014495	0	0	0	0	0	0	0	0	0	0
440	24.882	399.178	Unknown	[M-H]-	ion correlated with 472	0.145	TRUE	null	null	null	null	null	null	999	FALSE	FALSE	FALSE	Unit NormalizedByInternalStandardPeakHeight by alignment ID=161	FALSE	FALSE	null	null	null	null	null	null	null	835.36	399.17953:7581 400.18288:2965 401.18624:460	61.98802:1286 97.93022:509 99.92452:5853 100.92642:990 100.93542:966 103.91904:266 104.92702:378 115.91894:228 116.92719:4169 117.92757:501 122.89174:790 125.87231:3007 127.86896:2023 129.97438:73 130.96571:463 132.92151:86 134.98659:33 146.9639:2137 157.86192:307 158.84627:157 160.84062:1813 160.96968:58 162.83774:3682 162.98038:483 164.92548:1415 176.83673:483 178.97618:15 195.80922:1457 197.80…	0	0	0	0.00136188	0.00126852	0.00121488	0	0	0	0.00826773	0.00858769	0.00962806	0	0	0	0	0	0	0
441	23.846	399.178	Unknown	[M+FA-H]-	adduct linked to 413_[M+Cl]-	0.365	TRUE	null	null	null	null	null	null	999	FALSE	FALSE	FALSE	Unit NormalizedByInternalStandardPeakHeight by alignment ID=161	FALSE	FALSE	null	null	null	null	null	null	null	4054.07	399.17731:268748 400.18066:81299 401.18402:10962	79.95669:1364 96.9589:20692 111.94654:1090 226.91441:3176 241.12311:5019 242.12624:876 272.17236:76 287.16531:267 288.13412:147 288.20544:24 297.18512:35338 298.18729:6943 303.19489:131 304.19955:633 329.21115:49240 330.21484:10150 332.19351:2387 389.14893:835 390.15268:91 399.17731:6194	0	0	0	0.0482815	0.0460342	0.0496733	0.0457438	0.0487686	0.0476918	0.0608552	0.0661013	0.0772267	0	0	0	0	0	0	0
442	21.25	399.178	Unknown	[M-H]-	ion correlated with 265	0.149	TRUE	null	null	null	null	null	null	999	FALSE	FALSE	FALSE	Unit NormalizedByInternalStandardPeakHeight by alignment ID=161	FALSE	FALSE	null	null	null	null	null	null	null	2051.79	399.17783:28099 400.18118:11981 401.18454:3516	61.98781:30198 99.92471:62624 102.95446:5617 114.93278:1424 115.91936:4396 118.92812:97 123.94588:379 127.86941:17334 132.92184:4323 134.86522:168 134.98917:4388 135.94446:184 135.96997:1429 136.91031:1132 152.99373:96630 161.91069:1645 161.92683:1495 163.92807:888 164.94879:41 166.83145:1296 174.95464:2148 179.07037:2858 180.07515:187 183.01044:959 187.94032:1087 190.92641:1830 192.94423:968 193…	0	0	0	0.00504815	0.0049039	0.00508851	0.00419747	0.00535546	0.00520093	0	0	0	0	0	0	0	0	0	0
443	29.273	399.178	Unknown	[M-H]-		0.048	TRUE	null	null	null	null	null	null	999	FALSE	FALSE	FALSE	Unit NormalizedByInternalStandardPeakHeight by alignment ID=161	FALSE	FALSE	null	null	null	null	null	null	null	3779.78	399.17859:799962 400.18194:436278 401.1853:57659	61.98871:28908 83.9305:1119 84.00829:2819 89.02386:615 97.93111:5516 99.92513:158434 100.92705:109874 102.94342:10486 102.95739:8262 112.98512:116195 113.92521:409 115.91988:15447 119.93218:9077 124.99733:26585 126.90508:1181 129.97522:145912 144.92284:88579 146.96509:125629 151.99577:11645 155.08855:1068 168.98659:25370 174.00414:1227 180.97255:14383 183.01091:4933 184.01726:1136 187.93948:1235 …	0	0	0	0	0	0	0	0	0	0	0	0	0	0	0	0	0	0	0
444	16.814	399.184	Unknown	[M-H]-		0.044	TRUE	null	null	null	null	null	null	999	FALSE	FALSE	FALSE	Unit NormalizedByInternalStandardPeakHeight by alignment ID=161	FALSE	FALSE	null	null	null	null	null	null	null	1407.22	399.18329:10421 400.18664:3889 401.19:1076	86.97606:626 112.98425:1606 114.93199:417 116.92736:11130 117.92697:691 119.94482:894 129.97443:901 134.89304:872 135.96837:512 136.90875:1124 136.92252:1082 145.92943:1828 146.93582:1285 146.96359:9077 157.86186:2848 158.97546:213 159.85814:2386 160.84038:2277 161.83942:2273 161.85106:2277 162.83748:2581 162.92476:695 163.84233:1845 163.92903:588 163.94942:1238 165.83725:924 168.93857:576 175.96…	0	0	0	0.00187223	0.00158217	0.00173901	0.00143193	0	0	0	0	0	0.113093	0.0974681	0.094931	0	0	0	0
445	29.282	401.925	Unknown	[M-H]-		0.361	TRUE	null	null	null	null	null	null	999	FALSE	FALSE	FALSE	Unit NormalizedByInternalStandardPeakHeight by alignment ID=161	FALSE	FALSE	null	null	null	null	null	null	null	60.52	401.92542:28302 402.92877:1703 403.93213:855	84.0075:22 101.94038:47 112.98454:8400 113.98827:319 114.93278:3223 116.92737:88297 117.03779:1990 117.9276:8689 118.92709:1746 119.94669:72 121.02895:23 126.90382:205 129.97453:1085 131.9146:2366 132.92206:16669 133.92241:1564 141.92279:1603 151.99561:49 157.01074:153 157.9174:3164 157.97014:1 159.98576:124 174.00081:841 180.97231:3579 181.07133:1476 181.9771:361 183.00848:581 190.92773:850 197.…	0	0	0	0	0.00541976	0.00546219	0	0.00540312	0	0	0	0.00472598	0	0.00663645	0	0	0	0	0
446	29.196	403.157	Unknown	[M-H]-		0.205	TRUE	null	null	null	null	null	null	999	FALSE	FALSE	FALSE	Unit NormalizedByInternalStandardPeakHeight by alignment ID=161	FALSE	FALSE	null	null	null	null	null	null	null	182.86	403.15839:7478 404.16174:6358 405.1651:1645	61.98803:15620 83.93205:1642 89.02419:649 97.9303:8136 98.93656:1607 99.92478:195932 100.92852:80079 101.92265:4177 101.93963:4238 101.9799:4331 102.94014:7000 102.95538:4723 108.0062:11941 112.98448:80239 113.92548:838 113.98806:1549 115.9194:26950 119.93139:5616 119.94623:5564 124.9952:14811 125.92761:1100 126.90532:753 128.95988:839 129.9747:93980 140.97813:2074 142.91853:494 142.92708:679 142…	0	0	0	0.00134342	0.00126188	0.00133938	0	0	0	0.00357229	0.00336417	0.00356848	0	0	0	0	0	0	0
447	20.142	403.175	Unknown	[M-H]-		0.149	TRUE	null	null	null	null	null	null	999	FALSE	FALSE	FALSE	Unit NormalizedByInternalStandardPeakHeight by alignment ID=161	FALSE	FALSE	null	null	null	null	null	null	null	855.09	403.17465:11812 404.178:4717 405.18136:1338	61.9879:3655 79.95664:989 97.93032:506 99.92508:10710 100.92482:1577 100.93453:1602 101.92378:546 101.94056:611 102.95753:1124 103.9193:765 115.91972:440 122.89091:1894 124.89133:119 124.90785:120 125.87312:6312 127.86936:3424 130.96584:2293 134.98692:1078 141.8669:1868 146.96378:1558 158.84499:657 160.84076:18287 162.83781:16826 162.98091:1847 164.83504:4276 164.94731:2141 181.93829:136 197.8953…	0	0	0	0.00212211	0.00196917	0.00209507	0.00179941	0.00199346	0.0018381	0.00312952	0.00329729	0.00436334	0	0	0	0	0	0	0
448	19.894	403.175	Unknown	[M-H]-	ion correlated with 379	0.024	TRUE	null	null	null	null	null	null	999	FALSE	FALSE	FALSE	Unit NormalizedByInternalStandardPeakHeight by alignment ID=161	FALSE	FALSE	null	null	null	null	null	null	null	11072.5	403.17529:2171883 404.17864:980528 405.182:134674	96.95971:4214 98.9559:458 102.94932:495 102.95803:6 112.98511:1716 114.93378:3097 116.92765:76421 117.92795:7075 118.92912:2433 129.9756:2394 134.89409:8532 135.04437:1781 135.96896:1239 136.88606:2590 136.89413:2532 145.92479:2653 145.93451:2872 164.92589:3340 164.94629:3519 166.92252:865 174.9556:28247 175.03957:826 176.95581:4436 178.97586:7197 179.07208:834 181.91788:3098 183.91493:1322 187.0…	0	0	0	0	0	0	0	0	0	0	0	0	0	0	0	0	0	0	0
449	20.864	403.175	Unknown	[M-H]-		0.048	TRUE	null	null	null	null	null	null	999	FALSE	FALSE	FALSE	Unit NormalizedByInternalStandardPeakHeight by alignment ID=161	FALSE	FALSE	null	null	null	null	null	null	null	643.33	403.17599:7178 404.17934:2230 405.1827:396	61.98816:27509 79.95704:4292 96.95959:70037 97.93226:2073 98.95612:3075 99.92547:50927 100.92811:9033 101.92379:2660 101.94083:2633 103.92049:3688 112.985:586 115.92036:3516 119.94647:725 125.87344:22225 127.87169:13693 129.97502:2532 130.96538:9897 134.9875:4261 144.92299:544 146.96439:17897 158.84703:2028 160.84094:59944 160.96609:789 160.97484:841 162.83862:51294 162.9819:7704 164.8351:13514 1…	0	0	0	0	0	0	0	0	0	0	0	0	0	0	0	0	0	0	0
450	18.082	405.19	Unknown	[M-H]-	ion correlated with 541; ion correlated with 351; ion correlated with 824	0.052	TRUE	null	null	null	null	null	null	999	FALSE	FALSE	FALSE	Unit NormalizedByInternalStandardPeakHeight by alignment ID=161	FALSE	FALSE	null	null	null	null	null	null	null	1998.03	405.19061:7169 406.19396:2660 407.19732:2533	61.98801:9003 79.95656:3509 96.95916:88583 98.9551:4022 99.92475:16606 100.92464:1918 101.9392:1412 102.9525:1093 103.91821:3178 105.93459:2259 107.95053:2696 111.94567:4463 112.98451:8384 114.93296:5164 114.98746:2247 115.91972:1535 116.92734:124386 117.92776:11836 118.92823:4146 119.94672:3723 121.94238:1418 122.89411:1438 122.98759:1071 123.94422:1889 125.87225:3248 127.86914:2169 129.97414:73…	0	0	0	0	0	0	0	0	0	0	0	0	0	0	0	0	0	0	0
451	18.61	405.191	Unknown	[M-H]-	ion correlated with 533; ion correlated with 585; ion correlated with 511; ion correlated with 476; adduct linked to 511_[M+Cl]-; adduct linked to 533_[M+FA-H]-	0.024	TRUE	null	null	null	null	null	null	999	FALSE	FALSE	FALSE	Unit NormalizedByInternalStandardPeakHeight by alignment ID=161	FALSE	FALSE	null	null	null	null	null	null	null	10305.1	405.19116:1252837 406.19451:563737 407.19787:106311	61.98853:96529 88.98814:2486 96.95979:9126 99.92551:31795 115.92007:1987 116.92787:8572 133.92517:346 135.04477:5474 150.98352:450 155.86574:2226 161.8502:4366 161.92787:1968 164.92761:2551 165.93442:418 166.92392:1998 174.9554:1037 175.96407:4235 176.96205:6224 178.94875:482 179.03484:2725 180.90074:286 187.94006:685 191.94572:20525 192.94923:2314 193.81511:4462 193.94116:338 193.95407:302 194.0…	0	0	0	0	0	0	0	0	0	0	0	0	0	0	0	0	0	0	0
452	29.282	407.154	Unknown	[M-H]-		0.426	TRUE	null	null	null	null	null	null	999	FALSE	FALSE	FALSE	Unit NormalizedByInternalStandardPeakHeight by alignment ID=161	FALSE	FALSE	null	null	null	null	null	null	null	61.12	407.15421:25986 408.15756:72950 409.16092:20569	61.98792:9430 84.0084:1899 89.02373:589 96.9593:7453 97.93072:8543 98.93939:2750 99.92484:209153 100.92828:65528 101.92341:3977 101.93968:4030 102.94149:3772 102.95662:2830 104.95483:905 108.00562:8719 112.98449:64640 113.92527:653 113.98853:1117 115.91953:25135 119.9344:2294 119.94629:2275 121.02886:950 124.99796:7227 129.97466:59325 140.97981:1404 142.92563:1109 142.99669:437 144.92261:21939 14…	0	0	0	0.00466845	0.00435221	0.00474364	0	0	0	0.00314705	0.00377829	0.00408663	0	0	0	0.00110696	0.00251063	0	0
453	19.276	407.205	Unknown	[M-H]-	ion correlated with 396; ion correlated with 429; ion correlated with 375; ion correlated with 550	0.137	TRUE	null	null	null	null	null	null	999	FALSE	FALSE	FALSE	Unit NormalizedByInternalStandardPeakHeight by alignment ID=161	FALSE	FALSE	null	null	null	null	null	null	null	710.46	407.20609:11339 408.20944:4686 409.2128:2194	61.98784:3375 79.95663:57 99.92484:6599 100.92587:1135 101.92371:1288 101.94058:1226 103.9193:847 104.92653:676 112.9847:1584 114.98727:422 115.92038:910 118.92754:157 122.89433:653 125.87189:141 127.86956:2326 130.96547:2034 134.98607:171 146.9641:5061 158.84464:45 160.84064:5589 160.96642:995 160.98:852 162.83766:4674 162.98058:2409 164.83537:1932 164.92612:1198 164.95:634 166.83215:668 168.948…	0	0	0	0.00203705	0.00227885	0.00296056	0.00316629	0.0033051	0.00445948	0.0275859	0.0314345	0.0396273	0	0	0	0	0	0	0
454	19.715	407.207	Unknown	[M+FA-H]-	adduct linked to 367_[M-H]-	0.197	TRUE	null	null	null	null	null	null	999	FALSE	FALSE	FALSE	Unit NormalizedByInternalStandardPeakHeight by alignment ID=161	FALSE	FALSE	null	null	null	null	null	null	null	2191.82	407.20663:25471 408.20998:11830 409.21334:2305	61.98771:13555 79.95655:2005 97.93053:766 99.92458:24407 100.92699:3599 101.924:1196 101.9401:1320 103.91958:2702 114.98833:319 115.91949:2099 119.94548:475 121.02943:783 122.89252:4817 125.87189:16073 127.86952:9407 130.96466:6762 134.9866:2817 141.86659:4631 146.96417:11355 158.84596:1207 160.84064:37821 160.96933:643 160.98122:681 162.83769:34017 162.9817:4289 164.83498:8822 164.94838:507 166.…	0	0	0	0.00457603	0.00484554	0.00605654	0.00581338	0.0058566	0.00736024	0.125186	0.132095	0.177594	0	0	0	0	0	0	0
455	22.944	407.207	Unknown	[M-H]-		0.08	TRUE	null	null	null	null	null	null	999	FALSE	FALSE	FALSE	Unit NormalizedByInternalStandardPeakHeight by alignment ID=161	FALSE	FALSE	null	null	null	null	null	null	null	5207.26	407.20685:22117 408.2102:7303 409.21356:1179	61.98798:19548 79.95785:1367 97.92976:2918 99.92491:55020 100.92787:10801 101.92408:2481 101.9417:2540 103.91978:4363 115.91963:3022 119.94582:728 122.89323:7353 125.87275:23591 127.86946:14696 129.97464:2490 130.96605:8661 134.98692:3799 141.86691:5835 146.96442:21919 152.99701:20195 158.84677:1572 160.84099:51106 160.96759:1982 160.97896:2076 162.83794:44366 162.98172:7042 164.83534:12186 176.8…	0	0	0	0.0039734	0.00349687	0.00332011	0.00240822	0.00245428	0.00235744	0	0	0	0	0	0	0	0	0	0.00452433
456	19.03	407.207	Unknown	[M-H]-		0.129	TRUE	null	null	null	null	null	null	999	FALSE	FALSE	FALSE	Unit NormalizedByInternalStandardPeakHeight by alignment ID=161	FALSE	FALSE	null	null	null	null	null	null	null	663.07	407.20865:10242 408.212:4554 409.21536:786	90.99654:1023 99.9248:1560 112.98477:1570 114.93316:1218 116.9275:28404 117.92806:3172 118.92785:1381 118.94191:1608 121.02834:8 129.97455:2088 134.89339:2899 135.96942:380 136.89102:1098 136.9122:960 145.93002:2745 146.93835:2007 146.9639:8812 157.86285:2678 157.92932:271 157.97:80 159.85835:997 160.84071:1860 161.845:2028 162.83775:2103 162.91815:310 162.93579:535 163.83943:2590 163.85062:2611 …	0	0	0	0.00184009	0	0	0	0	0	0.0116263	0.0113422	0.0147361	0	0	0	0	0	0	0.00694064
457	18.178	408.041	Unknown	[M+K-2H]-	adduct linked to 427_[M+Na-2H]-	0.546	TRUE	null	null	null	null	null	null	999	FALSE	FALSE	FALSE	Unit NormalizedByInternalStandardPeakHeight by alignment ID=161	FALSE	FALSE	null	null	null	null	null	null	null	28.16	408.04044:15793 409.04379:6994 410.04715:2653	61.98816:8046 79.95592:1778 99.92463:8206 100.92384:1067 100.93384:1056 101.9392:652 103.91902:817 115.9196:633 122.89458:5360 124.9086:1322 125.8725:14399 127.8694:9287 130.96603:2093 134.9888:1702 141.86714:4803 158.84537:1771 160.84091:47032 161.02307:1297787 162.0266:117523 162.83795:44739 162.97656:2237 162.9866:2271 164.83514:11114 166.83142:1144 170.87177:5699 184.88013:484 187.85281:2575 …	0	0	0	0.00283718	0.00258626	0.00239625	0	0.00207373	0	0.0027528	0	0	0.00116023	0.00263562	0	0.00184976	0.00196397	0	0.00208629
458	24.9	409.235	Unknown	[M-H]-		0.92	TRUE	null	null	null	null	null	null	999	FALSE	FALSE	FALSE	Unit NormalizedByInternalStandardPeakHeight by alignment ID=161	FALSE	FALSE	null	null	null	null	null	null	null	84.76	409.23526:36621 410.23861:8580 411.24197:1985	116.92708:11938 117.92774:1353 132.92198:1606 157.86102:1977 158.97716:1744 159.85847:1292 164.92621:1332 174.95451:11647 176.96082:1404 178.97643:2167 191.94374:2064 195.80925:6083 197.80621:7305 199.8035:3285 205.8383:5367 206.97113:4274 207.83549:4948 207.92911:1556 209.83257:1486 215.86821:1095 226.9086:1905 226.92236:1996 235.92467:6702 252.9146:1472 295.13336:1013 297.18533:89 303.19577:152…	0	0	0	0.0065791	0.00626801	0.00747474	0.006553	0.00815985	0.00644429	0.00201043	0.00193493	0.00232559	0	0.0023404	0.00182381	0.0156407	0.0194547	0.0225614	0.00404978
459	21.164	410.217	Unknown	[M-H]-	ion correlated with 602; ion correlated with 608; ion correlated with 406	0.088	TRUE	null	null	null	null	null	null	999	FALSE	FALSE	FALSE	Unit NormalizedByInternalStandardPeakHeight by alignment ID=161	FALSE	FALSE	null	null	null	null	null	null	null	799.69	410.21747:123516 411.22082:77026 412.22418:12001	96.95908:17819 98.95537:105 111.94528:1330 112.98427:524 118.00597:43 118.01621:50 118.92715:120 122.89207:350 123.94709:145 125.87224:2656 127.86943:728 131.91492:321 132.86652:1153 133.92326:338 134.86388:1402 134.89339:1764 136.8912:384 146.92792:290 146.93787:424 153.86716:568 155.86469:168 157.91743:588 158.97757:327 160.84126:6036 162.83768:3690 162.93672:139 164.83478:2813 164.92619:1234 1…	0	0	0	0	0	0	0	0	0	0.0174314	0.0153063	0.0180932	0	0	0	0	0	0	0
460	20.352	410.218	Unknown	[M-H]-		0.205	TRUE	null	null	null	null	null	null	999	FALSE	FALSE	FALSE	Unit NormalizedByInternalStandardPeakHeight by alignment ID=161	FALSE	FALSE	null	null	null	null	null	null	null	518.66	410.21774:11811 411.22109:9502 412.22445:2486	96.95911:35559 98.95547:46 107.94697:317 107.95379:323 111.94636:1616 114.93296:1718 116.9273:54610 117.92746:5249 118.01704:464 118.92728:1060 123.94509:139 125.92782:384 131.91475:2497 132.86656:1465 132.92194:6229 133.92023:538 133.92921:520 134.864:1790 134.89328:6809 135.89575:485 135.96939:1394 136.89082:2476 136.9099:2003 141.92181:1265 145.93008:1862 146.93529:105 151.94153:307 153.86757:…	0	0	0	0.00212182	0.00275858	0.00348486	0.0043427	0.00694114	0.00540179	0.0137946	0.0171139	0.0203516	0	0	0	0	0	0	0
461	29.211	411.09	Unknown	[M-H]-	ion correlated with 900; ion correlated with 1035	0.108	TRUE	null	null	null	null	null	null	999	FALSE	FALSE	FALSE	Unit NormalizedByInternalStandardPeakHeight by alignment ID=161	FALSE	FALSE	null	null	null	null	null	null	null	2385.63	411.09009:65202 412.09344:58346 413.0968:15681	61.98803:15620 83.93205:1642 89.02419:649 97.9303:8136 98.93656:1607 99.92478:195930 100.92852:80079 101.92265:4178 101.93963:4238 101.9799:4331 102.94014:6999 102.95538:4723 108.0062:11941 112.98448:80238 113.92548:838 113.98806:1549 115.9194:26950 119.93139:5616 119.94623:5564 124.9952:14811 125.92761:1099 126.90532:753 128.95988:839 129.9747:93979 140.97813:2074 142.91853:494 142.92708:679 142…	0	0	0	0.0117137	0.00950578	0.0084095	0.00674473	0.00666456	0.00566013	0	0	0	0	0	0	0	0	0	0
462	23.32	411.194	Unknown	[M+Cl]-	ion correlated with 236; ion correlated with 304; ion correlated with 126; ion correlated with 518; ion correlated with 507; ion correlated with 392; ion correlated with 173; ion correlated with 114; ion correlated with 992; adduct linked to 992_[2M-H]-	0.12	TRUE	null	null	null	null	null	null	999	FALSE	FALSE	FALSE	Unit NormalizedByInternalStandardPeakHeight by alignment ID=161	FALSE	FALSE	null	null	null	null	null	null	null	693.78	411.19455:6538 412.1979:2626 413.20126:4228	61.98788:13264 79.95696:1188 97.93154:902 99.92454:20572 100.9265:3242 101.92436:1199 101.94082:1254 103.91908:1571 104.92347:759 115.9194:822 119.94626:207 122.89445:2664 125.87167:9673 127.8698:5850 129.97453:125 130.96613:3877 134.98767:1401 141.86536:2625 146.96396:3923 152.99365:53289 158.84546:931 160.84052:20683 160.96329:591 160.97343:594 162.83765:18786 162.98087:3056 164.83582:5143 164.…	0	0	0	0.0011745	0.00119234	0.0015639	0.00131914	0	0	0.0425469	0.0652824	0.0809922	0	0	0	0	0	0	0
463	20.662	413.156	Unknown	[M-H]-	ion correlated with 312; ion correlated with 346; ion correlated with 991; ion correlated with 390; ion correlated with 480; ion correlated with 146; ion correlated with 517; ion correlated with 506; ion correlated with 296; ion correlated with 92	0.028	TRUE	null	null	null	null	null	null	999	FALSE	FALSE	FALSE	Unit NormalizedByInternalStandardPeakHeight by alignment ID=161	FALSE	FALSE	null	null	null	null	null	null	null	1617.51	413.15277:6073 414.15612:2909 415.15948:5243	61.98812:18618 79.9574:1797 97.93166:1600 99.9251:38442 100.92572:5785 100.93612:5794 101.9417:1144 103.91939:1195 112.98432:1490 115.91955:2317 119.94614:2282 125.87266:7515 129.97588:4000 130.96637:6216 134.89352:1410 136.90997:561 146.96423:19014 160.84142:19300 162.8382:16265 162.98299:2703 164.82703:4526 164.83615:4504 171.10201:75669 181.94067:494 219.84563:2198 231.17577:3785 235.17145:195…	0	0	0	0	0	0	0	0	0	0	0	0	0	0	0	0.00100371	0	0	0
464	19.659	413.158	Unknown	[M-H]-	ion correlated with 314	0.032	TRUE	null	null	null	null	null	null	999	FALSE	FALSE	FALSE	Unit NormalizedByInternalStandardPeakHeight by alignment ID=161	FALSE	FALSE	null	null	null	null	null	null	null	1762.65	413.15872:5634 414.16207:2439 415.16543:1209	61.98783:14371 79.95693:1239 97.93083:592 99.92474:19338 100.92571:3667 100.93449:3692 101.92316:1356 101.94118:1307 103.91919:1680 104.92725:563 112.98473:6418 114.9867:384 115.91956:843 119.94601:906 122.89419:2363 125.87254:10457 127.86978:5883 129.97406:4466 130.96452:4367 134.98639:1992 135.9026:794 141.86981:3249 146.96426:11827 158.84674:1540 160.84061:29466 160.96657:599 160.97917:531 162…	0	0	0	0.0010121	0	0	0	0	0	0	0	0	0	0	0	0	0	0	0
465	29.289	414.15	Unknown	[M-H]-	ion correlated with 409	0.426	TRUE	null	null	null	null	null	null	999	FALSE	FALSE	FALSE	Unit NormalizedByInternalStandardPeakHeight by alignment ID=161	FALSE	FALSE	null	null	null	null	null	null	null	590.49	414.1503:26420 415.15365:23619 416.15701:7162	61.98817:4277 83.9306:706 84.00804:1489 89.02388:477 97.93058:7919 98.93823:1289 99.92487:190783 100.92843:52202 101.92275:6837 101.93959:6806 101.98178:1855 102.94096:2120 102.95602:1334 104.95384:396 108.00613:4944 112.9846:46041 113.92502:737 113.98886:615 114.933:1876 115.91959:27657 116.92748:82078 117.9277:8942 118.92734:2264 119.9332:1082 119.9472:1151 121.02866:631 124.99599:2731 129.9748…	0	0	0	0.00474647	0.00542617	0.00484402	0.0054492	0.00535953	0.00509483	0.0157317	0.0191981	0.021975	0	0	0	0	0	0	0
466	22.841	414.153	Unknown	[M-H]-	ion correlated with 916; ion correlated with 193; ion correlated with 436; ion correlated with 253; ion correlated with 955; ion correlated with 986	0.056	TRUE	null	null	null	null	null	null	999	FALSE	FALSE	FALSE	Unit NormalizedByInternalStandardPeakHeight by alignment ID=161	FALSE	FALSE	null	null	null	null	null	null	null	1573.37	414.15402:11960 415.15737:4660 416.16073:1584	61.98816:8008 78.95852:1901 79.95651:964 97.93093:879 99.92475:36823 100.92479:5252 100.93288:5290 101.92078:3999 101.94109:2665 103.9188:1526 114.98732:147 115.92006:3728 119.94552:1190 123.90126:612 125.92775:673 129.97507:2370 130.96556:2836 134.89346:1811 134.98589:1061 136.91075:2636 144.92191:632 146.96422:15055 152.99559:62442 160.97144:229 162.98283:2808 164.9481:254 219.84409:4 225.92508…	0	0	0	0.00214868	0.00213209	0.00216748	0.00177055	0.00233104	0	0.0445932	0.045943	0.0531883	0	0	0	0	0	0	0
467	20.746	414.153	Unknown	[M-H]-	ion correlated with 917; ion correlated with 937; ion correlated with 956; ion correlated with 250; ion correlated with 435	0.241	TRUE	null	null	null	null	null	null	999	FALSE	FALSE	FALSE	Unit NormalizedByInternalStandardPeakHeight by alignment ID=161	FALSE	FALSE	null	null	null	null	null	null	null	1237.43	414.15173:60741 415.15508:23505 416.15844:4918	61.98775:24403 79.95586:2941 96.95877:51214 97.92979:2167 98.95518:2221 99.9245:52436 100.92712:8264 101.92281:2835 101.94012:2745 103.91979:3159 104.92506:1222 112.98367:15148 115.91925:3307 119.94731:2431 121.94286:894 123.90249:1104 129.97391:10899 130.9657:8988 134.98738:3433 144.92165:1711 146.96375:35879 160.84033:20543 160.96425:866 160.97478:912 162.83844:18398 162.98033:6600 164.83513:48…	0	0	0	0.0109123	0.0108092	0.0110811	0.00971945	0.0124779	0.00851673	0.0785257	0.0795462	0.0946599	0	0	0	0	0	0	0
468	20.562	415.143	Unknown	[M-H]-	ion correlated with 189	0.173	TRUE	null	null	null	null	null	null	999	FALSE	FALSE	FALSE	Unit NormalizedByInternalStandardPeakHeight by alignment ID=161	FALSE	FALSE	null	null	null	null	null	null	null	632.42	415.14316:16366 416.14651:1098 417.14987:1029	114.93233:7502 116.92716:173573 117.92767:17269 118.92667:4987 125.92833:1230 134.89386:10319 135.89792:836 135.96992:4563 136.89024:4820 145.92986:9973 146.91884:1793 146.93034:1694 146.93799:1716 153.86757:4514 157.86322:17240 158.96689:10132 158.97881:10154 161.84755:6624 162.91728:1407 162.93607:832 162.94498:611 163.84192:4555 163.9209:1268 163.95059:3105 164.92615:4232 164.93758:3929 165.84…	0	0	0	0.00294019	0.00251943	0.00328453	0.0031728	0	0	0	0	0	0	0.00233957	0.0019807	0	0	0	0.00444213
469	22.09	415.143	Unknown	[M-H]-	ion correlated with 158; ion correlated with 438	0.149	TRUE	null	null	null	null	null	null	999	FALSE	FALSE	FALSE	Unit NormalizedByInternalStandardPeakHeight by alignment ID=161	FALSE	FALSE	null	null	null	null	null	null	null	581.11	415.14645:7955 416.1498:6136 417.15316:2169	61.9879:1251 79.9571:2920 99.925:2862 112.98547:4340 116.92749:250465 117.92767:24164 125.92793:1002 129.97423:1466 134.89433:2191 135.89372:546 135.90294:692 136.89165:6674 144.92223:1119 146.96445:3806 153.86751:6250 160.84108:1919 162.83815:1819 163.84282:7780 163.95235:3260 174.95499:115459 175.9537:7460 175.96866:7721 179.07027:388 179.83943:3051 180.97147:2330 181.91405:4303 183.91251:2195 …	0	0	0	0.00142911	0.00132932	0.00153713	0.00143643	0.00157649	0	0	0	0	0	0	0	0	0	0	0
470	23.845	415.152	Unknown	[M-H]-	adduct linked to 572_[M+FA-H]-	0.229	TRUE	null	null	null	null	null	null	999	FALSE	FALSE	FALSE	Unit NormalizedByInternalStandardPeakHeight by alignment ID=161	FALSE	FALSE	null	null	null	null	null	null	null	303.52	415.15268:17577 416.15603:265198 417.15939:53020	79.95669:1351 96.9589:19710 111.94654:1023 125.8712:224 226.91441:3037 241.12311:4998 242.12624:874 272.17236:76 287.16531:264 288.13412:140 288.20544:22 297.18512:35221 298.18729:6919 303.19489:175 304.19955:634 329.21115:49240 330.21484:10150 332.19351:2392 389.14893:839 390.15268:91 399.17731:6263 400.18173:585 401.18594:132 415.15268:111	0	0	0	0.00315772	0.00279678	0.00238978	0.00219535	0.00257414	0.00256318	0.00387731	0.00296802	0.00357738	0	0	0	0	0	0	0
471	29.415	415.321	Unknown	[M-H]-		0.161	TRUE	null	null	null	null	null	null	999	FALSE	FALSE	FALSE	Unit NormalizedByInternalStandardPeakHeight by alignment ID=161	FALSE	FALSE	null	null	null	null	null	null	null	1768.52	415.32111:296901 416.32446:98641 417.32782:13621	96.95998:12048 250.14415:782 284.22516:508 299.26096:3026 353.14816:6291 353.19501:2138 354.30444:12743 356.97681:1542 369.28534:8406 369.30396:7320 370.30771:1425 391.28192:1760	0	0	0	0	0	0	0	0	0	0	0	0	0	0	0	0	0	0.0676839	0
472	24.878	416.168	Unknown	[M-H]-	ion correlated with 440	0.129	TRUE	null	null	null	null	null	null	999	FALSE	FALSE	FALSE	Unit NormalizedByInternalStandardPeakHeight by alignment ID=161	FALSE	FALSE	null	null	null	null	null	null	null	684.28	416.17285:5316 417.1762:1811 418.17956:417	61.98802:1286 97.93022:509 99.92452:5853 100.92642:990 100.93542:966 103.91904:266 104.92702:378 115.91894:228 116.92719:4169 117.92757:501 122.89174:790 125.87231:3007 127.86896:2023 129.97438:73 130.96571:463 132.92151:86 134.98659:33 146.9639:2137 157.86192:307 158.84627:157 160.84062:1813 160.96968:58 162.83774:3682 162.98038:483 164.92548:1415 176.83673:483 178.97618:15 195.80922:1457 197.80…	0	0	0	0.000955098	0	0	0	0	0	0.00635472	0.0060457	0.00646496	0	0	0	0	0	0	0
473	24.499	416.168	Unknown	[M-H]-	ion correlated with 609; ion correlated with 962; ion correlated with 618; ion correlated with 439; ion correlated with 39	0.124	TRUE	null	null	null	null	null	null	999	FALSE	FALSE	FALSE	Unit NormalizedByInternalStandardPeakHeight by alignment ID=161	FALSE	FALSE	null	null	null	null	null	null	null	648.84	416.16797:7507 417.17132:2052 418.17468:717	61.98791:863 79.9564:126 96.95895:7766 99.92458:1026 101.92493:1253 101.94061:1244 103.91925:969 105.93528:30 115.91907:317 119.94576:501 123.89997:377 127.86958:10 129.97449:887 130.96497:575 132.92172:531 134.99052:410 136.91023:2031 141.86618:41 146.96385:5366 147.93488:818 158.84641:301 160.84076:2455 160.96422:322 160.97679:414 162.83786:2238 162.98187:790 164.8344:985 174.95442:2204 176.836…	0	0	0	0.0013486	0.00114682	0	0	0	0	0	0	0	0	0	0	0	0	0	0
474	23.843	416.169	Unknown	[M+Na-2H]-	adduct linked to 496_[M+K-2H]-	0.345	TRUE	null	null	null	null	null	null	999	FALSE	FALSE	FALSE	Unit NormalizedByInternalStandardPeakHeight by alignment ID=161	FALSE	FALSE	null	null	null	null	null	null	null	4069.91	416.16736:182313 417.17071:53020 418.17407:8896	79.95669:2189 96.9589:24774 111.94654:1436 164.92596:20 189.87154:992 226.91441:3582 241.12311:5182 242.12624:891 272.17236:36 273.11307:51 287.16531:424 288.13412:398 288.20544:93 297.18512:41112 298.18729:8286 304.19955:869 314.16943:201 315.1554:937 329.21115:49240 330.21484:10150 332.19351:3488 389.14893:439 399.17731:2590 416.16736:2884	0	0	0	0.0327533	0.0327915	0.0329439	0.0299233	0.0349193	0.0278715	0.0503815	0.0485921	0.0559653	0	0	0	0	0	0	0
475	21.708	416.169	Unknown	[M-H]-	ion correlated with 129; ion correlated with 963; ion correlated with 77; ion correlated with 951; ion correlated with 928; ion correlated with 994; ion correlated with 571	0.112	TRUE	null	null	null	null	null	null	999	FALSE	FALSE	FALSE	Unit NormalizedByInternalStandardPeakHeight by alignment ID=161	FALSE	FALSE	null	null	null	null	null	null	null	681.42	416.16638:12452 417.16973:5208 418.17309:3185	79.95622:485 96.95901:4648 97.93015:171 103.9192:17 111.94607:288 123.89935:628 187.87898:19 201.05472:2179 201.09193:1530 226.91537:462 255.13785:1159 267.10245:1210 269.15555:2627 270.16107:4094 271.16602:1000 282.12485:1208 283.13251:6503 284.13467:1353 285.18457:129188 286.18805:24543 287.19617:6788 289.20416:553 289.21689:565 290.21976:115 298.15582:53740 299.1608:12223 300.15646:2343 300.17…	0	0	0	0.00223698	0.00184577	0.00176943	0.00125939	0	0	0.0314866	0.028101	0.0322807	0	0	0	0	0	0	0
476	18.625	417.155	Unknown	[M-H]-	ion correlated with 533; ion correlated with 585; ion correlated with 451; ion correlated with 511	0.028	TRUE	null	null	null	null	null	null	999	FALSE	FALSE	FALSE	Unit NormalizedByInternalStandardPeakHeight by alignment ID=161	FALSE	FALSE	null	null	null	null	null	null	null	2694.72	417.15527:6253 418.15862:2495 419.16198:1203	61.98794:23083 79.95641:1948 97.93064:690 99.92454:20763 100.92706:3317 101.92529:1599 101.94024:1688 103.91933:3471 105.9345:835 114.98846:1122 115.91949:1712 116.92717:3098 122.89354:4858 125.87215:16643 127.86977:8644 129.97406:1647 130.96562:6231 134.98573:3963 141.86736:5102 146.96429:18244 158.84666:2003 160.84058:52800 160.97177:1207 162.83768:52212 162.98183:7138 164.83482:13230 166.83226…	0	0	0	0.00112342	0	0	0	0	0	0	0	0	0	0	0	0	0	0	0
477	18.197	417.321	Unknown	[M-H]-		0.301	TRUE	null	null	null	null	null	null	999	FALSE	FALSE	FALSE	Unit NormalizedByInternalStandardPeakHeight by alignment ID=161	FALSE	FALSE	null	null	null	null	null	null	null	320.36	417.32095:8842 418.3243:3752 419.32766:717	61.98804:9082 79.95728:2001 99.92458:8835 100.92737:1155 101.94089:682 103.91982:902 104.92535:533 115.91949:666 122.89269:5642 125.87129:15403 127.8694:9836 130.96625:2557 134.98669:1862 141.86754:5121 143.88272:2144 158.84555:1804 160.84059:48722 161.02274:1284361 162.0204:116252 162.02782:116218 162.83765:46097 162.97955:2427 164.83499:11467 164.95029:883 166.83028:1187 168.88931:691 170.87021…	0	0	0	0.00158856	0.00149017	0.00146322	0.00119294	0.0015816	0	0.00110361	0.00164624	0.00381067	0	0	0	0	0	0	0
478	18.177	421.078	Unknown	[M-H]-	adduct linked to 515_[M+Na-2H]-	0.803	TRUE	null	null	null	null	null	null	999	FALSE	FALSE	FALSE	Unit NormalizedByInternalStandardPeakHeight by alignment ID=161	FALSE	FALSE	null	null	null	null	null	null	null	30.25	421.08194:9600 422.08529:5422 423.08865:3922	61.98816:7938 79.95592:1776 99.92463:8102 100.92384:1049 100.93384:1039 101.9392:637 103.91902:809 115.9196:624 122.89458:5322 124.9086:1316 125.8725:14322 127.8694:9262 130.96603:2082 134.9888:1680 141.86714:4789 158.84537:1758 160.84091:46792 161.02307:1297761 162.0266:117524 162.83795:44461 162.97656:2177 162.9866:2210 164.83514:11065 166.83142:1151 170.87177:5689 184.88013:474 187.85281:2584 …	0	0	0	0.00172464	0.00166128	0.00177452	0.00173086	0.00179016	0.00150931	0	0	0	0.00132895	0.00190835	0.00177959	0.00125872	0.00126738	0	0.00184877
479	19.268	421.186	Unknown	[M+FA-H]-	ion correlated with 415; ion correlated with 389; adduct linked to 389_[M-H]-	0.024	TRUE	null	null	null	null	null	null	999	FALSE	FALSE	FALSE	Unit NormalizedByInternalStandardPeakHeight by alignment ID=161	FALSE	FALSE	null	null	null	null	null	null	null	29.6	421.18588:671716 422.18923:293516 423.19259:60288	61.98806:47784 79.95684:3150 99.92535:25095 100.9262:4163 100.93609:4226 102.95612:3791 112.9848:8595 125.87186:10235 127.8706:6050 130.96683:7427 134.98528:1460 135.0459:3602 137.02309:2082 139.07549:8624 146.96429:9787 149.06114:1714 158.84509:2128 160.84117:62222 161.02475:1669 162.8382:57492 162.97667:2458 162.98572:2510 164.83591:14789 164.95055:1482 165.05513:6787 166.06047:1555 175.03891:1…	0	0	0	0	0	0	0	0	0	0	0	0	0	0	0	0	0	0	0
480	20.673	421.187	Unknown	[M-H]-	ion correlated with 312; ion correlated with 346; ion correlated with 991; ion correlated with 390; ion correlated with 146; ion correlated with 517; ion correlated with 506; ion correlated with 296; ion correlated with 92	0.072	TRUE	null	null	null	null	null	null	999	FALSE	FALSE	FALSE	Unit NormalizedByInternalStandardPeakHeight by alignment ID=161	FALSE	FALSE	null	null	null	null	null	null	null	54.34	421.18668:28511 422.19003:14353 423.19339:7475	61.98809:6751 79.95673:1546 97.93072:1488 99.92477:27545 100.92701:4455 101.94086:1284 103.9185:1728 115.91885:1538 122.89223:3280 125.87114:11403 125.87774:11446 127.87:6441 130.96529:5047 134.98529:1750 146.96407:7316 158.84659:1299 160.84073:27509 160.96138:857 160.97311:904 162.83813:25108 162.98177:3503 164.83499:6173 176.83585:902 197.90144:352 209.04443:502 219.84576:1162 227.14439:1545 23…	0	0	0	0.00512212	0.00456211	0.00438933	0.00347473	0.00440189	0.00315643	0	0	0	0	0	0	0	0	0	0
481	21.25	421.222	Unknown	[M-H]-		0.145	TRUE	null	null	null	null	null	null	999	FALSE	FALSE	FALSE	Unit NormalizedByInternalStandardPeakHeight by alignment ID=161	FALSE	FALSE	null	null	null	null	null	null	null	32.18	421.22372:8008 422.22707:3710 423.23043:854	61.98781:30198 99.92471:62624 102.95446:5617 114.93278:1327 115.91936:4396 118.92812:49 123.94588:348 127.86941:17334 132.92184:4094 134.86522:159 134.98917:4388 135.94446:189 135.96997:1355 136.91031:1191 152.99373:96384 161.91069:1561 161.92683:1408 163.92807:866 164.94879:3271 166.83145:1296 174.95464:2061 178.97662:10131 179.07037:2896 180.07515:207 183.01044:790 187.94032:1034 190.92641:1723…	0	0	0	0.00143868	0.00157408	0.00201028	0.00196571	0.00255733	0.00256902	0.0224649	0.0234904	0.0301972	0	0	0	0	0	0	0
482	25.178	421.225	Unknown	[M-H]-		0.193	TRUE	null	null	null	null	null	null	999	FALSE	FALSE	FALSE	Unit NormalizedByInternalStandardPeakHeight by alignment ID=161	FALSE	FALSE	null	null	null	null	null	null	null	1625.43	421.22632:27412 422.22967:5457 423.23303:1610	61.98788:38041 72.9929:1098 75.00261:1653 76.98215:2026 78.95846:1389 79.95687:6408 80.96407:4931 83.93086:1184 86.97537:4384 87.92429:6777 88.93163:4407 89.02387:1142 90.99707:3281 92.92033:1092 96.95918:31122 97.93086:5964 98.95507:1354 99.92455:132187 100.92786:20893 101.92345:4738 101.93971:6443 102.93167:1201 102.94924:6246 102.96968:2425 103.91933:11688 104.92698:3545 104.9548:1003 109.9327…	0	0	0	0.00492472	0.00476163	0.00397074	0.00314888	0.00321322	0.00237128	0	0	0	0	0	0	0	0	0	0
483	27.554	423.251	Unknown	[M-H]-		0.45	TRUE	null	null	null	null	null	null	999	FALSE	FALSE	FALSE	Unit NormalizedByInternalStandardPeakHeight by alignment ID=161	FALSE	FALSE	null	null	null	null	null	null	null	48.16	423.25128:29374 424.25463:5827 425.25799:1049	61.98788:10063 79.9566:2941 89.02374:1073 96.95898:72888 97.92979:2308 98.95464:3681 99.92467:51456 100.92594:6574 100.93456:2279 101.92437:1807 101.94036:4311 102.95512:1197 103.91958:5898 105.93501:2855 107.95257:2747 111.94524:3300 112.98408:11633 114.93233:14163 114.98795:1922 115.91896:5037 116.92727:378206 117.92765:36863 118.0062:1600 118.01566:1233 118.92772:12514 119.91109:1306 119.94615…	0	0	0	0.0052771	0.00382681	0.00506683	0.00480737	0.00670821	0.00577993	0	0	0	0.00380206	0.00554286	0.00563801	0	0	0	0.00292921
484	16.991	424.08	Unknown	[M-2H]2-	ion correlated with 1018	0.169	TRUE	null	null	null	null	null	null	999	FALSE	FALSE	FALSE	Unit NormalizedByInternalStandardPeakHeight by alignment ID=161	FALSE	FALSE	null	null	null	null	null	null	null	59.75	424.07944:11823 425.08279:2874 426.08615:120	96.95918:16316 111.94612:1132 116.92722:2724 135.0442:271 136.88954:1225 146.96396:169 148.94746:1080 157.86195:1672 158.97679:1724 159.85916:1221 164.92711:2739 168.94916:655 174.95474:13336 176.83722:50 176.96127:1702 178.9765:2705 184.92047:869 187.87309:1166 191.94464:4101 195.80949:14528 197.80649:17776 199.80367:8553 201.80093:1363 205.83859:5053 206.97124:3925 207.83557:4865 207.9285:1533 …	0	0	0	0.00212405	0.00186805	0.00217124	0.00187265	0.00224131	0.00213534	0	0	0	0	0	0	0.0330394	0.0326927	0.0397661	0
485	18.742	426.228	Unknown	[M-H]-		0.096	TRUE	null	null	null	null	null	null	999	FALSE	FALSE	FALSE	Unit NormalizedByInternalStandardPeakHeight by alignment ID=161	FALSE	FALSE	null	null	null	null	null	null	null	8159.8	426.22757:44142 427.23092:21406 428.23428:3627	61.98781:15108 79.95699:2681 97.93039:638 99.92459:14239 100.92619:3153 101.94225:1177 103.91962:2597 114.98654:569 115.91987:665 122.89278:4967 125.87214:17163 127.8691:10155 130.96614:6516 134.98907:2884 141.86734:6718 146.96407:3715 158.84581:1450 160.84055:43244 162.83786:39794 162.98122:4624 164.83493:11597 166.83121:795 176.83569:2229 178.83311:1821 184.8772:606 197.88766:1672 197.90271:170…	0	0	0	0.00793031	0.00759214	0.00774959	0.00669155	0.00778024	0.00651056	0	0	0	0	0	0	0	0	0	0
486	18.177	427.042	Unknown	[M+Cl]-	adduct linked to 504_[M+FA-H]-	0.831	TRUE	null	null	null	null	null	null	999	FALSE	FALSE	FALSE	Unit NormalizedByInternalStandardPeakHeight by alignment ID=161	FALSE	FALSE	null	null	null	null	null	null	null	90.42	427.0415:19169 428.04485:8515 429.04821:6339	61.98816:7938 79.95592:1776 99.92463:8102 100.92384:1049 100.93384:1039 101.9392:637 103.91902:809 115.9196:624 122.89458:5322 124.9086:1316 125.8725:14322 127.8694:9262 130.96603:2082 134.9888:1680 141.86714:4789 158.84537:1758 160.84091:46792 161.02307:1297761 162.0266:117524 162.83795:44461 162.97656:2177 162.9866:2210 164.83514:11065 166.83142:1151 170.87177:5689 184.88013:474 187.85281:2584 …	0	0	0	0.00344373	0.00266304	0.00465945	0.00450706	0	0.00444186	0.0031259	0.00379489	0.00482887	0.00327746	0.00438399	0.0046236	0.00367596	0.00269343	0.00289574	0.0049262
487	19.087	427.152	Unknown	[M-H]-	ion correlated with 542; ion correlated with 426	0.02	TRUE	null	null	null	null	null	null	999	FALSE	FALSE	FALSE	Unit NormalizedByInternalStandardPeakHeight by alignment ID=161	FALSE	FALSE	null	null	null	null	null	null	null	32.71	427.15234:279900 428.15569:120715 429.15905:195701	88.98738:100 96.95948:11453 112.98508:1401 116.92772:3442 151.03754:1100 151.07674:729 157.86191:1139 158.97745:1258 164.92674:1303 169.08696:40572 174.95517:10640 178.97745:1596 180.06908:259 180.07957:150 187.03923:1615 191.07161:1427 191.94525:3281 194.05945:2563 195.81017:8519 197.80696:10497 199.80396:4342 201.0551:1037 203.07138:1604 205.83951:3752 206.97191:2844 207.83676:3608 209.06734:30…	0	0	0	0	0	0	0	0	0	0	0	0	0	0	0	0	0	0	0
488	20.746	429.1	Unknown	[M-H]-	ion correlated with 22; ion correlated with 29; ion correlated with 565; ion correlated with 601; ion correlated with 467	0.169	TRUE	null	null	null	null	null	null	999	FALSE	FALSE	FALSE	Unit NormalizedByInternalStandardPeakHeight by alignment ID=161	FALSE	FALSE	null	null	null	null	null	null	null	151.58	429.099:12476 430.10235:6097 431.10571:7058	61.98775:24403 79.95586:2941 96.95877:51214 97.92979:2167 98.95518:2221 99.9245:52436 100.92712:8264 101.92281:2835 101.94012:2745 103.91979:3159 104.92506:1222 112.98367:15148 115.91925:3307 119.94731:2431 121.94286:894 123.90249:1104 129.97391:10899 130.9657:8988 134.98738:3433 144.92165:1711 146.96375:35879 160.84033:20543 160.96425:866 160.97478:912 162.83844:18398 162.98033:6600 164.83513:48…	0	0	0	0.00224128	0.00216525	0.00211634	0.0018377	0.00159943	0.00276338	0.010727	0.0103683	0.0122125	0	0	0	0	0	0	0
489	24.343	429.206	Unknown	[M-H]-		0.092	TRUE	null	null	null	null	null	null	999	FALSE	FALSE	FALSE	Unit NormalizedByInternalStandardPeakHeight by alignment ID=161	FALSE	FALSE	null	null	null	null	null	null	null	5187.27	429.20639:82858 430.20974:35753 431.2131:8806	79.95647:743 96.959:12354 122.89366:53 124.90942:75 125.87283:510 127.86958:559 141.86852:744 164.9474:643 179.10796:508 217.88683:678 226.90538:1673 226.91916:1571 317.21085:38 318.21423:1555 319.21887:371 320.22583:103 385.20062:353 429.20639:48806	0	0	0	0.0148857	0.0144688	0.0153937	0.0124365	0.0127879	0.0115481	0	0	0	0	0	0	0	0	0	0
490	24.039	429.207	Unknown	[M-H]-		0.096	TRUE	null	null	null	null	null	null	999	FALSE	FALSE	FALSE	Unit NormalizedByInternalStandardPeakHeight by alignment ID=161	FALSE	FALSE	null	null	null	null	null	null	null	384.84	429.20764:7963 430.21099:3152 431.21435:1430	61.98783:4461 79.95666:1126 87.92477:1013 96.95896:9974 98.95618:215 99.92467:10977 100.92804:2494 102.93316:1102 102.94859:1100 118.99162:2363 122.89295:1774 125.87197:6326 127.86917:3898 130.96466:1999 141.86751:1538 152.99446:985 160.84045:10396 161.02296:1287 162.83763:8492 162.98145:1205 164.83516:2638 180.89948:213 180.91359:316 219.84399:539 226.90662:394 299.20233:8555 325.18301:4576 329.…	0	0	0	0.00143065	0.00147471	0.00162601	0.00152001	0.00191572	0.00178752	0	0	0	0	0	0	0	0	0	0
491	19.329	430.258	Unknown	[M-H]-		0.096	TRUE	null	null	null	null	null	null	999	FALSE	FALSE	FALSE	Unit NormalizedByInternalStandardPeakHeight by alignment ID=161	FALSE	FALSE	null	null	null	null	null	null	null	489.23	430.26016:8852 431.26351:3557 432.26687:878	96.95979:15488 98.95651:509 116.92774:10243 117.92854:421 135.97252:299 157.8638:1996 158.97952:2610 161.84337:11 164.9263:1139 164.93701:1001 164.95084:126 174.95497:21277 175.96477:1417 176.96326:1641 178.97835:1074 178.99207:1105 179.05801:1470 181.91698:419 191.94502:5597 192.95563:273 193.1606:1445 194.08127:41297 195.08476:4032 195.81029:31445 197.80704:40352 199.80464:16902 201.79907:2384 …	0	0	0	0	0	0	0	0	0	0	0	0	0	0	0	0	0	0	0
492	29.186	431.116	Unknown	[M-H]-		0.096	TRUE	null	null	null	null	null	null	999	FALSE	FALSE	FALSE	Unit NormalizedByInternalStandardPeakHeight by alignment ID=161	FALSE	FALSE	null	null	null	null	null	null	null	703.68	431.11484:33648 432.11819:17559 433.12155:5520	61.98812:13411 97.9304:10368 98.93873:2355 99.92484:253477 100.92786:79775 101.92348:7617 101.94:7606 102.9304:377 102.94184:4013 102.9559:1990 108.00613:6985 109.93489:1586 112.9845:41126 113.92482:1332 115.91949:33690 119.93353:2963 121.02939:654 124.997:10047 129.9744:47191 139.94316:122 140.97894:912 142.92488:4437 144.92207:110278 146.96465:36201 147.03079:771 151.99644:4112 154.99599:1318 1…	0	0	0	0	0	0	0	0	0	0.00474871	0.00360656	0.00306359	0	0	0	0	0	0	0
493	27.072	431.161	Unknown	[M-H]-	ion correlated with 96; ion correlated with 1011; ion correlated with 1017; ion correlated with 89; ion correlated with 1014; ion correlated with 707	0.237	TRUE	null	null	null	null	null	null	999	FALSE	FALSE	FALSE	Unit NormalizedByInternalStandardPeakHeight by alignment ID=161	FALSE	FALSE	null	null	null	null	null	null	null	841.12	431.16138:24826 432.16473:6292 433.16809:9282	61.98792:6081 79.95605:1454 97.93055:848 99.92463:21720 100.92553:5116 100.93521:5194 101.92382:1391 101.94026:1373 103.91862:1353 115.91937:1627 116.92718:13164 117.92744:1376 119.94588:292 122.89424:2182 125.87185:3362 125.92807:275 127.86942:2910 129.97412:1683 130.96594:2578 134.89351:1649 134.98758:1648 141.86769:936 144.92148:762 146.93521:1486 146.96416:10389 158.84674:980 160.8409:23277 1…	0	0	0	0.00445999	0.00406444	0.00488752	0.00434046	0.00540427	0.00508373	0	0	0	0	0	0	0	0	0	0
494	21.233	431.219	Unknown	[M-H]-		0.976	TRUE	null	null	null	null	null	null	999	FALSE	FALSE	FALSE	Unit NormalizedByInternalStandardPeakHeight by alignment ID=161	FALSE	FALSE	null	null	null	null	null	null	null	2420.74	431.21976:217691 432.22311:54930 433.22647:8292	61.988:3199 78.95881:2319 99.92475:3106 112.98456:1278 115.92023:1218 118.92612:54 119.94566:305 122.89292:218 123.94555:61 125.87201:344 127.87183:1478 129.97462:1518 130.96443:269 131.91493:290 133.92563:121 134.86545:175 134.9846:390 135.94571:166 146.96426:2579 152.99565:79974 153.86861:578 159.8589:108 160.84093:2864 160.97188:813 161.84969:754 161.91292:878 161.92601:769 162.83804:2699 162.…	0	0	0	0.0391089	0.0406082	0.0428502	0.0374398	0.0458394	0.0366465	0.00588721	0.00609041	0.00928752	0.00128415	0.00757497	0.00579235	0.0151182	0.0192034	0.0161382	0.0195668
495	21.629	431.22	Unknown	[M-H]-	ion correlated with 9	0.871	TRUE	null	null	null	null	null	null	999	FALSE	FALSE	FALSE	Unit NormalizedByInternalStandardPeakHeight by alignment ID=161	FALSE	FALSE	null	null	null	null	null	null	null	715.72	431.21997:93274 432.22332:20744 433.22668:4228	96.95932:21566 98.95657:1133 112.98467:2878 114.93331:4720 116.9274:153340 117.92812:14253 118.9247:4145 118.93243:4147 125.92867:1060 132.92056:10968 134.89461:4102 135.89148:238 135.90111:107 135.9711:3811 136.89104:2586 136.90906:1778 144.92198:64 145.92911:8845 146.93791:1926 153.86731:3159 155.86481:3030 157.86092:17111 158.97705:8488 161.84485:6707 163.83783:5311 163.84749:5378 163.95097:21…	0	0	0	0.016757	0.0165589	0.0182389	0.0166453	0.0210439	0.0171367	0	0	0.00185823	0	0.00244266	0.0025951	0.0334318	0.0432908	0.0448849	0.00546597
496	23.842	432.14	Unknown	[M+K-2H]-	ion correlated with 48; ion correlated with 996; ion correlated with 730; ion correlated with 1002; adduct linked to 474_[M+Na-2H]-	0.193	TRUE	null	null	null	null	null	null	999	FALSE	FALSE	FALSE	Unit NormalizedByInternalStandardPeakHeight by alignment ID=161	FALSE	FALSE	null	null	null	null	null	null	null	446.47	432.1398:14436 433.14315:4217 434.14651:2437	79.95669:2189 96.9589:24774 111.94654:1436 164.92596:20 189.87154:992 226.91441:3582 241.12311:5182 242.12624:891 272.17236:36 273.11307:51 287.16531:424 288.13412:398 288.20544:93 297.18512:41112 298.18729:8286 304.19955:869 314.16943:201 315.1554:937 329.21115:49240 330.21484:10150 332.19351:3488 389.14893:439 399.17731:2590 416.16736:2884 417.1713:1107 419.17203:35 423.08875:26 427.17657:1759	0	0	0	0.00259345	0.00232537	0.00180259	0.00144244	0.00156493	0	0.0038966	0.00280274	0.00301944	0	0	0	0	0	0	0
497	27.073	433.16	Unknown	[M+Na-2H]-	ion correlated with 711; ion correlated with 790; ion correlated with 1022; ion correlated with 1014; adduct linked to 556_[M-H]-	0.173	TRUE	null	null	null	null	null	null	999	FALSE	FALSE	FALSE	Unit NormalizedByInternalStandardPeakHeight by alignment ID=161	FALSE	FALSE	null	null	null	null	null	null	null	321.44	433.1579:7918 434.16125:1867 435.16461:425	97.93031:3669 99.92468:95801 101.92372:6148 101.94027:6189 115.91929:650 116.92723:14285 117.9277:1301 119.94513:1298 125.9281:1776 129.97478:748 134.89323:2722 144.9227:1468 158.97743:2114 164.94939:1183 170.87086:3305 172.86707:1423 174.95464:30929 177.84438:843 180.89955:776 180.91588:1223 187.85976:4957 187.87344:5038 188.9614:7489 189.86954:2638 190.91467:3876 190.92867:3917 197.8877:2671 19…	0	0	0	0.00142242	0.00128059	0.00146165	0.00120563	0.00162135	0.00140348	0	0	0	0	0	0	0	0	0	0
498	22.836	433.235	Unknown	[M-H]-	adduct linked to 630_[M+FA-H]-	0.984	TRUE	null	null	null	null	null	null	999	FALSE	FALSE	FALSE	Unit NormalizedByInternalStandardPeakHeight by alignment ID=161	FALSE	FALSE	null	null	null	null	null	null	null	3828.53	433.23526:243527 434.23861:57884 435.24197:8535	61.98801:144 78.95808:1272 79.95648:848 96.95909:7430 97.93042:34 99.92461:3640 100.92584:987 100.93462:1043 102.95406:523 103.91964:218 104.92581:42 115.91933:695 122.89285:1337 125.87326:4897 127.86839:2664 130.96002:660 130.96935:657 134.98401:266 136.91064:187 152.99448:48544 162.9809:173 164.94724:613 183.0119:253 187.86171:184 187.87538:147 226.90488:839 226.92087:1009 271.09747:103 279.101…	0	0	0	0.0437505	0.0445943	0.0489368	0.0423499	0.0511305	0.040263	0.00716566	0.00637095	0.00970281	0.00190345	0.00955522	0.00699539	0.00569668	0.00891466	0.00648379	0.0210621
499	23.363	433.235	Unknown	[M-H]-		0.992	TRUE	null	null	null	null	null	null	999	FALSE	FALSE	FALSE	Unit NormalizedByInternalStandardPeakHeight by alignment ID=161	FALSE	FALSE	null	null	null	null	null	null	null	2719.48	433.23935:5643 434.2427:991 435.24606:289	61.9883:6055 79.95793:746 97.93213:574 99.92513:15294 100.92432:2146 100.93305:2087 101.93544:397 101.94176:511 103.91976:1110 114.98747:270 115.92001:705 116.92752:4609 122.89481:1671 125.87202:4664 127.87142:3150 129.97484:1004 130.9666:2601 134.89374:561 134.98497:338 146.96432:7042 160.84148:18014 160.96758:693 160.9781:491 162.83846:17286 162.97752:820 162.98659:830 164.83574:3712 164.94749:…	0	0	0	0.0448673	0.0471298	0.052778	0.0468765	0.0580871	0.0487859	0.00401944	0.00440458	0.00544196	0.00323764	0.00909325	0.00768246	0.0269075	0.0395705	0.0373876	0.0168838
500	20.45	433.236	Unknown	[M-H]-	ion correlated with 725; similar chromatogram in higher mz_725	0.365	TRUE	null	null	null	null	null	null	999	FALSE	FALSE	FALSE	Unit NormalizedByInternalStandardPeakHeight by alignment ID=161	FALSE	FALSE	null	null	null	null	null	null	null	254.64	433.23621:9631 434.23956:3676 435.24292:579	96.95899:11042 98.95422:441 112.98394:899 114.93281:4729 116.92694:129952 117.92725:12449 118.92487:3140 118.93204:3177 125.92652:1234 132.92175:11417 134.86572:2283 134.89285:9581 135.97029:3558 136.89101:4022 145.92917:5769 146.93579:1182 157.86244:12063 158.97774:7360 159.85863:7769 161.83998:4486 161.85135:4500 163.83864:2618 163.84882:2574 163.94952:1411 164.9259:4191 164.94319:4023 166.9248…	0	0	0	0.00173022	0.00158935	0.00172234	0.00155425	0.00162802	0	0	0	0	0	0	0	0	0	0	0
501	23.855	433.236	Unknown	[M-H]-		0.181	TRUE	null	null	null	null	null	null	999	FALSE	FALSE	FALSE	Unit NormalizedByInternalStandardPeakHeight by alignment ID=161	FALSE	FALSE	null	null	null	null	null	null	null	447	433.23401:20583 434.23736:5315 435.24072:1161	79.95669:1364 96.9589:20692 111.94654:1090 226.91441:3176 241.12311:5019 242.12624:876 272.17236:76 287.16531:267 288.13412:147 288.20544:24 297.18512:35338 298.18729:6943 303.19489:131 304.19955:633 329.21115:49240 330.21484:10150 332.19351:2387 389.14893:835 390.15268:91 399.17731:6194 400.18173:566 401.18594:126 415.15268:115 416.16736:5144 417.1713:1426 419.17203:145 423.08875:59 427.17657:91…	0	0	0	0.00369772	0.0033463	0.0035136	0.0032267	0	0	0	0	0	0	0	0	0	0	0	0
502	25.447	435.25	Unknown	[M-H]-		0.41	TRUE	null	null	null	null	null	null	999	FALSE	FALSE	FALSE	Unit NormalizedByInternalStandardPeakHeight by alignment ID=161	FALSE	FALSE	null	null	null	null	null	null	null	463.72	435.25259:13685 436.25594:3209 437.2593:540	61.98797:10002 79.95611:2722 89.02351:1285 96.95895:67606 97.93022:2486 98.95579:3592 99.92472:56106 100.92654:7579 101.92374:2278 101.9412:3506 103.91893:5409 104.92645:1263 105.93502:3026 107.95071:2217 111.94576:3454 112.98405:12925 114.93291:16235 114.98841:2733 115.91922:5734 116.92714:389704 117.92743:39521 118.01347:1695 118.92767:13669 119.91199:1479 119.94521:2852 121.94585:1260 122.8931…	0	0	0	0.00245853	0.00242633	0.00273277	0.00224265	0.00263757	0.00194443	0.00147643	0.00115771	0.00159213	0	0	0	0	0.00117333	0	0
503	26.125	435.251	Unknown	[M-H]-		0.329	TRUE	null	null	null	null	null	null	999	FALSE	FALSE	FALSE	Unit NormalizedByInternalStandardPeakHeight by alignment ID=161	FALSE	FALSE	null	null	null	null	null	null	null	407.23	435.25156:15466 436.25491:4360 437.25827:1070	61.9875:10062 79.95607:2911 89.02369:1277 96.95921:69335 97.93026:2495 98.95427:2731 99.92463:56129 100.9278:9390 101.92355:1664 101.93974:3983 103.91898:6144 104.92723:1736 105.93541:2869 107.95095:2775 108.91476:1070 111.94526:2602 112.98416:11907 114.93253:16515 114.98737:2543 115.91962:5543 116.92722:390963 117.92754:40858 118.00514:1028 118.01347:1383 118.92698:12595 119.91117:1083 119.94459…	0	0	0	0.00277845	0.00301355	0.00321479	0.00235645	0	0	0	0	0	0	0	0	0.00358887	0.00541048	0.00339865	0
504	18.177	437.055	Unknown	[M+FA-H]-	adduct linked to 486_[M+Cl]-	0.988	TRUE	null	null	null	null	null	null	999	FALSE	FALSE	FALSE	Unit NormalizedByInternalStandardPeakHeight by alignment ID=161	FALSE	FALSE	null	null	null	null	null	null	null	144.2	437.05499:47912 438.05834:22972 439.0617:8765	61.98816:8046 79.95592:1778 99.92463:8206 100.92384:1067 100.93384:1056 101.9392:652 103.91902:817 115.9196:633 122.89458:5360 124.9086:1322 125.8725:14399 127.8694:9287 130.96603:2093 134.9888:1702 141.86714:4803 158.84537:1771 160.84091:47032 161.02307:1297787 162.0266:117523 162.83795:44739 162.97656:2237 162.9866:2271 164.83514:11114 166.83142:1144 170.87177:5699 184.88013:484 187.85281:2575 …	0	0	0	0.00860764	0.00783984	0.0108176	0.0112386	0.0113642	0.0105186	0.00771841	0.0105518	0.0109493	0.00960673	0.0121209	0.0116603	0.00981994	0.00799017	0.00925139	0.0123121
505	20.206	438.045	Unknown	[M-H]-	ion correlated with 393	0.273	TRUE	null	null	null	null	null	null	999	FALSE	FALSE	FALSE	Unit NormalizedByInternalStandardPeakHeight by alignment ID=161	FALSE	FALSE	null	null	null	null	null	null	null	189.53	438.04498:41922 439.04833:17078 440.05169:48719	61.98759:35210 79.95682:3809 97.92718:2210 99.92471:57148 100.92571:9127 100.93461:9266 101.92536:2879 101.94112:2995 103.91951:5358 112.98454:1303 114.98673:1123 115.91982:3414 119.94538:1355 122.89304:8653 125.87196:29150 127.869:17449 129.97414:3130 130.96581:12278 134.98634:5077 136.91086:1233 146.96371:21516 158.84587:3127 160.84076:76402 160.96805:1183 160.97934:1299 162.83766:67215 162.980…	0	0	0	0.0075315	0.00673938	0.00691415	0.00670626	0.00733713	0.00555809	0.0107065	0.0136512	0.017111	0	0	0	0	0	0	0
506	20.674	438.176	Unknown	[M-H]-	ion correlated with 312; ion correlated with 346; ion correlated with 991; ion correlated with 390; ion correlated with 480; ion correlated with 146; ion correlated with 517; ion correlated with 296; ion correlated with 92	0.052	TRUE	null	null	null	null	null	null	999	FALSE	FALSE	FALSE	Unit NormalizedByInternalStandardPeakHeight by alignment ID=161	FALSE	FALSE	null	null	null	null	null	null	null	6010.28	438.17706:12649 439.18041:6459 440.18377:2866	61.98809:6774 79.95673:1551 97.93072:1491 99.92477:27622 100.92701:4466 101.94086:1286 103.9185:1734 115.91885:1545 122.89223:3291 125.87114:11442 125.87774:11485 127.87:6463 130.96529:5060 134.98529:1756 146.96407:7298 158.84659:1302 160.84073:27594 160.96138:858 160.97311:904 162.83813:25186 162.98177:3515 164.83499:6190 176.83585:901 197.90144:353 209.04443:500 219.84576:1163 227.14439:1545 23…	0	0	0	0.00227253	0.00235776	0.00206125	0.0016609	0.00198995	0	0	0	0	0	0	0	0	0	0	0
507	23.319	438.213	Unknown	[M-H]-	ion correlated with 236; ion correlated with 304; ion correlated with 392; ion correlated with 173; ion correlated with 992	0.209	TRUE	null	null	null	null	null	null	999	FALSE	FALSE	FALSE	Unit NormalizedByInternalStandardPeakHeight by alignment ID=161	FALSE	FALSE	null	null	null	null	null	null	null	579.28	438.21268:41795 439.21603:15749 440.21939:2229	61.98788:15078 79.95696:1472 97.93154:1153 99.92454:26092 100.9265:4356 101.92436:1431 101.94082:1482 103.91908:1984 104.92347:898 115.9194:1217 119.94626:245 122.89445:3163 125.87167:11119 127.8698:6741 129.97453:154 130.96613:4595 134.98767:1721 141.86536:2968 146.96396:4868 152.99365:54420 158.84546:1041 160.84052:23871 160.96329:723 160.97343:733 162.83765:21604 162.98087:3663 164.83582:5888 …	0	0	0	0.00750862	0.0075138	0.00793118	0.00668763	0.0080759	0.00511008	0.203514	0.216655	0.268782	0	0	0	0	0	0	0
508	20.184	438.262	Unknown	[M-H]-		0.257	TRUE	null	null	null	null	null	null	999	FALSE	FALSE	FALSE	Unit NormalizedByInternalStandardPeakHeight by alignment ID=161	FALSE	FALSE	null	null	null	null	null	null	null	65.37	438.26328:9864 439.26663:4869 440.26999:950	61.98824:35482 79.9567:3845 97.93117:2241 99.92479:57624 100.92547:9218 101.92472:2879 101.94032:2995 102.95644:5576 103.91946:5396 112.98419:1294 114.98782:1093 115.92047:3427 119.94646:1343 122.89378:8718 125.87286:29384 127.86958:17598 129.9745:3140 130.96741:12082 134.98695:5125 141.86655:8630 146.96407:21470 158.84657:3134 160.84096:76941 160.97195:1202 162.83765:67687 162.98146:9923 164.835…	0	0	0	0.00177216	0.00173063	0.00163119	0.00131594	0.00178105	0	0	0	0	0	0.00298065	0.00232458	0	0	0	0.00150377
509	20.205	440.042	Unknown	[M-H]-	ion correlated with 505	0.217	TRUE	null	null	null	null	null	null	999	FALSE	FALSE	FALSE	Unit NormalizedByInternalStandardPeakHeight by alignment ID=161	FALSE	FALSE	null	null	null	null	null	null	null	202.28	440.04245:26662 441.0458:10493 442.04916:9975	61.98759:35210 79.95682:3809 97.92718:2210 99.92471:57148 100.92571:9127 100.93461:9266 101.92536:2879 101.94112:2995 103.91951:5358 112.98454:1303 114.98673:1123 115.91982:3414 119.94538:1355 122.89304:8653 125.87196:29150 127.869:17449 129.97414:3130 130.96581:12278 134.98634:5077 136.91086:1233 146.96371:21516 158.84587:3127 160.84076:76402 160.96805:1183 160.97934:1299 162.83766:67215 162.980…	0	0	0	0.00478994	0.00416886	0.00429157	0.00398365	0.00451846	0.00321821	0.00686735	0.00832997	0.0102689	0	0	0	0	0	0	0
510	21.541	440.06	Unknown	[M-H]-	ion correlated with 513	0.398	TRUE	null	null	null	null	null	null	999	FALSE	FALSE	FALSE	Unit NormalizedByInternalStandardPeakHeight by alignment ID=161	FALSE	FALSE	null	null	null	null	null	null	null	918.87	440.05994:154857 441.06329:57753 442.06665:167839	96.95921:20756 98.95481:289 114.93463:1736 116.92702:28540 117.92747:3154 118.92727:403 118.94139:231 125.92726:2428 132.92294:3989 135.96846:739 144.92201:1493 153.86517:806 157.8614:4044 158.97673:3734 161.84152:100 161.85123:178 162.92238:2563 162.93959:900 163.92883:1119 163.94962:986 164.92798:560 164.94589:2982 174.95488:25000 175.97034:2718 176.95891:4058 178.9763:6918 180.90994:198 180.97…	0	0	0	0.0278206	0.0262684	0.0285285	0.0258581	0.0292497	0.0138041	0.0631582	0.0571298	0.0673978	0	0	0	0	0	0	0.00260057
511	18.615	441.167	Unknown	[M+Cl]-	ion correlated with 533; ion correlated with 585; ion correlated with 451; ion correlated with 476; adduct linked to 451_[M-H]-	0.016	TRUE	null	null	null	null	null	null	999	FALSE	FALSE	FALSE	Unit NormalizedByInternalStandardPeakHeight by alignment ID=161	FALSE	FALSE	null	null	null	null	null	null	null	4044.97	441.16727:326052 442.17062:150192 443.17398:230014	61.98853:96529 88.98814:2486 96.95979:9517 99.92551:31795 115.92007:1987 116.92787:8573 133.92517:301 135.04477:5474 150.98352:414 155.86574:2104 161.8502:4076 161.92787:1899 165.93442:385 174.9554:1058 175.96407:4038 176.96205:5872 178.94875:492 179.03484:2834 180.90074:254 187.94006:629 191.94572:19296 192.94923:2234 193.81511:4288 193.94116:184 193.95407:160 194.0699:669 194.92972:148 195.0443…	0	0	0	0	0	0	0	0	0	0	0	0	0	0	0	0	0	0	0
512	27.072	441.189	Unknown	[M-H]-	ion correlated with 188	0.253	TRUE	null	null	null	null	null	null	999	FALSE	FALSE	FALSE	Unit NormalizedByInternalStandardPeakHeight by alignment ID=161	FALSE	FALSE	null	null	null	null	null	null	null	8019.84	441.18845:308851 442.1918:88960 443.19516:14029	61.98792:6081 79.95605:1454 97.93055:848 99.92463:21720 100.92553:5116 100.93521:5194 101.92382:1391 101.94026:1373 103.91862:1353 115.91937:1627 116.92718:13164 117.92744:1376 119.94588:292 122.89424:2182 125.87185:3362 125.92807:275 127.86942:2910 129.97412:1683 130.96594:2578 134.89351:1649 134.98758:1648 141.86769:936 144.92148:762 146.93521:1486 146.96416:10389 158.84674:980 160.8409:23277 1…	0	0	0	0.0554861	0.053988	0.0575209	0.0526294	0.0644985	0.0634989	0	0	0	0	0	0	0	0	0	0
513	21.54	442.058	Unknown	[M-H]-	ion correlated with 510	0.365	TRUE	null	null	null	null	null	null	999	FALSE	FALSE	FALSE	Unit NormalizedByInternalStandardPeakHeight by alignment ID=161	FALSE	FALSE	null	null	null	null	null	null	null	961.58	442.05728:96256 443.06063:31879 444.06399:27656	96.95921:20756 98.95481:289 114.93463:1736 116.92702:28540 117.92747:3154 118.92727:403 118.94139:231 125.92726:2428 132.92294:3989 135.96846:739 144.92201:1493 153.86517:806 157.8614:4044 158.97673:3734 161.84152:100 161.85123:178 162.92238:2563 162.93959:900 163.92883:1119 163.94962:986 164.92798:560 164.94589:2982 174.95488:25000 175.97034:2718 176.95891:4058 178.9763:6918 180.90994:198 180.97…	0	0	0	0.0172927	0.0161373	0.0174065	0.0157152	0.0178339	0.0082501	0.0395058	0.0352692	0.0415144	0	0	0	0	0	0	0.00163676
[truncated: 527 more rows]
[truncated: 200 more columns]
