# Supplementary material for: Functional divergence of CYP76AKs shapes the chemodiversity of abietane-type diterpenoids in genus Salvia
Source: Nat Commun. 2023 Aug 4;14:4696. doi: 10.1038/s41467-023-40401-y (PMC10403556; doi:10.1038/s41467-023-40401-y)
Supplement: Supplementary file 8 — Supplementary Data 5 [file 41467_2023_40401_MOESM8_ESM.xlsx]

## Sheet: Supplementary Data 5
Supplementary Data 5. Feature table of ATDs fraction (16.5-29.5 min) from Salvia root samples in the positive-ion mode.
Alignment ID	Average Rt(min)	Average Mz	Metabolite name	Adduct type	Post curation result	Fill %	MS/MS assigned	Reference RT	Reference m/z	Formula	Ontology	INCHIKEY	SMILES	Annotation tag (VS1.0)	RT matched	m/z matched	MS/MS matched	Comment	Manually modified for quantification	Manually modified for annotation	Isotope tracking parent ID	Isotope tracking weight number	Total score	RT similarity	Dot product	Reverse dot product	Fragment presence %	S/N average	MS1 isotopic spectrum	MS/MS spectrum	POS-BLANK-4	POS-BLANK-6	POS-QC-11	POS-QC-16	POS-QC-22	POS-QC-28	POS-QC-7	POS-Salvia-rosmarinus-1	POS-Salvia-rosmarinus-2	POS-Salvia-rosmarinus-3	POS-Salvia-adenophora-1	POS-Salvia-adenophora-2	POS-Salvia-adenophora-3	POS-Salvia-aerea-1	POS-Salvia-aerea-2	POS-Salvia-aerea-1-3	POS-Salvia-circinnata-1	POS-Salvia-circinnata-2	POS-Salvia-circinnata-3
0	28.707	115.054	Unknown	[M+H]+	ion correlated with 68; ion correlated with 93; ion correlated with 90; ion correlated with 175; ion correlated with 13; ion correlated with 41; ion correlated with 24; ion correlated with 87; ion correlated with 3; ion correlated with 6; ion correlated with 20; ion correlated with 11; ion correlated with 145; ion correlated with 33; ion correlated with 56; ion correlated with 130; ion correlated…	0.056	TRUE	null	null	null	null	null	null	999	FALSE	FALSE	FALSE	Unit NormalizedByInternalStandardPeakHeight by alignment ID=313	FALSE	FALSE	null	null	null	null	null	null	null	1002.11	115.05421:182838 116.05756:23193 117.06092:2761	102.04689:6290 105.07066:24031 113.03854:1447 115.05421:271935	0	0	0	0	0	0	0	0	0	0	0	0	0	0	0	0	0	0	0
1	28.92	116.107	Unknown	[M+H]+		0.768	TRUE	null	null	null	null	null	null	999	FALSE	FALSE	FALSE	Unit NormalizedByInternalStandardPeakHeight by alignment ID=313	FALSE	FALSE	null	null	null	null	null	null	null	185.82	116.10663:14522 117.10998:1737 118.11334:269	100.07581:6216 102.09056:123298 103.09404:4014 103.95741:3245 105.95433:1601 107.08588:3392 109.10058:4940 111.08054:2663 111.11727:2067 114.09065:2365 116.0527:13200 116.10663:46190	0	0	0.0170169	0.0116753	0.00949024	0.00850174	0.0190715	0.0238721	0.0192412	0.0206086	0.00446335	0.00947453	0.00977952	0	0.00639003	0	0	0.00521807	0.018332
2	21.572	123.116	Unknown	[M+H]+	ion correlated with 32; ion correlated with 350	0.288	TRUE	null	null	null	null	null	null	999	FALSE	FALSE	FALSE	Unit NormalizedByInternalStandardPeakHeight by alignment ID=313	FALSE	FALSE	null	null	null	null	null	null	null	990.88	123.11665:21676 124.12:2655 125.12336:150	101.94991:16273 104.10718:2619 108.45156:1365 110.00858:11726 111.01046:1457 112.00546:1467 116.97665:7327 117.93508:1305 123.11665:44314	0	0	0.0254005	0.0241107	0.0245767	0.0220188	0.0266299	0.411558	0.36481	0.440056	0	0	0	0	0	0	0	0	0
3	28.718	128.062	Unknown	[M+H]+	ion correlated with 0; ion correlated with 68; ion correlated with 93; ion correlated with 90; ion correlated with 175; ion correlated with 13; ion correlated with 41; ion correlated with 24; ion correlated with 87; ion correlated with 6; ion correlated with 20; ion correlated with 11; ion correlated with 145; ion correlated with 33; ion correlated with 56; ion correlated with 130; ion correlated…	0.056	TRUE	null	null	null	null	null	null	999	FALSE	FALSE	FALSE	Unit NormalizedByInternalStandardPeakHeight by alignment ID=313	FALSE	FALSE	null	null	null	null	null	null	null	1615.71	128.06248:5487 129.06583:1767 130.06919:572	81.51969:2164 82.05214:1031 89.00806:1106 89.50648:7436 90.50706:16676 91.00679:1483 91.50488:5663 100.07675:4090 102.12789:11116 103.95756:1550 110.01982:2218 111.02007:21200 111.52231:2288 111.98476:1856 112.01817:8106 112.51936:1272 115.0547:6940 123.08484:1069 125.98536:1176 128.06248:9654	0	0	0	0	0	0.0039678	0	0	0	0	0	0	0	0	0	0	0	0	0
4	29.32	128.062	Unknown	[M+H]+	ion correlated with 57; ion correlated with 12; ion correlated with 94; ion correlated with 25; ion correlated with 7; ion correlated with 199; ion correlated with 119; ion correlated with 163; ion correlated with 62; ion correlated with 188; ion correlated with 372; ion correlated with 34; ion correlated with 39; ion correlated with 72; ion correlated with 65; ion correlated with 22; ion correla…	0.148	TRUE	null	null	null	null	null	null	999	FALSE	FALSE	FALSE	Unit NormalizedByInternalStandardPeakHeight by alignment ID=313	FALSE	FALSE	null	null	null	null	null	null	null	273.38	128.06192:11285 129.06527:3270 130.06863:524	115.05404:6345 116.0589:1129 128.06192:10118	0	0	0	0	0	0	0	0.0132734	0.00765567	0.0105402	0	0	0	0	0	0	0	0	0
5	28.919	130.122	Unknown	[M+H]+		0.232	TRUE	null	null	null	null	null	null	999	FALSE	FALSE	FALSE	Unit NormalizedByInternalStandardPeakHeight by alignment ID=313	FALSE	FALSE	null	null	null	null	null	null	null	32.88	130.12241:7879 131.12576:1569 132.12912:120	100.07601:7598 102.09052:170229 103.09449:5042 103.9557:3493 105.952:1117 107.0861:3822 109.1016:6471 111.08135:3104 111.1163:2344 114.09207:3470 115.05473:2745 116.10621:63263 117.06809:1073 117.11021:2678 119.08626:3095 121.10107:3912 123.11727:4042 125.09653:2724 127.0527:1033 128.05875:1156 128.06621:1587 128.10492:1259 129.06953:1967 130.12241:24528	0	0	0	0	0	0	0	0.00926753	0.00741093	0.00771667	0	0	0	0	0	0	0	0	0
6	28.718	141.07	Unknown	[M+H]+	ion correlated with 0; ion correlated with 68; ion correlated with 93; ion correlated with 90; ion correlated with 175; ion correlated with 13; ion correlated with 41; ion correlated with 24; ion correlated with 87; ion correlated with 3; ion correlated with 20; ion correlated with 11; ion correlated with 145; ion correlated with 33; ion correlated with 56; ion correlated with 130; ion correlated…	0.06	TRUE	null	null	null	null	null	null	999	FALSE	FALSE	FALSE	Unit NormalizedByInternalStandardPeakHeight by alignment ID=313	FALSE	FALSE	null	null	null	null	null	null	null	1873.12	141.07051:5791 142.07386:2546 143.07722:1196	89.50648:18 115.0547:4324 128.06248:4984 129.06975:2180 139.05565:1080 141.07051:6280	0	0	0	0	0	0.00418733	0.0080573	0	0	0	0	0	0	0	0	0	0	0	0
7	29.319	141.07	Unknown	[M+H]+	ion correlated with 57; ion correlated with 12; ion correlated with 94; ion correlated with 25; ion correlated with 199; ion correlated with 119; ion correlated with 163; ion correlated with 62; ion correlated with 188; ion correlated with 4; ion correlated with 372; ion correlated with 34; ion correlated with 39; ion correlated with 72; ion correlated with 65; ion correlated with 22; ion correla…	0.148	TRUE	null	null	null	null	null	null	999	FALSE	FALSE	FALSE	Unit NormalizedByInternalStandardPeakHeight by alignment ID=313	FALSE	FALSE	null	null	null	null	null	null	null	184.74	141.0699:9505 142.07325:8604 143.07661:4566	115.05404:6179 116.0589:966 128.06192:10091 129.06738:3088 139.05498:1646 141.0699:10659 141.11253:13	0	0	0	0	0	0	0	0.0111796	0.00689556	0.00862048	0	0	0	0	0	0	0	0	0
8	18.213	141.114	Unknown	[M+H]+		0.512	TRUE	null	null	null	null	null	null	999	FALSE	FALSE	FALSE	Unit NormalizedByInternalStandardPeakHeight by alignment ID=313	FALSE	FALSE	null	null	null	null	null	null	null	14.55	141.11369:9706 142.11704:507 143.1204:0	121.02827:38581 128.06229:1724 129.0696:4449 141.11369:32419	0	0	0	0	0	0	0	0	0	0	0.00376046	0.00684522	0.00637965	0	0	0	0	0	0.00777329
9	18.195	147.08	Unknown	[M+Na]+	adduct linked to 17_[M+K]+; similar chromatogram in higher mz_95; similar chromatogram in higher mz_46; similar chromatogram in higher mz_74	0.488	TRUE	null	null	null	null	null	null	999	FALSE	FALSE	FALSE	Unit NormalizedByInternalStandardPeakHeight by alignment ID=313	FALSE	FALSE	null	null	null	null	null	null	null	8.44	147.08101:6264 148.08436:1243 149.08772:285	121.02993:44893 128.063:2254 129.06892:5125 141.11359:30738 147.08101:52075	0	0	0	0	0.00455491	0.00455505	0	0	0	0	0.00584767	0	0.00470654	0.00552479	0	0.00535348	0	0.00434448	0
10	21.814	152.062	Unknown	[M+H]+	ion correlated with 733; ion correlated with 19; ion correlated with 174; ion correlated with 179; ion correlated with 204; ion correlated with 691; ion correlated with 225; ion correlated with 237; ion correlated with 572; ion correlated with 30	0.12	TRUE	null	null	null	null	null	null	999	FALSE	FALSE	FALSE	Unit NormalizedByInternalStandardPeakHeight by alignment ID=313	FALSE	FALSE	null	null	null	null	null	null	null	10.67	152.06219:22244 153.06554:8699 154.0689:1883	61.006:79 70.01196:3 73.53101:173 74.03161:38 84.95906:286 94.04433:55 97.99096:213 115.054:5991 128.06233:6375 128.07068:6298 138.0219:1352 138.51894:1166 139.01819:4498 139.02635:4522 139.05455:4537 140.06027:1519 141.07027:4036 143.0387:1559 144.52307:1474 147.54289:6360 150.04668:2232 151.03561:5912 152.06219:18382	0	0	0	0	0	0	0	0.0261626	0.0227674	0.0248681	0	0	0	0	0	0	0	0	0
11	28.722	152.062	Unknown	[M+H]+	ion correlated with 68; ion correlated with 93; ion correlated with 175; ion correlated with 13; ion correlated with 24; ion correlated with 87; ion correlated with 3; ion correlated with 6; ion correlated with 20; ion correlated with 145; ion correlated with 33; ion correlated with 29; ion correlated with 38; ion correlated with 64; ion correlated with 596; ion correlated with 60; ion correlated…	0.084	TRUE	null	null	null	null	null	null	999	FALSE	FALSE	FALSE	Unit NormalizedByInternalStandardPeakHeight by alignment ID=313	FALSE	FALSE	null	null	null	null	null	null	null	2676.06	152.0632:10738 153.06655:10257 154.06991:2673	61.0071:474 115.0551:3511 128.0625:3801 129.06816:1659 141.07039:5448 142.07581:1909 145.10153:30444 151.0356:1801 152.0632:8956	0	0	0	0.0104176	0.00789071	0.00926753	0	0	0	0	0	0	0	0	0	0	0	0	0
12	29.319	152.062	Unknown	[M+H]+	ion correlated with 94; ion correlated with 163; ion correlated with 62; ion correlated with 188; ion correlated with 372; ion correlated with 34; ion correlated with 39; ion correlated with 72; ion correlated with 65; ion correlated with 22; ion correlated with 42; ion correlated with 115	0.184	TRUE	null	null	null	null	null	null	999	FALSE	FALSE	FALSE	Unit NormalizedByInternalStandardPeakHeight by alignment ID=313	FALSE	FALSE	null	null	null	null	null	null	null	369.32	152.06264:8936 153.06599:11987 154.06935:2434	115.05432:2248 119.08667:6744 128.06332:3358 129.06772:1327 129.9882:1400 141.07088:3746 141.11418:3224 142.07791:3923 143.08879:3070 151.09811:1326 152.06264:8653	0	0	0	0.00866892	0.00743799	0.00717098	0	0.0309051	0.0195324	0.0249975	0	0	0	0	0	0	0	0	0
13	28.716	155.085	Unknown	[M+H]+	ion correlated with 0; ion correlated with 68; ion correlated with 93; ion correlated with 90; ion correlated with 175; ion correlated with 41; ion correlated with 24; ion correlated with 87; ion correlated with 3; ion correlated with 6; ion correlated with 20; ion correlated with 11; ion correlated with 145; ion correlated with 33; ion correlated with 56; ion correlated with 130; ion correlated …	0.048	TRUE	null	null	null	null	null	null	999	FALSE	FALSE	FALSE	Unit NormalizedByInternalStandardPeakHeight by alignment ID=313	FALSE	FALSE	null	null	null	null	null	null	null	1711.23	155.08565:286629 156.089:269369 157.09236:68355	91.05591:4 102.04689:5630 105.07066:24031 113.03854:1551 115.05421:269731 116.05875:21104 117.06924:13629 123.0108:1057 126.047:15087 127.05235:96472 127.06046:96477 128.06219:340759 129.06702:105230 130.07613:24772 131.04999:3244 131.08536:25862 139.05446:65604 140.06004:17856 141.07014:466989 142.07582:140750 143.08481:162622 144.05804:3958 144.09007:15635 145.06514:3060 145.1015:485046 146.105…	0	0	0	0	0	0	0	0	0	0	0	0	0	0	0	0	0	0	0
14	24.807	159.532	Unknown	[M+H]+	ion correlated with 503; ion correlated with 47	0.144	TRUE	null	null	null	null	null	null	999	FALSE	FALSE	FALSE	Unit NormalizedByInternalStandardPeakHeight by alignment ID=313	FALSE	FALSE	null	null	null	null	null	null	null	530.85	159.53217:16224 160.53552:651 161.53888:487	100.95853:1202 101.94968:14262 108.4511:1513 110.00787:9640 111.00912:1067 112.00746:1282 113.96548:1124 116.97636:7196 117.93578:1414 125.98618:28999 128.95198:6593 131.01424:1266 132.50673:1330 136.92195:4574 137.02379:1060 139.01146:2232 141.11392:15449 141.95975:4171 142.97618:3910 145.0123:7317 145.51491:2820 145.53275:1150 145.93034:1403 146.01974:6848 146.51816:1063 146.52663:1024 151.0543…	0	0	0.0190118	0.0128449	0.0058112	0.00492279	0.0251549	0	0	0	0	0	0	0	0	0	0	0	0
15	27.021	159.609	Unknown	[M+H]+	similar chromatogram in higher mz_36; similar chromatogram in higher mz_482	0.34	TRUE	null	null	null	null	null	null	999	FALSE	FALSE	FALSE	Unit NormalizedByInternalStandardPeakHeight by alignment ID=313	FALSE	FALSE	null	null	null	null	null	null	null	209.35	159.6088:7726 160.61215:405 161.61551:225	61.00604:251 82.02122:179 84.95872:309 102.03307:223 125.98571:337 139.98775:1618 141.9592:13 158.00269:162 159.6088:6991	0	0	0.00905381	0.00568961	0	0	0.011481	0.0129012	0.00728537	0.0074552	0	0	0	0	0	0	0	0	0.00891141
16	20.418	160.036	Unknown	[M+H]+	ion correlated with 37; ion correlated with 484	0.104	TRUE	null	null	null	null	null	null	999	FALSE	FALSE	FALSE	Unit NormalizedByInternalStandardPeakHeight by alignment ID=313	FALSE	FALSE	null	null	null	null	null	null	null	50.18	160.03587:5679 161.03922:344 162.04258:486	101.94992:18028 107.08513:1247 108.4498:1243 109.10036:1497 110.00871:12798 111.01146:1448 112.00533:1060 116.9762:7022 119.08615:3032 125.98591:32732 126.99907:1149 128.95096:5333 136.92455:6003 141.11385:8490 141.95894:4477 142.97639:5697 146.02002:3029 152.06192:1305 158.00047:1197 160.03587:10341	0	0	0.00665491	0	0	0	0.0081706	0	0	0	0	0	0	0	0	0	0	0	0
17	18.197	163.039	Unknown	[M+K]+	adduct linked to 9_[M+Na]+; similar chromatogram in higher mz_26	0.992	TRUE	null	null	null	null	null	null	999	FALSE	FALSE	FALSE	Unit NormalizedByInternalStandardPeakHeight by alignment ID=313	FALSE	FALSE	null	null	null	null	null	null	null	2358.04	163.03882:144493 164.04217:16960 165.04553:1612	121.03271:27143 128.06236:1387 129.07053:3266 141.11354:16756 141.4888:7 143.97778:72 143.99699:112 147.08078:30364 152.06033:1638 163.03882:247345	0	0	0.169317	0.164932	0.170087	0.166593	0.182115	0.191355	0.169338	0.168917	0.188588	0.166893	0.170158	0.184832	0.188556	0.182569	0.16344	0.16705	0.164827
18	22.12	163.075	Unknown	[M+H]+	similar chromatogram in higher mz_300	0.14	TRUE	null	null	null	null	null	null	999	FALSE	FALSE	FALSE	Unit NormalizedByInternalStandardPeakHeight by alignment ID=313	FALSE	FALSE	null	null	null	null	null	null	null	281.09	163.07552:10281 164.07887:2081 165.08223:5900	100.95827:1167 101.94942:7115 102.01167:1051 107.08553:1844 109.10049:4702 109.10679:1322 110.00902:3621 111.04465:6966 115.05459:1624 116.97617:8567 117.93609:1271 119.08246:1361 119.0897:1228 121.10143:2328 123.11733:3990 125.13409:2793 125.98674:8954 128.06311:2550 128.95171:4551 135.11754:4273 137.05943:1866 139.03993:6920 140.00302:1333 141.07343:1026 141.11412:11564 141.95996:2374 142.97795…	0	0	0	0	0	0	0	0	0	0	0	0	0	0	0	0	0	0	0
19	21.816	165.07	Unknown	[M+H]+	ion correlated with 10; ion correlated with 733; ion correlated with 174; ion correlated with 179; ion correlated with 204; ion correlated with 691; ion correlated with 225; ion correlated with 237; ion correlated with 572; ion correlated with 30	0.156	TRUE	null	null	null	null	null	null	999	FALSE	FALSE	FALSE	Unit NormalizedByInternalStandardPeakHeight by alignment ID=313	FALSE	FALSE	null	null	null	null	null	null	null	551.38	165.0712:6729 166.07455:1518 167.07791:858	61.50755:39 73.53133:247 74.53059:12 84.95994:117 90.50614:391 140.99007:62 141.11409:29253 152.06306:3193 153.01241:1213 153.03339:1323 153.07118:1353 158.00307:365 163.05495:1358 165.0712:5341	0	0	0	0	0.00489284	0.00470392	0	0.0361611	0.0335785	0.0361231	0	0	0	0	0	0	0	0	0
20	28.722	165.07	Unknown	[M+H]+	ion correlated with 68; ion correlated with 93; ion correlated with 175; ion correlated with 24; ion correlated with 87; ion correlated with 6; ion correlated with 11; ion correlated with 145; ion correlated with 33; ion correlated with 29; ion correlated with 38; ion correlated with 64; ion correlated with 112; ion correlated with 148; adduct linked to 64_[M+CH3OH+H]+	0.092	TRUE	null	null	null	null	null	null	999	FALSE	FALSE	FALSE	Unit NormalizedByInternalStandardPeakHeight by alignment ID=313	FALSE	FALSE	null	null	null	null	null	null	null	2925.71	165.07063:12990 166.07398:3771 167.07734:4209	90.00787:1 91.50448:11 115.05485:3626 128.062:4085 129.06688:1824 141.0706:5757 142.07863:1986 145.10182:30165 151.03633:2062 152.06221:10053 153.06961:6817 154.07774:2284 155.08539:4752 156.09312:4923 163.05496:1307 165.07063:13196	0	0	0.0152213	0.0119002	0.00930127	0.0110709	0.0200029	0	0	0	0	0	0	0	0	0	0	0	0
21	24.807	165.07	Unknown	[M+H]+	ion correlated with 104; ion correlated with 140; ion correlated with 49; ion correlated with 172; ion correlated with 114; ion correlated with 83; ion correlated with 142; ion correlated with 28; ion correlated with 176; ion correlated with 53; ion correlated with 197; ion correlated with 229; ion correlated with 203	0.108	TRUE	null	null	null	null	null	null	999	FALSE	FALSE	FALSE	Unit NormalizedByInternalStandardPeakHeight by alignment ID=313	FALSE	FALSE	null	null	null	null	null	null	null	655.55	165.07063:6843 166.07398:2102 167.07734:13754	139.05469:956 141.11394:8467 141.95854:1009 152.06242:2936 153.07127:1011 163.05498:1815 165.07063:6308	0	0	0	0	0	0	0	0	0	0	0	0	0	0	0	0	0	0	0
22	29.32	165.07	Unknown	[M+H]+	ion correlated with 12; ion correlated with 62; ion correlated with 372; ion correlated with 72; ion correlated with 65; ion correlated with 42; ion correlated with 115; adduct linked to 65_[M+CH3OH+H]+	0.22	TRUE	null	null	null	null	null	null	999	FALSE	FALSE	FALSE	Unit NormalizedByInternalStandardPeakHeight by alignment ID=313	FALSE	FALSE	null	null	null	null	null	null	null	914.99	165.07047:12370 166.07382:5069 167.07718:4056	115.05511:2400 128.06276:3842 141.07037:3735 142.07556:3984 151.09735:1253 152.06238:8698 153.06966:6979 154.0751:1199 155.08653:5849 156.09293:3029 158.15411:1627 159.08134:1182 163.05576:1069 165.07047:14293	0	0	0.0144947	0.0137903	0.0116966	0.0116561	0.0223581	0.0513269	0.0335644	0.0408674	0	0	0	0	0	0	0	0	0
23	25.526	165.091	Unknown	[M+H]+		0.068	TRUE	null	null	null	null	null	null	999	FALSE	FALSE	FALSE	Unit NormalizedByInternalStandardPeakHeight by alignment ID=313	FALSE	FALSE	null	null	null	null	null	null	null	869.22	165.09111:67878 166.09446:5892 167.09782:755	61.00632:119 83.51696:1 89.50583:5 89.51142:4 90.52544:18 119.08427:1040 122.53397:1713 137.06001:6587 141.11522:17 149.05966:4709 163.07671:647 165.09111:25546	0	0	0	0	0	0	0	0	0	0	0	0	0	0	0	0	0	0	0
24	28.716	171.081	Unknown	[M+H]+	ion correlated with 0; ion correlated with 68; ion correlated with 93; ion correlated with 90; ion correlated with 175; ion correlated with 13; ion correlated with 41; ion correlated with 87; ion correlated with 3; ion correlated with 6; ion correlated with 20; ion correlated with 11; ion correlated with 145; ion correlated with 33; ion correlated with 56; ion correlated with 130; ion correlated …	0.052	TRUE	null	null	null	null	null	null	999	FALSE	FALSE	FALSE	Unit NormalizedByInternalStandardPeakHeight by alignment ID=313	FALSE	FALSE	null	null	null	null	null	null	null	2410.58	171.08101:5444 172.08436:1752 173.08772:1097	115.0547:4324 128.06248:4984 129.06975:2195 139.05565:1091 141.07051:6321 142.07782:2199 143.08463:4299 145.1006:31862 145.10844:31863 152.06216:11448 153.06975:7447 154.07402:2755 154.08264:2764 155.08562:5480 156.09355:5020 157.1001:3882 163.05397:1580 165.07069:14648 166.0748:3436 167.08597:6917 168.05975:1168 168.0788:3286 168.09093:2729 169.06487:2048 169.10179:7667 170.10614:1576 171.08101:…	0	0	0	0	0	0.00393623	0	0	0	0	0	0	0	0	0	0	0	0	0
25	29.319	171.081	Unknown	[M+H]+	ion correlated with 57; ion correlated with 12; ion correlated with 94; ion correlated with 7; ion correlated with 199; ion correlated with 119; ion correlated with 163; ion correlated with 62; ion correlated with 188; ion correlated with 4; ion correlated with 372; ion correlated with 34; ion correlated with 39; ion correlated with 72; ion correlated with 65; ion correlated with 22; ion correlat…	0.132	TRUE	null	null	null	null	null	null	999	FALSE	FALSE	FALSE	Unit NormalizedByInternalStandardPeakHeight by alignment ID=313	FALSE	FALSE	null	null	null	null	null	null	null	213.7	171.08122:7820 172.08457:3067 173.08793:3062	115.05485:337 116.05848:7920 129.06886:614 133.06683:80728 141.07045:106 141.11386:15015 142.07765:553 143.0851:657 150.04672:407 153.06944:735 154.07738:237 155.08615:267 156.09236:216 157.06781:255 157.10265:671 158.10689:285 163.05518:280 165.07053:241 167.08575:327 169.06552:152 169.10106:137 170.10429:37 171.08122:3 171.11838:408	0	0	0	0	0	0	0	0	0.00675026	0.00823567	0	0	0	0	0	0	0	0	0
26	18.198	174.033	Unknown	[M+2H]2+	ion correlated with 46	0.992	TRUE	null	null	null	null	null	null	999	FALSE	FALSE	FALSE	Unit NormalizedByInternalStandardPeakHeight by alignment ID=313	FALSE	FALSE	null	null	null	null	null	null	null	45.57	174.03281:38985 175.03616:2415 176.03952:1316	121.03271:27144 128.06236:1384 129.07053:3264 141.11354:16756 141.4888:12 143.97778:29 143.99699:94 147.08078:30365 152.06033:1637 163.03882:247362 164.04286:15979 165.04469:1204 165.07103:2912 167.08163:2112 174.03281:85792	0	0	0.0456826	0.0295247	0.0106122	0.00991691	0.0643974	0.0593143	0.0289153	0.0289493	0.00840243	0.0293557	0.0175827	0.0193479	0.0301763	0.00702387	0.0294597	0.0108404	0.0452529
27	21.698	177.075	Unknown	[M+H]+	ion correlated with 398	0.116	TRUE	null	null	null	null	null	null	999	FALSE	FALSE	FALSE	Unit NormalizedByInternalStandardPeakHeight by alignment ID=313	FALSE	FALSE	null	null	null	null	null	null	null	309.06	177.07527:6641 178.07862:762 179.08198:1455	100.95849:1470 101.95071:8842 110.00888:4640 116.97626:10728 119.08588:3576 125.98637:10527 128.95071:5488 130.00902:1255 141.11357:8643 141.95825:2395 142.97751:2673 145.92886:1133 158.00229:1911 177.07527:15280	0	0	0	0	0.00482938	0	0	0.112069	0.0966222	0.120633	0	0	0	0	0	0	0	0	0
28	24.815	178.078	Unknown	[M+H]+	ion correlated with 140; ion correlated with 21; ion correlated with 49; ion correlated with 172; ion correlated with 214; ion correlated with 114; ion correlated with 83; ion correlated with 142; ion correlated with 176; ion correlated with 53; ion correlated with 197; ion correlated with 229; ion correlated with 203	0.1	TRUE	null	null	null	null	null	null	999	FALSE	FALSE	FALSE	Unit NormalizedByInternalStandardPeakHeight by alignment ID=313	FALSE	FALSE	null	null	null	null	null	null	null	648.55	178.07826:42438 179.08161:34620 180.08497:6860	113.96522:924 115.05477:1039 128.0621:1013 139.01245:1334 139.05576:3782 141.06943:1030 150.04823:4894 151.53923:991 152.06264:23213 153.06912:4732 159.53253:1241 163.05524:15216 164.06262:1599 165.07045:48569 166.07584:6118 167.04436:115 167.0851:2009 167.09563:1991 168.04987:2304 172.05748:1568 173.05707:1165 174.04712:2392 176.06262:26184 177.06998:10917 178.07826:40735	0	0	0	0	0	0	0	0	0	0	0	0	0	0	0	0	0	0	0
29	28.726	178.078	Unknown	[M+H]+	ion correlated with 0; ion correlated with 68; ion correlated with 93; ion correlated with 90; ion correlated with 175; ion correlated with 13; ion correlated with 41; ion correlated with 24; ion correlated with 87; ion correlated with 3; ion correlated with 6; ion correlated with 20; ion correlated with 11; ion correlated with 145; ion correlated with 33; ion correlated with 56; ion correlated w…	0.076	TRUE	null	null	null	null	null	null	999	FALSE	FALSE	FALSE	Unit NormalizedByInternalStandardPeakHeight by alignment ID=313	FALSE	FALSE	null	null	null	null	null	null	null	1375.48	178.07863:5769 179.08198:21192 180.08534:3506	115.0547:4324 128.06248:4984 129.06975:2195 139.05565:1091 141.07051:6321 142.07782:2199 143.08463:4299 145.1006:31862 145.10844:31863 152.06216:11448 153.06975:7447 154.07402:2755 154.08264:2764 155.08562:5480 156.09355:5020 157.1001:3882 163.05397:1580 165.07069:14648 166.0748:3436 167.08597:6917 168.05975:1168 168.0788:3286 168.09093:2729 169.06487:2048 169.10179:7667 170.10614:1576 171.08101:…	0	0	0	0	0	0.00417101	0	0	0	0	0	0	0	0	0	0	0	0	0
30	21.821	178.078	Unknown	[M+H]+	ion correlated with 10; ion correlated with 733; ion correlated with 19; ion correlated with 174; ion correlated with 179; ion correlated with 204; ion correlated with 225; ion correlated with 237; ion correlated with 572	0.148	TRUE	null	null	null	null	null	null	999	FALSE	FALSE	FALSE	Unit NormalizedByInternalStandardPeakHeight by alignment ID=313	FALSE	FALSE	null	null	null	null	null	null	null	347.91	178.07785:6132 179.0812:3309 180.08456:1030	81.52015:447 102.12763:1013 126.99039:108 141.11409:20781 151.03603:1130 152.06306:2584 153.01241:1306 153.03339:1340 153.07118:1265 158.96214:455 163.05495:1157 165.0712:5083 166.07445:1021 168.05431:44854 176.0634:1840 177.06535:2049 177.07549:1968 178.07785:4715	0	0	0	0	0.00445911	0.00434629	0	0.0257738	0.0258775	0.0283582	0	0	0	0	0	0	0	0	0
31	21.573	178.083	Unknown	[M+H]+	ion correlated with 531; ion correlated with 66	0.208	TRUE	null	null	null	null	null	null	999	FALSE	FALSE	FALSE	Unit NormalizedByInternalStandardPeakHeight by alignment ID=313	FALSE	FALSE	null	null	null	null	null	null	null	590.96	178.08322:14913 179.08657:38297 180.08993:3803	101.94991:16273 104.10718:2619 108.45156:1365 110.00858:11726 111.01046:1457 112.00546:1467 116.97665:7327 117.93508:1305 123.11665:44314 124.12124:2119 125.98598:34275 128.95126:5895 129.02731:2020 130.03625:1999 134.03883:1049 136.92349:4943 141.11391:1968 141.95953:5037 142.97632:5389 148.53062:1264 158.00331:1512 172.93515:1160 177.94919:2640 178.08322:27828	0	0	0.0174756	0.01163	0.00557184	0.0045034	0.0221887	0.167575	0.0839898	0.0983897	0	0	0	0	0	0	0	0	0
32	21.572	179.07	Unknown	[M+H]+	ion correlated with 2	0.248	TRUE	null	null	null	null	null	null	999	FALSE	FALSE	FALSE	Unit NormalizedByInternalStandardPeakHeight by alignment ID=313	FALSE	FALSE	null	null	null	null	null	null	null	1402.76	179.07066:19053 180.07401:3563 181.07737:589	101.94991:16273 104.10718:2619 108.45156:1365 110.00858:11726 111.01046:1457 112.00546:1467 116.97665:7327 117.93508:1305 123.11665:44314 124.12124:2119 125.98598:34275 128.95126:5895 129.02731:2020 130.03625:1999 134.03883:1049 136.92349:4943 141.11391:1968 141.95953:5037 142.97632:5389 148.53062:1264 158.00331:1512 172.93515:1160 177.94919:2640 178.08322:27828 178.58403:4827 178.59448:1106 179.…	0	0	0.0223264	0.0224694	0.0213821	0.019217	0.02424	0.367151	0.321708	0.386237	0	0	0	0	0	0	0	0	0
33	28.725	179.086	Unknown	[M+H]+	ion correlated with 68; ion correlated with 93; ion correlated with 175; ion correlated with 20; ion correlated with 11; ion correlated with 145; ion correlated with 38; ion correlated with 64; ion correlated with 112; ion correlated with 148	0.092	TRUE	null	null	null	null	null	null	999	FALSE	FALSE	FALSE	Unit NormalizedByInternalStandardPeakHeight by alignment ID=313	FALSE	FALSE	null	null	null	null	null	null	null	3882.57	179.08577:10248 180.08912:2857 181.09248:4034	90.00787:1 91.50448:11 115.05485:3626 128.062:4085 129.06688:1824 141.0706:5757 142.07863:1986 145.10182:30165 151.03633:2062 152.06221:10053 153.06961:6817 154.07774:2284 155.08539:4752 156.09312:4923 163.05496:1307 165.07063:13196 166.07608:3299 167.08588:6401 168.05626:3044 168.07671:4924 168.0865:4928 169.06447:1962 169.10251:6941 170.10541:1598 171.0815:22815 171.11731:9946 176.0631:1401 178…	0	0	0.0120091	0.0101336	0.00761684	0.00922338	0.0157571	0	0	0	0	0	0	0	0	0	0	0	0
34	29.32	179.086	Unknown	[M+H]+	ion correlated with 12; ion correlated with 94; ion correlated with 25; ion correlated with 7; ion correlated with 119; ion correlated with 163; ion correlated with 62; ion correlated with 188; ion correlated with 4; ion correlated with 372; ion correlated with 39; ion correlated with 72; ion correlated with 65; ion correlated with 22; ion correlated with 42; ion correlated with 115; adduct linke…	0.18	TRUE	null	null	null	null	null	null	999	FALSE	FALSE	FALSE	Unit NormalizedByInternalStandardPeakHeight by alignment ID=313	FALSE	FALSE	null	null	null	null	null	null	null	553.96	179.08582:6058 180.08917:4101 181.09253:13011	115.0535:2576 115.06055:2591 116.05998:3250 119.08601:16312 128.06244:3776 129.06825:1702 141.07045:3925 141.11469:763 142.0775:3997 143.08574:3253 151.09592:2470 152.06256:8893 153.06952:7024 154.07545:1540 155.08623:5792 156.09215:2971 157.10139:3857 158.15454:5017 159.07883:1461 163.05559:1480 165.07008:15798 166.07568:4179 167.086:3855 168.07797:6207 168.0869:5967 168.09825:6038 169.06502:965…	0	0	0	0	0.00440515	0.00491353	0.0093073	0.0210967	0.0129353	0.0163332	0	0	0	0	0	0	0	0	0
35	22.85	179.541	Unknown	[M+H]+	ion correlated with 69; ion correlated with 477; ion correlated with 358; ion correlated with 278	0.116	TRUE	null	null	null	null	null	null	999	FALSE	FALSE	FALSE	Unit NormalizedByInternalStandardPeakHeight by alignment ID=313	FALSE	FALSE	null	null	null	null	null	null	null	272.67	179.54156:18681 180.54491:1006 181.54827:462	53.01725:2346 61.00604:94790 61.50689:2634 63.00177:1418 70.01164:3908 73.53107:37326 74.03191:6210 74.53035:5208 81.51978:428993 82.02108:26461 82.05152:1025 82.51869:2691 83.51621:6522 84.95882:28955 89.50614:7057 90.50648:8680 90.52531:6347 91.50437:3603 94.04501:5052 94.5465:1611 97.99137:7496 100.07535:1465 102.01203:3005 102.03362:51796 102.12749:1207 102.53529:4954 104.0295:1097 105.49245:…	0	0	0.0218904	0.0150698	0.00503293	0.00486561	0.0305856	0	0	0	0	0	0	0	0	0	0	0	0
36	27.041	180.122	Unknown	[M+H]+		0.54	TRUE	null	null	null	null	null	null	999	FALSE	FALSE	FALSE	Unit NormalizedByInternalStandardPeakHeight by alignment ID=313	FALSE	FALSE	null	null	null	null	null	null	null	247.8	180.12254:12535 181.12589:538 182.12925:316	61.00599:305 82.02107:194 84.9589:370 102.03324:234 125.98572:598 139.98816:1612 141.95871:19 151.03523:3 158.00266:179 159.60896:6991 160.10927:1216 167.01266:201 169.97781:255	0	0	0.0146891	0.00845317	0	0	0.0172748	0.0203033	0.0121756	0.0123237	0.00265127	0.00669097	0	0	0	0	0	0	0.0134715
37	20.369	180.549	Unknown	[M+H]+	ion correlated with 70; ion correlated with 359; ion correlated with 484; ion correlated with 16	0.132	TRUE	null	null	null	null	null	null	999	FALSE	FALSE	FALSE	Unit NormalizedByInternalStandardPeakHeight by alignment ID=313	FALSE	FALSE	null	null	null	null	null	null	null	730.41	180.54906:7661 181.55241:765 182.55577:871	53.01694:196 63.00351:119 83.51674:439 89.50648:1001 90.50668:389 90.52559:593 94.04489:412 97.99149:591 100.07603:1067 102.01293:1039 102.53481:60 111.00767:269 111.01965:228 130.00824:68 130.52565:38 135.95731:31 141.98335:217 141.99117:229 143.04094:1186 144.98178:146 152.03828:182 165.98608:79 168.01825:402 169.97816:337 171.99133:8 172.95616:79 180.54906:7594	0	0	0.00897765	0.00767513	0.00394245	0	0.00994073	0	0	0	0	0	0	0	0	0	0	0	0
38	28.728	181.065	Unknown	[M+H]+	ion correlated with 93; ion correlated with 175; ion correlated with 24; ion correlated with 87; ion correlated with 3; ion correlated with 6; ion correlated with 20; ion correlated with 11; ion correlated with 145; ion correlated with 33; ion correlated with 56; ion correlated with 29; ion correlated with 64; ion correlated with 60; ion correlated with 135; ion correlated with 112; ion correlate…	0.092	TRUE	null	null	null	null	null	null	999	FALSE	FALSE	FALSE	Unit NormalizedByInternalStandardPeakHeight by alignment ID=313	FALSE	FALSE	null	null	null	null	null	null	null	2309.61	181.06538:6025 182.06873:2281 183.07209:4388	91.50448:11 115.05485:3633 128.062:4085 129.06688:1808 141.0706:5757 142.07863:1982 145.10182:30155 151.03633:2056 152.06221:10052 153.06961:6805 154.07774:2278 155.08539:4751 156.09312:4920 163.05496:1302 165.07063:13188 166.07608:3296 167.08588:6390 168.05626:3044 168.07671:4925 168.0865:4928 169.06447:1961 169.10251:6938 170.10541:1602 171.0815:22813 171.11731:9939 176.0631:1400 178.07787:4356…	0	0	0.00706008	0.00556535	0.00395794	0.00445859	0.00922838	0	0	0	0	0	0	0	0	0	0	0	0
39	29.32	181.065	Unknown	[M+H]+	ion correlated with 57; ion correlated with 12; ion correlated with 94; ion correlated with 25; ion correlated with 7; ion correlated with 119; ion correlated with 163; ion correlated with 62; ion correlated with 188; ion correlated with 4; ion correlated with 372; ion correlated with 34; ion correlated with 72; ion correlated with 65; ion correlated with 22; ion correlated with 42; ion correlate…	0.18	TRUE	null	null	null	null	null	null	999	FALSE	FALSE	FALSE	Unit NormalizedByInternalStandardPeakHeight by alignment ID=313	FALSE	FALSE	null	null	null	null	null	null	null	508.55	181.06555:5761 182.0689:4460 183.07226:8212	115.0535:1927 115.06055:1959 116.05998:3156 119.08601:14455 128.06244:3180 129.06825:791 141.07045:3840 141.11469:2465 142.0775:3930 143.08574:3109 151.09592:2374 152.06256:8866 153.06952:6901 154.07545:1516 155.08623:5742 156.09215:2864 157.10139:3691 158.15454:4983 159.07883:1263 163.05559:1493 165.07008:15760 166.07568:4152 167.086:3832 168.07797:6156 168.0869:5896 168.09825:5991 169.06502:899…	0	0	0	0	0.00418946	0.00398829	0.0077966	0.0166673	0.0101037	0.0135091	0	0	0	0	0	0	0	0	0
40	25.977	181.575	Unknown	[M+H]+	ion correlated with 485; ion correlated with 73	0.1	TRUE	null	null	null	null	null	null	999	FALSE	FALSE	FALSE	Unit NormalizedByInternalStandardPeakHeight by alignment ID=313	FALSE	FALSE	null	null	null	null	null	null	null	580.33	181.5753:8562 182.57865:321 183.58201:372	53.01753:2540 61.0061:110289 61.50843:4045 63.00341:1582 70.01244:5555 73.53098:41035 74.03181:7538 74.53064:5998 81.51988:475612 82.02087:28283 82.05235:1163 82.52062:3279 82.53713:1328 83.0185:1033 83.51704:8346 84.95885:26483 89.50692:7023 90.50644:11902 90.52547:6364 91.00688:1364 91.50483:4433 94.04386:4935 97.99143:6539 100.07599:2292 102.0119:2630 102.03344:47482 102.12769:1289 102.53519:4…	0	0	0.0100334	0.00629356	0	0	0.0152113	0.0874815	0.0446994	0.0485037	0	0	0	0	0	0	0	0	0
41	28.716	183.08	Unknown	[M+H]+	ion correlated with 0; ion correlated with 68; ion correlated with 93; ion correlated with 90; ion correlated with 175; ion correlated with 13; ion correlated with 24; ion correlated with 87; ion correlated with 3; ion correlated with 6; ion correlated with 20; ion correlated with 11; ion correlated with 145; ion correlated with 33; ion correlated with 56; ion correlated with 130; ion correlated …	0.048	TRUE	null	null	null	null	null	null	999	FALSE	FALSE	FALSE	Unit NormalizedByInternalStandardPeakHeight by alignment ID=313	FALSE	FALSE	null	null	null	null	null	null	null	1415.24	183.08064:247023 184.08399:514028 185.08735:246172	91.05591:3 102.04689:5490 105.07066:23100 113.03854:1522 115.05421:260730 116.05875:20373 117.06924:13126 123.0108:1057 126.047:14642 127.05235:93188 127.06046:93192 128.06219:329496 129.06702:101578 130.07613:23974 131.04999:3124 131.08536:24788 139.05446:63786 140.06004:17323 141.07014:451530 142.07582:135974 143.08481:157069 144.05804:3807 144.09007:15026 145.06514:2944 145.1015:477910 146.105…	0	0	0	0	0	0	0	0	0	0	0	0	0	0	0	0	0	0	0
42	29.32	183.117	Unknown	[M+H]+	ion correlated with 12; ion correlated with 94; ion correlated with 62; ion correlated with 188; ion correlated with 372; ion correlated with 34; ion correlated with 39; ion correlated with 72; ion correlated with 65; ion correlated with 22; ion correlated with 115	0.2	TRUE	null	null	null	null	null	null	999	FALSE	FALSE	FALSE	Unit NormalizedByInternalStandardPeakHeight by alignment ID=313	FALSE	FALSE	null	null	null	null	null	null	null	585.27	183.11748:6148 184.12083:1733 185.12419:457	115.05511:2153 128.06276:3648 141.07037:3692 142.07556:3916 151.09735:1212 152.06238:8677 153.06966:6909 154.0751:1179 155.08653:5827 156.09293:2985 158.15411:2727 159.08134:1097 163.05576:135 165.07047:14243 166.07623:3985 167.08514:2953 168.08656:5539 169.10068:2750 171.08185:4657 173.07903:1418 178.07855:2709 179.08646:19732 180.08972:2671 181.06609:9009 181.10216:9494 182.07326:2148 182.10536…	0	0	0.0072038	0.00630181	0.0055502	0.00485704	0.0103954	0.0273746	0.0166305	0.0204868	0	0	0	0	0	0	0	0	0
43	20.51	184.073	Unknown	[M+H]+		0.516	TRUE	null	null	null	null	null	null	999	FALSE	FALSE	FALSE	Unit NormalizedByInternalStandardPeakHeight by alignment ID=313	FALSE	FALSE	null	null	null	null	null	null	null	22.22	184.07339:86028 185.07674:6373 186.0801:972	101.94972:15538 104.10776:5142 108.44987:1395 110.00844:11088 111.00748:1132 111.51283:3192 112.00588:1267 116.97636:7976 117.93496:1305 119.08498:1966 125.00062:2582 125.98595:32847 126.99985:1252 128.95125:5843 130.00768:1088 136.92149:3589 136.93106:1414 140.54279:1618 141.11035:1483 141.11795:1289 141.95831:3455 142.035:1802 142.97672:5218 146.98097:1069 148.53189:6241 149.02882:1030 152.0624…	0	0	0.100807	0.0900757	0.0948729	0.0845153	0.099791	0	0	0	0.0328788	0	0.0502196	0	0	0	0	0.0597196	0
44	19.56	184.074	Unknown	[M+H]+	similar chromatogram in higher mz_621	0.312	TRUE	null	null	null	null	null	null	999	FALSE	FALSE	FALSE	Unit NormalizedByInternalStandardPeakHeight by alignment ID=313	FALSE	FALSE	null	null	null	null	null	null	null	13.71	184.07329:46304 185.07664:4124 186.08:790	101.94985:9743 104.1068:1487 110.00935:4934 116.97679:12341 117.93641:1223 119.08536:23328 120.08831:1554 125.00019:1141 125.98624:12103 128.95103:5893 135.07953:1194 141.1136:29105 141.95901:3025 142.11696:1414 142.97591:3731 148.53223:1884 158.00356:2071 160.05472:1404 184.07326:106404	0	0	0	0	0.0336704	0.0324801	0	0	0	0	0.0137918	0	0	0	0	0	0	0	0
45	26.573	184.112	Unknown	[M+H]+	ion correlated with 77; ion correlated with 549	0.264	TRUE	null	null	null	null	null	null	999	FALSE	FALSE	FALSE	Unit NormalizedByInternalStandardPeakHeight by alignment ID=313	FALSE	FALSE	null	null	null	null	null	null	null	136.74	184.11137:13034 185.11472:1070 186.11808:703	53.01713:2954 61.00609:113595 61.50797:4121 63.00205:1444 70.01212:3808 73.53107:44315 74.03158:7558 74.52979:4541 74.53623:1320 81.51981:484611 82.0211:30282 82.05279:1288 82.51976:3530 82.53725:1030 83.51605:7666 83.52404:1216 84.95895:29029 89.50661:7085 90.50651:10181 90.52579:7070 91.00819:1288 91.50518:4482 94.04485:5129 94.54589:1436 95.04334:1042 97.99153:7697 100.07593:2073 102.01254:307…	0	0	0.0152732	0.0116151	0.00465658	0.00440601	0.0193758	0.0130058	0.00981796	0.00980129	0.0031954	0.016648	0.00972642	0	0	0	0.0125678	0.00456777	0.0165043
46	18.197	186.558	Unknown	[M+2H]2+	ion correlated with 26	0.992	TRUE	null	null	null	null	null	null	999	FALSE	FALSE	FALSE	Unit NormalizedByInternalStandardPeakHeight by alignment ID=313	FALSE	FALSE	null	null	null	null	null	null	null	207.65	186.55785:35897 187.5612:12048 188.56456:503	121.03271:27144 128.06236:1384 129.07053:3264 141.11354:16756 141.4888:12 143.97778:29 143.99699:94 147.08078:30365 152.06033:1637 163.03882:247362 164.04286:15979 165.04469:1204 165.07103:2912 167.08163:2112 174.03281:85792 174.53494:15137 175.03732:2913 176.02814:1359 176.063:1109 178.08017:2268 179.08574:1119 186.55785:1187	0	0	0.042064	0.0295697	0.0138616	0.0114971	0.059536	0.0584865	0.0295093	0.030068	0.00982737	0.0319934	0.0194128	0.0172813	0.0287532	0.00847542	0.0285193	0.014329	0.0431126
47	24.842	187.557	Unknown	[M+H]+	ion correlated with 14; ion correlated with 503; ion correlated with 85	0.136	TRUE	null	null	null	null	null	null	999	FALSE	FALSE	FALSE	Unit NormalizedByInternalStandardPeakHeight by alignment ID=313	FALSE	FALSE	null	null	null	null	null	null	null	59.77	187.55701:15983 188.56036:599 189.56372:339	111.01045:383 128.95085:667 139.01167:604 141.11397:3325 141.96017:1230 152.01993:92 152.0625:1930 159.53165:1042 163.05797:1403 165.07005:3623 167.04364:1428 172.05684:911 176.06192:2330 178.0777:2866 179.08322:1552 179.56914:1039 187.05658:1808 187.55701:38953	0	0	0.0187289	0.0123553	0.0061473	0.0047788	0.0288164	0	0	0	0	0	0	0	0	0	0	0	0
48	21.818	188.565	Unknown	[M+2H]2+	ion correlated with 506; ion correlated with 86; similar chromatogram in higher mz_563	0.224	TRUE	null	null	null	null	null	null	999	FALSE	FALSE	FALSE	Unit NormalizedByInternalStandardPeakHeight by alignment ID=313	FALSE	FALSE	null	null	null	null	null	null	null	1788.5	188.56494:74888 189.56829:5442 190.57165:2428	132.00294:1017 141.11357:15827 152.06229:2500 153.01276:1168 153.03383:1461 163.05603:1014 165.07089:3373 168.05296:85196 176.0614:1676 178.07909:3163 179.08537:1601 180.57535:2485 181.05972:1251 188.56494:13189	0	0	0.0877544	0.0656822	0.0223996	0.0192808	0.130325	0.403887	0.205069	0.230891	0	0	0	0	0	0	0	0	0
49	24.811	189.07	Unknown	[M+H]+	ion correlated with 140; ion correlated with 172; ion correlated with 214; ion correlated with 83; ion correlated with 142; ion correlated with 176; ion correlated with 53; ion correlated with 197; ion correlated with 229; ion correlated with 203; adduct linked to 83_[M+NH4]+	0.136	TRUE	null	null	null	null	null	null	999	FALSE	FALSE	FALSE	Unit NormalizedByInternalStandardPeakHeight by alignment ID=313	FALSE	FALSE	null	null	null	null	null	null	null	1061.56	189.07002:6396 190.07337:4444 191.07673:4460	111.00912:382 128.95198:660 139.01146:603 141.11392:3324 141.95975:1230 152.02013:91 152.06172:1936 159.53217:1042 163.05263:1394 165.07109:3612 167.0435:1428 172.05688:911 176.0636:2330 177.07037:1011 178.07837:2863 179.08408:1600 179.56738:1059 187.05472:1790 187.55693:38953 188.05933:9082 189.07002:8301	0	0	0.00749474	0.00625858	0.00689558	0.00672332	0.00825165	0	0	0	0	0	0	0	0	0	0	0	0
50	22.863	189.07	Unknown	[M+H]+	ion correlated with 78; ion correlated with 139; ion correlated with 195	0.128	TRUE	null	null	null	null	null	null	999	FALSE	FALSE	FALSE	Unit NormalizedByInternalStandardPeakHeight by alignment ID=313	FALSE	FALSE	null	null	null	null	null	null	null	2464.67	189.07074:13293 190.07409:6502 191.07745:4559	63.00177:52 74.53035:4 83.51621:23 89.50614:6 97.99137:10 141.11366:5532 143.0405:1046 151.03526:829 158.96153:49 163.05637:1989 165.06995:939 170.55014:2583 172.9794:22 178.07849:1209 187.05602:1310 189.07074:10304 189.16521:2404	0	0	0.0155771	0.0128783	0.014472	0.014007	0.0167863	0	0	0	0	0	0	0	0	0	0	0	0
51	20.371	189.07	Unknown	[M+H]+	ion correlated with 646; ion correlated with 234; ion correlated with 198; ion correlated with 144; ion correlated with 58	0.096	TRUE	null	null	null	null	null	null	999	FALSE	FALSE	FALSE	Unit NormalizedByInternalStandardPeakHeight by alignment ID=313	FALSE	FALSE	null	null	null	null	null	null	null	575.2	189.07065:11784 190.074:5900 191.07736:15594	61.0065:1208 73.53133:447 81.52029:2965 82.02171:41 83.51723:94 84.95907:23 90.5263:117 102.0131:228 102.034:350 110.00894:245 111.00901:355 111.02008:357 111.98529:22 112.00469:279 125.98627:2351 126.99038:208 128.95131:160 129.9803:133 130.00861:244 139.98972:179 141.11488:4717 141.95908:187 151.03596:1155 158.00349:863 158.9623:83 165.07031:2128 167.01317:1717 168.01714:196 168.03044:127 169.9…	0	0	0	0	0	0	0	0	0	0	0	0	0	0	0	0	0	0	0
52	23.101	189.164	Unknown	[M+H]+	ion correlated with 533; ion correlated with 560; ion correlated with 578	0.076	TRUE	null	null	null	null	null	null	999	FALSE	FALSE	FALSE	Unit NormalizedByInternalStandardPeakHeight by alignment ID=313	FALSE	FALSE	null	null	null	null	null	null	null	617.23	189.16487:6823 190.16822:1716 191.17158:1734	100.9582:1247 101.95041:7355 105.07085:1620 107.08547:2096 109.10135:1685 110.00921:2526 116.97681:8932 117.06994:1022 119.08606:8805 120.0892:1136 121.10125:2798 123.1132:1016 123.12077:1353 125.98663:6660 128.06421:1167 128.95123:4410 130.00752:1005 131.08417:1153 133.10133:3575 135.11673:4083 141.11372:12431 141.95946:2294 142.97723:2577 145.10103:2432 145.93039:1181 147.11668:3436 149.13278:4…	0	0	0	0	0	0	0	0	0	0	0	0	0	0	0	0	0	0	0
53	24.816	191.086	Unknown	[M+H]+	ion correlated with 140; ion correlated with 21; ion correlated with 49; ion correlated with 172; ion correlated with 214; ion correlated with 114; ion correlated with 83; ion correlated with 142; ion correlated with 28; ion correlated with 176; ion correlated with 197; ion correlated with 229; ion correlated with 203	0.104	TRUE	null	null	null	null	null	null	999	FALSE	FALSE	FALSE	Unit NormalizedByInternalStandardPeakHeight by alignment ID=313	FALSE	FALSE	null	null	null	null	null	null	null	764.07	191.08647:5127 192.08982:2134 193.09318:1130	128.95218:126 130.00897:24 141.11417:893 141.95972:41 151.05565:2795 152.06273:3196 163.0556:2096 165.0712:5368 176.06357:2931 177.06856:1494 178.0786:4532 179.0867:2403 179.56929:440 187.06012:2574 187.55772:14049 188.05748:3462 189.07118:12902 190.07887:3300 191.08647:4670	0	0	0	0	0	0.00370729	0	0	0	0	0	0	0	0	0	0	0	0	0
54	24.446	191.107	Unknown	[M+H]+	ion correlated with 424; ion correlated with 301; ion correlated with 80	0.076	TRUE	null	null	null	null	null	null	999	FALSE	FALSE	FALSE	Unit NormalizedByInternalStandardPeakHeight by alignment ID=313	FALSE	FALSE	null	null	null	null	null	null	null	7505.97	191.10703:16206 192.11038:2650 193.11374:488	61.00613:242 63.00286:25 73.53091:4 74.03191:62 82.51868:29 84.95879:79 97.99207:93 125.98594:1157 135.54343:1822 156.47198:4 158.00288:94 163.06534:1747 163.07887:1723 169.97795:43 191.10703:13299	0	0	0.0189898	0.0163133	0.0167247	0.0155243	0.0176678	0	0	0	0	0	0	0	0	0	0	0	0
55	29.078	191.18	Unknown	[M+H]+	similar chromatogram in higher mz_727	0.632	TRUE	null	null	null	null	null	null	999	FALSE	FALSE	FALSE	Unit NormalizedByInternalStandardPeakHeight by alignment ID=313	FALSE	FALSE	null	null	null	null	null	null	null	149.19	191.18051:11040 192.18386:3054 193.18722:300	102.12797:1091 103.95573:1721 105.07066:1585 107.085:2864 107.96809:1617 109.10214:4588 116.0526:44124 117.05585:1940 118.04829:1175 119.08554:10059 121.10133:4091 123.11832:2327 128.14362:4403 129.98898:2129 130.16185:1036 133.08609:30344 133.1059:1256 134.08983:1406 135.1169:3913 136.02299:1078 137.13371:1596 141.11389:13297 145.10164:1127 147.11754:2335 149.02321:88252 149.13219:2807 150.0274:…	0	0	0.0129362	0.00970921	0.0090071	0.00858837	0.0155263	0.0148803	0.00977286	0.0130396	0.0035513	0	0.00472646	0.0501879	0.0679322	0.0412904	0.0115787	0.0116674	0.0183474
56	28.725	192.083	Unknown	[M+H]+	ion correlated with 0; ion correlated with 68; ion correlated with 93; ion correlated with 90; ion correlated with 175; ion correlated with 13; ion correlated with 41; ion correlated with 24; ion correlated with 87; ion correlated with 3; ion correlated with 6; ion correlated with 20; ion correlated with 11; ion correlated with 145; ion correlated with 33; ion correlated with 130; ion correlated …	0.072	TRUE	null	null	null	null	null	null	999	FALSE	FALSE	FALSE	Unit NormalizedByInternalStandardPeakHeight by alignment ID=313	FALSE	FALSE	null	null	null	null	null	null	null	1111.64	192.08379:240546 193.08714:0 194.0905:10365	102.04689:5777 105.07066:23140 113.03854:1518 115.05421:260768 116.05875:20377 117.06924:13148 123.0108:1057 126.047:14628 127.05235:93234 127.06046:93240 128.06219:329539 129.06702:101637 130.07613:24004 131.04999:3123 131.08536:24822 139.05446:63748 140.06004:17311 141.07014:451647 142.07582:136019 143.08481:157239 144.05804:3792 144.09007:15040 145.06514:2934 145.1015:479099 146.10506:43370 15…	0	0	0	0	0	0	0	0	0	0	0	0	0	0	0	0	0	0	0
57	29.319	192.083	Unknown	[M+H]+	ion correlated with 12; ion correlated with 94; ion correlated with 25; ion correlated with 7; ion correlated with 199; ion correlated with 119; ion correlated with 163; ion correlated with 62; ion correlated with 188; ion correlated with 4; ion correlated with 372; ion correlated with 34; ion correlated with 39; ion correlated with 72; ion correlated with 65; ion correlated with 22; ion correlat…	0.148	TRUE	null	null	null	null	null	null	999	FALSE	FALSE	FALSE	Unit NormalizedByInternalStandardPeakHeight by alignment ID=313	FALSE	FALSE	null	null	null	null	null	null	null	217.46	192.08247:8936 193.08582:536 194.08918:2297	111.02033:496 115.05404:5875 116.0589:831 128.06192:9965 129.06738:2845 139.05498:1871 141.0699:10466 142.0769:10300 143.08572:7492 150.04738:1087 151.05357:5311 152.06213:23322 153.06915:19507 154.07483:3767 155.08546:14926 156.09224:7432 157.10216:8760 158.10051:1739 159.08148:2911 163.05528:2603 164.05829:1320 165.06995:43664 166.07571:9971 167.08618:9277 168.05853:1243 168.08618:15557 169.063…	0	0	0	0	0	0	0	0.0105106	0.00655655	0.00770806	0	0	0	0	0	0	0	0	0
58	20.385	192.093	Unknown	[M+H]+	ion correlated with 51; ion correlated with 646; ion correlated with 359; ion correlated with 198; ion correlated with 144	0.1	TRUE	null	null	null	null	null	null	999	FALSE	FALSE	FALSE	Unit NormalizedByInternalStandardPeakHeight by alignment ID=313	FALSE	FALSE	null	null	null	null	null	null	null	638.41	192.09291:13729 193.09626:2491 194.09962:284	61.0065:1409 73.53133:566 81.52029:4550 82.02171:136 83.51723:172 84.95907:58 90.50686:189 90.5263:85 100.07669:601 102.0131:620 102.034:627 111.00901:430 111.02008:448 111.98529:100 112.00469:123 125.98627:1090 129.9803:137 130.00861:118 139.98972:249 141.11488:4753 151.03596:1112 158.00349:685 158.9623:58 165.07031:2043 167.01317:2868 168.01714:284 168.03044:213 169.97861:376 176.06425:747 178.…	0	0	0	0	0	0	0	0	0	0	0	0	0	0	0	0	0	0	0
59	18.198	194.547	Unknown	[M+NH4]2+	adduct linked to 540_[M+K]+	0.992	TRUE	null	null	null	null	null	null	999	FALSE	FALSE	FALSE	Unit NormalizedByInternalStandardPeakHeight by alignment ID=313	FALSE	FALSE	null	null	null	null	null	null	null	1476.9	194.54675:258835 195.5501:16627 196.55346:7899	121.03271:27144 128.06236:1384 129.07053:3264 141.11354:16756 141.4888:12 143.97778:29 143.99699:94 147.08078:30365 152.06033:1637 163.03882:247362 164.04286:15979 165.04469:1204 165.07103:2912 167.08163:2112 174.03281:85792 174.53494:15137 175.03732:2913 176.02814:1359 176.063:1109 178.08017:2268 179.08574:1119 186.55785:1187 189.06444:1474	0	0	0.303304	0.215386	0.0950601	0.0825739	0.418698	0.411079	0.215247	0.2201	0.0669333	0.232144	0.140318	0.132474	0.204131	0.0573386	0.218227	0.0984468	0.308281
60	28.731	195.081	Unknown	[M+NH4]+	ion correlated with 0; ion correlated with 93; ion correlated with 90; ion correlated with 175; ion correlated with 13; ion correlated with 41; ion correlated with 24; ion correlated with 87; ion correlated with 3; ion correlated with 6; ion correlated with 20; ion correlated with 11; ion correlated with 145; ion correlated with 33; ion correlated with 56; ion correlated with 29; ion correlated w…	0.068	TRUE	null	null	null	null	null	null	999	FALSE	FALSE	FALSE	Unit NormalizedByInternalStandardPeakHeight by alignment ID=313	FALSE	FALSE	null	null	null	null	null	null	null	1357.1	195.08125:287197 196.0846:94310 197.08796:1065416	102.04689:5777 105.07066:23140 113.03854:1518 115.05421:260768 116.05875:20377 117.06924:13148 123.0108:1057 126.047:14628 127.05235:93234 127.06046:93240 128.06219:329539 129.06702:101637 130.07613:24004 131.04999:3123 131.08536:24822 139.05446:63748 140.06004:17311 141.07014:451647 142.07582:136019 143.08481:157239 144.05804:3792 144.09007:15040 145.06514:2934 145.1015:479099 146.10506:43370 15…	0	0	0	0	0	0	0	0	0	0	0	0	0	0	0	0	0	0	0
61	25.467	196.112	Unknown	[M+H]+		0.52	TRUE	null	null	null	null	null	null	999	FALSE	FALSE	FALSE	Unit NormalizedByInternalStandardPeakHeight by alignment ID=313	FALSE	FALSE	null	null	null	null	null	null	null	54.67	196.11188:11154 197.11523:436 198.11859:498	53.01744:2923 61.00609:115859 61.50839:4271 63.00313:1931 70.01235:4561 73.53111:42607 74.03223:7050 74.53053:5933 81.51982:476940 82.0213:30631 82.05166:1464 82.51776:2623 82.53725:1027 83.51633:7531 84.95878:29858 89.50664:6827 90.50696:12018 90.52599:7739 91.00596:1029 91.50406:4206 94.04438:5176 94.54478:1099 97.99197:7459 100.07578:1858 102.01264:3385 102.03328:47328 102.1267:1681 102.53189:…	0	0	0.0130707	0.00952271	0.00398709	0.00451001	0.0158925	0	0	0	0	0	0	0.0353621	0.0545673	0.0176429	0.00570169	0	0.00806514
62	29.319	196.125	Unknown	[M+NH4]+	ion correlated with 12; ion correlated with 94; ion correlated with 188; ion correlated with 372; ion correlated with 34; ion correlated with 39; ion correlated with 72; ion correlated with 65; ion correlated with 22; ion correlated with 42; ion correlated with 115; adduct linked to 34_[M+H]+	0.196	TRUE	null	null	null	null	null	null	999	FALSE	FALSE	FALSE	Unit NormalizedByInternalStandardPeakHeight by alignment ID=313	FALSE	FALSE	null	null	null	null	null	null	null	492.09	196.12589:5996 197.12924:3507 198.1326:372	115.05511:2402 128.06276:3809 141.07037:3709 142.07556:3946 151.09735:1197 152.06238:8705 153.06966:6926 154.0751:1181 155.08653:5829 156.09293:3014 158.15411:2657 159.08134:1140 163.05576:1015 165.07047:14280 166.07623:3996 167.08514:2975 168.08656:5563 169.10068:2745 171.08185:4745 173.07903:1451 178.07855:2725 179.08646:19710 180.08972:2668 181.06609:9040 181.10216:9523 182.07326:2150 182.1053…	0	0	0.0070267	0.00676065	0.005815	0.00564098	0.010982	0.0271904	0.0165867	0.0207581	0	0	0	0	0	0	0	0	0
63	22.357	196.581	Unknown	[M+H]+	ion correlated with 407	0.04	TRUE	null	null	null	null	null	null	999	FALSE	FALSE	FALSE	Unit NormalizedByInternalStandardPeakHeight by alignment ID=313	FALSE	FALSE	null	null	null	null	null	null	null	1292.57	196.58067:5382 197.58402:385 198.58738:623	61.00649:35 73.53109:21 74.03278:10 74.53027:44 81.52007:476 82.02168:34 83.51649:12 90.50685:57 90.52275:85 90.52894:86 91.00676:5 91.50457:1 102.53492:0 128.06265:1252 141.06947:91 152.06258:1085 153.0695:468 154.07874:259 163.05437:83 165.07025:3246 176.06296:1659 178.07864:597 179.08563:2454 181.06577:258 183.08218:1702 189.07083:1301	0	0	0	0	0	0	0	0	0	0	0	0	0	0	0	0	0	0	0
64	28.73	197.097	Unknown	[M+CH3OH+H]+	ion correlated with 68; ion correlated with 93; ion correlated with 175; ion correlated with 13; ion correlated with 24; ion correlated with 87; ion correlated with 3; ion correlated with 6; ion correlated with 20; ion correlated with 11; ion correlated with 145; ion correlated with 33; ion correlated with 56; ion correlated with 29; ion correlated with 38; ion correlated with 596; ion correlated…	0.076	TRUE	null	null	null	null	null	null	999	FALSE	FALSE	FALSE	Unit NormalizedByInternalStandardPeakHeight by alignment ID=313	FALSE	FALSE	null	null	null	null	null	null	null	2757.98	197.09691:5571 198.10026:3988 199.10362:31473	115.0547:4324 128.06248:4984 129.06975:2195 139.05565:1091 141.07051:6321 142.07782:2199 143.08463:4299 145.1006:31862 145.10844:31863 152.06216:11448 153.06975:7447 154.07402:2755 154.08264:2764 155.08562:5480 156.09355:5020 157.1001:3882 163.05397:1580 165.07069:14648 166.0748:3436 167.08597:6917 168.05975:1168 168.0788:3286 168.09093:2729 169.06487:2048 169.10179:7667 170.10614:1576 171.08101:…	0	0	0	0	0	0.00402843	0	0	0	0	0	0	0	0	0	0	0	0	0
65	29.32	197.097	Unknown	[M+CH3OH+H]+	ion correlated with 12; ion correlated with 94; ion correlated with 119; ion correlated with 163; ion correlated with 62; ion correlated with 188; ion correlated with 4; ion correlated with 372; ion correlated with 34; ion correlated with 39; ion correlated with 72; ion correlated with 22; ion correlated with 42; ion correlated with 115; adduct linked to 22_[M+H]+	0.188	TRUE	null	null	null	null	null	null	999	FALSE	FALSE	FALSE	Unit NormalizedByInternalStandardPeakHeight by alignment ID=313	FALSE	FALSE	null	null	null	null	null	null	null	546.06	197.09721:5145 198.10056:1883 199.10392:4732	115.05511:2238 128.06276:3703 141.07037:3699 142.07556:3920 151.09735:1215 152.06238:8684 153.06966:6911 154.0751:1181 155.08653:5830 156.09293:2992 158.15411:2767 159.08134:1121 163.05576:474 165.07047:14233 166.07623:3985 167.08514:2958 168.08656:5542 169.10068:2750 171.08185:4689 173.07903:1427 178.07855:2708 179.08646:19723 180.08972:2670 181.06609:9005 181.10216:9493 182.07326:2147 182.10536…	0	0	0.00602851	0.00559805	0.00479806	0.00451008	0.00909495	0.0211487	0.0133737	0.0170078	0	0	0	0	0	0	0	0	0
66	21.575	198.596	Unknown	[M+2H]2+	ion correlated with 31	0.24	TRUE	null	null	null	null	null	null	999	FALSE	FALSE	FALSE	Unit NormalizedByInternalStandardPeakHeight by alignment ID=313	FALSE	FALSE	null	null	null	null	null	null	null	950.62	198.59656:25376 199.59991:2165 200.60327:1153	101.94991:16273 104.10718:2619 108.45156:1365 110.00858:11726 111.01046:1457 112.00546:1467 116.97665:7327 117.93508:1305 123.11665:44314 124.12124:2119 125.98598:34275 128.95126:5895 129.02731:2020 130.03625:1999 134.03883:1049 136.92349:4943 141.11391:1968 141.95953:5037 142.97632:5389 148.53062:1264 158.00331:1512 172.93515:1160 177.94919:2640 178.08322:27828 178.58403:4827 178.59448:1106 179.…	0	0	0.0297363	0.0203367	0.0102081	0.00809281	0.0393354	0.29163	0.153511	0.175923	0	0	0	0	0	0	0	0	0
67	21.887	199.047	Unknown	[M+H]+		0.184	TRUE	null	null	null	null	null	null	999	FALSE	FALSE	FALSE	Unit NormalizedByInternalStandardPeakHeight by alignment ID=313	FALSE	FALSE	null	null	null	null	null	null	null	60.88	199.047:19767 200.05035:1655 201.05371:848	141.11459:16266 152.06407:2721 153.01076:1859 153.0334:1439 165.07672:3610 176.06174:1761 178.07814:4045 179.08597:1774 188.56456:13413 189.06599:5062 189.07597:5086	0	0	0.023163	0.016818	0.00826146	0.0067019	0.0301798	0	0	0	0	0	0	0	0	0	0	0	0
68	28.713	199.112	Unknown	[M+H]+	ion correlated with 93; ion correlated with 175; ion correlated with 24; ion correlated with 87; ion correlated with 6; ion correlated with 20; ion correlated with 11; ion correlated with 33; ion correlated with 64; ion correlated with 596	0.068	TRUE	null	null	null	null	null	null	999	FALSE	FALSE	FALSE	Unit NormalizedByInternalStandardPeakHeight by alignment ID=313	FALSE	FALSE	null	null	null	null	null	null	null	4329.49	199.11186:14149 200.11521:2641 201.11857:3191	61.00637:328 115.05377:3626 128.06258:4087 129.06779:1820 141.06958:5795 142.07684:1995 145.10037:30208 151.03479:1245 151.04416:2641 152.06226:10065 153.06921:6804 154.07925:2288 155.08566:4752 156.09279:4933 157.10179:3333 163.05516:1314 165.07001:13271 166.07674:3308 167.082:6481 167.09215:6404 168.05698:3032 168.08391:4941 169.06607:1943 169.10138:6934 170.10783:1606 171.08144:22834 171.11749…	0	0	0.0165795	0.0145438	0.00947859	0.0123594	0.0237975	0	0	0	0	0	0	0	0	0	0	0	0
69	22.846	200.055	Unknown	[M+2H]2+	ion correlated with 278	0.168	TRUE	null	null	null	null	null	null	999	FALSE	FALSE	FALSE	Unit NormalizedByInternalStandardPeakHeight by alignment ID=313	FALSE	FALSE	null	null	null	null	null	null	null	156.71	200.05533:39441 201.05868:2340 202.06204:3509	53.01744:469 61.5075:232 63.00266:1386 74.03181:259 74.53045:370 81.51991:5881 82.05295:1741 82.51952:207 83.51644:192 89.50675:1066 90.50675:1206 91.50379:46 102.53498:22 141.11447:1249 143.03987:917 151.0354:1006 158.96188:471 165.07149:1051 187.0558:1292 189.07013:10325 189.16541:1728 190.07578:11382 191.06024:2412 191.08398:3346 195.10361:4204 200.08357:6610	0	0	0.0462171	0.0317113	0.0146724	0.0127502	0.0634637	0	0	0	0	0	0	0	0	0	0	0	0
70	20.368	201.063	Unknown	[M+H]+	ion correlated with 37; ion correlated with 359; ion correlated with 290	0.132	TRUE	null	null	null	null	null	null	999	FALSE	FALSE	FALSE	Unit NormalizedByInternalStandardPeakHeight by alignment ID=313	FALSE	FALSE	null	null	null	null	null	null	null	633.09	201.06259:8519 202.06594:4129 203.0693:1096	53.01694:194 63.00351:136 83.51674:446 89.50648:981 90.50668:243 90.52559:494 94.04489:356 97.99149:577 100.07603:860 102.01293:785 102.53481:33 111.00767:114 111.01965:74 130.00824:80 130.52565:25 135.95731:36 141.98335:167 141.99117:171 143.04094:897 144.98178:154 152.03828:165 165.98608:68 168.01825:377 169.97816:296 171.99133:30 172.95616:144 180.54906:7501 181.05157:1507 182.98541:628 189.07…	0	0	0.00998231	0.0088064	0.00618848	0.00407167	0.0107057	0	0	0	0	0	0	0	0	0	0	0	0
71	21.817	201.089	Unknown	[M+2H]2+		0.172	TRUE	null	null	null	null	null	null	999	FALSE	FALSE	FALSE	Unit NormalizedByInternalStandardPeakHeight by alignment ID=313	FALSE	FALSE	null	null	null	null	null	null	null	297.72	201.08998:15744 202.09333:7688 203.09669:1369	68.99376:18 132.00294:1746 139.01799:1047 139.05406:985 141.11357:16575 144.98233:10 152.06229:2908 153.01276:2497 153.03383:2373 153.06902:1015 158.00278:4902 163.05603:1076 165.07089:3748 168.05296:85325 176.0614:1853 177.06895:18 178.07909:4105 179.08537:1968 180.57535:2684 181.05972:1393 188.56494:13462 189.0668:5119 191.08371:1068 193.09976:2043	0	0	0.018449	0.0134319	0.00734499	0.00651497	0.0240186	0.0946169	0.0535622	0.0604205	0	0	0	0	0	0	0	0	0
72	29.32	201.128	Unknown	[M+H]+	ion correlated with 12; ion correlated with 62; ion correlated with 372; ion correlated with 34; ion correlated with 65; ion correlated with 22; ion correlated with 42; ion correlated with 115	0.224	TRUE	null	null	null	null	null	null	999	FALSE	FALSE	FALSE	Unit NormalizedByInternalStandardPeakHeight by alignment ID=313	FALSE	FALSE	null	null	null	null	null	null	null	548.36	201.12799:10987 202.13134:2914 203.1347:181	115.05511:2239 128.06276:3704 141.07037:3700 142.07556:3920 151.09735:1215 152.06238:8685 153.06966:6912 154.0751:1181 155.08653:5831 156.09293:2993 158.15411:2768 159.08134:1121 163.05576:476 165.07047:14235 166.07623:3986 167.08514:2959 168.08656:5542 169.10068:2750 171.08185:4690 173.07903:1428 178.07855:2708 179.08646:19725 180.08972:2670 181.06609:9006 181.10216:9495 182.07326:2147 182.10536…	0	0	0.0128751	0.0113001	0.00976389	0.00955418	0.0189005	0.0447902	0.0290977	0.0354638	0	0	0	0	0	0	0	0	0
73	25.982	202.089	Unknown	[M+2H]2+		0.196	TRUE	null	null	null	null	null	null	999	FALSE	FALSE	FALSE	Unit NormalizedByInternalStandardPeakHeight by alignment ID=313	FALSE	FALSE	null	null	null	null	null	null	null	1902.85	202.0887:46593 203.09205:2415 204.09541:1210	53.01733:2808 61.00621:110929 61.50776:4305 63.00076:1099 70.01196:4771 73.5313:39981 74.03197:7039 74.53014:4998 81.51987:459144 82.02107:27872 82.05236:1140 82.51871:2596 83.51615:8054 84.95898:28983 89.50662:6227 90.50663:10683 90.52639:7050 91.50433:4714 94.04504:5401 94.54597:1371 97.99182:7434 100.07556:2255 102.01333:3662 102.03345:45038 102.12703:1670 102.53471:3841 104.03067:1126 110.008…	0	0	0.0545975	0.0350659	0.00885776	0.0131347	0.0810236	0.472836	0.251919	0.270767	0	0	0	0	0	0	0	0	0
74	18.198	202.533	Unknown	[M+H]+		0.992	TRUE	null	null	null	null	null	null	999	FALSE	FALSE	FALSE	Unit NormalizedByInternalStandardPeakHeight by alignment ID=313	FALSE	FALSE	null	null	null	null	null	null	null	83.35	202.53282:16944 203.53617:5996 204.53953:3026	121.03271:27172 128.06236:1422 129.07053:3328 141.11354:16646 147.08078:30398 152.06033:1655 163.03882:247451 164.04286:16024 165.04469:1190 165.07103:2898 167.08163:1966 174.03281:85796 174.53494:15135 175.03732:2931 176.02814:1331 176.063:1129 178.08017:2315 179.08574:1067 186.55785:1169 189.06444:1412	0	0	0.0198552	0.014388	0.00712461	0.00486561	0.0260327	0.0264813	0.0149407	0.0141624	0.00396163	0.014074	0.0103011	0.00892092	0.0131109	0.00406984	0.0145669	0.00752629	0.0211742
75	22.592	203.18	Unknown	[M+H]+		0.344	TRUE	null	null	null	null	null	null	999	FALSE	FALSE	FALSE	Unit NormalizedByInternalStandardPeakHeight by alignment ID=313	FALSE	FALSE	null	null	null	null	null	null	null	106.1	203.18034:5823 204.18369:997 205.18705:449	100.95733:1124 101.94999:17669 108.45138:1506 109.10194:1415 110.00832:12018 111.00849:1023 112.00765:1446 116.97621:8988 117.93539:1207 119.08409:2559 121.10114:1656 125.98579:30755 126.99732:1424 128.95056:6245 133.10129:2480 135.11624:1285 136.92267:5141 141.11404:2334 141.95895:3938 142.97646:4622 145.10258:1025 145.93141:1556 147.11623:1553 158.00386:1203 163.14911:1221 172.93513:1268 175.14…	0	0	0.00682358	0.00576238	0.00594135	0.00555383	0	0	0	0	0.00213966	0	0	0.00459924	0	0.00481362	0	0	0
76	29.074	203.18	Unknown	[M+H]+		0.492	TRUE	null	null	null	null	null	null	999	FALSE	FALSE	FALSE	Unit NormalizedByInternalStandardPeakHeight by alignment ID=313	FALSE	FALSE	null	null	null	null	null	null	null	102.06	203.18057:8231 204.18392:2414 205.18728:5262	102.12797:11171 103.95573:4448 130.16185:4465 136.02299:2217 174.11447:1727 191.18051:1455 192.18367:1874	0	0	0.00964515	0.00720934	0.00683449	0.00604754	0.0112654	0	0	0	0.0026027	0	0	0.0370721	0.0482059	0.0289719	0.00919522	0.00851393	0.0135375
77	26.572	204.625	Unknown	[M+H]+	ion correlated with 45; ion correlated with 549	0.256	TRUE	null	null	null	null	null	null	999	FALSE	FALSE	FALSE	Unit NormalizedByInternalStandardPeakHeight by alignment ID=313	FALSE	FALSE	null	null	null	null	null	null	null	472.02	204.62494:10439 205.62829:593 206.63165:397	53.01713:2954 61.00609:113595 61.50797:4121 63.00205:1444 70.01212:3808 73.53107:44315 74.03158:7558 74.52979:4541 74.53623:1320 81.51981:484611 82.0211:30282 82.05279:1288 82.51976:3530 82.53725:1030 83.51605:7666 83.52404:1216 84.95895:29029 89.50661:7085 90.50651:10181 90.52579:7070 91.00819:1288 91.50518:4482 94.04485:5129 94.54589:1436 95.04334:1042 97.99153:7697 100.07593:2073 102.01254:307…	0	0	0.0122323	0.00922683	0.0051269	0.00489858	0.0148445	0.0103098	0.0082196	0.00836823	0.00336358	0.0146075	0.0096235	0	0	0	0.0104317	0.00476232	0.0135952
78	22.864	205.102	Unknown	[M+H]+	ion correlated with 50; ion correlated with 139; ion correlated with 195	0.116	TRUE	null	null	null	null	null	null	999	FALSE	FALSE	FALSE	Unit NormalizedByInternalStandardPeakHeight by alignment ID=313	FALSE	FALSE	null	null	null	null	null	null	null	559.45	205.10187:6968 206.10522:1713 207.10858:512	53.01725:21 61.00604:4760 61.50689:520 63.00177:21 70.01164:350 73.53107:2149 74.03191:432 74.53035:276 81.51978:22207 82.02108:1778 82.05152:399 82.51869:300 83.51621:392 84.95882:1319 89.50614:156 90.50648:1460 90.52531:678 91.50437:375 94.04501:338 94.5465:31 97.99137:331 102.53529:440 141.11366:5532 143.0405:571 153.0134:611 158.96153:719 163.05637:2143 170.55014:2587 187.05602:1289 189.07074…	0	0	0.00816554	0.00692096	0.00772565	0.0069422	0.0087201	0	0	0	0	0	0	0	0	0	0	0	0
79	28.676	205.123	Unknown	[M+H]+	ion correlated with 338	0.06	TRUE	null	null	null	null	null	null	999	FALSE	FALSE	FALSE	Unit NormalizedByInternalStandardPeakHeight by alignment ID=313	FALSE	FALSE	null	null	null	null	null	null	null	691.06	205.1227:57996 206.12605:8465 207.12941:1100	61.00642:964 81.51991:1782 82.0225:69 115.0547:2254 128.06435:1002 145.0663:3227 148.05222:6013 162.06798:3765 163.0726:4981 177.09134:4075 189.09236:1532 204.11638:2458 205.1227:58095	0	0	0	0	0	0	0	0	0	0	0	0	0	0	0	0	0	0	0
80	24.47	205.123	Unknown	[M+H]+	ion correlated with 424; ion correlated with 54; ion correlated with 301; ion correlated with 110	0.084	TRUE	null	null	null	null	null	null	999	FALSE	FALSE	FALSE	Unit NormalizedByInternalStandardPeakHeight by alignment ID=313	FALSE	FALSE	null	null	null	null	null	null	null	2080.59	205.1236:11371 206.12695:1918 207.13031:499	61.00613:242 63.00286:25 73.53091:4 74.03191:62 82.51868:29 84.95879:78 97.99207:93 125.98594:1157 135.54343:1822 156.47198:4 158.00288:94 163.06534:1747 163.07887:1723 169.97795:43 191.10703:13299 192.11485:1212 205.1236:3402	0	0	0.0133249	0.0109816	0.0126232	0.0118273	0.0132457	0	0	0	0	0	0	0	0	0	0	0	0
81	25.914	205.123	Unknown	[M+H]+	ion correlated with 100; similar chromatogram in higher mz_167	0.172	TRUE	null	null	null	null	null	null	999	FALSE	FALSE	FALSE	Unit NormalizedByInternalStandardPeakHeight by alignment ID=313	FALSE	FALSE	null	null	null	null	null	null	null	527.68	205.12247:10012 206.12582:1221 207.12918:268	101.94964:1075 161.06194:41 205.1228:12604	0	0	0.0117316	0.0108061	0.0116134	0.011572	0.0108467	0.0316405	0.0381977	0.0459062	0	0	0	0	0	0	0	0	0
82	22.577	205.159	Unknown	[M+H]+		0.324	TRUE	null	null	null	null	null	null	999	FALSE	FALSE	FALSE	Unit NormalizedByInternalStandardPeakHeight by alignment ID=313	FALSE	FALSE	null	null	null	null	null	null	null	116.29	205.16006:5646 206.16341:1188 207.16677:981	101.95036:17028 105.07091:1251 107.08593:1528 109.10295:1750 110.009:8332 116.97694:9932 117.93684:1491 119.08628:3991 121.10161:1272 125.98648:20731 128.95172:5549 130.00937:1230 133.10249:2610 135.11703:1115 136.92265:3222 141.11397:4646 141.95906:2428 142.9765:3813 142.98412:1189 145.10083:1250 145.93448:1331 147.1172:1552 149.13452:1227 158.00159:1025 159.11697:1404 175.14926:1107 177.16591:2…	0	0	0	0.00547742	0.00551521	0.00548182	0	0	0.00679835	0	0.00237522	0	0	0	0	0	0	0	0
83	24.814	206.109	Unknown	[M+NH4]+	ion correlated with 140; ion correlated with 21; ion correlated with 49; ion correlated with 172; ion correlated with 214; ion correlated with 114; ion correlated with 142; ion correlated with 28; ion correlated with 176; ion correlated with 53; ion correlated with 197; ion correlated with 229; ion correlated with 203; adduct linked to 49_[M+H]+	0.108	TRUE	null	null	null	null	null	null	999	FALSE	FALSE	FALSE	Unit NormalizedByInternalStandardPeakHeight by alignment ID=313	FALSE	FALSE	null	null	null	null	null	null	null	838.83	206.10941:5524 207.11276:2093 208.11612:382	110.00852:5053 125.9865:161679 128.95152:18061 130.00858:9482 141.11401:213 141.95967:13285 142.97501:4515 151.05128:16008 152.02097:2538 152.06288:3066 158.00243:43986 163.05461:1735 165.07033:5289 176.06328:2635 177.06833:1463 178.0789:4516 179.08568:2197 179.56882:1331 187.05405:2520 187.55688:16495 188.05965:3649 189.07021:12389 190.07516:3169 191.08611:4267 192.0865:2597 192.09729:2496 202.0…	0	0	0	0	0.00401677	0.00378224	0	0	0	0	0	0	0	0	0	0	0	0	0
84	18.197	207.068	Unknown	[M+H]+		0.98	TRUE	null	null	null	null	null	null	999	FALSE	FALSE	FALSE	Unit NormalizedByInternalStandardPeakHeight by alignment ID=313	FALSE	FALSE	null	null	null	null	null	null	null	79.09	207.07172:9846 208.07507:3831 209.07843:317	121.03271:27145 128.06236:1379 129.07053:3272 141.11354:16706 147.08078:30370 152.06033:1638 163.03882:247383 164.04286:15972 165.04469:1203 165.07103:2916 167.08163:2112 174.03281:85791 174.53494:15141 175.03732:2921 176.02814:1358 176.063:1078 178.08017:2277 179.08574:1126 186.55785:1184 189.06444:1468 205.06717:2003	0	0	0.0115379	0.00912931	0.0054188	0.00460312	0.0161563	0.0148183	0.00874069	0.00895245	0.00341514	0.00972857	0.00664028	0.0049573	0.00758386	0	0.00895589	0.00547423	0.0115109
85	24.89	208.071	Unknown	[M+2H]2+		0.14	TRUE	null	null	null	null	null	null	999	FALSE	FALSE	FALSE	Unit NormalizedByInternalStandardPeakHeight by alignment ID=313	FALSE	FALSE	null	null	null	null	null	null	null	50.02	208.07092:29615 209.07427:3893 210.07763:1790	53.01701:2322 61.00614:115978 61.50794:4167 63.00118:1023 70.01212:3901 73.53116:40489 74.03178:6968 74.53032:5521 81.51994:467640 82.02132:29307 82.05326:1351 82.51748:2266 82.52468:1135 83.51683:8128 84.95875:30942 85.51675:1076 89.5069:6341 90.50701:10953 90.52577:6698 91.50455:4028 94.04456:4808 97.99166:7452 100.07613:2271 102.01304:3924 102.03345:38227 102.12769:1398 102.5358:3465 110.0084:…	0	0	0.0347031	0.0146354	0	0.00501194	0.0750927	0	0	0	0	0	0	0	0	0	0	0	0
86	21.818	209.078	Unknown	[M+2H]2+		0.332	TRUE	null	null	null	null	null	null	999	FALSE	FALSE	FALSE	Unit NormalizedByInternalStandardPeakHeight by alignment ID=313	FALSE	FALSE	null	null	null	null	null	null	null	3021.17	209.07872:196101 210.08207:14107 211.08543:7220	132.00294:1017 141.11357:15827 152.06229:2500 153.01276:1168 153.03383:1461 163.05603:1014 165.07089:3373 168.05296:85196 176.0614:1676 178.07909:3163 179.08537:1601 180.57535:2485 181.05972:1251 188.56494:13189 189.0668:4831 193.09976:1952 209.07872:2110	0	0	0.229792	0.171074	0.0792767	0.0666045	0.319728	0.979799	0.491305	0.556812	0	0	0	0.0080366	0.0116132	0.00402815	0	0	0
87	28.716	209.133	Unknown	[M+NH4]+	ion correlated with 0; ion correlated with 68; ion correlated with 93; ion correlated with 90; ion correlated with 175; ion correlated with 13; ion correlated with 41; ion correlated with 24; ion correlated with 3; ion correlated with 6; ion correlated with 20; ion correlated with 11; ion correlated with 145; ion correlated with 33; ion correlated with 56; ion correlated with 130; ion correlated …	0.052	TRUE	null	null	null	null	null	null	999	FALSE	FALSE	FALSE	Unit NormalizedByInternalStandardPeakHeight by alignment ID=313	FALSE	FALSE	null	null	null	null	null	null	null	2696.56	209.13243:5720 210.13578:1672 211.13914:6345	82.05214:221 89.00806:198 89.50648:4134 90.50706:2078 91.00679:81 91.50488:656 111.52231:238 115.0547:3976 128.06248:4415 129.06975:1733 139.05565:1002 140.99425:95 141.07051:5817 141.11401:1917 142.07782:2040 143.08463:3977 145.1006:32009 145.10844:32026 152.06216:9382 153.06975:6652 154.07402:2352 154.08264:2342 155.08562:5074 156.09355:5003 157.1001:3788 163.05397:1362 165.07069:13102 165.9848…	0	0	0	0	0	0.0041358	0	0	0	0	0	0	0	0	0	0	0	0	0
88	25.567	210.087	Unknown	[M+H]+		0.076	TRUE	null	null	null	null	null	null	999	FALSE	FALSE	FALSE	Unit NormalizedByInternalStandardPeakHeight by alignment ID=313	FALSE	FALSE	null	null	null	null	null	null	null	50.76	210.086:8201 211.08935:551 212.09271:254	53.01759:3535 61.00602:113537 61.50705:2968 63.00281:1773 70.01179:4055 73.531:41286 74.03193:8136 74.53049:5680 81.51981:480961 82.02103:27816 82.05275:1698 82.52094:2540 83.51637:8730 84.95857:27819 89.50665:6801 90.50647:10382 90.52609:6598 91.00644:1102 91.50455:4176 94.04475:5638 94.54635:1402 97.99168:6744 100.07533:2198 102.0137:3656 102.03355:47704 102.12753:1509 102.53498:5370 105.49146:…	0	0	0.00960986	0.00619675	0	0	0.00904924	0	0	0	0	0	0	0	0	0	0	0	0
89	24.467	211.113	Unknown	[M+2H]2+	ion correlated with 418	0.112	TRUE	null	null	null	null	null	null	999	FALSE	FALSE	FALSE	Unit NormalizedByInternalStandardPeakHeight by alignment ID=313	FALSE	FALSE	null	null	null	null	null	null	null	475.91	211.11267:25304 212.11602:1793 213.11938:1178	61.00613:242 63.00286:25 73.53091:4 74.03191:62 82.51868:29 84.95879:79 97.99207:93 125.98594:1157 135.54343:1822 156.47198:4 158.00288:94 163.06534:1747 163.07887:1723 169.97795:43 191.10703:13299 192.11485:1213 205.1236:3402	0	0	0.0296509	0.0205889	0.0100878	0.00829335	0.0370054	0	0	0	0	0	0	0	0	0	0	0	0
90	28.714	211.148	Unknown	[M+H]+	ion correlated with 0; ion correlated with 68; ion correlated with 93; ion correlated with 175; ion correlated with 13; ion correlated with 41; ion correlated with 24; ion correlated with 87; ion correlated with 3; ion correlated with 6; ion correlated with 20; ion correlated with 11; ion correlated with 145; ion correlated with 33; ion correlated with 56; ion correlated with 130; ion correlated …	0.048	TRUE	null	null	null	null	null	null	999	FALSE	FALSE	FALSE	Unit NormalizedByInternalStandardPeakHeight by alignment ID=313	FALSE	FALSE	null	null	null	null	null	null	null	248.61	211.14841:256810 212.15176:49256 213.15512:1868	102.04697:2036 103.0541:2860 105.06989:22998 113.03931:1537 115.05396:260427 116.05843:20406 117.07014:12997 126.04671:14654 127.05345:93111 128.06194:329136 129.06691:101406 130.07655:23847 131.04852:3245 131.08513:24702 139.05437:63799 140.05981:17334 141.06987:451023 142.07565:135802 143.08458:156522 144.058:3816 144.09038:15003 145.06491:2950 145.10121:473550 146.10539:42869 150.04649:36806 1…	0	0	0	0	0	0	0	0	0	0	0	0	0	0	0	0	0	0	0
91	29.32	211.149	Unknown	[M+H]+	ion correlated with 134; ion correlated with 236; ion correlated with 152	0.328	TRUE	null	null	null	null	null	null	999	FALSE	FALSE	FALSE	Unit NormalizedByInternalStandardPeakHeight by alignment ID=313	FALSE	FALSE	null	null	null	null	null	null	null	2521.62	211.14856:69830 212.15191:19909 213.15527:1742	115.05511:2228 128.06276:3687 141.07037:3682 142.07556:3902 151.09735:1212 152.06238:8644 153.06966:6880 154.0751:1176 155.08653:5804 156.09293:2979 158.15411:2751 159.08134:1116 163.05576:474 165.07047:14168 166.07623:3968 167.08514:2945 168.08656:5516 169.10068:2737 171.08185:4668 173.07903:1419 178.07855:2695 179.08646:19634 180.08972:2658 181.06609:8964 181.10216:9450 182.07326:2137 182.10536…	0	0	0.0818272	0.0759622	0.0605149	0.0571365	0.107933	0.222603	0.162954	0.19322	0	0	0	0	0	0	0	0	0
92	29.176	212.202	Unknown	[M+H]+		0.26	TRUE	null	null	null	null	null	null	999	FALSE	FALSE	FALSE	Unit NormalizedByInternalStandardPeakHeight by alignment ID=313	FALSE	FALSE	null	null	null	null	null	null	null	118.14	212.20218:6571 213.20553:2015 214.20889:488	100.07619:15521 114.09174:27258 121.10229:56343 122.09978:3742 128.1073:18570 129.98761:2622 135.11708:76475 142.12285:10682 149.13342:57253 151.14981:10322 153.12706:9583 156.13942:7883 158.96463:1224 163.14851:32219 167.14381:5877 170.15506:6047 177.16455:20469 181.15771:4717 184.17111:5665 191.18164:16232 192.17859:1905 195.17647:3934 198.18646:5039 198.22308:1766 199.18683:1125 205.19701:5523…	0	0	0	0	0	0	0	0	0	0	0.00203834	0	0	0	0	0	0	0	0
93	28.713	213.128	Unknown	[M+H]+	ion correlated with 68; ion correlated with 175; ion correlated with 20; ion correlated with 11; ion correlated with 33; ion correlated with 64	0.068	TRUE	null	null	null	null	null	null	999	FALSE	FALSE	FALSE	Unit NormalizedByInternalStandardPeakHeight by alignment ID=313	FALSE	FALSE	null	null	null	null	null	null	null	6919.65	213.12784:19114 214.13119:3307 215.13455:413	61.00637:331 115.05377:3626 128.06258:4087 129.06779:1820 141.06958:5793 142.07684:1995 145.10037:30194 151.03479:1244 151.04416:2641 152.06226:10064 153.06921:6803 154.07925:2287 155.08566:4752 156.09279:4931 157.10179:3331 163.05516:1314 165.07001:13268 166.07674:3307 167.082:6480 167.09215:6403 168.05698:3032 168.08391:4941 169.06607:1942 169.10138:6931 170.10783:1605 171.08144:22823 171.11749…	0	0	0.0223975	0.0194413	0.012918	0.0157579	0.0327998	0	0	0	0	0	0	0	0	0	0	0	0
94	29.319	213.128	Unknown	[M+H]+	ion correlated with 57; ion correlated with 12; ion correlated with 25; ion correlated with 7; ion correlated with 199; ion correlated with 119; ion correlated with 163; ion correlated with 62; ion correlated with 188; ion correlated with 4; ion correlated with 372; ion correlated with 34; ion correlated with 39; ion correlated with 72; ion correlated with 65; ion correlated with 22; ion correlat…	0.164	TRUE	null	null	null	null	null	null	999	FALSE	FALSE	FALSE	Unit NormalizedByInternalStandardPeakHeight by alignment ID=313	FALSE	FALSE	null	null	null	null	null	null	null	345.44	213.12865:12373 214.132:4090 215.13536:1395	111.02033:493 115.05404:5862 116.0589:829 128.06192:9945 129.06738:2839 139.05498:1868 141.0699:10443 142.0769:10278 143.08572:7477 150.04738:1086 151.05357:5300 152.06213:23274 153.06915:19467 154.07483:3759 155.08546:14896 156.09224:7416 157.10216:8742 158.10051:1735 159.08148:2905 163.05528:2598 164.05829:1318 165.06995:43577 166.07571:9951 167.08618:9257 168.05853:1243 168.08618:15524 169.063…	0	0	0	0	0	0	0	0.0145522	0.00969693	0.011988	0	0	0	0	0	0	0	0	0
95	18.198	215.06	Unknown	[M+2H]2+		0.992	TRUE	null	null	null	null	null	null	999	FALSE	FALSE	FALSE	Unit NormalizedByInternalStandardPeakHeight by alignment ID=313	FALSE	FALSE	null	null	null	null	null	null	null	136.07	215.06027:49451 216.06362:5018 217.06698:2150	121.03271:27144 128.06236:1384 129.07053:3264 141.11354:16756 141.4888:12 143.97778:29 143.99699:94 147.08078:30365 152.06033:1637 163.03882:247362 164.04286:15979 165.04469:1204 165.07103:2912 167.08163:2112 174.03281:85792 174.53494:15137 175.03732:2913 176.02814:1359 176.063:1109 178.08017:2268 179.08574:1119 186.55785:1187 189.06444:1474 205.06717:2021	0	0	0.0579471	0.0406249	0.0235527	0.0193786	0.0758548	0.078864	0.0429302	0.0429643	0.0158636	0.0481521	0.0302183	0.0230641	0.0365586	0.0132387	0.0419792	0.0249627	0.0580867
96	25.719	215.106	Unknown	[M+H]+	ion correlated with 260; ion correlated with 158; ion correlated with 143; ion correlated with 177; ion correlated with 216	0.06	TRUE	null	null	null	null	null	null	999	FALSE	FALSE	FALSE	Unit NormalizedByInternalStandardPeakHeight by alignment ID=313	FALSE	FALSE	null	null	null	null	null	null	null	1886.18	215.10756:5163 216.11091:1384 217.11427:1444	101.95013:56 110.00939:189 125.98672:3816 128.95096:80 141.1144:440 141.95975:1397 142.97742:765 187.57704:19612 189.07199:1223 211.07401:2333 215.10741:1618	0	0	0	0.00500921	0.00449043	0.00500046	0	0	0	0	0	0	0	0	0	0	0	0	0
97	19.786	216.068	Unknown	[M+H]+	ion correlated with 396; ion correlated with 319	0.056	TRUE	null	null	null	null	null	null	999	FALSE	FALSE	FALSE	Unit NormalizedByInternalStandardPeakHeight by alignment ID=313	FALSE	FALSE	null	null	null	null	null	null	null	40.44	216.06853:8148 217.07188:1168 218.07524:427	53.01756:2154 61.00626:105717 61.50734:3273 63.00274:1310 68.99268:1832 70.01219:4224 73.53092:37937 74.03149:6767 74.53017:5672 81.51995:448655 82.02137:26869 82.05191:1180 82.51941:2944 82.53642:1139 83.5169:7791 84.95863:33570 89.50642:14820 90.00755:1113 90.50702:6727 90.52573:5634 91.5052:3395 94.04455:4917 94.54481:1002 97.99142:7402 100.07597:1932 102.01244:4814 102.03385:44639 102.12791:1…	0	0	0.00954838	0.00675378	0.00375298	0	0.012105	0	0	0	0	0	0	0	0	0	0	0	0
98	18.164	216.068	Unknown	[M+2H]2+		0.104	TRUE	null	null	null	null	null	null	999	FALSE	FALSE	FALSE	Unit NormalizedByInternalStandardPeakHeight by alignment ID=313	FALSE	FALSE	null	null	null	null	null	null	null	33.97	216.06836:40103 217.07171:3869 218.07507:2310	128.0638:1389 141.11523:19667 147.08154:34213 152.03835:148 152.06322:1779 163.03946:272857 164.04387:17944 165.0715:3525 174.034:69890 174.53557:11688 176.06258:1209 178.07817:2657 179.08418:1276 186.55774:1890 187.05896:1120 189.07002:2069 205.06618:2033	0	0	0	0	0	0	0	0	0	0	0	0	0	0	0	0	0	0	0
99	22.591	216.153	Unknown	[M+H]+		0.42	TRUE	null	null	null	null	null	null	999	FALSE	FALSE	FALSE	Unit NormalizedByInternalStandardPeakHeight by alignment ID=313	FALSE	FALSE	null	null	null	null	null	null	null	53.72	216.15308:9141 217.15643:1045 218.15979:350	100.95733:1124 101.94999:17669 108.45138:1506 109.10194:1415 110.00832:12018 111.00849:1023 112.00765:1446 116.97621:8988 117.93539:1207 119.08409:2559 121.10114:1656 125.98579:30755 126.99732:1424 128.95056:6245 133.10129:2480 135.11624:1285 136.92267:5141 141.11404:2334 141.95895:3938 142.97646:4622 145.10258:1025 145.93141:1556 147.11623:1553 158.00386:1203 163.14911:1221 172.93513:1268 175.14…	0	0	0.0107114	0.00755131	0.00369055	0	0.0137206	0.0101658	0.00642768	0.00701796	0	0	0	0.00600564	0.00904648	0	0	0	0.00773148
100	25.898	217.123	Unknown	[M+H]+	ion correlated with 81	0.156	TRUE	null	null	null	null	null	null	999	FALSE	FALSE	FALSE	Unit NormalizedByInternalStandardPeakHeight by alignment ID=313	FALSE	FALSE	null	null	null	null	null	null	null	672.6	217.12328:6978 218.12663:586 219.12999:961	101.94964:1075 161.06194:41 205.1228:12604 206.12631:1330 214.91988:264 217.12328:3774	0	0	0.00817658	0.00803615	0.0090376	0.00912605	0	0.0168685	0.0243104	0.0288849	0	0	0	0	0	0	0	0	0
101	27.137	218.102	Unknown	[M+2H]2+	ion correlated with 587; ion correlated with 610; ion correlated with 171	0.236	TRUE	null	null	null	null	null	null	999	FALSE	FALSE	FALSE	Unit NormalizedByInternalStandardPeakHeight by alignment ID=313	FALSE	FALSE	null	null	null	null	null	null	null	1003.95	218.10181:51617 219.10516:17198 220.10852:2366	53.01764:22 61.00603:1385 63.00251:23 70.01105:87 70.01621:95 73.53106:516 74.03224:50 74.52985:101 81.51979:4251 82.02084:55 82.51719:41 83.51653:36 84.95856:218 89.50664:50 90.52568:169 97.99194:155 115.05356:1213 124.0252:1505 125.9858:1108 128.06284:1352 139.98871:7854 140.00197:7836 141.07072:1475 152.06126:1788 159.60922:61 165.05827:2682 165.07233:2521 188.58167:1449 195.10083:2190 197.588…	0	0	0.0604852	0.0406423	0.01631	0.013753	0.0879035	0	0	0	0	0	0	0	0	0	0	0	0
102	21.728	218.102	Unknown	[M+H]+	ion correlated with 125	0.152	TRUE	null	null	null	null	null	null	999	FALSE	FALSE	FALSE	Unit NormalizedByInternalStandardPeakHeight by alignment ID=313	FALSE	FALSE	null	null	null	null	null	null	null	242.7	218.10303:8052 219.10638:17064 220.10974:3015	53.01707:2228 61.00609:105997 61.50721:3797 63.00306:1310 70.01199:4338 73.53111:39059 74.03214:7280 74.53057:6395 81.51993:463270 82.02135:27746 82.05248:1300 82.5191:2605 82.53651:1015 83.51707:7683 84.95877:30559 89.50674:7676 90.50677:10208 90.52589:7039 91.50503:3177 94.04432:4650 94.54451:1016 97.99162:8805 100.07336:1001 100.08006:1100 102.01307:4370 102.03363:49283 102.12727:1466 102.5350…	0	0	0.00943548	0.00569747	0	0	0.0151517	0.208542	0.0695786	0.0828902	0	0	0	0	0	0	0	0	0
103	20.767	218.111	Unknown	[M+H]+	ion correlated with 493; ion correlated with 486; ion correlated with 121	0.144	TRUE	null	null	null	null	null	null	999	FALSE	FALSE	FALSE	Unit NormalizedByInternalStandardPeakHeight by alignment ID=313	FALSE	FALSE	null	null	null	null	null	null	null	243.08	218.1105:7450 219.11385:5003 220.11721:710	61.50814:32 63.00228:8 74.0317:53 94.54473:14 141.10899:18135 141.11823:18132 143.03993:11635 163.53944:3265 176.06268:1479 189.07072:579 205.10509:1230 205.58569:5201 206.08891:1313 214.91895:387	0	0	0.00873014	0.00726154	0.00410353	0	0.0103655	0.117486	0.0623773	0.0731488	0	0	0	0	0	0	0	0	0
104	24.784	219.081	Unknown	[M+H]+	ion correlated with 21	0.14	TRUE	null	null	null	null	null	null	999	FALSE	FALSE	FALSE	Unit NormalizedByInternalStandardPeakHeight by alignment ID=313	FALSE	FALSE	null	null	null	null	null	null	null	229.24	219.08138:15290 220.08473:7183 221.08809:12013	139.05469:912 141.11394:8076 141.95854:500 145.93196:3 152.06242:2789 163.05498:1745 165.07063:6171 166.07382:1097 176.06003:2479 176.06906:2465 177.0705:1691 178.07863:3663 179.08551:2651 183.08167:1087 187.05603:1472 187.57646:23966 188.07703:5421 189.07079:7840 190.07495:1990 191.08606:2372 192.09354:2992 193.10226:1849 195.0824:1329 202.07858:3400 203.08463:1835 204.09334:2553 205.06689:1183 …	0	0	0	0	0	0	0	0	0	0	0	0	0	0	0	0	0	0	0
105	27.112	219.103	Unknown	[M+H]+	similar chromatogram in higher mz_632; similar chromatogram in higher mz_113; similar chromatogram in higher mz_348	0.176	TRUE	null	null	null	null	null	null	999	FALSE	FALSE	FALSE	Unit NormalizedByInternalStandardPeakHeight by alignment ID=313	FALSE	FALSE	null	null	null	null	null	null	null	442.64	219.1071:17147 220.11045:2915 221.11381:6522	53.01658:26 61.00599:1315 61.50632:9 63.00293:25 70.01212:104 73.53098:505 74.03174:55 74.5294:81 74.53514:81 81.5198:4325 82.021:55 82.51721:43 83.51694:21 84.95869:122 89.50641:35 90.50672:115 90.52464:107 91.00696:32 97.99117:135 115.05395:1228 124.02282:1490 125.98572:1108 128.06319:1372 139.98857:7854 140.00212:7839 141.07027:1475 152.06346:1794 153.07266:1156 159.6086:62 165.05121:2854 165.…	0	0	0.0200931	0.015196	0.00954856	0	0	0	0	0	0	0	0	0	0	0	0	0	0
106	21.216	219.11	Unknown	[M+H]+		0.112	TRUE	null	null	null	null	null	null	999	FALSE	FALSE	FALSE	Unit NormalizedByInternalStandardPeakHeight by alignment ID=313	FALSE	FALSE	null	null	null	null	null	null	null	328.18	219.10965:7995 220.113:1976 221.11636:2202	53.01782:91 73.53093:439 74.53078:11 82.02095:820 82.05334:240 82.52238:19 82.53703:6 90.52512:66 90.53255:29 91.50397:433 97.9917:193 100.07704:554 111.98492:328 112.97877:132 128.95132:115 128.96707:25 130.00822:13 135.95723:25 139.0199:164 139.98827:376 141.48909:75 141.9592:296 141.98485:129 143.03992:1261 152.03734:283 154.00667:362 158.96153:657 168.01788:347 169.01692:64 169.97838:59 182.9…	0	0	0.00936869	0	0	0	0.0162392	0.159045	0.0539766	0	0	0	0	0	0	0	0	0	0
107	22.985	219.11	Unknown	[M+H]+		0.056	TRUE	null	null	null	null	null	null	999	FALSE	FALSE	FALSE	Unit NormalizedByInternalStandardPeakHeight by alignment ID=313	FALSE	FALSE	null	null	null	null	null	null	null	356.51	219.11037:5185 220.11372:859 221.11708:417	53.01717:2138 61.00624:112961 61.50822:4789 63.00318:1627 70.01245:4578 73.53097:39686 74.03181:6809 74.5303:4594 81.51991:461480 82.02132:26968 82.05164:1342 82.51916:2593 83.51668:8940 84.95884:31703 85.51515:1046 89.50668:8574 90.50694:10808 90.52604:7522 91.50507:3919 94.0447:4981 94.54421:1092 97.99099:8213 100.07453:1945 102.01154:3278 102.03339:44390 102.53502:3848 110.00849:36059 111.0081…	0	0	0.00607622	0	0	0	0.00841355	0.288127	0.171021	0.199002	0	0	0	0	0	0	0	0	0
108	21.749	219.111	Unknown	[M+H]+		0.148	TRUE	null	null	null	null	null	null	999	FALSE	FALSE	FALSE	Unit NormalizedByInternalStandardPeakHeight by alignment ID=313	FALSE	FALSE	null	null	null	null	null	null	null	448.64	219.11072:11200 220.11407:1490 221.11743:1405	53.0172:3132 61.00608:108775 61.50786:3080 63.00303:1953 68.99403:1052 70.01239:4593 73.53083:40426 74.03213:8247 74.53032:5446 81.51992:461865 82.0213:28774 82.51904:2952 82.53685:1154 83.51649:7008 84.95882:32844 89.50636:8404 90.50647:8622 90.52599:7586 91.5043:2888 94.04504:5186 94.5441:1060 97.99129:8603 100.0749:1987 102.01298:4005 102.03333:45990 102.12828:1494 102.53526:4146 108.08077:115…	0	0	0.013124	0.00961711	0	0.00434972	0.0202649	0.203684	0	0	0	0	0	0	0	0	0	0	0
109	23.894	219.116	Unknown	[M+2H]2+		0.248	TRUE	null	null	null	null	null	null	999	FALSE	FALSE	FALSE	Unit NormalizedByInternalStandardPeakHeight by alignment ID=313	FALSE	FALSE	null	null	null	null	null	null	null	615.38	219.11748:35965 220.12083:10078 221.12419:2483	112.97691:97 112.98565:5 128.06104:1031 129.98019:31 141.95871:125 149.02396:12736 165.06972:1272 188.58505:6185 197.58913:6451 198.09006:1742 206.59358:4118 207.09401:1481 213.09337:3009 219.11748:1590	0	0	0.042144	0.0261758	0.0116364	0.0108098	0.0589431	0.12319	0.0671308	0.0780056	0	0	0	0	0	0	0	0	0
110	24.477	219.138	Unknown	[M+H]+	ion correlated with 424; ion correlated with 54; ion correlated with 301; ion correlated with 80	0.064	TRUE	null	null	null	null	null	null	999	FALSE	FALSE	FALSE	Unit NormalizedByInternalStandardPeakHeight by alignment ID=313	FALSE	FALSE	null	null	null	null	null	null	null	1899.66	219.13882:5084 220.14217:796 221.14553:313	81.52004:1062 115.05349:1426 135.54332:1065 141.11479:2778 149.06711:3441 163.07495:2758 191.10722:20594 192.11169:1903 205.12354:5499 219.13898:2006	0	0	0	0	0.00369652	0	0	0	0	0	0	0	0	0	0	0	0	0	0
111	21.016	219.175	Unknown	[M+H]+		0.02	TRUE	null	null	null	null	null	null	999	FALSE	FALSE	FALSE	Unit NormalizedByInternalStandardPeakHeight by alignment ID=313	FALSE	FALSE	null	null	null	null	null	null	null	7173.44	219.17505:12350 220.1784:2240 221.18176:157	102.01424:39318 110.00931:7197 125.98673:198758 128.95123:15825 130.00835:11578 142.97359:6172 142.98328:6035 219.17505:40573	0	0	0	0	0.00898004	0.00759714	0	0	0	0	0	0	0	0	0	0	0	0	0
112	28.732	221.097	Unknown	[M+H]+	ion correlated with 93; ion correlated with 175; ion correlated with 13; ion correlated with 41; ion correlated with 24; ion correlated with 87; ion correlated with 3; ion correlated with 6; ion correlated with 20; ion correlated with 11; ion correlated with 145; ion correlated with 33; ion correlated with 56; ion correlated with 29; ion correlated with 38; ion correlated with 64; ion correlated …	0.072	TRUE	null	null	null	null	null	null	999	FALSE	FALSE	FALSE	Unit NormalizedByInternalStandardPeakHeight by alignment ID=313	FALSE	FALSE	null	null	null	null	null	null	null	1809.36	221.09735:460053 222.1007:242248 223.10406:59275	102.04689:5840 105.07066:23267 113.03854:1521 115.05421:261060 116.05875:20385 117.06924:13210 123.0108:1057 126.047:14640 127.05235:93339 127.06046:93347 128.06219:329898 129.06702:101792 130.07613:24120 131.04999:3128 131.08536:24937 139.05446:63766 140.06004:17317 141.07014:452232 142.07582:136202 143.08481:157795 144.05804:3790 144.09007:15088 145.06514:2942 145.1015:483419 146.10506:43735 15…	0	0	0	0	0	0	0	0	0	0	0	0	0	0	0	0	0	0	0
113	27.103	221.118	Unknown	[M+H]+		0.16	TRUE	null	null	null	null	null	null	999	FALSE	FALSE	FALSE	Unit NormalizedByInternalStandardPeakHeight by alignment ID=313	FALSE	FALSE	null	null	null	null	null	null	null	374.83	221.11819:5183 222.12154:855 223.1249:560	53.01672:3 61.00597:1577 61.50779:24 63.00214:30 70.01182:130 73.53116:669 74.0313:98 74.53005:86 81.51983:4897 82.51859:64 82.52436:27 83.51744:8 89.50647:71 90.50702:183 90.5257:265 91.00817:69 97.99145:136 104.0299:8 124.02542:1322 125.98573:1143 128.06155:1312 139.98822:6773 140.00706:6839 146.98036:9 152.06432:1541 153.0687:1012 158.9615:382 159.60925:59 165.05289:2694 165.07245:2420 184.003…	0	0	0.00607336	0.00571512	0.00713776	0.00494521	0	0	0	0	0	0	0	0	0	0	0	0	0
114	24.813	221.133	Unknown	[M+H]+	ion correlated with 140; ion correlated with 21; ion correlated with 49; ion correlated with 172; ion correlated with 214; ion correlated with 83; ion correlated with 142; ion correlated with 28; ion correlated with 176; ion correlated with 53; ion correlated with 197; ion correlated with 229; ion correlated with 203	0.104	TRUE	null	null	null	null	null	null	999	FALSE	FALSE	FALSE	Unit NormalizedByInternalStandardPeakHeight by alignment ID=313	FALSE	FALSE	null	null	null	null	null	null	null	781.1	221.13354:5128 222.13689:1119 223.14025:219	110.00852:538 125.9865:13180 128.95152:3334 130.00858:1358 141.11401:3465 141.95967:2441 151.05128:239 152.02097:213 152.06288:3143 158.00243:1751 163.05461:1819 165.07033:5506 176.06328:2698 177.06833:1602 178.0789:4557 179.08568:2226 179.56882:498 187.05405:2585 187.55688:16347 188.05965:3599 189.07021:12403 190.07516:3167 191.08611:4442 192.0865:2493 192.09729:2224 202.07867:1716 205.10234:173…	0	0	0	0	0.00372906	0.00367115	0	0	0	0	0	0	0	0	0	0	0	0	0
115	29.32	221.133	Unknown	[M+H]+	ion correlated with 12; ion correlated with 62; ion correlated with 372; ion correlated with 72; ion correlated with 65; ion correlated with 22; ion correlated with 42; adduct linked to 163_[M+Na]+	0.176	TRUE	null	null	null	null	null	null	999	FALSE	FALSE	FALSE	Unit NormalizedByInternalStandardPeakHeight by alignment ID=313	FALSE	FALSE	null	null	null	null	null	null	null	1328.6	221.13332:14592 222.13667:5546 223.14003:4898	115.0535:2597 115.06055:2673 116.05998:3813 119.08601:23483 128.06244:3762 129.06825:1899 141.07045:3964 141.11469:19711 142.0775:4017 143.08574:3383 151.09592:2378 152.06256:8828 153.06952:7119 154.07545:1560 155.08623:5866 156.09215:2929 157.10139:3994 158.15454:4404 159.07883:1483 163.05559:1518 165.07008:15799 166.07568:4346 167.086:3981 168.07797:6122 168.0869:5904 168.09825:6007 169.06502:1…	0	0	0	0	0.0106107	0.0106258	0	0.0512603	0.0326796	0.0401402	0	0	0	0	0	0	0	0	0
116	18.195	223.076	Unknown	[M+H]+		0.62	TRUE	null	null	null	null	null	null	999	FALSE	FALSE	FALSE	Unit NormalizedByInternalStandardPeakHeight by alignment ID=313	FALSE	FALSE	null	null	null	null	null	null	null	23.83	223.07628:6199 224.07963:2174 225.08299:337	61.00631:110 74.52995:20 89.50676:188 97.9912:14 121.02993:44536 128.063:2237 129.06892:5092 141.11359:31383 147.08101:51843 152.06303:1902 153.06989:1087 155.08617:7352 158.96219:107 163.039:407822 164.04305:28613 165.04498:1815 165.06987:3580 167.08548:2463 169.97787:145 174.03342:50467 174.53497:8637 176.0631:1438 178.07834:2913 179.08601:1543 183.07942:12313 186.55769:1193 189.056:2207 205.06…	0	0	0	0	0.00450761	0.00446867	0	0.00687046	0.0047573	0.005232	0.00521219	0	0.00449302	0.00445609	0	0.00398178	0	0.00472675	0
117	25.916	223.112	Unknown	[M+H]+	ion correlated with 201	0.116	TRUE	null	null	null	null	null	null	999	FALSE	FALSE	FALSE	Unit NormalizedByInternalStandardPeakHeight by alignment ID=313	FALSE	FALSE	null	null	null	null	null	null	null	1336.46	223.11238:5991 224.11573:1358 225.11909:564	110.0094:2679 112.00742:209 125.98655:51419 127.00134:647 128.95149:2062 130.01201:815 141.11427:1246 141.95976:1384 142.97769:1127 158.00479:6337 181.57643:1287 205.12373:14816 217.12331:5210	0	0	0	0.00581213	0.0131479	0.00689881	0	0.041883	0.0722225	0.0816154	0	0	0	0	0	0	0	0	0
118	21.449	225.113	Unknown	[M+H]+	ion correlated with 471; ion correlated with 518; ion correlated with 544; similar chromatogram in higher mz_713	0.056	TRUE	null	null	null	null	null	null	999	FALSE	FALSE	FALSE	Unit NormalizedByInternalStandardPeakHeight by alignment ID=313	FALSE	FALSE	null	null	null	null	null	null	null	601.5	225.11302:73557 226.11637:10049 227.11973:1253	101.95023:0 116.97724:25 141.11414:1036 219.58333:1208 225.11302:44945	0	0	0	0	0	0	0	0	0	0	0	0	0	0	0	0	0.0752941	0.0669094	0.0779282
119	29.319	225.128	Unknown	[M+H]+	ion correlated with 57; ion correlated with 12; ion correlated with 94; ion correlated with 25; ion correlated with 7; ion correlated with 199; ion correlated with 163; ion correlated with 62; ion correlated with 188; ion correlated with 4; ion correlated with 372; ion correlated with 34; ion correlated with 39; ion correlated with 72; ion correlated with 65; ion correlated with 22; ion correlate…	0.152	TRUE	null	null	null	null	null	null	999	FALSE	FALSE	FALSE	Unit NormalizedByInternalStandardPeakHeight by alignment ID=313	FALSE	FALSE	null	null	null	null	null	null	null	278.27	225.12793:10729 226.13128:4012 227.13464:686	111.02033:493 115.05404:5862 116.0589:829 128.06192:9945 129.06738:2839 139.05498:1868 141.0699:10443 142.0769:10278 143.08572:7477 150.04738:1086 151.05357:5300 152.06213:23274 153.06915:19467 154.07483:3759 155.08546:14896 156.09224:7416 157.10216:8742 158.10051:1735 159.08148:2905 163.05528:2598 164.05829:1318 165.06995:43577 166.07571:9951 167.08618:9257 168.05853:1243 168.08618:15524 169.063…	0	0	0	0	0	0	0	0.0126194	0.00889336	0.0105154	0	0	0	0	0	0	0	0	0
120	22.872	226.1	Unknown	[M+2H]2+		0.16	TRUE	null	null	null	null	null	null	999	FALSE	FALSE	FALSE	Unit NormalizedByInternalStandardPeakHeight by alignment ID=313	FALSE	FALSE	null	null	null	null	null	null	null	1064.74	226.09985:19553 227.1032:2571 228.10656:1174	53.01725:25 61.00604:4776 61.50689:497 63.00177:20 70.01164:362 73.53107:2140 74.03191:411 74.53035:273 81.51978:22505 82.02108:1778 82.05152:364 82.51869:289 83.51621:412 84.95882:1338 89.50614:148 90.50648:1384 90.52531:655 91.50437:376 94.04501:357 94.5465:30 97.99137:342 102.53529:421 141.11366:5532 143.0405:571 151.03526:1006 153.0134:548 158.96153:808 163.05637:2143 165.06995:1009 170.55014…	0	0	0.0229119	0.0168104	0.0076189	0.00674799	0.0297907	0.757288	0.404534	0.452016	0	0	0	0	0	0	0	0	0
121	20.767	226.1	Unknown	[M+2H]2+		0.276	TRUE	null	null	null	null	null	null	999	FALSE	FALSE	FALSE	Unit NormalizedByInternalStandardPeakHeight by alignment ID=313	FALSE	FALSE	null	null	null	null	null	null	null	1064.41	226.0993:69827 227.10265:7284 228.10601:2756	63.00228:24 74.0317:13 83.5163:32 89.50618:19 94.54473:4 141.10899:18183 141.11823:18181 143.03993:11641 163.53944:3273 176.06268:1502 189.07072:801 205.10509:1016 205.58569:5169 206.08891:1320 214.91895:260 219.10767:373	0	0	0.0818233	0.0624244	0.0294349	0.0263193	0.105447	1.01337	0.501464	0.580727	0	0	0	0	0	0	0	0	0
122	29.176	226.218	Unknown	[M+H]+		0.496	TRUE	null	null	null	null	null	null	999	FALSE	FALSE	FALSE	Unit NormalizedByInternalStandardPeakHeight by alignment ID=313	FALSE	FALSE	null	null	null	null	null	null	null	93.55	226.21814:7473 227.22149:2229 228.22485:1276	100.07556:12357 109.10146:32654 114.09063:21321 121.10007:45611 123.11889:15018 128.108:14938 135.11607:62618 137.13412:8276 142.12085:8512 149.13237:46981 153.13029:7165 156.13896:6256 163.14978:25320 167.14407:4597 170.15561:4785 177.16386:15703 181.15651:3635 184.17021:4290 191.17651:13053 191.18643:13035 192.17764:1536 195.1759:3380 198.1864:3580 198.22368:1434 205.1958:4061 209.19173:3256 21…	0	0	0.00875725	0.00598302	0.00556386	0.00536954	0.0109085	0.0128445	0.00992185	0.0111382	0.00280118	0	0.00521461	0	0	0	0	0	0.00739097
123	27.368	227.107	Unknown	[M+H]+		0.04	TRUE	null	null	null	null	null	null	999	FALSE	FALSE	FALSE	Unit NormalizedByInternalStandardPeakHeight by alignment ID=313	FALSE	FALSE	null	null	null	null	null	null	null	1235.68	227.10739:6688 228.11074:1022 229.1141:339	110.00956:1006 125.9866:24772 128.95126:3330 130.00836:1114 141.11456:565 141.95966:2904 142.97673:853 158.00113:7088 227.10739:7983	0	0	0	0	0.00486318	0	0	0	0	0	0	0	0	0	0	0	0	0	0
124	24.544	227.107	Unknown	[M+2H]2+		0.236	TRUE	null	null	null	null	null	null	999	FALSE	FALSE	FALSE	Unit NormalizedByInternalStandardPeakHeight by alignment ID=313	FALSE	FALSE	null	null	null	null	null	null	null	1225.11	227.10748:23102 228.11083:1644 229.11419:854	53.01699:2445 61.00612:109819 61.50777:3733 63.00326:2692 68.9934:1017 70.01265:4994 73.53119:39769 74.03243:6600 74.5303:5470 81.51991:473083 82.02123:28678 82.05303:1309 82.51883:2330 83.51675:7510 84.95898:28508 89.50669:7055 90.50613:9089 90.51434:1692 90.52562:6457 91.50467:4263 94.04476:5641 94.54499:1086 97.99107:6949 100.07455:1959 102.01253:3556 102.03345:46226 102.12827:1725 102.53506:3…	0	0	0.0270713	0.0190885	0.00908571	0.00739051	0.0314121	0.0339483	0.0172302	0.0181593	0	0	0	0	0	0	0	0	0
125	21.724	227.107	Unknown	[M+2H]2+		0.192	TRUE	null	null	null	null	null	null	999	FALSE	FALSE	FALSE	Unit NormalizedByInternalStandardPeakHeight by alignment ID=313	FALSE	FALSE	null	null	null	null	null	null	null	1147.63	227.10719:25414 228.11054:4628 229.1139:1307	53.01707:58 74.03214:252 82.5191:139 82.53651:48 100.07336:73 100.08006:71 129.95961:771 141.98349:47 170.98126:226 171.99458:161 185.00775:343 186.957:21 197.58878:1634 227.10719:5361	0	0	0.0297799	0.0186139	0	0.00710092	0.0440687	0.562857	0.21374	0.24462	0	0	0	0	0	0	0	0	0
126	23.888	227.108	Unknown	[M+2H]2+		0.352	TRUE	null	null	null	null	null	null	999	FALSE	FALSE	FALSE	Unit NormalizedByInternalStandardPeakHeight by alignment ID=313	FALSE	FALSE	null	null	null	null	null	null	null	3371.63	227.10747:224350 228.11082:13826 229.11418:6836	112.97691:100 112.98565:7 128.06104:1031 129.98019:27 141.95871:130 149.02396:12739 165.06972:1272 188.58505:6185 197.58913:6449 198.09006:1742 206.59358:4118 207.09401:1480 213.09337:3010 219.11748:1590 221.11459:973 227.10747:1173	0	0	0.262894	0.177945	0.0653861	0.0597258	0.379562	0.473348	0.2481	0.280114	0	0	0	0	0	0	0	0	0.00734457
127	24.922	227.108	Unknown	[M+H]+		0.164	TRUE	null	null	null	null	null	null	999	FALSE	FALSE	FALSE	Unit NormalizedByInternalStandardPeakHeight by alignment ID=313	FALSE	FALSE	null	null	null	null	null	null	null	970.72	227.10757:8916 228.11092:666 229.11428:627	53.01785:2722 61.0061:111007 61.50768:3397 63.00264:2151 70.01229:5741 73.5311:43360 74.03188:7361 74.53047:5826 81.51986:469068 82.021:29881 82.0528:1238 82.5183:2798 82.53593:1009 83.5173:8520 84.95878:29451 89.50646:7133 90.50664:11080 90.52526:5887 91.00687:1309 91.50462:4432 94.04415:5261 94.54547:1304 97.99146:6977 100.07604:2405 102.01089:2532 102.01803:1481 102.03352:46403 102.12744:1792 …	0	0	0.0104481	0.00695251	0	0	0.0138083	0.0903713	0.0500894	0.0544345	0	0	0	0	0	0	0	0	0
128	21.273	227.108	Unknown	[M+2H]2+	similar chromatogram in higher mz_400	0.176	TRUE	null	null	null	null	null	null	999	FALSE	FALSE	FALSE	Unit NormalizedByInternalStandardPeakHeight by alignment ID=313	FALSE	FALSE	null	null	null	null	null	null	null	750.89	227.10757:19672 228.11092:3726 229.11428:1135	53.01781:2980 61.00608:110996 61.50721:3688 63.0041:1771 70.01183:4103 73.53097:41696 74.03228:7558 74.53006:5384 81.51988:469100 82.02135:27889 82.05148:1061 82.51846:2375 82.53769:1123 83.51657:7917 84.9592:32281 89.50615:7542 90.50683:10232 90.52556:7511 91.00711:1348 91.50436:3393 94.04521:6316 94.5458:1342 97.99157:8123 100.07601:2181 102.01206:3062 102.03344:49148 102.12839:1284 102.53547:4…	0	0	0.0230517	0.0151156	0.00758601	0.00666859	0.0287736	0.0420384	0.0232656	0.0269955	0	0	0	0	0	0	0	0	0
129	22.966	227.108	Unknown	[M+2H]2+		0.076	TRUE	null	null	null	null	null	null	999	FALSE	FALSE	FALSE	Unit NormalizedByInternalStandardPeakHeight by alignment ID=313	FALSE	FALSE	null	null	null	null	null	null	null	130.07	227.10768:23543 228.11103:2173 229.11439:1049	53.01662:1498 61.00631:76231 61.50815:2205 63.00349:1706 70.01173:2520 73.53114:29030 74.03216:5351 74.5297:3696 74.53438:1270 81.52002:353058 82.02123:21137 82.05198:1025 82.51874:2068 83.51667:5375 84.95915:18931 89.50671:6219 90.50661:10205 90.52607:5751 91.50472:3556 94.04564:4497 97.99201:5183 100.07718:3082 102.01263:5514 102.03367:40974 102.12851:1616 102.53427:3234 102.54014:1039 110.0088…	0	0	0	0	0	0	0	0	0	0	0	0	0	0	0	0	0	0	0
130	28.726	227.144	Unknown	[M+H]+	ion correlated with 0; ion correlated with 68; ion correlated with 93; ion correlated with 90; ion correlated with 175; ion correlated with 13; ion correlated with 41; ion correlated with 24; ion correlated with 87; ion correlated with 3; ion correlated with 6; ion correlated with 20; ion correlated with 11; ion correlated with 56; ion correlated with 29; ion correlated with 64; ion correlated wi…	0.044	TRUE	null	null	null	null	null	null	999	FALSE	FALSE	FALSE	Unit NormalizedByInternalStandardPeakHeight by alignment ID=313	FALSE	FALSE	null	null	null	null	null	null	null	549.13	227.14447:5132 228.14782:1300 229.15118:249	61.00637:495 91.00578:9 115.05377:3626 128.06258:4087 129.06779:1861 141.06958:5804 142.07684:2000 145.10037:30197 151.03479:1239 151.04416:2650 152.06226:10086 153.06921:6812 154.07925:2296 155.08566:4752 156.09279:4929 157.10179:3336 163.05516:1325 165.07001:13276 166.07674:3320 167.082:6505 167.09215:6422 168.05698:3032 168.08391:4942 169.06607:1946 169.10138:6939 170.10783:1618 171.08144:2281…	0	0	0.00601379	0.00515534	0	0.00413421	0.00808903	0	0	0	0	0	0	0	0	0	0	0	0
131	27.14	227.599	Unknown	[M+H]+	ion correlated with 101; ion correlated with 151	0.212	TRUE	null	null	null	null	null	null	999	FALSE	FALSE	FALSE	Unit NormalizedByInternalStandardPeakHeight by alignment ID=313	FALSE	FALSE	null	null	null	null	null	null	null	324.67	227.59917:15576 228.60252:1002 229.60588:784	61.00603:1561 61.50778:5 63.00251:21 70.01105:123 70.01621:118 73.53106:663 74.03224:87 74.52985:117 81.51979:4388 82.51719:41 83.51653:24 84.95856:179 89.50664:87 90.52568:233 97.99194:160 104.02962:7 115.05356:1141 124.0252:1322 125.9858:1143 128.06284:1312 139.98871:6773 140.00197:6753 141.07072:1234 152.06126:1542 158.96188:387 159.60922:59 165.05827:2638 165.07233:2447 184.0033:365 188.58167…	0	0	0.0182519	0.0118064	0.00437742	0.00379892	0.0222864	0	0	0	0	0	0	0	0	0	0	0	0
132	23.921	228.233	Unknown	[M+H]+		0.468	TRUE	null	null	null	null	null	null	999	FALSE	FALSE	FALSE	Unit NormalizedByInternalStandardPeakHeight by alignment ID=313	FALSE	FALSE	null	null	null	null	null	null	null	209.2	228.23409:6073 229.23744:1471 230.2408:392	127.99145:31 130.9678:11 141.95869:77 149.02351:12817 165.07027:1266 189.59399:1251 197.58789:6449 199.10341:1507 206.59343:3919 207.09647:1403 213.09236:2994 219.11684:1584 227.10722:1173 228.23409:1959	0	0	0.00711637	0.00572865	0.00573232	0.00573546	0	0	0.00547154	0.00611036	0.00576619	0	0.0049977	0	0	0	0	0	0
133	20.54	229.123	Unknown	[M+H]+		0.084	TRUE	null	null	null	null	null	null	999	FALSE	FALSE	FALSE	Unit NormalizedByInternalStandardPeakHeight by alignment ID=313	FALSE	FALSE	null	null	null	null	null	null	null	334.39	229.12318:14823 230.12653:3888 231.12989:518	110.00942:6174 125.98633:156165 128.95093:14268 130.01012:10445 141.96133:8383 142.97812:5209 158.00386:44974	0	0	0	0	0	0	0	0	0	0	0	0	0	0	0	0	0	0	0
134	29.32	229.123	Unknown	[M+H]+	ion correlated with 236; ion correlated with 288; ion correlated with 152	0.532	TRUE	null	null	null	null	null	null	999	FALSE	FALSE	FALSE	Unit NormalizedByInternalStandardPeakHeight by alignment ID=313	FALSE	FALSE	null	null	null	null	null	null	null	7068.7	229.12343:18496 230.12678:3918 231.13014:755	107.96626:1847 119.0848:5708 129.98792:3097 141.1138:10754 142.11763:1132 151.09726:1797 158.15459:5694 158.96446:1078 165.06953:1146 179.08742:706 183.11743:1106 195.1226:8579 195.13167:8590 201.12607:1871 211.14949:1287 221.13454:6343 226.95348:2898 229.12343:7727	0	0	0.297461	0.266352	0.208917	0.207634	0.391241	0.743787	0.54617	0.64195	0	0	0	0	0	0	0	0	0
135	28.732	229.123	Unknown	[2M+H]+	ion correlated with 11; ion correlated with 145; ion correlated with 33; ion correlated with 29; ion correlated with 38; ion correlated with 64; ion correlated with 596; ion correlated with 112; ion correlated with 148; ion correlated with 153; ion correlated with 226; adduct linked to 0_[M+H]+	0.084	TRUE	null	null	null	null	null	null	999	FALSE	FALSE	FALSE	Unit NormalizedByInternalStandardPeakHeight by alignment ID=313	FALSE	FALSE	null	null	null	null	null	null	null	2503.5	229.12415:6738 230.1275:1251 231.13086:348	89.50684:3 91.50513:25 115.05336:3602 128.06277:3866 141.0708:5489 142.07822:1943 145.10223:30380 152.06284:9335 153.07025:6310 154.07672:2119 155.08557:4607 156.09413:5126 163.05621:1212 165.07079:12242 166.07675:2888 167.08488:6050 168.08321:3878 168.09543:1841 169.06622:1637 169.10289:7151 171.08206:23269 171.11806:9856 176.06242:1416 178.07858:3985 179.08624:20291 180.09215:3674 181.0656:7009…	0	0	0	0.00653637	0.00448057	0.00466679	0	0	0	0	0	0	0	0	0	0	0	0	0
136	29.317	229.277	Unknown	[M+H]+		0.132	TRUE	null	null	null	null	null	null	999	FALSE	FALSE	FALSE	Unit NormalizedByInternalStandardPeakHeight by alignment ID=313	FALSE	FALSE	null	null	null	null	null	null	null	625.81	229.27715:7514 230.2805:66 231.28386:43	111.02033:448 115.05404:5571 116.0589:786 128.06192:9456 129.06738:2706 139.05498:1783 141.0699:9928 142.0769:9771 143.08572:7115 150.04738:1035 151.05357:5044 152.06213:22134 153.06915:18521 154.07483:3576 155.08546:14168 156.09224:7051 157.10216:8319 158.10051:1644 159.08148:2765 163.05528:2474 164.05829:1254 165.06995:41484 166.07571:9470 167.08618:8800 168.05853:1227 168.08618:14754 169.06386…	0	0	0	0	0	0	0	0.00883712	0.00580418	0.00913661	0	0	0	0	0	0	0	0	0
137	20.761	230.066	Unknown	[M+H]+		0.144	TRUE	null	null	null	null	null	null	999	FALSE	FALSE	FALSE	Unit NormalizedByInternalStandardPeakHeight by alignment ID=313	FALSE	FALSE	null	null	null	null	null	null	null	289.62	230.06583:10047 231.06918:997 232.07254:740	63.00228:24 74.0317:14 83.5163:31 89.50618:18 94.54473:5 141.10899:18180 141.11823:18178 143.03993:11641 163.53944:3273 176.06268:1502 189.07072:801 205.10509:1015 205.58569:5169 206.08891:1321 214.91895:256 219.10767:373 229.12019:1213	0	0	0.0117727	0.00912795	0.0040479	0	0.0173843	0	0	0	0	0	0	0	0	0	0	0	0
138	19.887	233.096	Unknown	[M+H]+	ion correlated with 193	0.204	TRUE	null	null	null	null	null	null	999	FALSE	FALSE	FALSE	Unit NormalizedByInternalStandardPeakHeight by alignment ID=313	FALSE	FALSE	null	null	null	null	null	null	null	590.8	233.09634:7201 234.09969:1716 235.10305:429	101.94933:18017 104.10738:4088 108.44978:1561 110.00832:12126 111.00985:1632 112.00867:1164 116.97659:9176 117.93425:1019 119.08581:2166 125.98582:34979 126.99944:1181 128.95062:5880 131.01486:3315 131.93153:1408 136.92227:5476 141.11398:10304 141.95935:4726 142.97726:5764 145.01228:9720 145.5145:1665 145.92967:1101 148.52988:1302 158.00346:1811 159.02823:11543 159.52977:2551 169.06512:1477 172.9…	0	0	0.0084382	0.00828383	0.00879598	0.0091512	0	0	0.0061846	0.00692425	0	0	0	0	0	0	0	0	0
139	22.868	233.097	Unknown	[M+H]+	ion correlated with 50; ion correlated with 195	0.136	TRUE	null	null	null	null	null	null	999	FALSE	FALSE	FALSE	Unit NormalizedByInternalStandardPeakHeight by alignment ID=313	FALSE	FALSE	null	null	null	null	null	null	null	2735.18	233.09827:16881 234.10162:3166 235.10498:1063	53.01796:9 61.00655:213 61.50778:30 70.01237:35 74.53053:17 83.5154:44 83.52116:49 84.95957:116 91.50433:0 97.99245:22 141.11494:7020 158.96196:106 170.54732:2799 178.07803:1007 179.08803:1294 186.95805:33 187.05128:1299 187.06151:1446 189.07109:10804 189.16537:2492 190.0778:13080 202.07983:1861 203.18106:2431 205.10237:21908 205.15988:5646 206.10133:2680 218.07259:3284 221.09438:1059 233.09874:6…	0	0	0	0.016377	0.0184646	0.0163858	0.0176208	0.00879493	0	0	0	0	0	0	0	0	0	0	0
140	24.796	234.104	Unknown	[M+H]+	ion correlated with 21; ion correlated with 49; ion correlated with 172; ion correlated with 214; ion correlated with 114; ion correlated with 83; ion correlated with 142; ion correlated with 28; ion correlated with 176; ion correlated with 53; ion correlated with 197; ion correlated with 229; ion correlated with 203	0.136	TRUE	null	null	null	null	null	null	999	FALSE	FALSE	FALSE	Unit NormalizedByInternalStandardPeakHeight by alignment ID=313	FALSE	FALSE	null	null	null	null	null	null	null	943.15	234.10454:5217 235.10789:2093 236.11125:296	125.98669:19241 126.99916:509 128.95164:2526 139.01338:535 141.11424:3249 141.95929:2139 152.02011:197 152.06433:1947 158.00385:1715 163.05527:1336 165.07127:3995 172.05814:597 176.06377:2351 177.07047:1007 178.07732:3120 178.08693:3211 179.08583:1533 179.56705:895 187.05272:2015 187.55713:33685 188.05984:7552 189.07021:8387 190.07608:2185 191.08585:2942 192.08963:1938 202.07933:1411 205.10162:15…	0	0	0	0.00506079	0.00556758	0.00508062	0	0	0	0	0	0	0	0	0	0	0	0	0
141	21.431	234.116	Unknown	[M+2H]2+		0.108	TRUE	null	null	null	null	null	null	999	FALSE	FALSE	FALSE	Unit NormalizedByInternalStandardPeakHeight by alignment ID=313	FALSE	FALSE	null	null	null	null	null	null	null	155.38	234.11569:75913 235.11904:13256 236.1224:4864	53.01686:1198 61.00604:52401 61.50699:1524 63.00327:889 70.01235:2270 73.53082:17981 74.03152:2901 74.5303:2478 81.51983:221346 82.02113:13771 82.51624:1307 82.52333:1744 83.51623:4090 84.95872:16901 89.50623:4187 90.50675:6695 90.52577:7119 91.50355:1243 94.04501:2343 97.99138:4504 100.07678:1108 102.01064:1048 102.0167:24739 102.03337:23256 102.53482:2094 110.00826:13884 111.01045:3746 111.0205…	0	0	0	0	0	0	0	0.0892866	0.0634848	0.0761263	0	0	0	0	0	0	0	0	0
142	24.815	235.077	Unknown	[M+H]+	ion correlated with 49; ion correlated with 172; ion correlated with 214; ion correlated with 176; ion correlated with 197; ion correlated with 229; ion correlated with 203; adduct linked to 176_[M+NH4]+	0.14	TRUE	null	null	null	null	null	null	999	FALSE	FALSE	FALSE	Unit NormalizedByInternalStandardPeakHeight by alignment ID=313	FALSE	FALSE	null	null	null	null	null	null	null	2061.85	235.0764:9702 236.07975:2363 237.08311:695	111.00912:382 128.95198:660 139.01146:603 141.11392:3324 141.95975:1230 152.02013:91 152.06172:1936 159.53217:1042 163.05263:1394 165.07109:3612 167.0435:1428 172.05688:911 176.0636:2330 177.07037:1011 178.07837:2863 179.08408:1600 179.56738:1059 187.05472:1790 187.55693:38953 188.05933:9082 189.07002:8301 190.07588:2214 190.08569:2193 191.08609:2928 202.07553:1137 205.1013:1461 206.10948:1194 20…	0	0	0.0113689	0.0106664	0.0121458	0.0109039	0.0114514	0	0	0	0	0	0	0	0	0	0	0	0
143	25.718	235.112	Unknown	[M+H]+	ion correlated with 260; ion correlated with 158; ion correlated with 177; ion correlated with 216	0.068	TRUE	null	null	null	null	null	null	999	FALSE	FALSE	FALSE	Unit NormalizedByInternalStandardPeakHeight by alignment ID=313	FALSE	FALSE	null	null	null	null	null	null	null	6962.4	235.11195:18881 236.1153:3871 237.11866:1567	110.00834:14575 111.01005:5287 112.0067:2467 125.98616:368943 126.99546:6104 128.95113:14377 141.11517:1801 141.95949:12826 142.97661:7280 158.00322:22380 165.07065:777 187.57559:24667 189.06873:1674 215.10709:2103 217.10329:465 219.08276:1263 225.09421:2231 227.10771:643 235.11195:5480	0	0	0.0221248	0.0185718	0.0159061	0.0185917	0.0217774	0	0	0	0	0	0	0	0	0	0	0	0
144	20.382	235.112	Unknown	[M+H]+	ion correlated with 646; ion correlated with 304; ion correlated with 198	0.228	TRUE	null	null	null	null	null	null	999	FALSE	FALSE	FALSE	Unit NormalizedByInternalStandardPeakHeight by alignment ID=313	FALSE	FALSE	null	null	null	null	null	null	null	2216.29	235.11224:26330 236.11559:7041 237.11895:2236	119.08587:67 136.92261:154 136.93298:230 141.11371:479 160.03593:1586 189.06993:892 191.08363:962 192.09297:2729 198.59647:787 201.16374:1186 202.07863:964 204.89204:62 207.11688:1485 219.10643:143 220.0891:1397 221.10023:950 221.11855:348 224.14993:6184 224.65262:1896 231.13637:1221 231.91345:22 235.11224:16214	0	0	0.0308541	0.024933	0.0212909	0.0244716	0.0353424	0.0163364	0.0087692	0.0106672	0	0	0	0	0	0	0	0	0
145	28.724	235.113	Unknown	[M+H]+	ion correlated with 93; ion correlated with 175; ion correlated with 13; ion correlated with 24; ion correlated with 87; ion correlated with 3; ion correlated with 6; ion correlated with 20; ion correlated with 11; ion correlated with 33; ion correlated with 56; ion correlated with 29; ion correlated with 38; ion correlated with 64; ion correlated with 596; ion correlated with 60; ion correlated …	0.096	TRUE	null	null	null	null	null	null	999	FALSE	FALSE	FALSE	Unit NormalizedByInternalStandardPeakHeight by alignment ID=313	FALSE	FALSE	null	null	null	null	null	null	null	1769.47	235.11414:5298 236.11749:5141 237.12085:52388	68.9919:259 82.05245:231 89.50674:3896 90.50675:2004 91.00524:88 91.50416:624 111.52105:244 115.05378:3957 128.06213:4410 139.05232:1019 141.07101:5809 141.11359:1628 142.07323:2087 145.10252:32042 152.06247:9365 153.07011:6648 154.07915:2347 155.08661:5070 156.09315:5007 157.10158:3764 163.05612:1309 165.07033:13110 165.98813:449 166.07558:2883 167.08109:6173 167.09064:6112 168.05849:1167 168.08…	0	0	0	0	0	0.00383045	0	0	0	0	0	0	0	0	0	0	0	0	0
146	24.707	237.128	Unknown	[M+H]+		0.072	TRUE	null	null	null	null	null	null	999	FALSE	FALSE	FALSE	Unit NormalizedByInternalStandardPeakHeight by alignment ID=313	FALSE	FALSE	null	null	null	null	null	null	null	514.38	237.12766:99604 238.13101:20623 239.13437:1529	139.05469:908 141.11394:8016 141.95854:407 145.93196:1 152.06242:2782 163.05498:1743 165.07063:6171 166.07382:1097 176.06003:2479 176.06906:2467 177.0705:1691 178.07863:3659 179.08551:2645 183.08167:1087 187.05603:1471 187.57646:23968 188.07703:5419 189.07079:7840 190.07495:1988 191.08606:2367 192.09354:2992 193.10226:1849 195.0824:1323 202.07858:3398 203.08463:1834 204.09334:2550 205.06689:1182 …	0	0	0	0	0	0	0	0	0	0	0	0	0	0	0	0	0	0	0
147	22.111	237.128	Unknown	[M+H]+		0.06	TRUE	null	null	null	null	null	null	999	FALSE	FALSE	FALSE	Unit NormalizedByInternalStandardPeakHeight by alignment ID=313	FALSE	FALSE	null	null	null	null	null	null	null	462.9	237.12796:45224 238.13131:9578 239.13467:6944	115.05493:1999 123.04294:1208 128.06194:2683 139.03885:733 141.06982:1062 152.06264:3738 153.06725:1712 163.07516:1713 165.06824:3204 168.07123:1894 171.08134:1042 178.08099:1995 179.0706:2395 179.08344:2633 179.10649:1898 181.08623:3326 183.08086:1221 189.07191:1827 189.09084:635 191.10512:324 192.09259:1406 195.07518:1421 195.08408:1553 197.0968:1989 197.58981:1297 198.08687:1080 198.09679:877 …	0	0	0	0	0	0	0	0	0	0	0	0	0	0	0	0	0	0	0
148	28.733	237.128	Unknown	[M+H]+	ion correlated with 33; ion correlated with 153; ion correlated with 226	0.108	TRUE	null	null	null	null	null	null	999	FALSE	FALSE	FALSE	Unit NormalizedByInternalStandardPeakHeight by alignment ID=313	FALSE	FALSE	null	null	null	null	null	null	null	7212.06	237.12793:26242 238.13128:6192 239.13464:114865	90.00787:1 91.50448:12 115.05485:3626 128.062:4085 129.06688:1828 141.0706:5762 142.07863:1987 145.10182:30177 151.03633:2069 152.06221:10069 153.06961:6822 154.07774:2286 155.08539:4752 156.09312:4925 163.05496:1310 165.07063:13196 166.07608:3303 167.08588:6411 168.05626:3044 168.07671:4924 168.0865:4928 169.06447:1962 169.10251:6945 170.10541:1599 171.0815:22825 171.11731:9952 176.0631:1401 178…	0	0	0.0307507	0.0269777	0.0179351	0.0211741	0.0392535	0	0	0	0	0	0	0	0	0	0	0	0
149	27.742	238.082	Unknown	[M+2H]2+		0.064	TRUE	null	null	null	null	null	null	999	FALSE	FALSE	FALSE	Unit NormalizedByInternalStandardPeakHeight by alignment ID=313	FALSE	FALSE	null	null	null	null	null	null	null	811.69	238.08209:96432 239.08544:9350 240.0888:3086	53.02049:1023 61.0066:68055 61.50768:2450 63.00264:1135 70.01307:2989 73.5316:26856 74.03194:4715 74.53092:3757 81.52038:350767 82.02173:20060 82.05264:1067 82.51861:2022 83.51719:5713 84.95966:17172 89.50685:4687 90.5075:10153 90.52666:5157 91.50572:3666 94.04578:4830 97.9927:4948 100.07629:2040 102.01266:4185 102.03429:43664 102.13125:1188 102.53519:3569 110.00943:20637 111.00772:1217 111.02038…	0	0	0	0	0	0	0	0	0	0	0	0	0	0	0	0	0.0987093	0.0583784	0.130272
150	22.597	238.149	Unknown	[M+H]+		0.544	TRUE	null	null	null	null	null	null	999	FALSE	FALSE	FALSE	Unit NormalizedByInternalStandardPeakHeight by alignment ID=313	FALSE	FALSE	null	null	null	null	null	null	null	61.34	238.14821:12606 239.15156:1403 240.15492:555	100.95733:1124 101.94999:17669 108.45138:1506 109.10194:1415 110.00832:12018 111.00849:1023 112.00765:1446 116.97621:8988 117.93539:1207 119.08409:2559 121.10114:1656 125.98579:30755 126.99732:1424 128.95056:6245 133.10129:2480 135.11624:1285 136.92267:5141 141.11404:2334 141.95895:3938 142.97646:4622 145.10258:1025 145.93141:1556 147.11623:1553 158.00386:1203 163.14911:1221 172.93513:1268 175.14…	0	0	0.0147713	0.0105643	0.00486489	0.00441486	0.018253	0.0118569	0.00774672	0.00815303	0	0.00616201	0	0.00827863	0.0128035	0.00446096	0.00705309	0	0.0118219
151	27.138	238.616	Unknown	[M+2H]2+	ion correlated with 101; ion correlated with 570; ion correlated with 610; ion correlated with 131; ion correlated with 617	0.232	TRUE	null	null	null	null	null	null	999	FALSE	FALSE	FALSE	Unit NormalizedByInternalStandardPeakHeight by alignment ID=313	FALSE	FALSE	null	null	null	null	null	null	null	434.48	238.61572:18467 239.61907:1629 240.62243:3082	61.00603:1546 61.50778:5 63.00251:21 70.01105:121 70.01621:116 73.53106:653 74.03224:85 74.52985:116 81.51979:4363 82.51719:41 83.51653:25 84.95856:179 89.50664:85 90.52568:229 97.99194:160 104.02962:7 115.05356:1141 124.0252:1322 125.9858:1143 128.06284:1312 139.98871:6773 140.00197:6753 141.07072:1234 152.06126:1542 158.96188:381 159.60922:59 165.05827:2638 165.07233:2447 184.0033:360 188.58167…	0	0	0.0216398	0.0142218	0.0078933	0.0068256	0.030027	0	0	0	0	0	0	0	0	0	0	0	0
152	29.343	239.144	Unknown	[M+H]+	ion correlated with 134; ion correlated with 236	0.44	TRUE	null	null	null	null	null	null	999	FALSE	FALSE	FALSE	Unit NormalizedByInternalStandardPeakHeight by alignment ID=313	FALSE	FALSE	null	null	null	null	null	null	null	5571.82	239.14392:146695 240.14727:45566 241.15063:3577	115.05511:2225 128.06276:3680 141.07037:3672 142.07556:3895 151.09735:1219 152.06238:8627 153.06966:6867 154.0751:1175 155.08653:5792 156.09293:2974 158.15411:2735 159.08134:1113 163.05576:478 165.07047:14141 166.07623:3962 167.08514:2938 168.08656:5505 169.10068:2733 171.08185:4660 173.07903:1408 178.07855:2690 179.08646:19596 180.08972:2652 181.06609:8946 181.10216:9430 182.07326:2134 182.10536…	0	0	0.171898	0.156079	0.120839	0.116196	0.23552	0.459735	0.323531	0.384663	0	0	0	0	0	0	0	0	0
153	28.735	239.144	Unknown	[M+H]+	ion correlated with 148; ion correlated with 226	0.128	TRUE	null	null	null	null	null	null	999	FALSE	FALSE	FALSE	Unit NormalizedByInternalStandardPeakHeight by alignment ID=313	FALSE	FALSE	null	null	null	null	null	null	null	13609.4	239.14369:65998 240.14704:14712 241.1504:1796	90.00787:1 91.50448:12 115.05485:3626 128.062:4085 129.06688:1828 141.0706:5762 142.07863:1987 145.10182:30177 151.03633:2069 152.06221:10069 153.06961:6822 154.07774:2286 155.08539:4752 156.09312:4925 163.05496:1310 165.07063:13196 166.07608:3303 167.08588:6411 168.05626:3044 168.07671:4924 168.0865:4928 169.06447:1962 169.10251:6945 170.10541:1599 171.0815:22825 171.11731:9952 176.0631:1401 178…	0	0	0.0773367	0.069535	0.0449265	0.051749	0.101909	0	0	0	0	0	0	0	0	0	0	0	0
154	21.187	239.623	Unknown	[M+H]+		0.112	TRUE	null	null	null	null	null	null	999	FALSE	FALSE	FALSE	Unit NormalizedByInternalStandardPeakHeight by alignment ID=313	FALSE	FALSE	null	null	null	null	null	null	null	604.05	239.62335:5915 240.6267:1241 241.63006:451	53.01782:83 73.53093:398 74.53078:11 82.02095:745 82.05334:225 82.52238:17 82.53703:5 90.52512:68 90.53255:25 91.50397:398 97.9917:179 100.07704:533 111.98492:293 112.97877:115 128.95132:73 130.00822:10 135.95723:21 139.0199:152 139.98827:353 141.48909:69 141.9592:247 141.98485:120 143.03992:1261 152.03734:261 154.00667:332 158.96153:596 168.01788:314 169.01692:57 169.97838:49 182.9857:886 184.00…	0	0	0.00693153	0	0	0	0.0126443	0.141377	0.0462432	0.0518014	0	0	0	0	0	0	0	0	0
155	20.376	239.624	Unknown	[M+H]+		0.14	TRUE	null	null	null	null	null	null	999	FALSE	FALSE	FALSE	Unit NormalizedByInternalStandardPeakHeight by alignment ID=313	FALSE	FALSE	null	null	null	null	null	null	null	464.27	239.62317:7452 240.62652:1043 241.62988:1002	102.01293:502 111.00767:1 128.95102:250 141.1147:1062 189.07028:873 189.08046:920 191.08626:1041 192.09323:2736 198.59666:778 202.07817:959 207.11771:1498 219.10965:209 220.0863:1378 220.10582:1514 221.11919:273 231.6348:521 235.11266:16250 236.11577:2158	0	0	0.00873243	0.0107303	0.0109496	0.00605625	0	0.0399979	0.0490572	0.0632328	0	0	0	0	0	0	0	0	0
156	28.016	240.115	Unknown	[M+H]+		0.068	TRUE	null	null	null	null	null	null	999	FALSE	FALSE	FALSE	Unit NormalizedByInternalStandardPeakHeight by alignment ID=313	FALSE	FALSE	null	null	null	null	null	null	null	3145.64	240.11472:8160 241.11807:2409 242.12143:465	100.95702:1371 101.94965:16900 108.45196:1760 110.00863:11184 111.00956:1227 112.00727:1374 113.96854:1006 116.97646:7652 117.93529:2049 125.98627:31757 128.95187:8051 133.08762:1654 136.92281:6463 141.1147:2902 141.95871:5210 142.97632:5359 145.92923:1526 158.00465:1343 177.94864:3105 184.88715:3012 198.94083:1691 201.88667:2135 204.89175:1508 214.91847:6105 220.87476:4185 225.0919:2918 227.1083…	0	0	0.00956188	0.0116162	0.0148744	0.0123605	0.0096467	0	0	0	0	0	0	0	0	0	0	0	0
157	25.917	240.115	Unknown	[M+H]+	ion correlated with 201; ion correlated with 117	0.08	TRUE	null	null	null	null	null	null	999	FALSE	FALSE	FALSE	Unit NormalizedByInternalStandardPeakHeight by alignment ID=313	FALSE	FALSE	null	null	null	null	null	null	null	591.42	240.11519:12336 241.11854:29329 242.1219:3685	101.94949:1448 115.0545:878 128.06215:891 136.92281:688 141.11464:1340 152.06209:2071 153.06621:637 153.07564:667 163.05627:853 163.07602:674 165.07031:2222 166.07393:555 173.58421:511 176.06255:675 177.06969:557 178.07861:1070 179.08481:1262 180.09004:155 181.06558:306 181.57462:13543 182.07625:3143 189.07086:1458 190.59747:5 191.08669:959 191.10707:1211 195.08087:2850 195.11661:2422 203.1073:35…	0	0	0	0	0	0	0	0.0145096	0.0258906	0.0278621	0	0	0	0	0	0	0	0	0
158	25.714	240.115	Unknown	[M+H]+	ion correlated with 143; ion correlated with 177; ion correlated with 96; ion correlated with 216	0.068	TRUE	null	null	null	null	null	null	999	FALSE	FALSE	FALSE	Unit NormalizedByInternalStandardPeakHeight by alignment ID=313	FALSE	FALSE	null	null	null	null	null	null	null	3188.74	240.1154:8555 241.11875:1571 242.12211:264	110.00834:14595 111.01005:5287 112.0067:2472 125.98616:368968 126.99546:6110 128.95113:14409 141.11517:1801 141.95949:12838 142.97661:7288 158.00322:22379 165.07065:777 187.57559:24667 189.06873:1675 215.10709:2104 217.10329:470 219.08276:1265 225.09421:2231 227.10771:643 235.11195:5476 240.1154:8929	0	0	0.0100251	0.00793822	0.00772114	0.00667388	0.0111701	0	0	0	0	0	0	0	0	0	0	0	0
159	29.176	240.233	Unknown	[M+H]+	ion correlated with 122	0.38	TRUE	null	null	null	null	null	null	999	FALSE	FALSE	FALSE	Unit NormalizedByInternalStandardPeakHeight by alignment ID=313	FALSE	FALSE	null	null	null	null	null	null	null	200.39	240.23337:5811 241.23672:1941 242.24008:385	100.07556:8994 109.10146:33346 114.09063:20862 121.10007:45745 123.11889:15583 128.108:14855 135.11607:62848 137.13412:8431 142.12085:8829 149.13237:46887 153.13029:7146 156.13896:6427 163.14978:25278 167.14407:4601 170.15561:4744 177.16386:15725 181.15651:3634 184.17021:4239 191.17651:13019 191.18643:13001 192.17764:517 195.1759:3339 198.1864:3504 198.22368:1451 205.1958:4048 209.19173:3222 212.…	0	0	0.0068097	0	0.00423852	0.00392997	0.0084012	0.0099281	0.00794463	0.00883011	0.00214491	0	0	0	0	0	0	0	0
160	22.825	241.106	Unknown	[M+2H]2+	ion correlated with 530	0.1	TRUE	null	null	null	null	null	null	999	FALSE	FALSE	FALSE	Unit NormalizedByInternalStandardPeakHeight by alignment ID=313	FALSE	FALSE	null	null	null	null	null	null	null	1266.29	241.10495:69227 242.1083:8052 243.11166:3629	63.00337:21 70.01138:36 82.51745:12 83.51685:57 94.04513:15 97.99104:8 141.11424:5532 143.04013:1073 151.03534:881 153.01173:40 158.96155:66 159.00798:3980 165.06923:975 178.07886:1246 189.07013:10325 189.16643:2404 190.07652:11382 195.10307:3913 202.0777:1739 203.08437:1511 205.10095:18693 218.07077:2641 221.0921:1029 233.09447:53848 233.11458:53987 234.10493:6174 234.1185:6193	0	0	0.0811206	0.0569258	0.0217612	0.0214378	0.124094	0	0	0	0	0	0	0	0	0	0.0507742	0.018759	0.0866162
161	27.134	241.195	Unknown	[M+H]+	ion correlated with 463; ion correlated with 706; ion correlated with 181; ion correlated with 543; ion correlated with 190; ion correlated with 623	0.168	TRUE	null	null	null	null	null	null	999	FALSE	FALSE	FALSE	Unit NormalizedByInternalStandardPeakHeight by alignment ID=313	FALSE	FALSE	null	null	null	null	null	null	null	536.71	241.1962:5468 242.19955:1139 243.20291:104	61.00603:3788 61.50778:281 63.00251:87 70.01105:614 70.01621:337 73.53106:2157 74.03224:620 81.51979:12603 82.51719:30 89.50664:463 90.52568:1386 104.02962:120 115.05356:165 124.0252:1322 125.9858:1143 128.06284:623 158.96188:1546 165.05827:1019 165.07233:904 184.0033:1116 195.10083:339 205.08807:1490 213.08807:1268 213.09914:1349 214.91954:2199 219.1062:2776 220.09666:554 221.11827:13723 227.112…	0	0	0.00640777	0.0057429	0.00555559	0.00444862	0.0082935	0	0	0	0	0	0	0	0	0	0	0	0
162	23.881	241.196	Unknown	[M+H]+	ion correlated with 698; ion correlated with 462; ion correlated with 207; ion correlated with 183; ion correlated with 274	0.116	TRUE	null	null	null	null	null	null	999	FALSE	FALSE	FALSE	Unit NormalizedByInternalStandardPeakHeight by alignment ID=313	FALSE	FALSE	null	null	null	null	null	null	null	639.27	241.19685:5865 242.2002:1789 243.20356:463	61.00625:2730 73.53108:618 81.51994:9860 82.02132:1050 84.95919:458 90.51099:773 90.52623:513 102.03358:1371 115.0542:63 125.98601:5550 128.06206:144 141.07037:1963 141.95897:52 149.02303:13135 149.03221:13406 151.03568:978 152.04372:218 152.06258:178 153.06909:204 154.55019:17 155.08633:563 158.0032:955 158.9622:493 165.06978:261 167.01302:7899 167.07831:462 169.97792:936 171.11856:2845 181.0979…	0	0	0	0	0	0	0	0	0.00506255	0.00634921	0	0	0	0	0	0	0	0	0
163	29.319	243.139	Unknown	[M+Na]+	ion correlated with 57; ion correlated with 12; ion correlated with 94; ion correlated with 25; ion correlated with 7; ion correlated with 199; ion correlated with 119; ion correlated with 62; ion correlated with 188; ion correlated with 4; ion correlated with 372; ion correlated with 34; ion correlated with 39; ion correlated with 72; ion correlated with 65; ion correlated with 22; ion correlate…	0.156	TRUE	null	null	null	null	null	null	999	FALSE	FALSE	FALSE	Unit NormalizedByInternalStandardPeakHeight by alignment ID=313	FALSE	FALSE	null	null	null	null	null	null	null	277.17	243.13974:5795 244.14309:2720 245.14645:1172	107.96791:1381 115.05503:207 119.08586:9410 128.06271:185 129.98827:1571 141.0705:59 141.1145:10915 142.07684:281 143.08652:331 152.06288:300 153.06992:251 154.07565:90 155.08711:388 156.09236:102 157.10027:265 158.15558:9469 165.07074:503 166.07642:405 168.08673:309 169.103:94 171.08199:263 171.11606:506 179.08652:979 180.09186:290 181.06563:634 181.10165:340 182.07201:146 182.10677:32 183.0811:…	0	0	0	0	0	0.00419021	0	0.0168385	0.011454	0.0132935	0	0	0	0	0	0	0	0	0
164	21.855	243.594	Unknown	[M+H]+		0.068	TRUE	null	null	null	null	null	null	999	FALSE	FALSE	FALSE	Unit NormalizedByInternalStandardPeakHeight by alignment ID=313	FALSE	FALSE	null	null	null	null	null	null	null	724.15	243.59511:6903 244.59846:741 245.60182:388	132.00394:968 141.11395:16266 152.06238:2683 153.01218:1682 165.07141:3496 176.06418:1773 178.07733:4046 178.08862:4055 179.0873:1772 180.57652:2619 188.56511:13378 189.06747:5066 193.10271:2170 202.08492:1097 209.07874:2401 214.91856:2436 221.09459:1909 237.12875:4495	0	0	0.00808897	0.00574003	0	0	0.0086731	0	0	0	0	0	0	0	0	0	0.0265612	0.0111801	0.0384152
165	20.226	245.118	Unknown	[M+H]+		0.228	TRUE	null	null	null	null	null	null	999	FALSE	FALSE	FALSE	Unit NormalizedByInternalStandardPeakHeight by alignment ID=313	FALSE	FALSE	null	null	null	null	null	null	null	791.06	245.1181:11115 246.12145:2882 247.12481:479	110.00864:1011 141.11307:668 214.91887:1477 245.1181:15647	0	0	0.0130245	0.0125123	0.0138167	0.0129617	0.0146097	0.0320385	0.0275397	0.0342408	0	0	0	0	0	0	0	0	0
166	20.518	245.118	Unknown	[M+H]+	ion correlated with 182; ion correlated with 275; ion correlated with 337	0.056	TRUE	null	null	null	null	null	null	999	FALSE	FALSE	FALSE	Unit NormalizedByInternalStandardPeakHeight by alignment ID=313	FALSE	FALSE	null	null	null	null	null	null	null	2502.46	245.11877:6473 246.12212:1636 247.12548:2551	101.94972:15538 104.10776:5142 108.44987:1395 110.00844:11088 111.00748:1132 111.51283:3192 112.00588:1267 116.97636:7976 117.93496:1305 119.08498:1966 125.00062:2582 125.98595:32847 126.99985:1252 128.95125:5843 130.00768:1088 136.92149:3589 136.93106:1414 140.54279:1618 141.11035:1483 141.11795:1289 141.95831:3455 142.035:1802 142.97672:5218 146.98097:1069 148.53189:6241 149.02882:1030 152.0624…	0	0	0.00758551	0.00680253	0.00673811	0.00588427	0.00830736	0	0	0	0	0	0	0	0	0	0	0	0
167	25.915	245.154	Unknown	[M+H]+	ion correlated with 100; ion correlated with 81	0.108	TRUE	null	null	null	null	null	null	999	FALSE	FALSE	FALSE	Unit NormalizedByInternalStandardPeakHeight by alignment ID=313	FALSE	FALSE	null	null	null	null	null	null	null	527.52	245.1541:7553 246.15745:1772 247.16081:433	100.07623:521 115.0551:297 128.06245:516 132.06424:325 152.0618:2208 153.0652:509 153.07376:465 165.06998:2220 166.0741:269 172.95753:1084 173.58531:520 174.07043:738 176.06218:705 177.0696:466 178.07828:839 179.0853:1158 180.09251:184 181.06616:352 181.57478:12994 182.07677:2863 189.0538:901 189.06773:1112 189.07962:871 191.08688:657 191.10837:666 192.08195:716 192.09572:938 194.09982:8089 194.6…	0	0	0	0	0	0	0	0.00888326	0.0105987	0.012849	0	0	0	0	0	0	0	0	0
168	26.027	246.632	Unknown	[M+H]+		0.132	TRUE	null	null	null	null	null	null	999	FALSE	FALSE	FALSE	Unit NormalizedByInternalStandardPeakHeight by alignment ID=313	FALSE	FALSE	null	null	null	null	null	null	null	457.53	246.63123:5434 247.63458:303 248.63794:101	112.97845:57 125.98586:4834 141.11339:6073 142.97629:303 181.57468:2076 205.12224:29 214.91914:1022 217.11807:894 223.11192:9415	0	0	0	0	0	0	0.00809422	0	0	0	0	0	0	0	0	0	0	0	0
169	29.175	247.243	Unknown	[M+H]+	similar chromatogram in higher mz_711	0.956	TRUE	null	null	null	null	null	null	999	FALSE	FALSE	FALSE	Unit NormalizedByInternalStandardPeakHeight by alignment ID=313	FALSE	FALSE	null	null	null	null	null	null	null	900.83	247.24265:56143 248.246:21886 249.24936:1350	100.07556:11094 109.10146:33060 114.09063:21206 121.10007:45802 123.11889:15350 128.108:14938 135.11607:62708 137.13412:8383 142.12085:8532 149.13237:46875 153.13029:7161 156.13896:6341 163.14978:25371 167.14407:4598 170.15561:4730 177.16386:15703 181.15651:3632 184.17021:4275 191.17651:13053 191.18643:13035 192.17764:769 195.1759:3390 198.1864:3531 198.22368:1436 205.1958:4054 209.19173:3262 212…	0	0	0.065788	0.0491931	0.0415974	0.0391358	0.0843111	0.104727	0.0848468	0.0900608	0.0202159	0.0398422	0.0369553	0.00759436	0.0141908	0.00582749	0.0160601	0.0189635	0.0539315
170	23.891	247.621	Unknown	[M+H]+	ion correlated with 599	0.24	TRUE	null	null	null	null	null	null	999	FALSE	FALSE	FALSE	Unit NormalizedByInternalStandardPeakHeight by alignment ID=313	FALSE	FALSE	null	null	null	null	null	null	null	151.1	247.62082:16167 248.62417:1346 249.62753:661	112.97691:88 128.06104:1017 129.98019:18 141.95871:77 149.02396:12809 165.06972:1265 188.58505:6185 197.58913:6449 198.09006:1737 206.59358:3919 207.09401:1435 213.09337:3007 219.11748:1590 221.11459:983 227.10747:1173 228.23338:1959 229.10361:1272 239.14273:1233 241.12654:944 241.19714:3046 245.11699:1372	0	0	0.0189443	0.0117673	0.00640007	0.00518458	0.0257591	0.0346058	0.0169225	0.01952	0	0	0	0	0	0	0	0	0
171	27.139	248.113	Unknown	[M+NH4]2+	adduct linked to 617_[M+K]+	0.24	TRUE	null	null	null	null	null	null	999	FALSE	FALSE	FALSE	Unit NormalizedByInternalStandardPeakHeight by alignment ID=313	FALSE	FALSE	null	null	null	null	null	null	null	1817.41	248.11284:105093 249.11619:6522 250.11955:2040	61.00603:3788 61.50778:281 63.00251:87 70.01105:614 70.01621:337 73.53106:2157 74.03224:620 81.51979:12603 82.51719:30 89.50664:463 90.52568:1386 104.02962:120 115.05356:165 124.0252:1322 125.9858:1143 128.06284:623 158.96188:1546 165.05827:1019 165.07233:904 184.0033:1116 195.10083:339 205.08807:1490 213.08807:1268 213.09914:1349 214.91954:2199 219.1062:2776 220.09666:554 221.11827:13723 227.112…	0	0	0.123148	0.0816894	0.0396617	0.0332409	0.155719	0	0	0	0	0	0	0	0	0	0	0	0
172	24.812	249.128	Unknown	[M+H]+	ion correlated with 214; ion correlated with 259	0.172	TRUE	null	null	null	null	null	null	999	FALSE	FALSE	FALSE	Unit NormalizedByInternalStandardPeakHeight by alignment ID=313	FALSE	FALSE	null	null	null	null	null	null	null	6552.18	249.12753:45354 250.13088:8906 251.13424:840	101.94968:133 139.01146:472 141.11392:3455 141.95975:260 152.06172:1931 159.53217:1042 163.05263:1404 165.07109:3633 167.0435:1436 172.05688:871 176.0636:2330 177.07037:1009 178.07837:2831 179.08408:1601 179.56738:1013 187.05472:1790 187.55693:38952 188.05933:9071 189.07002:8303 190.07588:2202 190.08569:2169 191.08609:2928 202.07553:1127 205.1013:1440 206.10948:1206 207.08186:1105 219.08116:1331 …	0	0	0.0531458	0.0536041	0.0581188	0.0540696	0.0513204	0	0	0	0	0	0	0	0	0	0	0	0
173	18.197	251.071	Unknown	[M+H]+		0.992	TRUE	null	null	null	null	null	null	999	FALSE	FALSE	FALSE	Unit NormalizedByInternalStandardPeakHeight by alignment ID=313	FALSE	FALSE	null	null	null	null	null	null	null	1624.22	251.07066:203001 252.07401:50377 253.07737:3931	121.03271:26862 128.06236:1219 129.07053:3155 141.11354:14920 143.97778:124 143.99699:57 147.08078:30212 152.06033:1586 163.03882:247459 164.04286:15746 165.04469:1195 165.07103:2705 167.08163:2112 174.03281:85792 174.53494:15137 175.03732:2985 176.02814:1359 176.063:1129 178.08017:2293 179.08574:1119 186.55785:1184 189.06444:1363 205.06717:2088 223.07599:6309 233.05779:2215 251.07066:267020	0	0	0.237878	0.211862	0.189406	0.1874	0.290871	0.29792	0.215126	0.218349	0.198746	0.221313	0.203061	0.206088	0.229923	0.186756	0.213977	0.192552	0.237556
174	21.817	251.144	Unknown	[M+H]+	ion correlated with 10; ion correlated with 733; ion correlated with 19; ion correlated with 179; ion correlated with 204; ion correlated with 225; ion correlated with 237; ion correlated with 30	0.152	TRUE	null	null	null	null	null	null	999	FALSE	FALSE	FALSE	Unit NormalizedByInternalStandardPeakHeight by alignment ID=313	FALSE	FALSE	null	null	null	null	null	null	null	470.5	251.14441:6335 252.14776:1708 253.15112:438	116.97819:905 141.11409:22767 152.06306:2641 153.01241:909 153.03339:866 153.07118:1354 163.05495:1194 165.0712:5155 166.07445:1078 168.05431:44758 176.0634:1831 177.06535:2156 177.07549:1989 178.07785:4893 179.08495:1861 180.57379:1664 181.05365:1082 188.5652:8187 189.0683:3665 191.08545:854 193.09853:1584 202.0799:1292 202.09669:1410 203.08556:886 209.07877:3421 209.15463:1694 221.09723:1808 23…	0	0	0	0	0.00460633	0.00475517	0	0.0276312	0.0301596	0.0336322	0	0	0	0	0	0	0	0	0
175	28.714	251.18	Unknown	[M+H]+	ion correlated with 68; ion correlated with 93; ion correlated with 24; ion correlated with 87; ion correlated with 3; ion correlated with 6; ion correlated with 20; ion correlated with 11; ion correlated with 145; ion correlated with 33; ion correlated with 130; ion correlated with 29; ion correlated with 38; ion correlated with 64; ion correlated with 596	0.068	TRUE	null	null	null	null	null	null	999	FALSE	FALSE	FALSE	Unit NormalizedByInternalStandardPeakHeight by alignment ID=313	FALSE	FALSE	null	null	null	null	null	null	null	4133.59	251.1804:10997 252.18375:2689 253.18711:547	90.00787:1 91.50448:12 115.05485:3626 128.062:4085 129.06688:1828 141.0706:5762 142.07863:1987 145.10182:30177 151.03633:2069 152.06221:10069 153.06961:6822 154.07774:2286 155.08539:4752 156.09312:4925 163.05496:1310 165.07063:13196 166.07608:3303 167.08588:6411 168.05626:3044 168.07671:4924 168.0865:4928 169.06447:1962 169.10251:6945 170.10541:1599 171.0815:22825 171.11731:9952 176.0631:1401 178…	0	0	0.0128858	0.0112253	0.00746291	0.00925302	0.0179816	0	0	0	0	0	0	0	0	0	0	0	0
176	24.816	252.079	Unknown	[M+NH4]+	ion correlated with 49; ion correlated with 172; ion correlated with 214; ion correlated with 142; ion correlated with 197; ion correlated with 229; ion correlated with 203; ion correlated with 259; adduct linked to 142_[M+H]+	0.144	TRUE	null	null	null	null	null	null	999	FALSE	FALSE	FALSE	Unit NormalizedByInternalStandardPeakHeight by alignment ID=313	FALSE	FALSE	null	null	null	null	null	null	null	2420.22	252.07863:11069 253.08198:8114 254.08534:1221	101.94968:133 139.01146:472 141.11392:3455 141.95975:260 152.06172:1931 159.53217:1042 163.05263:1404 165.07109:3633 167.0435:1436 172.05688:871 176.0636:2330 177.07037:1009 178.07837:2831 179.08408:1601 179.56738:1013 187.05472:1790 187.55693:38952 188.05933:9071 189.07002:8303 190.07588:2202 190.08569:2169 191.08609:2928 202.07553:1127 205.1013:1440 206.10948:1206 207.08186:1105 219.08116:1331 …	0	0	0.0129707	0.0126796	0.0148341	0.0133699	0.0125237	0	0	0	0	0	0	0	0	0	0	0	0
177	25.718	253.122	Unknown	[M+H]+	ion correlated with 260; ion correlated with 158; ion correlated with 143; ion correlated with 96; ion correlated with 216	0.068	TRUE	null	null	null	null	null	null	999	FALSE	FALSE	FALSE	Unit NormalizedByInternalStandardPeakHeight by alignment ID=313	FALSE	FALSE	null	null	null	null	null	null	null	2612.13	253.12326:7790 254.12661:2221 255.12997:271	110.00834:14575 111.01005:5287 112.0067:2467 125.98616:368943 126.99546:6104 128.95113:14377 141.11517:1801 141.95949:12826 142.97661:7280 158.00322:22380 165.07065:777 187.57559:24667 189.06873:1674 215.10709:2103 217.10329:465 219.08276:1263 225.09421:2231 227.10771:643 235.11195:5480 240.1154:8931 241.12114:1359 251.14476:1083 253.12326:3519	0	0	0.0091286	0.00771052	0.00790231	0.00838927	0.00913433	0	0	0	0	0	0	0	0	0	0	0	0
178	29.322	253.196	Unknown	[M+H]+		0.244	TRUE	null	null	null	null	null	null	999	FALSE	FALSE	FALSE	Unit NormalizedByInternalStandardPeakHeight by alignment ID=313	FALSE	FALSE	null	null	null	null	null	null	null	557.67	253.19646:19858 254.19981:6748 255.20317:844	115.05511:2225 128.06276:3680 141.07037:3672 142.07556:3895 151.09735:1219 152.06238:8627 153.06966:6867 154.0751:1175 155.08653:5792 156.09293:2974 158.15411:2735 159.08134:1113 163.05576:478 165.07047:14141 166.07623:3962 167.08514:2938 168.08656:5505 169.10068:2733 171.08185:4660 173.07903:1408 178.07855:2690 179.08646:19596 180.08972:2652 181.06609:8946 181.10216:9430 182.07326:2134 182.10536…	0	0	0.0232698	0.0184851	0.017243	0.018308	0.0243322	0.0330708	0.0288506	0.0358257	0	0	0	0	0	0	0	0	0
179	21.817	254.094	Unknown	[M+H]+	ion correlated with 733; ion correlated with 19; ion correlated with 174; ion correlated with 204; ion correlated with 225; ion correlated with 237; ion correlated with 30	0.152	TRUE	null	null	null	null	null	null	999	FALSE	FALSE	FALSE	Unit NormalizedByInternalStandardPeakHeight by alignment ID=313	FALSE	FALSE	null	null	null	null	null	null	null	597.19	254.09521:7642 255.09856:3647 256.10192:922	102.12763:1009 141.11409:21850 151.03603:1134 152.06306:2758 153.01241:1307 153.03339:1391 153.07118:1363 163.05495:1201 165.0712:5217 166.07445:1098 168.05431:44767 176.0634:1813 177.06535:2166 177.07549:2014 178.07785:4997 179.08495:1932 180.57379:1690 181.05365:1086 188.5652:8213 189.0683:3693 191.08545:867 193.09853:1584 202.0799:1302 202.09669:1425 203.08556:898 209.07877:3478 209.15463:1754…	0	0	0	0	0.0055566	0.00560823	0	0.0314004	0.036671	0.0382392	0	0	0	0	0	0	0	0	0
180	21.993	255.102	Unknown	[M+H]+		0.072	TRUE	null	null	null	null	null	null	999	FALSE	FALSE	FALSE	Unit NormalizedByInternalStandardPeakHeight by alignment ID=313	FALSE	FALSE	null	null	null	null	null	null	null	274.7	255.10274:5833 256.10609:2880 257.10945:995	101.94978:21299 108.451:1573 110.00851:11828 111.00826:1320 112.00531:1268 113.96349:1064 116.97533:7437 117.93527:1344 119.08418:1780 123.11731:1006 125.98602:32849 126.99839:1285 128.95068:6503 136.92284:5998 141.11372:5915 141.9583:4037 142.9771:5839 145.93071:1586 158.00276:1233 158.0567:1042 167.05763:1078 172.9351:1124 175.05957:3610 177.94987:2091 184.88606:2159 190.94487:1528 198.94217:16…	0	0	0.00683496	0.00626372	0	0.00582186	0	0	0	0	0	0	0	0	0	0	0	0	0
181	27.134	255.139	Unknown	[M+H]+	ion correlated with 269; ion correlated with 706; ion correlated with 205	0.236	TRUE	null	null	null	null	null	null	999	FALSE	FALSE	FALSE	Unit NormalizedByInternalStandardPeakHeight by alignment ID=313	FALSE	FALSE	null	null	null	null	null	null	null	1967.52	255.13879:26184 256.14214:4020 257.1455:1578	53.01764:25 61.00603:1366 63.00251:24 70.01105:84 70.01621:93 73.53106:499 74.03224:47 74.52985:99 81.51979:4222 82.02084:66 82.51719:40 83.51653:37 84.95856:222 89.50664:46 90.52568:164 97.99194:153 115.05356:1193 124.0252:1484 125.9858:1108 128.06284:1327 139.98871:7755 140.00197:7725 141.07072:1475 152.06126:1788 159.60922:61 165.05827:2635 165.07233:2476 188.58167:1449 195.10083:2157 197.5882…	0	0	0.0306827	0.0286068	0.0269406	0.0228796	0.0417008	0	0	0	0	0	0	0	0	0	0	0	0
182	20.512	255.139	Unknown	[M+H]+	ion correlated with 166; ion correlated with 275; ion correlated with 337	0.06	TRUE	null	null	null	null	null	null	999	FALSE	FALSE	FALSE	Unit NormalizedByInternalStandardPeakHeight by alignment ID=313	FALSE	FALSE	null	null	null	null	null	null	null	2837.63	255.13843:6843 256.14178:2121 257.14514:731	101.94972:15538 104.10776:5142 108.44987:1395 110.00844:11088 111.00748:1132 111.51283:3192 112.00588:1267 116.97636:7976 117.93496:1305 119.08498:1966 125.00062:2582 125.98595:32847 126.99985:1252 128.95125:5843 130.00768:1088 136.92149:3589 136.93106:1414 140.54279:1618 141.11035:1483 141.11795:1289 141.95831:3455 142.035:1802 142.97672:5218 146.98097:1069 148.53189:6241 149.02882:1030 152.0624…	0	0	0.00801849	0.00770678	0.00766586	0.00731699	0.00821204	0	0	0	0	0	0	0	0	0	0	0	0
183	23.882	255.139	Unknown	[M+H]+	ion correlated with 207; ion correlated with 274; ion correlated with 334	0.248	TRUE	null	null	null	null	null	null	999	FALSE	FALSE	FALSE	Unit NormalizedByInternalStandardPeakHeight by alignment ID=313	FALSE	FALSE	null	null	null	null	null	null	null	1303.75	255.13951:10755 256.14286:2767 257.14622:1266	112.97691:81 128.06104:1027 129.98019:15 141.95871:50 149.02396:13101 165.06972:1282 188.58505:6185 197.58913:6454 198.09006:1755 206.59358:3983 207.09401:1459 213.09337:3050 219.11748:1590 221.11459:981 227.10747:1173 228.23338:1959 229.10361:1272 239.14273:1245 241.12654:960 241.19714:3079 245.11699:1374 255.13951:11566	0	0	0.0126026	0.0127666	0.0145937	0.0131043	0.0161456	0.0270058	0.0257673	0.031492	0	0	0	0	0	0	0	0	0
184	20.196	255.175	Unknown	[M+H]+	ion correlated with 210	0.04	TRUE	null	null	null	null	null	null	999	FALSE	FALSE	FALSE	Unit NormalizedByInternalStandardPeakHeight by alignment ID=313	FALSE	FALSE	null	null	null	null	null	null	null	226.08	255.17563:6469 256.17898:1900 257.18234:538	61.00629:25749 70.01205:1575 73.53107:14075 74.03168:2647 74.52983:2176 81.51999:188360 82.02171:10980 82.05267:1243 82.51961:1124 83.51693:3587 84.9584:6106 89.00801:1115 89.50683:5422 90.50677:11158 90.52631:4027 91.0064:1155 91.50469:4218 94.04494:3829 97.99186:2222 100.0764:3223 102.01344:5798 102.03362:34122 102.12793:15503 102.53572:3249 110.00894:11101 111.01995:12481 111.98486:5349 112.01…	0	0	0	0	0	0	0	0	0	0	0	0	0	0	0	0	0	0	0
185	28.925	256.264	Unknown	[M+H]+	similar chromatogram in higher mz_186	1	TRUE	null	null	null	null	null	null	999	FALSE	FALSE	FALSE	Unit NormalizedByInternalStandardPeakHeight by alignment ID=313	FALSE	FALSE	null	null	null	null	null	null	null	31001.9	256.26398:232061 257.26733:63047 258.27069:4452	100.07664:2587 105.95692:233 119.08556:608 136.02065:441 141.95969:5041 150.09001:3881 211.96361:68 256.26398:417650	0	0	1.17329	1.70248	0.672728	1.31033	2.62043	1.51176	2.31075	2.41785	0.465174	1.55649	1.4233	0.625342	1.04037	0.413722	0.96599	0.869364	1.35525
186	28.924	256.427	Unknown	[M+H]+		0.908	TRUE	null	null	null	null	null	null	999	FALSE	FALSE	FALSE	Unit NormalizedByInternalStandardPeakHeight by alignment ID=313	FALSE	FALSE	null	null	null	null	null	null	null	727.09	256.42722:9869 257.43057:86 258.43393:24	100.07648:2238 103.95582:150 105.95763:30 141.95943:5344 158.15468:2078 200.19992:142 205.1217:1054 256.2641:2760194	0	0	0.0115645	0.0565802	0.00737519	0.0469246	0.0957684	0.0347496	0.035477	0.0380835	0.0055036	0.05088	0.0510251	0.0124689	0.0259136	0.00533746	0.0212764	0.0246102	0.0104661
187	28.924	256.55	Unknown	[M+H]+		0.428	TRUE	null	null	null	null	null	null	999	FALSE	FALSE	FALSE	Unit NormalizedByInternalStandardPeakHeight by alignment ID=313	FALSE	FALSE	null	null	null	null	null	null	null	218.41	256.54953:14754 257.55288:510 258.55624:152	119.08595:278 141.95963:3174 149.02522:183 205.12224:981 251.04831:6193 256.26447:162	0	0	0	0.0143135	0	0.011199	0.0254566	0.00753257	0.00632427	0.0070306	0	0.00852461	0.0125239	0	0	0	0	0	0
188	29.319	257.154	Unknown	[M+CH3OH+H]+	ion correlated with 12; ion correlated with 94; ion correlated with 25; ion correlated with 7; ion correlated with 119; ion correlated with 163; ion correlated with 62; ion correlated with 4; ion correlated with 372; ion correlated with 34; ion correlated with 39; ion correlated with 72; ion correlated with 65; ion correlated with 22; ion correlated with 42; ion correlated with 115; adduct linked…	0.172	TRUE	null	null	null	null	null	null	999	FALSE	FALSE	FALSE	Unit NormalizedByInternalStandardPeakHeight by alignment ID=313	FALSE	FALSE	null	null	null	null	null	null	null	512.41	257.15497:6054 258.15832:2322 259.16168:783	115.05432:2261 119.08667:7646 128.06332:3333 129.06772:1389 129.9882:1663 141.07088:3795 141.11418:2594 142.07791:3950 143.08879:3174 151.09811:1131 152.06264:8328 153.07027:6366 154.07727:1306 155.08606:5736 156.09465:2706 157.10207:3447 159.07944:1218 163.05571:1088 165.07054:14948 166.07692:3424 167.08571:3343 168.0813:5616 168.09401:5568 169.10645:3121 170.10703:624 171.0818:4880 171.11601:14…	0	0	0	0.0058733	0.0050205	0.00455236	0.00852509	0.0197587	0.0132464	0.016577	0	0	0	0	0	0	0	0	0
189	20.737	258.624	Unknown	[M+H]+	similar chromatogram in higher mz_601	0.556	TRUE	null	null	null	null	null	null	999	FALSE	FALSE	FALSE	Unit NormalizedByInternalStandardPeakHeight by alignment ID=313	FALSE	FALSE	null	null	null	null	null	null	null	104.71	258.62485:12389 259.6282:1655 260.63156:768	61.50744:33 63.0029:10 74.03193:53 90.00755:6 94.54473:15 141.11322:18128 143.0403:11644 205.58575:5201 214.91936:384 231.09221:1548 235.09912:1982	0	0	0.0145172	0.0109439	0.00629633	0.005754	0.0159595	0	0	0	0.00425412	0.0158309	0.00862363	0	0	0	0.00749591	0.00457001	0.0102574
190	27.135	259.134	Unknown	[M+H]+	ion correlated with 463; ion correlated with 161	0.116	TRUE	null	null	null	null	null	null	999	FALSE	FALSE	FALSE	Unit NormalizedByInternalStandardPeakHeight by alignment ID=313	FALSE	FALSE	null	null	null	null	null	null	null	411.68	259.13449:5926 260.13784:944 261.1412:2089	70.01121:7 89.50702:31 90.52521:130 91.50509:44 115.05356:1423 125.98602:966 128.06248:1762 139.98935:4233 141.07068:1683 152.06293:2362 153.06847:1461 158.00299:494 158.96179:441 165.05188:2498 165.07123:2575 168.08264:1958 169.97794:365 171.11667:7164 195.07886:2374 195.09758:3061 197.06151:2165 197.09598:1459 197.58902:1797 199.07564:2751 199.11038:4085 205.08823:2353 211.0768:1612 213.09296:9…	0	0	0	0	0	0	0	0	0	0	0	0	0	0	0	0	0	0	0
191	23.45	259.134	Unknown	[M+H]+	ion correlated with 384; ion correlated with 444	0.08	TRUE	null	null	null	null	null	null	999	FALSE	FALSE	FALSE	Unit NormalizedByInternalStandardPeakHeight by alignment ID=313	FALSE	FALSE	null	null	null	null	null	null	null	1544.72	259.13403:5649 260.13738:1369 261.14074:769	70.01118:9 89.00836:18 90.50677:22 90.52602:202 97.98898:6 102.12766:139 128.95134:1133 259.13416:6748	0	0	0	0	0.00410775	0.00379871	0	0	0	0	0	0	0	0	0	0	0	0	0
192	29.15	259.17	Unknown	[M+H]+	ion correlated with 662; ion correlated with 302; similar chromatogram in higher mz_202	0.1	TRUE	null	null	null	null	null	null	999	FALSE	FALSE	FALSE	Unit NormalizedByInternalStandardPeakHeight by alignment ID=313	FALSE	FALSE	null	null	null	null	null	null	null	539.35	259.17007:11178 260.17342:5422 261.17678:459	100.07658:17772 109.10151:54933 114.09175:35369 121.10083:76790 128.10764:24829 135.11656:102088 141.11392:2869 142.11983:14736 142.12791:14740 149.13322:76079 151.14757:13401 156.13858:10673 158.96237:854 163.07375:1716 163.14873:42579 165.16539:11828 167.14307:7725 170.15579:7861 177.09261:16720 177.16452:25867 181.16089:6215 184.17065:6831 189.09189:879 191.18016:22209 192.17821:1527 195.17432…	0	0	0	0	0	0	0	0	0	0	0	0	0	0	0	0	0	0	0
193	19.893	261.091	Unknown	[M+H]+	ion correlated with 222; ion correlated with 138	0.216	TRUE	null	null	null	null	null	null	999	FALSE	FALSE	FALSE	Unit NormalizedByInternalStandardPeakHeight by alignment ID=313	FALSE	FALSE	null	null	null	null	null	null	null	951.68	261.09192:11046 262.09527:3553 263.09863:510	101.94933:18017 104.10738:4088 108.44978:1561 110.00832:12126 111.00985:1632 112.00867:1164 116.97659:9176 117.93425:1019 119.08581:2166 125.98582:34979 126.99944:1181 128.95062:5880 131.01486:3315 131.93153:1408 136.92227:5476 141.11398:10304 141.95935:4726 142.97726:5764 145.01228:9720 145.5145:1665 145.92967:1101 148.52988:1302 158.00346:1811 159.02823:11543 159.52977:2551 169.06512:1477 172.9…	0	0	0.0129432	0.0130997	0.0151135	0.0152368	0.0122172	0	0	0	0	0	0	0	0	0	0	0	0
194	20.76	261.092	Unknown	[M+H]+	ion correlated with 419; ion correlated with 693	0.108	TRUE	null	null	null	null	null	null	999	FALSE	FALSE	FALSE	Unit NormalizedByInternalStandardPeakHeight by alignment ID=313	FALSE	FALSE	null	null	null	null	null	null	null	1345.1	261.09305:5183 262.0964:1983 263.09976:138	70.01158:44 141.11464:44065 143.0406:6985 163.53819:2374 165.0723:447 176.06281:931 189.0714:572 189.1299:972 205.10294:2598 205.58589:3462 219.10725:1033 229.12215:1312 231.10301:3242 233.09352:2907 233.10907:3701 235.08185:2553 235.09683:4111 245.11716:3024 247.10083:8393 253.12398:2655 255.13988:845 257.11789:31552 258.12082:4287 261.09305:12776	0	0	0	0	0.00376867	0	0	0	0	0	0	0	0	0	0	0	0	0	0
195	22.874	261.092	Unknown	[M+H]+	ion correlated with 223; ion correlated with 643	0.204	TRUE	null	null	null	null	null	null	999	FALSE	FALSE	FALSE	Unit NormalizedByInternalStandardPeakHeight by alignment ID=313	FALSE	FALSE	null	null	null	null	null	null	null	11804.4	261.09192:119129 262.09527:26481 263.09863:1905	63.00177:18 70.01164:32 83.51621:48 94.04501:10 97.99137:28 141.11366:5532 143.0405:1066 151.03526:850 158.96153:59 163.05637:1942 165.06995:928 170.55014:2581 178.07849:1215 187.05602:1292 189.07074:10271 189.16521:2404 190.07677:11388 191.0607:2333 200.08615:5945 202.0798:1704 203.08578:1500 203.1806:2370 205.10187:18634 205.16151:4873 206.10492:2850 215.0874:1642 218.07465:2578 221.09273:979 2…	0	0	0.139596	0.137123	0.133483	0.125485	0.150523	0.0108125	0	0	0	0	0	0	0	0	0	0	0
196	22.857	261.113	Unknown	[M+H]+	ion correlated with 389	0.044	TRUE	null	null	null	null	null	null	999	FALSE	FALSE	FALSE	Unit NormalizedByInternalStandardPeakHeight by alignment ID=313	FALSE	FALSE	null	null	null	null	null	null	null	160.73	261.1127:188726 262.11605:35601 263.11941:3245	115.05472:1636 128.0621:1856 141.069:860 143.03816:23439 152.03717:117 152.0631:2002 153.06534:1033 155.54498:5678 156.54852:1160 162.55769:14195 163.05196:4541 163.53766:18122 165.07069:2157 169.01266:2226 170.54634:90844 171.04883:14438 171.54829:2533 176.06267:1302 177.06258:493 177.55342:1671 183.07158:1797 184.06984:897 187.07735:1093 189.06778:1724 189.16324:1219 191.06064:6632 197.13626:27…	0	0	0	0	0	0	0	0.221973	0.214947	0.236861	0	0	0	0	0	0	0	0	0
197	24.817	262.1	Unknown	[M+H]+	ion correlated with 49; ion correlated with 172; ion correlated with 214; ion correlated with 142; ion correlated with 176; ion correlated with 229; ion correlated with 203; ion correlated with 259	0.14	TRUE	null	null	null	null	null	null	999	FALSE	FALSE	FALSE	Unit NormalizedByInternalStandardPeakHeight by alignment ID=313	FALSE	FALSE	null	null	null	null	null	null	null	2114.64	262.0997:10014 263.10305:2621 264.10641:195	111.00912:371 128.95198:626 139.01146:599 141.11392:3321 141.95975:1211 152.02013:86 152.06172:1936 159.53217:1042 163.05263:1394 165.07109:3601 167.0435:1428 172.05688:912 176.0636:2330 177.07037:1011 178.07837:2864 179.08408:1596 179.56738:1056 187.05472:1790 187.55693:38954 188.05933:9082 189.07002:8301 190.07588:2210 190.08569:2193 191.08609:2928 202.07553:1137 205.1013:1461 206.10948:1193 20…	0	0	0.0117345	0.0112117	0.0123929	0.0114452	0.0119378	0	0	0	0	0	0	0	0	0	0	0	0
198	20.38	263.108	Unknown	[M+H]+	ion correlated with 646; ion correlated with 234; ion correlated with 144	0.156	TRUE	null	null	null	null	null	null	999	FALSE	FALSE	FALSE	Unit NormalizedByInternalStandardPeakHeight by alignment ID=313	FALSE	FALSE	null	null	null	null	null	null	null	1866.41	263.10718:13876 264.11053:4080 265.11389:632	119.08587:67 136.92261:154 136.93298:230 141.11371:479 160.03593:1586 189.06993:892 191.08363:962 192.09297:2729 198.59647:787 201.16374:1186 202.07863:964 204.89204:62 207.11688:1485 219.10643:143 220.0891:1397 221.10023:950 221.11855:348 224.14993:6184 224.65262:1896 231.13637:1221 231.91345:22 235.11224:16214 236.11606:2124 246.14627:4544 246.64546:1313 263.10718:7577	0	0	0.0162598	0.0146805	0.0139947	0.014947	0.0184637	0	0	0	0	0	0	0	0	0	0	0	0
199	29.319	263.18	Unknown	[M+H]+	ion correlated with 57; ion correlated with 12; ion correlated with 94; ion correlated with 25; ion correlated with 7; ion correlated with 119; ion correlated with 163; ion correlated with 62; ion correlated with 188; ion correlated with 4; ion correlated with 372; ion correlated with 34; ion correlated with 39; ion correlated with 72; ion correlated with 65; ion correlated with 22; ion correlate…	0.148	TRUE	null	null	null	null	null	null	999	FALSE	FALSE	FALSE	Unit NormalizedByInternalStandardPeakHeight by alignment ID=313	FALSE	FALSE	null	null	null	null	null	null	null	233.11	263.18112:8378 264.18447:4293 265.18783:497	111.02033:406 115.05404:5680 116.0589:806 128.06192:9627 129.06738:2760 139.05498:1812 141.0699:10086 142.0769:9926 143.08572:7230 150.04738:1045 151.05357:5116 152.06213:22486 153.06915:18830 154.07483:3629 155.08546:14399 156.09224:7154 157.10216:8457 158.10051:1715 159.08148:2823 163.05528:2504 164.05829:1274 165.06995:42129 166.07571:9608 167.08618:8940 168.05853:1251 168.08618:14985 169.0638…	0	0	0	0	0	0	0	0.00985412	0.00689525	0.008314	0	0	0	0	0	0	0	0	0
200	27.036	263.238	Unknown	[M+H]+	adduct linked to 230_[M+NH4]+	0.672	TRUE	null	null	null	null	null	null	999	FALSE	FALSE	FALSE	Unit NormalizedByInternalStandardPeakHeight by alignment ID=313	FALSE	FALSE	null	null	null	null	null	null	null	250.49	263.23718:11315 264.24053:2292 265.24389:273	82.02107:106 84.9589:137 139.98816:34 158.00266:25 159.60896:6979 160.10927:1207 169.97781:101 219.10854:864 221.11816:4981 233.11797:3991 241.19618:31 245.22633:2428 255.13799:65 261.1492:1747 263.23718:3161	0	0	0.0132589	0.00990986	0.00589994	0.00810414	0.0120861	0.0147385	0.0140435	0.0138826	0.00657933	0.00635333	0.00551813	0	0	0	0	0	0.0108606
201	25.914	265.159	Unknown	[M+H]+	ion correlated with 117; ion correlated with 157	0.096	TRUE	null	null	null	null	null	null	999	FALSE	FALSE	FALSE	Unit NormalizedByInternalStandardPeakHeight by alignment ID=313	FALSE	FALSE	null	null	null	null	null	null	null	979.3	265.16031:10471 266.16366:2319 267.16702:335	125.98656:182158 141.11383:87 142.97595:5722 165.06696:1210 165.07681:1013 181.57651:1602 191.10756:1218 203.10863:845 205.12312:23548 217.12361:7945 245.15428:6245	0	0	0	0	0.00761382	0	0	0.0250817	0.0433042	0.0477442	0	0	0	0	0	0	0	0	0
202	29.176	265.254	Unknown	[M+H]+		0.992	TRUE	null	null	null	null	null	null	999	FALSE	FALSE	FALSE	Unit NormalizedByInternalStandardPeakHeight by alignment ID=313	FALSE	FALSE	null	null	null	null	null	null	null	2680.61	265.25354:145857 266.25689:58786 267.26025:3644	100.07556:10951 109.10146:33080 114.09063:21213 121.10007:45827 123.11889:15371 128.108:14930 135.11607:62749 137.13412:8391 142.12085:8562 149.13237:46902 153.13029:7157 156.13896:6337 163.14978:25375 167.14407:4599 170.15561:4730 177.16386:15714 181.15651:3634 184.17021:4266 191.17651:13053 191.18643:13035 192.17764:788 195.1759:3383 198.1864:3519 198.22368:1436 205.1958:4061 209.19173:3249 212…	0	0	0.170916	0.130309	0.106285	0.10421	0.21191	0.24241	0.201559	0.21262	0.0524599	0.109596	0.0985306	0.0236805	0.0431397	0.0184219	0.0490146	0.0532644	0.147756
203	24.818	266.094	Unknown	[M+H]+	ion correlated with 49; ion correlated with 172; ion correlated with 214; ion correlated with 142; ion correlated with 176; ion correlated with 197; ion correlated with 229	0.14	TRUE	null	null	null	null	null	null	999	FALSE	FALSE	FALSE	Unit NormalizedByInternalStandardPeakHeight by alignment ID=313	FALSE	FALSE	null	null	null	null	null	null	null	2014.84	266.09439:8888 267.09774:2394 268.1011:280	111.00912:306 128.95198:713 139.01146:594 141.11392:3387 141.95975:1166 152.02013:55 152.06172:1949 159.53217:1042 163.05263:1392 165.07109:3633 167.0435:1429 172.05688:906 176.0636:2330 177.07037:1011 178.07837:2853 179.08408:1614 179.56738:1064 187.05472:1790 187.55693:38956 188.05933:9080 189.07002:8295 190.07588:2225 190.08569:2206 191.08609:2928 202.07553:1136 205.1013:1454 206.10948:1211 20…	0	0	0.0104154	0.0103191	0.0118187	0.0110674	0.0100978	0	0	0	0	0	0	0	0	0	0	0	0
204	21.817	268.11	Unknown	[M+H]+	ion correlated with 10; ion correlated with 733; ion correlated with 19; ion correlated with 174; ion correlated with 179; ion correlated with 225; ion correlated with 237; ion correlated with 30	0.148	TRUE	null	null	null	null	null	null	999	FALSE	FALSE	FALSE	Unit NormalizedByInternalStandardPeakHeight by alignment ID=313	FALSE	FALSE	null	null	null	null	null	null	null	350.63	268.11063:5370 269.11398:1971 270.11734:315	102.12763:1027 141.11409:22096 151.03603:1132 152.06306:2768 153.01241:1290 153.03339:1391 153.07118:1370 158.96214:88 163.05495:1204 165.0712:5236 166.07445:1104 168.05431:44785 176.0634:1849 177.06535:2166 177.07549:2014 178.07785:5002 179.08495:1935 180.57379:1691 181.05365:1092 186.95854:39 188.5652:8219 189.0683:3690 191.08545:867 193.09853:1588 202.0799:1298 202.09669:1422 203.08556:889 209…	0	0	0	0	0.0039047	0.00412229	0	0.023981	0.0263411	0.0293002	0	0	0	0	0	0	0	0	0
205	27.135	269.191	Unknown	[M+H]+	ion correlated with 269; ion correlated with 706; ion correlated with 331	0.236	TRUE	null	null	null	null	null	null	999	FALSE	FALSE	FALSE	Unit NormalizedByInternalStandardPeakHeight by alignment ID=313	FALSE	FALSE	null	null	null	null	null	null	null	4112.41	269.1904:56803 270.19375:9486 271.19711:973	53.01764:24 61.00603:1380 63.00251:24 70.01105:86 70.01621:94 73.53106:503 74.03224:48 74.52985:100 81.51979:4247 82.02084:67 82.51719:40 83.51653:38 84.95856:227 89.50664:47 90.52568:166 97.99194:154 115.05356:1198 124.0252:1491 125.9858:1108 128.06284:1334 139.98871:7791 140.00197:7761 141.07072:1475 152.06126:1788 159.60922:61 165.05827:2649 165.07233:2490 188.58167:1449 195.10083:2167 197.588…	0	0	0.0665622	0.0626571	0.0592114	0.0495296	0.0905139	0	0	0	0	0	0	0	0	0	0	0	0
206	20.358	269.191	Unknown	[M+H]+	ion correlated with 273; ion correlated with 672	0.084	TRUE	null	null	null	null	null	null	999	FALSE	FALSE	FALSE	Unit NormalizedByInternalStandardPeakHeight by alignment ID=313	FALSE	FALSE	null	null	null	null	null	null	null	1922.12	269.19189:6570 270.19524:2504 271.1986:503	61.00642:134 102.03356:558 141.11436:9451 151.03607:160 158.96214:136 165.0704:1613 178.07767:3008 179.08714:1114 182.98666:74 189.07201:2192 191.08768:3055 192.0934:7364 193.09616:1647 202.0764:2604 207.11702:4076 217.10318:2035 219.10988:1364 220.08646:3821 221.11855:1344 225.13094:489 229.12427:1927 235.11357:49782 236.11714:6258 237.12048:1067 239.14491:2117 243.13968:1681 263.10812:20920 264…	0	0	0	0	0.00477772	0.00394216	0	0	0	0	0	0	0	0	0	0	0	0	0
207	23.881	269.191	Unknown	[M+H]+	ion correlated with 274; ion correlated with 334	0.264	TRUE	null	null	null	null	null	null	999	FALSE	FALSE	FALSE	Unit NormalizedByInternalStandardPeakHeight by alignment ID=313	FALSE	FALSE	null	null	null	null	null	null	null	2763.62	269.19092:22222 270.19427:5869 271.19763:614	73.53101:37 84.95908:61 149.02396:13858 151.03531:518 165.06972:1184 167.01273:270 184.00337:15 188.58505:5362 197.58913:5569 198.09006:1520 200.08388:32 206.59358:3631 207.09401:1374 213.09337:2615 219.11748:1493 227.10747:1405 228.23338:1352 229.10361:1080 239.14273:1178 241.19714:2752 245.11699:1147 255.13951:10298 256.14053:1454 261.04535:101207 269.19092:23623	0	0	0.0260398	0.0276675	0.035703	0.0288176	0.0322384	0.0591534	0.0563216	0.0690807	0	0	0	0	0	0	0	0	0
208	28.718	269.191	Unknown	[M+H]+		0.152	TRUE	null	null	null	null	null	null	999	FALSE	FALSE	FALSE	Unit NormalizedByInternalStandardPeakHeight by alignment ID=313	FALSE	FALSE	null	null	null	null	null	null	null	53124.8	269.19135:9453 270.1947:2346 271.19806:378	68.99317:1055 81.52068:2898 82.05274:2486 89.00833:1282 89.50656:16304 90.00808:1719 90.5063:24793 91.006:2272 91.50436:9317 92.00509:1312 92.50282:1197 100.07561:5244 102.12737:16155 103.13129:1125 103.95578:1673 110.01965:4200 111.02008:35527 111.52161:3494 111.9841:2688 112.01797:12908 112.51923:2151 113.01702:1777 123.08049:2692 124.08796:1020 125.98604:1254 128.95097:8547 130.15918:1152 138.…	0	0	1.32162	1.22429	0.768076	0.90352	1.67647	0	0	0	0	0	0	0	0	0	0	0	0
209	20.087	272.178	Unknown	[M+H]+	ion correlated with 305	0.08	TRUE	null	null	null	null	null	null	999	FALSE	FALSE	FALSE	Unit NormalizedByInternalStandardPeakHeight by alignment ID=313	FALSE	FALSE	null	null	null	null	null	null	null	464.94	272.17752:56223 273.18087:32518 274.18423:3068	101.95038:8 115.05379:1210 116.9773:522 128.063:1021 141.07114:1098 165.06729:1014 187.07607:1091 189.09138:1056 192.09546:1357 194.54726:3775 203.10716:10326 204.11125:2429 215.10544:2961 215.11562:3079 257.1554:1002 263.10788:2202	0	0	0	0	0	0	0	0	0	0	0	0	0	0	0	0	0	0	0
210	20.182	273.186	Unknown	[M+H]+	ion correlated with 184	0.028	TRUE	null	null	null	null	null	null	999	FALSE	FALSE	FALSE	Unit NormalizedByInternalStandardPeakHeight by alignment ID=313	FALSE	FALSE	null	null	null	null	null	null	null	186.06	273.18661:5669 274.18996:1365 275.19332:212	61.00621:24435 70.01297:1326 73.53153:15500 74.03172:2537 74.53027:2675 81.52014:181837 82.02164:11370 82.51962:1408 83.51691:3357 84.9594:7673 89.50661:5481 90.50658:11540 90.52603:4248 91.00723:1153 91.50456:3991 94.04567:4168 97.99216:2468 100.07594:2765 102.013:5620 102.03365:36107 102.12794:16142 102.53464:2673 110.00901:11303 111.01983:11493 111.98506:4753 112.01766:4874 123.04005:1142 123.…	0	0	0	0	0	0	0	0	0	0	0	0	0	0	0	0	0	0	0
211	21.548	275.164	Unknown	[M+H]+		0.144	TRUE	null	null	null	null	null	null	999	FALSE	FALSE	FALSE	Unit NormalizedByInternalStandardPeakHeight by alignment ID=313	FALSE	FALSE	null	null	null	null	null	null	null	302.61	275.1651:5369 276.16845:1397 277.17181:397	110.00838:1363 125.98643:35562 128.9511:4404 130.00919:2472 141.95938:2351 142.97668:1544 158.00296:11778 219.10791:17363 221.1178:751 275.1651:1870	0	0	0	0	0.00390418	0	0	0.0754217	0.0691548	0.0844867	0	0	0	0	0	0	0	0	0
212	21.313	277.087	Unknown	[M+H]+		0.092	TRUE	null	null	null	null	null	null	999	FALSE	FALSE	FALSE	Unit NormalizedByInternalStandardPeakHeight by alignment ID=313	FALSE	FALSE	null	null	null	null	null	null	null	4544.11	277.08698:158627 278.09033:46044 279.09369:6376	53.01719:22 61.00644:64 61.50887:21 63.00403:10 70.01215:50 73.53151:108 81.52025:0 84.95919:30 94.54659:4 97.99134:8 125.98631:4595 141.1144:4334 142.97707:1035 149.47899:16 158.0034:21249 178.07855:3431 214.91783:1140 248.08484:2157 249.09302:26153 250.09645:1396 266.94409:32 277.08698:40449	0	0	0	0	0	0	0	0	0	0	0	0	0	0	0	0	0	0	0
213	21.884	277.087	Unknown	[M+H]+	adduct linked to 279_[M+Na]+	0.276	TRUE	null	null	null	null	null	null	999	FALSE	FALSE	FALSE	Unit NormalizedByInternalStandardPeakHeight by alignment ID=313	FALSE	FALSE	null	null	null	null	null	null	null	1316.48	277.08636:66758 278.08971:16130 279.09307:3467	141.11459:2505 152.06407:114 158.00316:11155 176.06174:456 178.07814:1416 179.08597:194 189.06599:348 189.07597:242 214.91885:173 237.12773:2835 248.08469:1037 249.09161:11830 277.08636:17365	0	0	0.0782277	0.0838593	0.0859477	0.0806897	0.0753468	0	0	0	0	0	0	0	0	0.00422138	0	0	0
214	24.812	277.123	Unknown	[M+H]+	ion correlated with 259	0.2	TRUE	null	null	null	null	null	null	999	FALSE	FALSE	FALSE	Unit NormalizedByInternalStandardPeakHeight by alignment ID=313	FALSE	FALSE	null	null	null	null	null	null	null	11638.3	277.12262:101620 278.12597:20694 279.12933:2574	111.00912:386 125.98618:349 128.95198:747 139.01146:611 141.11392:3347 141.95975:1278 152.02013:102 152.06172:1936 159.53217:1042 163.05263:1394 165.07109:3628 167.0435:1428 172.05688:913 176.0636:2330 177.07037:1011 178.07837:2861 179.08408:1606 179.56738:1065 187.05472:1790 187.55693:38954 188.05933:9081 189.07002:8301 190.07588:2221 190.08569:2193 191.08609:2928 202.07553:1137 205.1013:1461 20…	0	0	0.119079	0.119311	0.130057	0.119917	0.11285	0	0	0	0	0	0	0	0	0	0	0	0
215	20.783	277.139	Unknown	[M+H]+		0.376	TRUE	null	null	null	null	null	null	999	FALSE	FALSE	FALSE	Unit NormalizedByInternalStandardPeakHeight by alignment ID=313	FALSE	FALSE	null	null	null	null	null	null	null	48.06	277.13947:7568 278.14282:822 279.14618:541	63.00228:26 74.0317:14 83.5163:32 89.50618:16 94.54473:5 141.10899:18711 141.11823:18709 143.03993:12072 163.53944:3392 176.06268:1561 189.07072:837 205.10509:1069 205.58569:5349 206.08891:1367 214.91895:289 219.10767:466 229.12019:1254 231.10135:1732 233.09692:2001 235.08525:1222 235.10333:2068 245.11891:128 247.09268:4387 247.10651:4394 257.11694:14250 257.12711:14238 258.12244:2193 261.09171:7…	0	0	0.00886816	0.00655502	0	0	0.0111664	0	0	0	0.00265516	0.0122615	0.0080035	0.00446056	0.00642049	0	0.00825418	0.00465779	0.0121962
216	25.721	277.159	Unknown	[M+H]+	ion correlated with 158; ion correlated with 143; ion correlated with 177; ion correlated with 96	0.068	TRUE	null	null	null	null	null	null	999	FALSE	FALSE	FALSE	Unit NormalizedByInternalStandardPeakHeight by alignment ID=313	FALSE	FALSE	null	null	null	null	null	null	null	764.63	277.15976:8982 278.16311:2413 279.16647:177	110.00834:1089 111.01005:867 112.0067:163 125.98616:49392 126.99546:535 128.95113:538 141.11517:97 141.95949:1165 142.97661:791 158.00322:1499 165.07065:461 187.57559:24671 189.06873:1569 215.10709:2095 219.08276:1321 225.09421:2169 235.11195:5566 240.1154:9002 241.12114:110 251.14476:1109 253.12326:3579 277.15976:5228	0	0	0.0105247	0.00878794	0.00811012	0.00799733	0.0110587	0	0	0	0	0	0	0	0	0	0	0	0
217	22.991	277.217	Unknown	[M+H]+		0.188	TRUE	null	null	null	null	null	null	999	FALSE	FALSE	FALSE	Unit NormalizedByInternalStandardPeakHeight by alignment ID=313	FALSE	FALSE	null	null	null	null	null	null	null	127.51	277.2178:7668 278.22115:2287 279.22451:415	53.0174:1539 61.00643:73369 61.50875:2865 63.00338:1076 70.01266:3197 73.5315:31144 74.03246:4823 74.52951:3639 81.52026:370186 82.0219:21595 82.05334:1493 82.51977:2389 83.51664:5777 84.95956:20307 89.50694:5803 90.50709:10035 90.5265:4973 91.5043:2975 94.04507:4583 97.99221:4412 100.07621:2905 102.01331:4812 102.0339:48607 102.12818:1599 102.53529:4017 110.00906:24555 111.00828:1825 111.01949:8…	0	0	0	0	0	0	0	0	0	0	0	0	0	0.00647882	0.00622405	0.00548941	0	0	0
218	22.435	277.217	Unknown	[M+H]+		0.164	TRUE	null	null	null	null	null	null	999	FALSE	FALSE	FALSE	Unit NormalizedByInternalStandardPeakHeight by alignment ID=313	FALSE	FALSE	null	null	null	null	null	null	null	304.3	277.21783:13754 278.22118:2732 279.22454:584	61.00599:25810 70.01198:1655 73.53117:15041 74.03179:2385 74.52946:2144 81.51984:188577 82.02157:11551 82.05203:1195 83.51626:3032 84.95922:6691 89.50719:4522 90.50675:13415 90.52506:3415 91.00674:1261 91.50449:5384 94.0446:3267 97.99227:2108 100.0759:3088 102.01267:3911 102.03343:35739 102.1273:15923 102.53503:3280 110.00828:9664 111.01992:13974 111.52153:1472 111.98544:5904 112.01772:4615 123.0…	0	0	0	0	0	0	0	0	0	0	0.00361072	0	0	0.0259465	0.0296474	0.02663	0	0	0
219	20.693	277.217	Unknown	[M+H]+		0.44	TRUE	null	null	null	null	null	null	999	FALSE	FALSE	FALSE	Unit NormalizedByInternalStandardPeakHeight by alignment ID=313	FALSE	FALSE	null	null	null	null	null	null	null	301.49	277.21677:8897 278.22012:2714 279.22348:364	53.01746:2336 61.00609:110129 61.50737:3510 63.00293:1771 70.01259:4990 73.53092:40311 74.03172:6823 74.53024:5873 81.51983:463417 82.02128:30047 82.05184:1040 82.51881:2828 83.51669:8205 84.95887:33990 89.50638:9003 90.5069:8575 90.52597:7940 91.50491:3565 94.04478:6112 94.54543:1173 97.99128:7785 100.07582:2307 102.01229:4242 102.03366:49902 102.12868:1409 102.53523:4559 110.00842:39843 111.006…	0	0	0.0104256	0.00896417	0.00782602	0.00693045	0.0107762	0	0	0	0.00346471	0	0	0.226469	0.268769	0.166162	0	0	0
220	22.865	278.094	Unknown	[M+H]+	ion correlated with 642; ion correlated with 50; ion correlated with 78; ion correlated with 139	0.092	TRUE	null	null	null	null	null	null	999	FALSE	FALSE	FALSE	Unit NormalizedByInternalStandardPeakHeight by alignment ID=313	FALSE	FALSE	null	null	null	null	null	null	null	478.65	278.09537:61443 279.09872:1600004 280.10208:298855	150.0479:955 152.06393:3348 159.0094:310 163.05594:5119 165.0715:5285 171.55371:130 176.06387:5575 177.06964:2340 177.16591:1199 178.07854:11715 179.08615:16651 179.5421:437 180.08588:1726 187.05507:16759 188.05956:4458 189.07082:182764 189.16588:2040 190.07649:222596 191.08276:27973 192.06696:1749 200.05615:2112 201.05968:1222 202.07899:20902 203.08571:20458 203.18539:1691 204.09338:10857 205.06…	0	0	0	0	0	0	0	0	0	0	0	0	0	0	0	0	0	0	0
221	19.848	278.64	Unknown	[M+H]+	similar chromatogram in higher mz_622	0.308	TRUE	null	null	null	null	null	null	999	FALSE	FALSE	FALSE	Unit NormalizedByInternalStandardPeakHeight by alignment ID=313	FALSE	FALSE	null	null	null	null	null	null	null	154.68	278.64053:7636 279.64388:1458 280.64724:811	53.01763:1809 61.00648:69307 61.50772:2293 63.00286:1193 68.99277:1180 70.01243:3078 73.53146:27405 74.03258:4902 74.52995:2953 81.52032:352334 82.02189:19930 82.52272:1455 83.5169:6103 84.95916:20877 89.50671:10840 90.50782:6845 90.52528:4783 91.50417:2134 94.0453:4030 94.54603:1016 97.99255:5514 100.07681:2761 102.01365:6328 102.03408:43502 102.13:1665 102.53579:3561 110.00899:25080 111.00941:2…	0	0	0	0.00740818	0.00720857	0.00408254	0	0	0	0	0.00281216	0.0106181	0.00914369	0	0	0	0.00616578	0.004974	0
222	19.883	279.102	Unknown	[M+H]+	adduct linked to 291_[M+Na]+	0.236	TRUE	null	null	null	null	null	null	999	FALSE	FALSE	FALSE	Unit NormalizedByInternalStandardPeakHeight by alignment ID=313	FALSE	FALSE	null	null	null	null	null	null	null	429.71	279.10178:15659 280.10513:4291 281.10849:511	101.94933:37 189.0704:1737 205.10295:813 233.09634:1670 261.09192:1976 279.10178:79162	0	0	0.0183497	0.0217168	0.0597005	0.0297759	0.0175765	0	0	0	0	0	0	0	0	0.00532084	0	0	0
223	22.84	279.103	Unknown	[M+H]+	ion correlated with 643; ion correlated with 195; adduct linked to 292_[M+Na]+	0.248	TRUE	null	null	null	null	null	null	999	FALSE	FALSE	FALSE	Unit NormalizedByInternalStandardPeakHeight by alignment ID=313	FALSE	FALSE	null	null	null	null	null	null	null	5590.36	279.10199:133544 280.10534:21977 281.1087:2200	63.00266:19 70.01227:35 83.51644:48 94.04465:10 97.99116:7 141.11447:5532 143.03987:1061 151.0354:850 158.96188:59 165.07149:985 178.07893:1246 187.0558:1292 189.07013:10270 189.16541:2404 190.07578:11382 191.06024:2362 191.08398:3168 195.10361:3764 200.08357:5949 202.07722:1716 203.08434:1511 203.18027:2376 205.10167:18625 205.16029:4872 218.07039:2647 221.09331:981 233.09576:53582 233.11603:536…	0	0	0.156487	0.152505	0.15551	0.155019	0.148616	0	0	0	0	0	0	0	0	0	0	0	0
224	20.303	279.103	Unknown	[M+H]+	ion correlated with 293; adduct linked to 293_[M+Na]+	0.076	TRUE	null	null	null	null	null	null	999	FALSE	FALSE	FALSE	Unit NormalizedByInternalStandardPeakHeight by alignment ID=313	FALSE	FALSE	null	null	null	null	null	null	null	1702.52	279.10229:21213 280.10564:6159 281.109:15502	141.11453:3645 189.07176:463 201.16602:5678 215.17999:1607 219.17857:1382 224.1474:19379 235.11336:134 261.09448:56 266.66171:8345 279.10229:2982	0	0	0	0	0	0	0	0	0	0	0	0	0	0	0	0	0	0	0
225	21.818	279.139	Unknown	[M+H]+	ion correlated with 19; ion correlated with 174; ion correlated with 179; ion correlated with 204; ion correlated with 691; ion correlated with 237	0.172	TRUE	null	null	null	null	null	null	999	FALSE	FALSE	FALSE	Unit NormalizedByInternalStandardPeakHeight by alignment ID=313	FALSE	FALSE	null	null	null	null	null	null	null	181.65	279.14081:5828 280.14416:2393 281.14752:5526	132.00305:943 141.11383:15003 152.06219:2463 153.01172:1687 153.03448:1441 163.05341:998 165.07092:3452 168.05061:85150 176.06404:1463 178.07884:2530 179.08475:1601 180.57393:2426 181.07495:1433 188.56487:13040 189.06718:4612 193.09839:1357 202.08685:847 203.08318:730 209.07874:2126 214.91714:2383 221.09941:1161 237.09291:3527 237.13007:3084 249.09192:2482 250.09863:1569 251.14394:36815 252.1499:…	0	0	0.00682985	0.00663966	0.00846504	0.00837973	0.00856062	0.0539389	0.0562324	0.0611584	0	0	0	0	0	0	0	0	0
226	28.739	279.176	Unknown	[M+H]+	ion correlated with 148; ion correlated with 153	0.136	TRUE	null	null	null	null	null	null	999	FALSE	FALSE	FALSE	Unit NormalizedByInternalStandardPeakHeight by alignment ID=313	FALSE	FALSE	null	null	null	null	null	null	null	10200.4	279.17499:56772 280.17834:13350 281.1817:1715	90.00787:4 91.50448:19 115.05485:3590 128.062:3990 129.06688:1791 141.0706:5647 142.07863:1893 145.10182:29958 151.03633:2039 152.06221:9839 153.06961:6641 154.07774:2247 155.08539:4617 156.09312:4816 163.05496:1292 165.07063:12848 166.07608:3206 167.08588:6323 168.05626:3044 168.07671:4913 168.0865:4928 169.06447:1928 169.10251:6820 170.10541:1576 171.0815:22556 171.11731:9849 176.0631:1401 178.…	0	0	0.0665253	0.0595902	0.0395701	0.0455889	0.0853158	0	0	0	0	0	0	0	0	0	0	0	0
227	21.938	279.233	Unknown	[M+H]+	adduct linked to 352_[M+K]+	0.296	TRUE	null	null	null	null	null	null	999	FALSE	FALSE	FALSE	Unit NormalizedByInternalStandardPeakHeight by alignment ID=313	FALSE	FALSE	null	null	null	null	null	null	null	147.58	279.23352:5717 280.23687:1829 281.24023:113	158.0031:9473 214.91864:53 249.09372:13241 277.08743:21967 278.08658:2970 278.10086:2978	0	0	0	0.00554664	0.0048541	0.00455328	0	0	0	0	0.00221645	0	0	0.023329	0.0271284	0.0206564	0	0	0
228	20.83	279.648	Unknown	[M+NH4]2+	adduct linked to 630_[M+H]+	0.96	TRUE	null	null	null	null	null	null	999	FALSE	FALSE	FALSE	Unit NormalizedByInternalStandardPeakHeight by alignment ID=313	FALSE	FALSE	null	null	null	null	null	null	null	441.05	279.64795:45450 280.6513:4769 281.65466:1837	61.50718:29 63.00286:15 74.0319:57 94.54678:15 141.11438:18168 143.0376:11634 205.58809:5219 214.91985:414 267.18008:1586 279.09766:1523 279.64795:1096	0	0	0.0532581	0.0407518	0.0231231	0.021873	0.0593716	0.010229	0.00613073	0.00725033	0.0174989	0.0519464	0.0285761	0.00495137	0.00831612	0	0.0373067	0.0182964	0.051177
229	24.817	280.11	Unknown	[M+H]+	ion correlated with 140; ion correlated with 49; ion correlated with 172; ion correlated with 214; ion correlated with 142; ion correlated with 176; ion correlated with 197; ion correlated with 203	0.128	TRUE	null	null	null	null	null	null	999	FALSE	FALSE	FALSE	Unit NormalizedByInternalStandardPeakHeight by alignment ID=313	FALSE	FALSE	null	null	null	null	null	null	null	2071.82	280.1106:8462 281.11395:1925 282.11731:431	139.01146:327 141.11392:3348 152.06172:1925 159.53217:1045 163.05263:1398 165.07109:3633 167.0435:1412 172.05688:877 176.0636:2341 177.07037:1002 178.07837:2838 179.08408:1592 179.56738:944 187.05472:1792 187.55693:38931 188.05933:9069 189.07002:8286 190.07588:2185 190.08569:2164 191.08609:2928 202.07553:1131 205.1013:1401 206.10948:1216 207.08186:1112 219.08116:1313 234.10529:1681 235.0764:2634 …	0	0	0.00991557	0.00985671	0.011007	0.0103103	0.0100919	0	0	0	0	0	0	0	0	0	0	0	0
230	27.039	280.264	Unknown	[M+NH4]+	adduct linked to 200_[M+H]+	0.992	TRUE	null	null	null	null	null	null	999	FALSE	FALSE	FALSE	Unit NormalizedByInternalStandardPeakHeight by alignment ID=313	FALSE	FALSE	null	null	null	null	null	null	null	1787.22	280.2648:8191 281.26815:1830 282.27151:236	53.01659:1935 61.0061:82335 61.50818:2479 63.00106:1194 70.0127:3987 73.53115:34076 74.03176:5796 74.53075:4244 81.51983:399460 82.02119:23230 82.05186:1375 82.51625:1196 82.52353:1213 83.51655:6473 84.95879:19833 89.50657:5893 90.50711:14649 90.52552:6651 91.00868:1250 91.5044:5093 94.04476:5549 97.99144:4529 100.0748:2264 102.01302:4801 102.03354:47956 102.12792:2533 102.53513:4475 110.00838:26…	0	0	0.102695	0.0815701	0.0392537	0.0667584	0.0917924	0.108868	0.11003	0.111315	0.0513858	0.0510449	0.0461249	0.0146877	0.02655	0.0100438	0.0300709	0.0159525	0.092021
231	22.276	280.656	Unknown	[M+H]+	similar chromatogram in higher mz_627	0.26	TRUE	null	null	null	null	null	null	999	FALSE	FALSE	FALSE	Unit NormalizedByInternalStandardPeakHeight by alignment ID=313	FALSE	FALSE	null	null	null	null	null	null	null	204.55	280.6557:6954 281.65905:789 282.66241:456	53.01653:2907 61.00611:111844 61.50746:4159 63.00098:1162 70.01222:4644 73.53118:41744 74.03186:8088 74.53058:5880 81.51997:470569 82.0213:29041 82.05278:1281 82.51926:3158 83.51678:7898 84.95883:31391 89.50658:7892 90.50679:9448 90.52613:7869 91.50397:3464 94.04428:5523 94.54467:1088 97.99104:6933 100.07593:2159 102.01257:4556 102.03339:48020 102.12785:1078 102.53468:4073 104.02967:1378 110.0084…	0	0	0.00814849	0.00651877	0	0	0.00994581	0	0	0	0.00161771	0.00571024	0	0	0	0	0	0	0.00662171
232	21.82	280.656	Unknown	[M+H]+	similar chromatogram in higher mz_626	0.368	TRUE	null	null	null	null	null	null	999	FALSE	FALSE	FALSE	Unit NormalizedByInternalStandardPeakHeight by alignment ID=313	FALSE	FALSE	null	null	null	null	null	null	null	199.81	280.65619:8617 281.65954:755 282.6629:571	132.00305:1334 139.0182:228 139.05553:870 141.11383:15319 152.06219:2618 153.01172:2052 153.03448:469 153.07036:975 163.05341:971 165.07092:3588 168.05061:85131 176.06404:1427 178.07884:2769 179.08475:1883 180.57393:2496 181.07495:1461 188.56487:13067 189.06718:4658 193.09839:1341 202.08685:901 203.08318:739 209.07874:2212 209.15405:1131 214.91714:1422 221.09941:1440 237.09291:3527 237.13007:2947…	0	0	0.0100969	0.0066762	0	0	0.0133233	0	0	0	0	0	0	0	0	0	0	0	0.0077602
233	20.086	281.117	Unknown	[M+H]+	similar chromatogram in higher mz_386	0.096	TRUE	null	null	null	null	null	null	999	FALSE	FALSE	FALSE	Unit NormalizedByInternalStandardPeakHeight by alignment ID=313	FALSE	FALSE	null	null	null	null	null	null	null	631.36	281.11792:22371 282.12127:4868 283.12463:759	101.95038:455 115.05379:1133 128.063:774 141.07114:1058 152.06332:1024 165.06729:1247 187.07607:1015 189.07028:1344 189.09138:954 192.09546:1580 194.54726:4258 203.10716:8124 204.11125:2347 215.10544:2652 215.11562:2381 235.11243:1068 263.10788:3198 273.18304:962 279.10187:1865 281.0816:1295 281.11792:38199	0	0	0	0	0	0	0	0	0	0	0	0	0	0	0	0	0	0	0
234	20.377	281.118	Unknown	[M+H]+	ion correlated with 646	0.272	TRUE	null	null	null	null	null	null	999	FALSE	FALSE	FALSE	Unit NormalizedByInternalStandardPeakHeight by alignment ID=313	FALSE	FALSE	null	null	null	null	null	null	null	5374.44	281.11783:58721 282.12118:19818 283.12454:1939	61.00608:1770 73.53091:0 74.03133:160 74.03678:159 74.5296:78 81.51987:8850 82.02126:433 84.95872:727 90.50668:513 90.52559:309 94.04489:166 97.99149:16 100.07603:580 102.01293:853 102.03339:1790 111.00767:519 111.01965:504 125.98582:6261 128.95102:174 129.97853:171 130.00824:87 139.98843:402 141.1147:1014 141.98335:209 141.99117:241 151.03513:996 152.03828:22 153.03352:165 158.00294:526 158.9617…	0	0	0.0688099	0.090808	0.132444	0.102418	0.0531481	0	0	0	0	0	0	0	0	0	0	0	0
235	19.57	281.154	Unknown	[M+H]+	ion correlated with 370	0.116	TRUE	null	null	null	null	null	null	999	FALSE	FALSE	FALSE	Unit NormalizedByInternalStandardPeakHeight by alignment ID=313	FALSE	FALSE	null	null	null	null	null	null	null	513.5	281.15381:6535 282.15716:1938 283.16052:405	102.01305:1759 119.08527:1235 278.63879:13051 279.0921:1112 281.15536:14114	0	0	0	0	0.0047519	0.00526308	0	0.101339	0.130842	0.114959	0	0	0	0	0	0	0	0	0
236	29.32	281.191	Unknown	[M+H]+	ion correlated with 134; ion correlated with 152	0.444	TRUE	null	null	null	null	null	null	999	FALSE	FALSE	FALSE	Unit NormalizedByInternalStandardPeakHeight by alignment ID=313	FALSE	FALSE	null	null	null	null	null	null	null	5583.92	281.19211:13510 282.19546:3699 283.19882:2960	102.12752:870 107.96626:1085 119.0848:2846 129.98792:2153 141.1138:6720 142.11763:728 151.09726:2237 153.06966:815 158.15459:5921 165.06953:1290 179.08742:1011 183.11743:1387 195.1226:10535 195.13167:10548 201.12607:2267 211.14949:1871 221.13454:5778 226.95348:1211 229.12343:1786 230.1281:542 237.12955:1820 239.14529:23683 240.14552:2228 256.26572:3700 257.14981:937 257.26666:1222 265.9649:911 27…	0	0	0.223696	0.196438	0.157177	0.161661	0.268186	0.441005	0.349683	0.411202	0	0	0	0	0	0	0	0	0
237	21.818	282.126	Unknown	[M+H]+	ion correlated with 179; ion correlated with 225	0.18	TRUE	null	null	null	null	null	null	999	FALSE	FALSE	FALSE	Unit NormalizedByInternalStandardPeakHeight by alignment ID=313	FALSE	FALSE	null	null	null	null	null	null	null	1092.48	282.12601:6848 283.12936:2597 284.13272:355	132.00305:943 141.11383:15003 152.06219:2463 153.01172:1687 153.03448:1441 163.05341:998 165.07092:3452 168.05061:85150 176.06404:1463 178.07884:2530 179.08475:1601 180.57393:2426 181.07495:1433 188.56487:13040 189.06718:4612 193.09839:1357 202.08685:847 203.08318:730 209.07874:2126 214.91714:2383 221.09941:1161 237.09291:3527 237.13007:3084 249.09192:2482 250.09863:1569 251.14394:36815 252.1499:…	0	0	0.00802415	0.00913362	0.0104545	0.0102322	0.0106127	0.0648295	0.0713567	0.0777193	0	0	0	0	0	0	0	0	0
238	29.184	282.28	Unknown	[M+H]+	similar chromatogram in higher mz_239	1	TRUE	null	null	null	null	null	null	999	FALSE	FALSE	FALSE	Unit NormalizedByInternalStandardPeakHeight by alignment ID=313	FALSE	FALSE	null	null	null	null	null	null	null	49547.9	282.28046:147638 283.28381:59913 284.28717:7909	129.98917:3696 149.02522:8256 158.96352:1383 172.11823:16813 226.95314:2503 247.24159:1841 256.26474:8610 257.26215:1129 265.25342:1424 265.96469:1304 282.28046:4926	0	0	3.37536	3.17136	1.92247	1.21889	3.86472	4.13988	3.91548	4.26483	1.24795	1.31799	1.46087	0.903328	1.47194	0.668885	1.67961	0.885178	3.15812
239	29.183	282.451	Unknown	[M+H]+		0.816	TRUE	null	null	null	null	null	null	999	FALSE	FALSE	FALSE	Unit NormalizedByInternalStandardPeakHeight by alignment ID=313	FALSE	FALSE	null	null	null	null	null	null	null	441.84	282.45117:34161 283.45452:3437 284.45788:48	100.07645:9014 114.09103:19488 119.08714:8712 122.09729:2675 135.11769:59816 142.11766:8685 170.15656:4682 184.1716:3826 192.17577:390 198.18675:3374 212.20235:3715 226.21805:4160 240.2327:1958 240.2686:7302 247.2431:101939 248.24817:16364 256.26456:896 257.26938:940 265.25381:83167 266.25732:13507 267.26068:1069 282.28009:159059 282.45117:3256	0	0	0	0	0.0248405	0.0312842	0.0458442	0.0603648	0	0	0	0.0387751	0.0105418	0.0209498	0.0462998	0.0188705	0.0584748	0	0
240	29.18	282.579	Unknown	[M+H]+		0.256	TRUE	null	null	null	null	null	null	999	FALSE	FALSE	FALSE	Unit NormalizedByInternalStandardPeakHeight by alignment ID=313	FALSE	FALSE	null	null	null	null	null	null	null	110.19	282.57974:5411 283.58309:41 284.58645:52	100.07591:7666 114.09206:18967 119.08638:9504 129.98694:3718 135.11813:60066 149.13229:43902 156.13936:6015 158.96353:1076 163.14761:23271 170.15213:4156 184.17029:3888 191.18019:11922 192.17548:462 198.18661:3762 212.20148:3637 226.21844:4154 226.95322:1827 240.23402:1671 240.27097:7670 247.24321:101748 248.24796:16253 265.25366:82473 266.25797:13350 282.28024:171951 282.45132:3592	0	0	0	0	0	0.00391259	0	0.0116994	0	0	0	0	0	0	0	0	0	0	0
241	25.97	283.17	Unknown	[M+H]+	ion correlated with 647; adduct linked to 308_[M+Na]+	0.324	TRUE	null	null	null	null	null	null	999	FALSE	FALSE	FALSE	Unit NormalizedByInternalStandardPeakHeight by alignment ID=313	FALSE	FALSE	null	null	null	null	null	null	null	8505.93	283.17001:156629 284.17336:34726 285.17672:2542	73.53098:304 74.03181:49 83.51704:102 94.04386:3 97.99143:160 102.03344:147 111.00841:233 111.01979:222 141.11487:5488 149.47748:65 151.03539:224 165.07199:1026 168.01907:73 181.57556:2390 182.98566:157 186.95726:24 195.09845:1427 202.08878:497 217.12283:1536 223.11214:9820 240.11473:2824 241.12489:3877 245.15215:87 254.1331:1004 255.9436:101 255.95682:92 265.15976:5646 283.17001:42549	0	0	0.183538	0.173685	0.114725	0.166026	0.206773	1.36529	1.42442	1.51911	0	0	0	0	0	0	0	0	0
242	22.156	283.17	Unknown	[M+H]+		0.08	TRUE	null	null	null	null	null	null	999	FALSE	FALSE	FALSE	Unit NormalizedByInternalStandardPeakHeight by alignment ID=313	FALSE	FALSE	null	null	null	null	null	null	null	814.56	283.17078:7768 284.17413:2123 285.17749:931	110.00963:525 115.05505:805 125.98611:30971 128.0627:829 128.95128:3430 130.01096:1403 139.03751:47 140.00189:3839 141.95927:2083 142.97742:682 152.06082:432 158.00473:5565 165.07019:1159 193.0876:1457 197.5883:698 203.10921:598 205.08627:900 207.10374:675 217.08691:700 217.12274:2081 219.10402:4437 227.10861:18491 231.10248:1666 233.11534:1291 233.12608:1157 241.12242:1287 241.13359:1250 242.128…	0	0	0	0	0	0	0	0	0	0	0	0	0	0	0	0	0	0	0
243	28.714	283.17	Unknown	[M+H]+		0.04	TRUE	null	null	null	null	null	null	999	FALSE	FALSE	FALSE	Unit NormalizedByInternalStandardPeakHeight by alignment ID=313	FALSE	FALSE	null	null	null	null	null	null	null	3834.1	283.17007:409251 284.17342:131668 285.17678:34045	89.50604:22 115.05457:426 128.06215:238 139.05359:668 141.06859:802 141.07628:780 142.07472:537 150.04683:243 151.05167:316 152.0621:2640 153.06827:2678 154.0737:462 155.08627:381 159.08163:386 163.05499:800 165.06976:5778 166.07475:976 167.08585:273 168.05673:273 168.08203:646 168.09357:727 169.10242:698 171.0824:880 176.06291:1255 178.07768:3810 179.08551:5618 180.09055:2210 181.06502:2739 181.…	0	0	0	0	0	0	0	0	0	0	0	0	0	0	0	0	0	0	0
244	23.563	284.141	Unknown	[M+H]+	ion correlated with 425; ion correlated with 497; ion correlated with 466; ion correlated with 712; ion correlated with 557; ion correlated with 545; ion correlated with 280; ion correlated with 507; ion correlated with 479	0.032	TRUE	null	null	null	null	null	null	999	FALSE	FALSE	FALSE	Unit NormalizedByInternalStandardPeakHeight by alignment ID=313	FALSE	FALSE	null	null	null	null	null	null	null	4561.49	284.14264:6410 285.14599:2078 286.14935:446	73.53146:9 81.5199:0 90.52504:187 128.95079:288 141.11427:238 149.02287:5013 151.03539:37 158.96172:44 225.09273:3288 241.12617:1282 256.11038:3101 267.14035:4363 269.11639:2366 269.12781:2498 284.14175:7582	0	0	0	0	0.00466115	0.00592224	0	0	0	0	0	0	0	0	0	0	0	0	0
245	19.375	284.67	Unknown	[M+H]+		0.404	TRUE	null	null	null	null	null	null	999	FALSE	FALSE	FALSE	Unit NormalizedByInternalStandardPeakHeight by alignment ID=313	FALSE	FALSE	null	null	null	null	null	null	null	348.14	284.66971:15054 285.67306:1310 286.67642:444	110.00849:3239 112.006:110 119.08533:7656 125.98588:10687 126.99635:18 128.95085:1340 135.08081:1737 141.95908:2796 142.9769:744 158.00349:1000 160.04645:1467 227.08678:40005	0	0	0.0176401	0.0123377	0.00684862	0.00527876	0.0226734	0.0113995	0	0.00817994	0	0	0	0.0171365	0.0299785	0.00835777	0	0	0
246	20.814	285.185	Unknown	[M+H]+	ion correlated with 406	0.084	TRUE	null	null	null	null	null	null	999	FALSE	FALSE	FALSE	Unit NormalizedByInternalStandardPeakHeight by alignment ID=313	FALSE	FALSE	null	null	null	null	null	null	null	318.09	285.1861:5382 286.18945:1439 287.19281:386	61.00647:904 61.50886:36 63.00429:11 70.0124:32 73.53145:181 74.03197:77 74.53019:56 74.53565:56 81.52024:2563 82.02197:248 82.51918:8 83.51651:77 84.95924:156 89.50692:35 90.52594:147 97.99229:73 141.11482:26068 143.04112:10553 159.00798:1553 184.00371:442 214.92398:195 267.16959:1188 267.18427:1670 279.09476:1814 279.64835:1381 285.1861:4334	0	0	0	0.00522132	0.00534551	0.00549161	0	0.0338748	0.0340149	0.0419841	0	0	0	0	0	0	0	0	0
247	21.435	285.186	Unknown	[M+H]+		0.048	TRUE	null	null	null	null	null	null	999	FALSE	FALSE	FALSE	Unit NormalizedByInternalStandardPeakHeight by alignment ID=313	FALSE	FALSE	null	null	null	null	null	null	null	2710.78	285.18604:16103 286.18939:5694 287.19275:1023	100.07645:427 112.0054:521 123.08025:167 203.09653:1795 243.13721:907 285.18604:7634	0	0	0	0	0	0	0	0	0	0	0	0	0	0	0	0	0	0	0
248	29.195	285.187	Unknown	[M+H]+		0.072	TRUE	null	null	null	null	null	null	999	FALSE	FALSE	FALSE	Unit NormalizedByInternalStandardPeakHeight by alignment ID=313	FALSE	FALSE	null	null	null	null	null	null	null	626.23	285.18594:35118 286.18929:16314 287.19265:5670	107.96686:1424 119.08556:9223 141.11406:10026 142.11653:3138 158.09563:5202 171.11664:1247 173.07753:7842 184.08687:4082 192.08321:5797 226.95407:720 227.10504:6343 227.11732:6570 237.12837:3907 240.11667:2360 243.09737:1047 254.12817:1812 256.14401:1152 265.16052:2888 265.25467:23722 267.13959:646 281.15454:870 281.29565:1065 282.28055:4669 283.17719:7041 283.28177:3108 283.29501:3140	0	0	0	0	0	0	0	0	0	0	0	0	0	0	0	0	0	0	0
249	20.776	285.222	Unknown	[M+H]+		0.284	TRUE	null	null	null	null	null	null	999	FALSE	FALSE	FALSE	Unit NormalizedByInternalStandardPeakHeight by alignment ID=313	FALSE	FALSE	null	null	null	null	null	null	null	280.45	285.22314:5050 286.22649:2379 287.22985:220	63.00228:27 74.0317:14 83.5163:31 89.50618:15 94.54473:5 141.10899:18708 141.11823:18707 143.03993:12073 163.53944:3391 176.06268:1561 189.07072:837 205.10509:1068 205.58569:5349 206.08891:1368 214.91895:285 219.10767:466 229.12019:1253 231.10135:1732 233.09692:2002 235.08525:1219 235.10333:2068 245.11891:125 247.09268:4386 247.10651:4394 257.11694:14249 257.12711:14237 258.12244:2193 261.09171:7…	0	0	0.00591751	0.00551871	0.00599805	0.00499727	0	0	0	0	0	0	0	0	0	0	0	0	0
250	22.327	287.105	Unknown	[M+H]+		0.1	TRUE	null	null	null	null	null	null	999	FALSE	FALSE	FALSE	Unit NormalizedByInternalStandardPeakHeight by alignment ID=313	FALSE	FALSE	null	null	null	null	null	null	null	438.61	287.10599:11909 288.10934:2269 289.1127:125	53.01803:1948 61.00649:73845 61.50813:2562 70.01224:2423 73.53159:31058 74.03165:4776 74.53068:3913 81.52026:372882 82.02169:22235 82.05152:1160 82.51892:2112 83.51662:5176 84.9595:18845 89.50684:6361 90.50707:10263 90.52553:5666 91.50454:4152 94.04507:5194 97.99155:4153 100.07597:2932 102.01347:4434 102.0339:45221 102.12858:2114 102.53555:3600 104.03117:1025 110.00874:24078 111.00812:2032 111.01…	0	0	0	0	0	0	0	0	0	0	0	0	0	0	0	0	0	0	0
251	18.956	287.201	Unknown	[M+H]+		0.316	TRUE	null	null	null	null	null	null	999	FALSE	FALSE	FALSE	Unit NormalizedByInternalStandardPeakHeight by alignment ID=313	FALSE	FALSE	null	null	null	null	null	null	null	1711.89	287.20126:28182 288.20461:9218 289.20797:1029	110.00876:29843 111.01037:6224 112.00498:2296 125.98589:677358 126.99911:12216 130.00885:9740 142.97615:14535 142.98418:14539 286.31033:1617 287.20126:43793	0	0	0.0330234	0.0281873	0.0252873	0.0231527	0.0384886	0.0775736	0.0659336	0.076573	0.0160532	0.0152474	0.013649	0	0	0	0	0	0
252	28.962	287.201	Unknown	[M+H]+		0.536	TRUE	null	null	null	null	null	null	999	FALSE	FALSE	FALSE	Unit NormalizedByInternalStandardPeakHeight by alignment ID=313	FALSE	FALSE	null	null	null	null	null	null	null	1254.27	287.20117:49794 288.20452:7811 289.20788:1206	100.07584:2974 103.95642:5054 105.95615:1702 136.01917:2275 158.15459:5838 205.12288:1116 217.12282:1618 256.26395:2761049 257.26743:412977 258.27216:27901 263.24088:1561 271.24106:3942 279.09616:2856 284.29684:2191 285.18457:3913 287.20117:57946	0	0	0.0583489	0.0394543	0.0655932	0.0296363	0.0607157	0.43928	0.293605	0.324974	0.00448011	0.0258353	0.0144955	0	0	0.0114719	0	0	0
253	20.855	288.162	Unknown	[M+H]+	ion correlated with 312; similar chromatogram in higher mz_581	0.176	TRUE	null	null	null	null	null	null	999	FALSE	FALSE	FALSE	Unit NormalizedByInternalStandardPeakHeight by alignment ID=313	FALSE	FALSE	null	null	null	null	null	null	null	223.04	288.16275:5013 289.1661:766 290.16946:442	53.01754:2389 61.0061:107423 61.50703:3323 61.51179:1358 63.00181:1601 70.01232:4161 73.53111:41336 74.03247:7527 74.52982:5172 74.53619:1544 81.51993:461996 82.02133:28390 82.0537:1157 82.51633:1356 82.52266:2207 83.51688:7912 84.959:32355 89.50647:9830 90.50652:8515 90.52478:5912 90.53255:1048 91.50363:3228 94.04474:4717 94.5451:1279 97.9912:7664 100.07641:2102 102.01248:4145 102.03366:49623 10…	0	0	0.00587369	0	0	0	0	0	0	0	0.00204051	0.00801652	0	0	0	0	0	0	0
254	18.053	288.29	Unknown	[M+H]+		0.504	TRUE	null	null	null	null	null	null	999	FALSE	FALSE	FALSE	Unit NormalizedByInternalStandardPeakHeight by alignment ID=313	FALSE	FALSE	null	null	null	null	null	null	null	327.76	288.29028:129163 289.29363:42392 290.29699:3558	110.0084:1261 129.97949:3 130.96611:22 131.93149:2234 214.91833:152 288.29028:77531	0	0	0.151354	0.129029	0.104238	0.10206	0.185521	0.0205017	0.014354	0	0.0107961	0.00735177	0.00593504	0.0102552	0.00872954	0.0257999	0.0084001	0.00671169	0.00872855
255	23.403	289.12	Unknown	[M+H]+		0.088	TRUE	null	null	null	null	null	null	999	FALSE	FALSE	FALSE	Unit NormalizedByInternalStandardPeakHeight by alignment ID=313	FALSE	FALSE	null	null	null	null	null	null	null	293.66	289.1214:20434 290.12475:4410 291.12811:889	53.01767:2023 61.00654:74815 61.50821:1814 63.00343:1176 70.01302:3130 73.53172:31333 74.03219:5684 74.53042:3961 81.52035:367023 82.02197:20673 82.05335:1272 82.51828:1680 83.51781:6526 84.95933:19376 89.50706:5778 90.50693:10397 90.52702:6287 91.0088:1026 91.50465:3754 94.04544:4350 97.99236:4099 100.0771:2069 102.01359:4142 102.03403:45590 102.12832:1389 102.53362:2008 102.54001:1830 110.00912…	0	0	0	0	0	0	0	0	0	0	0	0	0	0	0	0	0	0	0
256	22.858	289.197	Unknown	[M+H]+		0.32	TRUE	null	null	null	null	null	null	999	FALSE	FALSE	FALSE	Unit NormalizedByInternalStandardPeakHeight by alignment ID=313	FALSE	FALSE	null	null	null	null	null	null	null	13.17	289.19745:7129 290.2008:2452 291.20416:141	63.00177:18 70.01164:32 83.51621:48 94.04501:10 97.99137:28 141.11366:5532 143.0405:1066 151.03526:850 158.96153:59 163.05637:1942 165.06995:928 170.55014:2581 178.07849:1215 187.05602:1292 189.07074:10271 189.16521:2404 190.07677:11388 191.0607:2333 200.08615:5945 202.0798:1703 203.08578:1500 203.1806:2370 205.10187:18634 205.16151:4873 206.10492:2850 215.0874:1642 218.07465:2578 221.09273:979 2…	0	0	0.00835396	0.00569898	0	0	0.00986276	0	0	0	0	0	0	0.00729023	0.0107281	0.00366411	0	0	0
257	18.159	293.118	Unknown	[M+H]+		0.116	TRUE	null	null	null	null	null	null	999	FALSE	FALSE	FALSE	Unit NormalizedByInternalStandardPeakHeight by alignment ID=313	FALSE	FALSE	null	null	null	null	null	null	null	695.07	293.1192:5205 294.12255:1713 295.12591:453	61.0063:118 89.50652:114 90.52644:500 141.11412:4283 165.07053:229 223.07887:378 242.2854:8108 243.28813:1316 251.07082:295 251.10754:1783 252.07463:273 253.08289:140 275.10883:1641 293.1192:1868	0	0	0	0	0.00378458	0.0036876	0	0	0	0	0	0	0	0	0	0	0	0	0
258	19.684	293.118	Unknown	[M+H]+	ion correlated with 396	0.12	TRUE	null	null	null	null	null	null	999	FALSE	FALSE	FALSE	Unit NormalizedByInternalStandardPeakHeight by alignment ID=313	FALSE	FALSE	null	null	null	null	null	null	null	1182.06	293.11887:12506 294.12222:3461 295.12558:693	53.01677:1411 61.00654:70052 61.50798:2805 63.00363:1598 70.0116:2802 70.01617:1270 73.53134:28422 74.03278:6030 74.53095:3724 81.52026:357740 82.02161:21769 82.05284:1022 82.51978:2031 83.51771:5737 84.95927:21925 89.5069:11323 90.50748:7091 90.52618:5203 91.50437:2273 94.04522:4254 94.54468:1005 97.99141:4731 100.07677:2807 102.01245:5946 102.03385:44144 102.53557:3966 110.00907:25648 111.0187:…	0	0	0	0	0	0	0	0	0	0	0	0	0	0	0	0	0	0	0
259	24.826	295.134	Unknown	[M+H]+	ion correlated with 214; ion correlated with 343; adduct linked to 343_[M+Na]+; adduct linked to 395_[M+K]+	0.256	TRUE	null	null	null	null	null	null	999	FALSE	FALSE	FALSE	Unit NormalizedByInternalStandardPeakHeight by alignment ID=313	FALSE	FALSE	null	null	null	null	null	null	null	9125.34	295.1333:211172 296.13665:37826 297.14001:2991	110.00883:509 111.01045:1132 125.98621:53575 126.99227:930 128.95085:3085 139.01167:798 141.11397:3214 141.96017:3294 142.97659:264 151.05437:4850 152.01993:752 152.0625:1894 163.05797:1350 165.07005:3478 172.05684:950 176.06192:2256 178.0777:2665 179.08322:1505 179.56914:1241 187.05658:1746 187.55701:37384 188.05907:8721 189.07051:8151 190.07648:2128 191.08301:2927 191.09354:2873 192.09113:1996 …	0	0	0.247452	0.235289	0.246476	0.239243	0.304371	0	0.00649758	0	0	0	0	0.00469082	0	0.00424358	0	0	0
260	25.677	295.169	Unknown	[M+H]+	ion correlated with 143	0.088	TRUE	null	null	null	null	null	null	999	FALSE	FALSE	FALSE	Unit NormalizedByInternalStandardPeakHeight by alignment ID=313	FALSE	FALSE	null	null	null	null	null	null	null	705.49	295.17017:25591 296.17352:9901 297.17688:1759	53.01741:1753 61.00641:77633 61.5073:1984 63.00331:1330 70.01296:3169 73.53128:31197 74.03245:6138 74.53043:4355 81.52027:368708 82.02165:20688 82.51894:1651 83.51654:5558 84.95934:19090 89.5074:5167 90.50738:12024 90.52585:5614 91.00627:1015 91.50554:5454 94.04544:4711 97.99193:4824 100.07639:2748 102.01465:4626 102.03367:42219 102.12877:1726 102.53588:3674 104.03086:1084 110.00908:24140 111.007…	0	0	0	0.024827	0.0801243	0.0291596	0	0	0	0	0	0	0	0	0	0	0	0	0
261	22.849	295.17	Unknown	[M+H]+		0.068	TRUE	null	null	null	null	null	null	999	FALSE	FALSE	FALSE	Unit NormalizedByInternalStandardPeakHeight by alignment ID=313	FALSE	FALSE	null	null	null	null	null	null	null	1629.54	295.17056:10024 296.17391:2613 297.17727:35273	115.05472:1636 128.0621:1856 141.069:860 143.03816:23439 152.03717:117 152.0631:2002 153.06534:1033 155.54498:5678 156.54852:1160 162.55769:14195 163.05196:4541 163.53766:18122 165.07069:2157 169.01266:2226 170.54634:90844 171.04883:14438 171.54829:2533 176.06267:1302 177.06258:493 177.55342:1671 183.07158:1797 184.06984:897 187.07735:1093 189.06778:1724 189.16324:1219 191.06064:6632 197.13626:27…	0	0	0	0	0	0	0	0.0117897	0.010772	0.0119417	0	0	0	0	0	0	0	0	0
262	21.931	295.17	Unknown	[M+H]+		0.036	TRUE	null	null	null	null	null	null	999	FALSE	FALSE	FALSE	Unit NormalizedByInternalStandardPeakHeight by alignment ID=313	FALSE	FALSE	null	null	null	null	null	null	null	719.57	295.16986:477112 296.17321:250054 297.17657:21223	91.50369:144 100.07602:829 102.01341:2031 112.01772:441 141.11407:217 145.06631:466 165.07088:262 166.07553:257 167.05971:2405 169.10254:253 173.06046:5139 174.06613:1066 183.08167:2867 184.0036:576 187.05545:1220 187.11217:508 189.07103:1516 190.07565:321 191.0874:665 192.08734:123 193.10103:956 195.08215:340 197.06108:132 198.06926:3086 202.07875:1142 205.06471:1156 207.08116:248 207.11745:969 …	0	0	0	0	0	0	0	0	0	0	0	0	0	0	0	0	0	0	0
263	28.082	295.17	Unknown	[M+H]+		0.064	TRUE	null	null	null	null	null	null	999	FALSE	FALSE	FALSE	Unit NormalizedByInternalStandardPeakHeight by alignment ID=313	FALSE	FALSE	null	null	null	null	null	null	null	716.83	295.17038:27054 296.17373:13176 297.17709:3179	61.00612:74 73.53094:155 74.03189:175 81.51997:6420 82.02113:213 84.9588:45 90.50668:192 102.03345:250 110.00874:5554 111.00834:281 111.02007:348 112.01722:417 125.98597:15763 126.98971:851 128.95087:2028 129.97961:344 130.0083:222 141.95883:1807 142.97652:2124 151.03546:6 152.03783:74 153.03374:374 158.00293:649 167.01289:1664 169.97783:489 182.98601:59 184.00342:686 186.95729:130 214.91991:2039…	0	0	0.0317022	0.0271371	0	0.030248	0.0349414	0	0	0	0	0	0	0	0	0	0	0	0
264	22.357	295.17	Unknown	[M+H]+		0.044	TRUE	null	null	null	null	null	null	999	FALSE	FALSE	FALSE	Unit NormalizedByInternalStandardPeakHeight by alignment ID=313	FALSE	FALSE	null	null	null	null	null	null	null	671.69	295.17004:612623 296.17339:204698 297.17675:21562	128.06265:1252 141.06947:429 141.11415:5860 152.06258:1803 153.0695:1376 154.07874:909 163.05437:535 165.07025:819 176.06296:1055 178.07864:1568 179.08563:845 181.06577:256 183.08218:843 189.07083:1301 197.08736:217 197.09909:389 198.07007:350 207.08273:1173 210.06967:951 211.07611:4316 212.08507:2104 215.10782:1242 219.08388:377 225.09193:20861 225.12843:1359 226.09607:2293 227.10744:17290 228.1…	0	0	0	0	0	0	0	0	0	0	0	0	0	0	0	0	0	0	0
265	21.307	295.17	Unknown	[M+H]+		0.056	TRUE	null	null	null	null	null	null	999	FALSE	FALSE	FALSE	Unit NormalizedByInternalStandardPeakHeight by alignment ID=313	FALSE	FALSE	null	null	null	null	null	null	null	1759.77	295.17001:127413 296.17336:37080 297.17672:7615	189.06593:859 197.58806:225 215.10783:1643 217.09677:1032 219.10136:3844 219.11569:3507 231.1011:1705 234.10756:805 235.1154:2958 237.12811:9619 237.14001:9692 238.13112:1449 240.11972:472 243.10388:3849 252.11597:5221 253.12386:184 257.15375:3649 277.16125:2381 280.14774:2089 287.202:420 295.17001:11383	0	0	0	0	0	0	0	0	0	0	0	0	0	0	0	0	0	0	0
266	17.152	297.113	Unknown	[M+H]+	adduct linked to 360_[M+Na]+	0.088	TRUE	null	null	null	null	null	null	999	FALSE	FALSE	FALSE	Unit NormalizedByInternalStandardPeakHeight by alignment ID=313	FALSE	FALSE	null	null	null	null	null	null	null	796.85	297.11429:9907 298.11764:3128 299.121:568	141.11491:1151 233.09726:3376 256.26825:13375 261.09256:7964 262.09637:1152 274.27521:267310 275.27832:39873 276.28348:2574	0	0	0	0	0	0	0	0	0	0	0	0	0	0	0	0	0	0	0
267	21.821	297.149	Unknown	[M+H]+		0.388	TRUE	null	null	null	null	null	null	999	FALSE	FALSE	FALSE	Unit NormalizedByInternalStandardPeakHeight by alignment ID=313	FALSE	FALSE	null	null	null	null	null	null	null	38627.6	297.14917:754499 298.15252:232528 299.15588:19192	53.01744:192 61.00604:7485 61.50747:284 63.00172:91 68.99376:133 70.01275:250 73.53109:2735 74.03182:369 74.53014:420 81.51987:30577 82.02123:1683 82.51926:140 83.51736:455 84.95881:2633 89.50666:653 90.50636:648 90.52584:959 91.50433:178 94.04473:221 97.9915:647 132.00294:1803 139.01799:1110 139.05406:1003 141.11357:14846 144.98233:223 152.06229:2703 153.01276:2523 153.03383:2581 153.06902:1007 …	0	0	0.884125	0.947013	0.957362	0.935	0.966147	4.27346	4.56412	4.95955	0	0	0	0.0516911	0.0413101	0.0530084	0	0	0
268	21.407	297.185	Unknown	[M+H]+	ion correlated with 329	0.028	TRUE	null	null	null	null	null	null	999	FALSE	FALSE	FALSE	Unit NormalizedByInternalStandardPeakHeight by alignment ID=313	FALSE	FALSE	null	null	null	null	null	null	null	3331.33	297.18552:378786 298.18887:136252 299.19223:9735	115.05445:2239 128.06293:2090 141.06987:5293 142.07527:1115 152.06316:3290 153.069:2781 154.07793:1381 155.08636:3265 156.09404:9171 165.07039:8495 166.07742:4171 167.08043:1535 169.06624:1524 169.10097:1829 171.08032:2900 171.11681:4207 178.07849:1107 179.08612:2319 180.092:1045 181.06636:1001 181.10272:7754 183.06308:1521 183.08232:1591 184.08723:6569 184.09651:6641 185.09584:1450 187.07631:111…	0	0	0	0	0	0	0	0	0	0	0	0	0	0	0	0	0	0	0
269	27.132	297.186	Unknown	[M+H]+	ion correlated with 523; ion correlated with 205; ion correlated with 331	0.244	TRUE	null	null	null	null	null	null	999	FALSE	FALSE	FALSE	Unit NormalizedByInternalStandardPeakHeight by alignment ID=313	FALSE	FALSE	null	null	null	null	null	null	null	4152.59	297.1853:66412 298.18865:12292 299.19201:1020	115.05356:1121 124.0252:1386 128.06284:1274 139.98871:4432 140.00197:4366 141.07072:1473 152.06126:1777 159.60922:60 165.05827:2581 165.07233:2426 188.58167:1442 195.10083:2155 197.58823:2506 205.08807:1542 213.08807:7028 213.09914:7001 214.91954:448 219.1062:6959 220.09666:922 221.11827:10082 227.11238:1653 231.10315:2052 233.11774:9023 239.12393:1068 239.1456:1792 241.12523:2823 241.1962:7771 2…	0	0	0.0778218	0.0716847	0.0656134	0.054583	0.107382	0	0	0	0	0	0	0	0	0	0	0	0
270	22.851	297.186	Unknown	[M+2H]2+		0.812	TRUE	null	null	null	null	null	null	999	FALSE	FALSE	FALSE	Unit NormalizedByInternalStandardPeakHeight by alignment ID=313	FALSE	FALSE	null	null	null	null	null	null	null	569.41	297.18597:48630 298.18932:4528 299.19268:1888	63.00177:18 70.01164:32 83.51621:48 94.04501:10 97.99137:28 141.11366:5532 143.0405:1066 151.03526:850 158.96153:59 163.05637:1942 165.06995:928 170.55014:2581 178.07849:1215 187.05602:1292 189.07074:10271 189.16521:2404 190.07677:11388 191.0607:2333 200.08615:5945 202.0798:1703 203.08578:1500 203.1806:2370 205.10187:18634 205.16151:4873 206.10492:2850 215.0874:1642 218.07465:2578 221.09273:979 2…	0	0	0.0569847	0.0400248	0.0169454	0.0150356	0.0743188	0	0	0	0.00549642	0.0211345	0.0128565	0.0487978	0.0739426	0.0209569	0.0114133	0.00589995	0.0204563
271	28.744	297.186	Unknown	[M+H]+	adduct linked to 363_[M+Na]+; adduct linked to 405_[M+K]+	0.236	TRUE	null	null	null	null	null	null	999	FALSE	FALSE	FALSE	Unit NormalizedByInternalStandardPeakHeight by alignment ID=313	FALSE	FALSE	null	null	null	null	null	null	null	6409.05	297.18579:188895 298.18914:54071 299.1925:4066	90.00787:4 91.50448:19 115.05485:3590 128.062:3990 129.06688:1791 141.0706:5647 142.07863:1893 145.10182:29958 151.03633:2039 152.06221:9839 153.06961:6641 154.07774:2247 155.08539:4617 156.09312:4816 163.05496:1292 165.07063:12848 166.07608:3206 167.08588:6323 168.05626:3044 168.07671:4913 168.0865:4928 169.06447:1928 169.10251:6820 170.10541:1576 171.0815:22556 171.11731:9849 176.0631:1401 178.…	0	0	0.221348	0.200788	0.134403	0.153887	0.268117	0.0195929	0.0189291	0.0199281	0	0	0	0	0	0	0	0	0
272	22.595	297.186	Unknown	[M+H]+		0.512	TRUE	null	null	null	null	null	null	999	FALSE	FALSE	FALSE	Unit NormalizedByInternalStandardPeakHeight by alignment ID=313	FALSE	FALSE	null	null	null	null	null	null	null	291.41	297.18622:12353 298.18957:1548 299.19293:630	107.08445:62 141.95912:212 142.97592:56 158.0034:2080 189.16505:3087 203.18048:3166 205.15979:1567 207.17496:1306 216.65335:282 276.66748:2560 276.68195:2573 289.19635:4413 297.18622:23376	0	0	0	0	0.00898275	0	0	0	0	0	0.00269399	0.00997664	0.0057275	0.0122992	0.019602	0.00687764	0.0120611	0.00778505	0.0192457
273	20.335	297.186	Unknown	[M+H]+	ion correlated with 206; ion correlated with 672; similar chromatogram in higher mz_579; similar chromatogram in higher mz_595; similar chromatogram in higher mz_559	0.216	TRUE	null	null	null	null	null	null	999	FALSE	FALSE	FALSE	Unit NormalizedByInternalStandardPeakHeight by alignment ID=313	FALSE	FALSE	null	null	null	null	null	null	null	565.24	297.18573:297206 298.18908:155076 299.19244:25514	73.53114:1267 81.52003:4786 82.02148:894 90.5067:513 90.52534:24 91.50462:54 100.07605:644 102.01293:367 102.03394:2606 111.01926:1473 115.05473:1342 128.06198:1827 141.07014:2638 141.9847:515 145.10213:8216 151.03662:3215 152.04274:7902 152.06209:7635 153.06898:5128 154.07704:1190 155.08627:2425 156.09322:1932 157.10487:1053 158.9626:447 163.05479:978 165.07016:8269 166.07607:1685 167.08598:3755…	0	0	0	0	0	0	0	0	0	0	0	0	0	0	0	0	0	0	0
274	23.883	297.186	Unknown	[M+H]+	ion correlated with 207; ion correlated with 334	0.268	TRUE	null	null	null	null	null	null	999	FALSE	FALSE	FALSE	Unit NormalizedByInternalStandardPeakHeight by alignment ID=313	FALSE	FALSE	null	null	null	null	null	null	null	2748.98	297.1857:26877 298.18905:6571 299.19241:10459	73.53101:37 84.95908:61 149.02396:13858 151.03531:518 165.06972:1184 167.01273:270 184.00337:15 188.58505:5362 197.58913:5569 198.09006:1520 200.08388:32 206.59358:3631 207.09401:1374 213.09337:2615 219.11748:1493 227.10747:1405 228.23338:1352 229.10361:1080 239.14273:1178 241.19714:2752 245.11699:1147 255.13951:10298 256.14053:1454 261.04535:101207 269.19092:23623 270.19266:3621 270.2056:3627 27…	0	0	0.0314947	0.032045	0.0363079	0.0312461	0.0415535	0.0712354	0.0638128	0.0757699	0	0	0	0	0	0	0	0	0
275	20.518	297.186	Unknown	[M+H]+	ion correlated with 182; ion correlated with 166; ion correlated with 337	0.056	TRUE	null	null	null	null	null	null	999	FALSE	FALSE	FALSE	Unit NormalizedByInternalStandardPeakHeight by alignment ID=313	FALSE	FALSE	null	null	null	null	null	null	null	3567.77	297.18594:9033 298.18929:2889 299.19265:941	110.00844:25831 111.00748:6957 112.00588:3771 125.98595:606631 126.99985:10687 128.95125:19975 130.00768:8395 141.95831:21694 142.97672:12197 146.98097:1122 158.00372:37604 197.58888:607 211.11378:1254 229.12346:556 240.10173:121 241.11279:1433 259.13293:2047 280.14987:10635 281.15338:399 289.14069:3606 297.18594:2803	0	0	0.0105851	0.00857589	0.00928183	0.00783344	0.0105042	0	0	0	0	0	0	0	0	0	0	0	0
276	24.917	297.186	Unknown	[M+H]+	ion correlated with 336	0.096	TRUE	null	null	null	null	null	null	999	FALSE	FALSE	FALSE	Unit NormalizedByInternalStandardPeakHeight by alignment ID=313	FALSE	FALSE	null	null	null	null	null	null	null	574.31	297.18594:11888 298.18929:2799 299.19265:1363	61.00597:391 73.53084:146 81.51981:497 90.50729:356 90.52544:357 102.03354:83 139.98851:181 158.0029:40 169.97816:25 197.58931:1933 206.59445:1320 227.10747:1401 241.19661:1102 255.13974:3292 269.19165:7808 270.1911:1183 297.18594:4811	0	0	0	0	0	0	0	0.0139827	0.0104436	0.0116464	0	0	0	0	0	0	0	0	0
277	21.819	297.325	Unknown	[M+H]+	adduct linked to 366_[M+Na]+	0.152	TRUE	null	null	null	null	null	null	999	FALSE	FALSE	FALSE	Unit NormalizedByInternalStandardPeakHeight by alignment ID=313	FALSE	FALSE	null	null	null	null	null	null	null	755.73	297.32507:19980 298.32842:81 299.33178:29	141.11409:22816 152.06306:2901 153.01241:1180 153.03339:1270 153.07118:1350 163.05495:1236 165.0712:5322 166.07445:1137 168.05431:44900 176.0634:1904 177.06535:1906 177.07549:1708 178.07785:5206 179.08495:2019 180.57379:1725 181.05365:1088 188.5652:8375 189.0683:3794 191.08545:904 193.09853:1626 202.0799:1350 202.09669:1444 203.08556:899 209.07877:3478 209.15463:1613 221.09723:1889 235.07492:1166…	0	0	0	0	0.0145282	0.012046	0	0.104123	0.0263149	0.0213297	0	0	0	0	0	0	0	0	0
278	22.855	298.076	Unknown	[M+H]+	ion correlated with 69; ion correlated with 35; ion correlated with 358; ion correlated with 561; ion correlated with 342	0.104	TRUE	null	null	null	null	null	null	999	FALSE	FALSE	FALSE	Unit NormalizedByInternalStandardPeakHeight by alignment ID=313	FALSE	FALSE	null	null	null	null	null	null	null	972.95	298.07556:5162 299.07891:875 300.08227:237	63.00177:18 70.01164:32 83.51621:48 94.04501:10 97.99137:28 141.11366:5532 143.0405:1066 151.03526:850 158.96153:59 163.05637:1942 165.06995:928 170.55014:2581 178.07849:1215 187.05602:1292 189.07074:10271 189.16521:2404 190.07677:11388 191.0607:2333 200.08615:5945 202.0798:1703 203.08578:1500 203.1806:2370 205.10187:18634 205.16151:4873 206.10492:2850 215.0874:1642 218.07465:2578 221.09273:979 2…	0	0	0.00604936	0	0	0	0.00764506	0	0	0	0	0	0	0	0	0	0	0	0
279	21.889	299.069	Unknown	[M+Na]+	adduct linked to 213_[M+H]+	0.308	TRUE	null	null	null	null	null	null	999	FALSE	FALSE	FALSE	Unit NormalizedByInternalStandardPeakHeight by alignment ID=313	FALSE	FALSE	null	null	null	null	null	null	null	857.81	299.06836:133730 300.07171:31981 301.07507:2693	141.11459:3034 152.06407:220 158.00316:10153 176.06174:495 178.07814:1502 179.08597:271 188.56456:402 189.06599:512 189.07597:414 214.91885:213 237.12773:2879 248.08469:1009 249.09161:11555 277.08636:16862 278.09042:2365 295.17072:1073 296.06104:2702 299.06836:46432	0	0	0.156705	0.131514	0.0786536	0.0708335	0.213804	0	0	0	0	0	0	0.0110556	0.0129821	0.00591113	0	0	0
280	23.574	299.165	Unknown	[M+H]+	ion correlated with 425; ion correlated with 497; ion correlated with 466; ion correlated with 712; ion correlated with 545	0.068	TRUE	null	null	null	null	null	null	999	FALSE	FALSE	FALSE	Unit NormalizedByInternalStandardPeakHeight by alignment ID=313	FALSE	FALSE	null	null	null	null	null	null	null	7809.78	299.16501:21695 300.16836:5241 301.17172:418	101.9499:2302 116.97634:1335 136.92256:1102 141.11453:343 210.57924:3812 256.11035:2180 261.04404:40 267.13748:71 284.1424:2572 299.16501:6659	0	0	0.0254218	0.0240477	0.0164816	0.0298702	0.0230414	0	0	0	0	0	0	0	0	0	0	0	0
281	23.123	299.165	Unknown	[M+H]+		0.04	TRUE	null	null	null	null	null	null	999	FALSE	FALSE	FALSE	Unit NormalizedByInternalStandardPeakHeight by alignment ID=313	FALSE	FALSE	null	null	null	null	null	null	null	10046.3	299.16547:7382 300.16882:2266 301.17218:384	126.99252:10720 141.95963:23368 189.1628:1466 246.1456:3392 246.64883:1188 255.15269:5910 299.16547:1322 299.35287:2036	0	0	0.00865012	0.00736929	0	0.00601014	0.00911517	0	0	0	0	0	0	0	0	0	0	0	0
282	25.567	299.165	Unknown	[M+H]+		0.096	TRUE	null	null	null	null	null	null	999	FALSE	FALSE	FALSE	Unit NormalizedByInternalStandardPeakHeight by alignment ID=313	FALSE	FALSE	null	null	null	null	null	null	null	1760.11	299.16513:9710 300.16848:1842 301.17184:554	53.01759:3535 61.00602:113537 61.50705:2968 63.00281:1773 70.01179:4055 73.531:41286 74.03193:8136 74.53049:5680 81.51981:480961 82.02103:27816 82.05275:1698 82.52094:2540 83.51637:8730 84.95857:27819 89.50665:6801 90.50647:10382 90.52609:6598 91.00644:1102 91.50455:4176 94.04475:5638 94.54635:1402 97.99168:6744 100.07533:2198 102.0137:3656 102.03355:47704 102.12753:1509 102.53498:5370 105.49146:…	0	0	0.0113784	0.0100385	0.0105572	0.00762777	0.00814213	0	0	0	0	0	0	0	0	0	0	0	0
283	21.267	299.165	Unknown	[M+H]+	ion correlated with 369; adduct linked to 369_[M+Na]+	0.06	TRUE	null	null	null	null	null	null	999	FALSE	FALSE	FALSE	Unit NormalizedByInternalStandardPeakHeight by alignment ID=313	FALSE	FALSE	null	null	null	null	null	null	null	735.23	299.16605:32721 300.1694:9474 301.17276:2147	141.11259:1543 197.58771:2877 208.09782:1152 214.91898:815 219.09828:4723 219.11496:4697 229.1232:650 229.13197:654 231.1004:1444 239.11552:1513 241.12843:891 257.15558:3919 281.30054:1599 283.17111:1997 287.20416:1729 297.18732:4188 298.18854:957 299.16522:12270	0	0	0	0	0	0	0	0	0	0	0	0	0	0	0	0	0	0	0
284	22.068	299.201	Unknown	[M+H]+		0.036	TRUE	null	null	null	null	null	null	999	FALSE	FALSE	FALSE	Unit NormalizedByInternalStandardPeakHeight by alignment ID=313	FALSE	FALSE	null	null	null	null	null	null	null	1457.68	299.20105:317514 300.2044:117451 301.20776:170147	110.0093:789 112.00521:790 115.05401:12270 116.05991:1120 123.04417:520 125.98709:19179 128.06203:5275 129.06915:1294 139.05611:2045 141.07022:4873 141.95801:1619 142.07695:1910 142.97647:1597 143.04973:239 145.06548:1656 147.54416:2554 150.04608:976 151.05423:1628 152.06245:11549 153.06944:8186 154.07764:2542 155.08533:6064 157.06549:1422 157.10129:1007 160.05261:2087 161.06067:2495 163.05298:86…	0	0	0	0	0	0	0	0	0	0	0	0	0	0	0	0	0	0	0
285	21.185	299.201	Unknown	[M+H]+		0.116	TRUE	null	null	null	null	null	null	999	FALSE	FALSE	FALSE	Unit NormalizedByInternalStandardPeakHeight by alignment ID=313	FALSE	FALSE	null	null	null	null	null	null	null	810.42	299.20105:118810 300.2044:50403 301.20776:5487	83.51677:138 91.50484:17 94.04416:207 100.07562:439 102.0335:1364 102.53581:88 112.01757:30 127.98509:297 130.00816:67 139.01851:221 139.98816:211 141.98448:94 144.98331:26 152.06241:1070 154.00591:302 165.06993:1079 165.98395:52 169.06564:181 171.99211:16 174.95622:154 183.08212:826 191.10735:392 198.59583:3448 199.09935:1105 201.09131:839 202.99615:106 203.10806:1768 205.12238:1932 211.12022:12…	0	0	0	0	0	0	0	0.13974	0.0849398	0.103007	0	0	0	0	0	0	0	0	0
286	23.905	299.201	Unknown	[M+H]+		0.128	TRUE	null	null	null	null	null	null	999	FALSE	FALSE	FALSE	Unit NormalizedByInternalStandardPeakHeight by alignment ID=313	FALSE	FALSE	null	null	null	null	null	null	null	1852.36	299.2009:9345 300.20425:2555 301.20761:1279	130.9678:3 141.95869:32 149.02351:13259 165.07027:1288 189.59399:1262 197.58789:6454 199.10341:1522 206.59343:3746 207.09647:1375 213.09236:3043 219.11684:1584 227.10722:1173 228.23409:1959 229.10376:1272 229.12686:1341 241.1956:3078 255.13933:11598 265.02731:1011 269.19104:26488 270.1951:4087 285.16986:1654 291.07501:1194 297.18579:17870 298.1907:2757 299.20163:2125	0	0	0.010951	0.00904715	0.00889955	0.00845726	0.0107598	0.164381	0.14301	0.169539	0	0	0	0	0	0	0	0	0
287	20.378	299.202	Unknown	[M+H]+	ion correlated with 353	0.144	TRUE	null	null	null	null	null	null	999	FALSE	FALSE	FALSE	Unit NormalizedByInternalStandardPeakHeight by alignment ID=313	FALSE	FALSE	null	null	null	null	null	null	null	1018.73	299.20126:10256 300.20461:4055 301.20797:524	100.07603:287 102.01293:195 141.1147:1499 180.54906:3330 189.07028:1145 189.08046:1124 191.08626:1238 192.09323:2603 198.59666:1227 201.06259:3953 202.07817:1277 207.11771:1385 217.10445:525 219.10965:8117 219.61188:1920 220.0863:1181 220.10582:1678 221.11919:1424 231.6348:1295 235.11266:15803 236.11577:2153 239.62317:7779 240.12453:2151 241.10526:1093 263.10764:7387 264.11362:1097 281.11783:3040…	0	0	0.0120185	0.0165838	0.0288217	0.0199788	0	0.0763055	0.134333	0.160049	0	0	0	0	0	0	0	0	0
288	29.321	299.202	Unknown	[M+H]+		0.612	TRUE	null	null	null	null	null	null	999	FALSE	FALSE	FALSE	Unit NormalizedByInternalStandardPeakHeight by alignment ID=313	FALSE	FALSE	null	null	null	null	null	null	null	8920.92	299.20151:36907 300.20486:8486 301.20822:956	102.12752:979 107.96626:1344 119.0848:4127 129.98792:2467 141.1138:7531 142.11763:772 151.09726:2163 153.06966:822 158.15459:5936 165.06953:1310 179.08742:984 183.11743:1374 195.1226:9936 195.13167:9943 201.12607:2235 211.14949:1731 221.13454:6104 226.95348:1777 229.12343:646 230.1281:415 237.12955:1896 239.14529:22349 240.14552:2049 256.26572:3401 257.14981:908 257.26666:863 265.9649:1086 270.28…	0	0	0.555458	0.498509	0.393906	0.395611	0.688099	1.17251	0.9266	1.08716	0	0	0	0	0.00740149	0	0	0	0
289	29.32	299.378	Unknown	[M+H]+		0.16	TRUE	null	null	null	null	null	null	999	FALSE	FALSE	FALSE	Unit NormalizedByInternalStandardPeakHeight by alignment ID=313	FALSE	FALSE	null	null	null	null	null	null	null	750.43	299.37805:5457 300.3814:188 301.38476:0	107.96791:2191 115.05503:73 119.08586:11399 129.07149:269 129.98827:2545 141.0705:53 141.1145:10858 142.07684:164 143.08652:334 151.09674:150 152.06288:94 153.06992:150 154.07565:111 155.08711:324 156.09236:78 157.10027:224 158.15558:8467 158.96579:1355 165.07074:215 166.07642:493 168.08673:119 169.103:63 171.08199:152 171.11606:446 179.08652:661 180.09186:214 181.06563:441 181.10165:195 182.0720…	0	0	0	0	0	0.00394604	0	0.0294883	0.0230521	0.0292445	0	0	0	0	0	0	0	0	0
290	20.377	300.092	Unknown	[M+H]+	ion correlated with 70; ion correlated with 359	0.08	TRUE	null	null	null	null	null	null	999	FALSE	FALSE	FALSE	Unit NormalizedByInternalStandardPeakHeight by alignment ID=313	FALSE	FALSE	null	null	null	null	null	null	null	1245.28	300.09235:12019 301.0957:2975 302.09906:1308	61.0065:1340 73.53133:542 81.52029:4328 82.02171:134 83.51723:166 84.95907:50 90.50686:183 90.5263:75 100.07669:614 102.0131:623 102.034:636 111.00901:423 111.02008:441 111.98529:103 112.00469:115 125.98627:770 129.9803:138 130.00861:110 139.98972:243 141.11488:4668 151.03596:1081 158.00349:633 158.9623:58 165.07031:2029 167.01317:2724 168.01714:273 168.03044:203 169.97861:373 176.06425:745 178.0…	0	0	0	0	0	0	0	0	0	0	0	0	0	0	0	0	0	0	0
291	19.889	301.084	Unknown	[M+Na]+	adduct linked to 222_[M+H]+	0.256	TRUE	null	null	null	null	null	null	999	FALSE	FALSE	FALSE	Unit NormalizedByInternalStandardPeakHeight by alignment ID=313	FALSE	FALSE	null	null	null	null	null	null	null	1327.43	301.08395:61393 302.0873:16420 303.09066:1968	189.0704:1724 205.10295:815 233.09634:1671 261.09192:1968 279.10178:78525 280.10507:9890 298.07315:1616 301.08395:143365	0	0	0.0719403	0.0651571	0.0640335	0.0427242	0.082533	0	0	0	0	0	0	0.00452404	0	0.00455132	0	0	0
292	22.853	301.084	Unknown	[M+Na]+	ion correlated with 643; adduct linked to 223_[M+H]+	0.328	TRUE	null	null	null	null	null	null	999	FALSE	FALSE	FALSE	Unit NormalizedByInternalStandardPeakHeight by alignment ID=313	FALSE	FALSE	null	null	null	null	null	null	null	6005.43	301.08417:528384 302.08752:113080 303.09088:7793	63.00177:24 70.01164:48 83.51621:72 84.95882:2 91.50437:19 94.04501:28 97.99137:30 141.11366:5405 143.0405:1068 151.03526:959 158.96153:74 163.05637:2107 165.06995:974 170.55014:2567 178.07849:1183 187.05602:1283 189.07074:10188 189.16521:2404 190.07677:11110 191.0607:2385 200.08615:6609 202.0798:1731 203.08578:1500 203.1806:2401 205.10187:18251 205.16151:4957 206.10492:2788 215.0874:1623 218.074…	0	0	0.619162	0.504752	0.33551	0.321746	0.801683	0	0	0	0	0	0	0.0087357	0.010952	0.00506807	0	0	0
293	20.303	301.084	Unknown	[M+Na]+	ion correlated with 224; adduct linked to 224_[M+H]+	0.076	TRUE	null	null	null	null	null	null	999	FALSE	FALSE	FALSE	Unit NormalizedByInternalStandardPeakHeight by alignment ID=313	FALSE	FALSE	null	null	null	null	null	null	null	1751.71	301.08441:28335 302.08776:6958 303.09112:22674	141.11453:3656 189.07176:474 201.16602:5678 215.17999:1609 219.17857:1381 224.1474:19379 235.11336:116 261.09448:162 266.66171:8345 279.10229:2982 281.1189:0 296.17773:1582 301.08441:9844	0	0	0	0	0	0	0	0	0	0	0	0	0	0	0	0	0	0	0
294	21.965	301.085	Unknown	[M+H]+		0.068	TRUE	null	null	null	null	null	null	999	FALSE	FALSE	FALSE	Unit NormalizedByInternalStandardPeakHeight by alignment ID=313	FALSE	FALSE	null	null	null	null	null	null	null	818.43	301.08459:36229 302.08794:10851 303.0913:1139	141.11494:5792 158.00354:6250 188.56631:216 189.06859:990 214.91772:681 277.08853:41004 278.09109:5165 297.14963:81 299.0697:76460 300.07529:9575	0	0	0	0	0	0	0	0	0	0	0	0	0	0	0	0	0	0	0
295	24.448	301.142	Unknown	[M+H]+		0.532	TRUE	null	null	null	null	null	null	999	FALSE	FALSE	FALSE	Unit NormalizedByInternalStandardPeakHeight by alignment ID=313	FALSE	FALSE	null	null	null	null	null	null	null	52.65	301.14279:13111 302.14614:2227 303.1495:436	61.00611:207 63.0032:26 74.03204:58 82.51711:35 82.52398:19 82.53644:12 84.95864:77 97.9914:90 125.98589:1157 135.54274:1821 135.55029:1825 156.47105:4 158.00287:70 163.06915:1754 163.08215:1720 169.97818:30 191.10728:13351 192.1104:1224 205.12311:3408 214.91869:386 219.1396:1481 301.21701:1906	0	0	0.0153637	0.012378	0	0	0.0166507	0.0133021	0.0118253	0.0136786	0.0064157	0.0114421	0.0112988	0.0111725	0.0136615	0.0102818	0.0119122	0.0115842	0.0154891
296	22.831	301.18	Unknown	[M+H]+		0.044	TRUE	null	null	null	null	null	null	999	FALSE	FALSE	FALSE	Unit NormalizedByInternalStandardPeakHeight by alignment ID=313	FALSE	FALSE	null	null	null	null	null	null	null	211.15	301.18079:34462 302.18414:8864 303.1875:1198	63.003:6 82.02136:9 84.95946:49 91.50481:45 143.03969:9047 152.0627:974 163.54102:7259 165.07202:894 170.54707:32950 171.04735:5468 183.07182:885 191.06114:2605 205.58621:6775 206.08801:1478 214.91718:450 217.0965:939 218.97766:867 219.06682:9889 225.12962:3762 227.10245:1024 231.10608:251 233.11897:4679 243.10043:2343 243.14011:1351 245.11838:8395 247.11557:967 247.61621:88 253.12239:5128 261.11…	0	0	0	0	0	0	0	0	0	0	0	0	0	0	0	0	0	0	0
297	20.975	301.181	Unknown	[M+H]+		0.072	TRUE	null	null	null	null	null	null	999	FALSE	FALSE	FALSE	Unit NormalizedByInternalStandardPeakHeight by alignment ID=313	FALSE	FALSE	null	null	null	null	null	null	null	100.91	301.18118:13913 302.18453:4350 303.18789:1850	145.10281:338 154.08287:1077 205.0864:452 223.09732:331 224.09924:223 224.10938:279 231.10239:395 243.1393:2703 245.11844:204 251.20251:37154 291.1925:42029 292.19128:4489 301.18118:90	0	0	0	0	0	0	0	0	0	0.0135456	0	0	0	0	0	0	0	0	0
298	22.245	301.181	Unknown	[M+H]+		0.116	TRUE	null	null	null	null	null	null	999	FALSE	FALSE	FALSE	Unit NormalizedByInternalStandardPeakHeight by alignment ID=313	FALSE	FALSE	null	null	null	null	null	null	null	6977.22	301.18137:7287 302.18472:2002 303.18808:729	53.01653:2907 61.00611:111844 61.50746:4159 63.00098:1162 70.01222:4644 73.53118:41744 74.03186:8088 74.53058:5880 81.51997:470569 82.0213:29041 82.05278:1281 82.51926:3158 83.51678:7898 84.95883:31391 89.50658:7892 90.50679:9448 90.52613:7869 91.50397:3464 94.04428:5523 94.54467:1088 97.99104:6933 100.07593:2159 102.01257:4556 102.03339:48020 102.12785:1078 102.53468:4073 104.02967:1378 110.0084…	0	0	0.00853933	0.00818616	0.0102053	0.00949492	0	0	0	0	0.00292912	0	0	0	0	0	0	0	0
299	25.964	301.216	Unknown	[M+H]+		0.252	TRUE	null	null	null	null	null	null	999	FALSE	FALSE	FALSE	Unit NormalizedByInternalStandardPeakHeight by alignment ID=313	FALSE	FALSE	null	null	null	null	null	null	null	1036.92	301.21802:18409 302.22137:3721 303.22473:711	73.53098:123 74.03181:17 74.53064:7 83.51704:82 89.50692:27 94.04386:7 97.99143:92 100.07599:8 111.00841:193 111.01979:185 141.11487:5488 149.47748:12 151.03539:124 165.07199:1026 168.01907:120 169.97791:28 181.57556:2428 182.98566:134 186.95726:66 195.09845:1427 202.08878:1526 205.12263:2059 217.12283:2049 218.97614:20 223.11214:9820 240.11473:2824 241.12489:3877 245.15215:647 254.1331:1004 255.…	0	0	0.0215713	0.0147271	0.00585276	0.0146001	0.0232877	0.0688339	0.0700934	0.0782064	0.00218973	0	0	0	0	0	0	0	0
300	22.078	301.217	Unknown	[M+H]+		0.592	TRUE	null	null	null	null	null	null	999	FALSE	FALSE	FALSE	Unit NormalizedByInternalStandardPeakHeight by alignment ID=313	FALSE	FALSE	null	null	null	null	null	null	null	722.81	301.21661:49657 302.21996:14326 303.22332:1681	110.00865:22632 111.00993:5863 125.98606:486878 126.99825:8889 128.95059:19965 141.11499:1081 141.95876:19361 142.97833:11386 158.00661:29229 203.11057:1551 213.12914:931 237.13022:2973 299.20358:9285 301.21661:87683	0	0	0.058188	0.057517	0.0595746	0.0554561	0.0620888	0.130588	0.126097	0.140185	0.0016069	0	0	0	0	0	0.0400376	0.0387543	0.0487489
301	24.464	301.217	Unknown	[M+H]+	ion correlated with 54; ion correlated with 80; adduct linked to 424_[M+K]+	0.196	TRUE	null	null	null	null	null	null	999	FALSE	FALSE	FALSE	Unit NormalizedByInternalStandardPeakHeight by alignment ID=313	FALSE	FALSE	null	null	null	null	null	null	null	1240.93	301.2171:48725 302.22045:11477 303.22381:1207	61.00613:242 63.00286:25 73.53091:4 74.03191:62 82.51868:29 84.95879:79 97.99207:93 125.98594:1157 135.54343:1822 156.47198:4 158.00288:94 163.06534:1747 163.07887:1723 169.97795:43 191.10703:13299 192.11485:1213 205.1236:3402 214.91914:442 219.1396:1479 301.2171:1901	0	0	0.0570959	0.0514315	0.0553182	0.0539278	0.0509468	0.00792835	0.01024	0.0108292	0	0	0	0	0	0	0	0	0
302	29.164	301.218	Unknown	[M+H]+	ion correlated with 192; ion correlated with 662; adduct linked to 376_[M+Na]+	0.08	TRUE	null	null	null	null	null	null	999	FALSE	FALSE	FALSE	Unit NormalizedByInternalStandardPeakHeight by alignment ID=313	FALSE	FALSE	null	null	null	null	null	null	null	392.79	301.21747:17910 302.22082:7173 303.22418:552	100.07658:16921 109.10151:55062 114.09175:35106 121.10083:76847 128.10764:24664 135.11656:102164 141.11392:6157 142.11983:14904 142.12791:14911 149.13322:76135 151.14757:13377 156.13858:10640 163.07375:1615 163.14873:42842 165.16539:11834 167.14307:7656 170.15579:7836 177.09261:16704 177.16452:26554 181.16089:6190 184.17065:6762 189.09189:746 191.18016:22366 192.17821:1695 195.17432:5063 198.1862…	0	0	0	0	0	0	0	0	0	0	0	0	0	0	0	0	0	0	0
303	25.953	302.144	Unknown	[M+2H]2+	ion correlated with 368; ion correlated with 373	0.056	TRUE	null	null	null	null	null	null	999	FALSE	FALSE	FALSE	Unit NormalizedByInternalStandardPeakHeight by alignment ID=313	FALSE	FALSE	null	null	null	null	null	null	null	1293.84	302.14325:55988 303.1466:7544 304.14996:1580	61.00594:24730 70.01286:1245 73.53085:8666 74.03195:1596 74.53017:1286 81.51965:107387 82.02106:6697 83.51674:1916 84.95855:8101 89.50603:1695 90.50662:3995 90.52565:4049 94.04433:1073 97.99109:2023 100.07569:561 102.01864:11719 102.03338:11276 110.00832:4422 111.00867:1809 111.01899:1843 111.98503:1621 112.00418:1523 112.01722:992 112.97902:1201 115.05487:1097 125.98569:143857 126.98963:2304 128…	0	0	0	0	0	0	0	0.0658513	0.0481301	0.0523009	0	0	0	0	0	0	0	0	0
304	20.38	303.1	Unknown	[M+H]+		0.296	TRUE	null	null	null	null	null	null	999	FALSE	FALSE	FALSE	Unit NormalizedByInternalStandardPeakHeight by alignment ID=313	FALSE	FALSE	null	null	null	null	null	null	null	5250.68	303.0997:167908 304.10305:51664 305.10641:3979	141.1147:1499 191.08626:840 192.09323:2732 198.59666:632 202.07817:725 207.11771:1388 214.91991:608 217.10445:950 220.0863:1368 220.10582:1226 231.6348:358 235.11266:15461 236.11577:2008 263.10764:6642 264.11362:926 297.19052:831 299.20126:26 300.20578:39 303.19562:672	0	0	0.196755	0.184772	0.141281	0.122066	0.208166	0	0	0	0	0	0	0	0	0	0	0	0
305	20.122	303.196	Unknown	[M+H]+		0.3	TRUE	null	null	null	null	null	null	999	FALSE	FALSE	FALSE	Unit NormalizedByInternalStandardPeakHeight by alignment ID=313	FALSE	FALSE	null	null	null	null	null	null	null	4512.34	303.1962:30442 304.19955:7030 305.20291:926	61.50787:5 70.01182:170 82.52331:62 90.50664:2 90.52607:403 91.50418:119 94.04459:63 97.9911:104 100.07323:980 102.01347:4333 102.03339:616 102.53578:88 111.0077:331 111.01774:282 138.06865:427 139.01866:19 154.00623:19 165.98366:10 169.09355:1100 171.0061:38 171.99281:136 184.98737:143 185.00627:304 258.20801:1200 266.93686:50 281.11783:1475 288.92352:48 303.1962:19321	0	0	0.0356726	0.0308993	0.0710852	0.0450664	0.0295973	0	0	0	0	0	0	0	0	0	0	0	0
306	28.465	303.233	Unknown	[M+H]+	ion correlated with 391	0.12	TRUE	null	null	null	null	null	null	999	FALSE	FALSE	FALSE	Unit NormalizedByInternalStandardPeakHeight by alignment ID=313	FALSE	FALSE	null	null	null	null	null	null	null	2111.56	303.23221:69162 304.23556:12086 305.23892:1544	102.00462:2577 110.00845:34379 111.01048:4849 112.00526:3620 122.51741:2070 123.02629:3647 123.11644:5515 125.98594:733331 126.99834:13984 128.06041:516 128.95079:34358 141.11382:260 141.95871:35934 142.97597:11634 143.54117:10727 158.00449:26428 164.06732:25876 164.56764:4537 172.99197:2745 177.94873:1364 184.58157:5768 185.09085:1201 197.09628:3015 203.00266:2030 214.91872:1786 235.13429:1769 2…	0	0	0	0	0	0	0	0.0813458	0.0486413	0.0608179	0	0	0	0	0	0	0	0	0
307	18.664	304.176	Unknown	[M+H]+	similar chromatogram in higher mz_576	0.308	TRUE	null	null	null	null	null	null	999	FALSE	FALSE	FALSE	Unit NormalizedByInternalStandardPeakHeight by alignment ID=313	FALSE	FALSE	null	null	null	null	null	null	null	71.03	304.1763:9906 305.17965:2008 306.18301:583	53.01766:2727 61.00611:101768 61.50769:3072 63.00326:2604 68.99281:2459 70.01264:4829 73.53098:37731 74.03181:6653 74.53022:4593 81.51989:428154 82.02119:25184 82.51913:2799 83.51698:8311 84.95883:38656 88.50851:1411 89.50629:24823 90.00546:1162 90.5075:6546 90.52585:6133 91.505:2177 94.045:5156 94.54588:1104 97.99111:9106 100.07583:2005 102.01228:5016 102.03353:40310 102.12847:1168 102.53569:426…	0	0	0.0116085	0.00822453	0.00417469	0	0.0136963	0	0	0	0.00165629	0	0	0.00546715	0.0120295	0	0	0	0
308	25.966	305.152	Unknown	[M+Na]+	adduct linked to 241_[M+H]+	0.504	TRUE	null	null	null	null	null	null	999	FALSE	FALSE	FALSE	Unit NormalizedByInternalStandardPeakHeight by alignment ID=313	FALSE	FALSE	null	null	null	null	null	null	null	8727.71	305.15207:460546 306.15542:110377 307.15878:6549	73.53098:86 141.11487:6470 151.03539:126 165.07199:1013 169.97791:1 181.57556:2356 182.98566:131 195.09845:1457 202.08878:1252 205.12263:2000 217.12283:1984 223.11214:11377 240.11473:3332 241.12489:4446 245.15215:636 254.1331:1118 265.15976:6472 283.17001:41180 284.17404:5789 301.21802:30 302.14615:1646 305.15207:275635	0	0	0.539669	0.432408	0.256046	0.286437	0.741788	2.97061	2.27659	2.48401	0	0	0	0	0	0	0	0	0
309	19.151	305.183	Unknown	[M+2H]2+		0.648	TRUE	null	null	null	null	null	null	999	FALSE	FALSE	FALSE	Unit NormalizedByInternalStandardPeakHeight by alignment ID=313	FALSE	FALSE	null	null	null	null	null	null	null	458.16	305.18353:26295 306.18688:2701 307.19024:895	141.11279:1118 214.91917:15 224.15106:12881 268.26553:1806 284.67328:1223 302.3063:114 305.18353:3361	0	0	0.0308128	0.0222763	0.00991635	0.00930818	0.0401558	0.0916745	0.0566084	0.0614029	0.00236438	0.00647187	0	0.0155584	0.0202859	0.00775767	0	0	0.00725363
310	20.332	305.183	Unknown	[M+2H]2+	ion correlated with 379	0.712	TRUE	null	null	null	null	null	null	999	FALSE	FALSE	FALSE	Unit NormalizedByInternalStandardPeakHeight by alignment ID=313	FALSE	FALSE	null	null	null	null	null	null	null	569.45	305.18323:32558 306.18658:5491 307.18994:3326	141.11446:1499 214.91809:648 224.1503:6185 235.11171:15387 263.10974:6507 297.19434:801 303.1976:591 304.09875:718 304.112:810 305.18323:3389	0	0	0.038152	0.0294282	0.012963	0.0110675	0.0493898	0.0385582	0.0248444	0.0274205	0.00579432	0.0162633	0.010794	0	0	0	0.0277905	0.009494	0.0330097
311	21.818	308.134	Unknown	[M+2H]2+	ion correlated with 589	0.12	TRUE	null	null	null	null	null	null	999	FALSE	FALSE	FALSE	Unit NormalizedByInternalStandardPeakHeight by alignment ID=313	FALSE	FALSE	null	null	null	null	null	null	null	173.77	308.13409:36239 309.13744:24909 310.1408:1673	115.05241:2615 115.05881:2643 128.06287:2931 138.01413:1223 138.02556:969 138.51747:1265 139.01892:4197 139.05417:4433 140.06519:1217 141.07037:2076 143.03926:275 144.52049:1705 150.04747:1554 152.06206:15099 153.01106:10450 153.03322:8716 153.06828:6028 153.52713:7177 154.07628:1540 158.52826:3453 159.03276:4423 159.54108:1551 160.53412:41006 161.03777:7232 163.05472:4520 165.07008:23304 166.074…	0	0	0	0	0	0	0	0.0426236	0.0320442	0.03567	0	0	0	0	0	0	0	0	0
312	20.855	308.676	Unknown	[M+H]+		0.244	TRUE	null	null	null	null	null	null	999	FALSE	FALSE	FALSE	Unit NormalizedByInternalStandardPeakHeight by alignment ID=313	FALSE	FALSE	null	null	null	null	null	null	null	311.14	308.67609:9362 309.67944:1677 310.6828:349	53.01754:2389 61.0061:107423 61.50703:3323 61.51179:1358 63.00181:1601 70.01232:4161 73.53111:41336 74.03247:7527 74.52982:5172 74.53619:1544 81.51993:461996 82.02133:28390 82.0537:1157 82.51633:1356 82.52266:2207 83.51688:7912 84.959:32355 89.50647:9830 90.50652:8515 90.52478:5912 90.53255:1048 91.50363:3228 94.04474:4717 94.5451:1279 97.9912:7664 100.07641:2102 102.01248:4145 102.03366:49623 10…	0	0	0.0109701	0.00758446	0.00400535	0	0.0128869	0	0	0	0.00507225	0.0180694	0.00985374	0	0	0	0	0	0
313	18.198	309.113	Unknown	[M+H]+	adduct linked to 387_[M+Na]+; adduct linked to 439_[M+K]+	0.992	TRUE	null	null	null	null	null	null	999	FALSE	FALSE	FALSE	Unit NormalizedByInternalStandardPeakHeight by alignment ID=313	FALSE	FALSE	null	null	null	null	null	null	null	21831.4	309.11252:853385 310.11587:302157 311.11923:27950	121.03271:26816 128.06236:1260 129.07053:3201 141.11354:14326 147.08078:30166 152.06033:1624 163.03882:247459 164.04286:15771 165.04469:1201 165.07103:2729 167.08163:1835 174.03281:85796 174.53494:15134 175.03732:2949 176.02814:1350 176.063:1108 178.08017:2196 179.08574:1083 186.55785:1167 189.06444:1574 205.06717:2022 223.07599:6091 233.05779:2176 251.07066:266840 252.07413:35423 253.07835:2638 …	0	0	1	1	1	1	1	1	1	1	1	1	1	1	1	1	1	1	1
314	18.79	309.113	Unknown	[M+H]+		0.112	TRUE	null	null	null	null	null	null	999	FALSE	FALSE	FALSE	Unit NormalizedByInternalStandardPeakHeight by alignment ID=313	FALSE	FALSE	null	null	null	null	null	null	null	785.69	309.11325:36978 310.1166:12826 311.11996:2019	53.01765:519 61.00664:21543 61.50821:621 68.99316:766 70.01203:1090 73.53146:9210 74.03252:1332 74.53041:1079 81.52027:106574 82.02181:6469 82.51959:800 83.51676:1411 84.9595:7451 89.50702:4877 90.50643:3080 90.52619:3336 91.50506:813 94.04538:1204 97.99186:1561 100.07677:1710 102.01365:2363 102.03413:13810 102.53635:1232 110.00907:4238 111.00665:2534 111.01788:2595 111.98525:1521 112.01218:755 1…	0	0	0	0	0	0	0	0	0	0	0	0	0	0	0	0	0	0	0
315	18.194	309.292	Unknown	[M+H]+		0.752	TRUE	null	null	null	null	null	null	999	FALSE	FALSE	FALSE	Unit NormalizedByInternalStandardPeakHeight by alignment ID=313	FALSE	FALSE	null	null	null	null	null	null	null	356.53	309.29221:8416 310.29556:0 311.29892:24	121.02959:31750 128.0634:1523 129.06917:3646 141.11522:19524 147.08092:38303 152.06404:1443 153.0695:906 163.03946:304383 164.04343:20001 165.0453:1592 165.07132:2857 167.08809:2015 174.03348:76626 174.53558:12577 175.03105:2993 176.06319:1050 178.07918:2367 183.08217:10823 186.55882:980 205.06676:2453 223.07695:6602 233.05997:2279 242.2859:95 251.07129:306800 252.07492:40940 253.07619:2804 253.0…	0	0	0	0.00816489	0.0190913	0.0181229	0	0	0.0122379	0.00923945	0.023754	0.00712775	0.0124176	0.010967	0	0.0196771	0.00689452	0.0170431	0
316	20.767	309.684	Unknown	[M+H]+		0.252	TRUE	null	null	null	null	null	null	999	FALSE	FALSE	FALSE	Unit NormalizedByInternalStandardPeakHeight by alignment ID=313	FALSE	FALSE	null	null	null	null	null	null	null	140.61	309.68387:7542 310.68722:1408 311.69058:401	63.00228:31 74.0317:19 83.5163:29 89.50618:13 94.54473:6 141.10899:18733 141.11823:18731 143.03993:12069 163.53944:3392 176.06268:1560 189.07072:843 205.10509:1054 205.58569:5351 206.08891:1372 214.91895:320 219.10767:318 229.12019:1239 231.10135:1717 233.09692:2009 235.08525:1209 235.10333:2068 245.11891:166 247.09268:4386 247.10651:4396 257.11694:14253 257.12711:14242 258.12244:2189 261.09171:7…	0	0	0.00883797	0.00614225	0	0	0.0123872	0	0	0	0	0	0	0.0139818	0.0283234	0.00598438	0	0	0
317	22.857	309.711	Unknown	[M+H]+		0.38	TRUE	null	null	null	null	null	null	999	FALSE	FALSE	FALSE	Unit NormalizedByInternalStandardPeakHeight by alignment ID=313	FALSE	FALSE	null	null	null	null	null	null	null	75.45	309.71066:7635 310.71401:2903 311.71737:218	63.00177:24 70.01164:48 83.51621:72 84.95882:2 91.50437:19 94.04501:28 97.99137:30 141.11366:5405 143.0405:1068 151.03526:959 158.96153:74 163.05637:2107 165.06995:974 170.55014:2567 178.07849:1183 187.05602:1283 189.07074:10188 189.16521:2404 190.07677:11110 191.0607:2385 200.08615:6609 202.0798:1731 203.08578:1500 203.1806:2401 205.10187:18251 205.16151:4957 206.10492:2788 215.0874:1623 218.074…	0	0	0.00894677	0.00587057	0	0	0.0101459	0	0	0	0	0	0	0.00776031	0.0123729	0.0048219	0	0	0
318	18.13	311.128	Unknown	[M+H]+		0.048	TRUE	null	null	null	null	null	null	999	FALSE	FALSE	FALSE	Unit NormalizedByInternalStandardPeakHeight by alignment ID=313	FALSE	FALSE	null	null	null	null	null	null	null	2132.87	311.1282:368485 312.13155:110300 313.13491:9468	121.03027:1103 128.0627:219 141.11362:11072 152.03761:1358 152.06239:1119 163.03923:175 164.04353:695 165.07072:2979 176.06346:1784 177.07059:704 178.07851:2562 179.08527:1728 186.55688:1115 187.05791:1006 189.07053:4924 190.07607:2560 191.08502:1559 195.5537:1465 202.07877:2147 203.08443:1097 204.09335:190 205.0647:407 205.09802:1738 207.06653:1208 207.08044:1537 218.06767:1085 219.07806:1040 21…	0	0	0	0	0	0	0	0	0	0	0	0	0	0	0	0	0	0	0
319	19.787	311.129	Unknown	[M+H]+	ion correlated with 396; adduct linked to 396_[M+Na]+	0.108	TRUE	null	null	null	null	null	null	999	FALSE	FALSE	FALSE	Unit NormalizedByInternalStandardPeakHeight by alignment ID=313	FALSE	FALSE	null	null	null	null	null	null	null	3398.48	311.12891:10153 312.13226:3374 313.13562:746	53.01756:2154 61.00626:105717 61.50734:3273 63.00274:1310 68.99268:1832 70.01219:4224 73.53092:37937 74.03149:6767 74.53017:5672 81.51995:448655 82.02137:26869 82.05191:1180 82.51941:2944 82.53642:1139 83.5169:7791 84.95863:33570 89.50642:14820 90.00755:1113 90.50702:6727 90.52573:5634 91.5052:3395 94.04455:4917 94.54481:1002 97.99142:7402 100.07597:1932 102.01244:4814 102.03385:44639 102.12791:1…	0	0	0.0118969	0.0116316	0.0131604	0.01267	0.0113845	0	0	0	0	0	0	0	0	0	0	0	0
320	21.976	311.165	Unknown	[M+H]+	adduct linked to 428_[M+CH3OH+H]+	0.092	TRUE	null	null	null	null	null	null	999	FALSE	FALSE	FALSE	Unit NormalizedByInternalStandardPeakHeight by alignment ID=313	FALSE	FALSE	null	null	null	null	null	null	null	1526.68	311.16568:8382 312.16903:8654 313.17239:1300	141.11462:222 187.57616:4400 188.07816:1027 195.5741:6198 196.07533:1561 208.09206:2586 216.0863:2923 217.09489:752 232.10408:5135 240.11095:564 240.12312:351 253.12268:1317 255.10347:1508 293.16074:1110 295.17075:12797 296.17535:1418 301.14114:653 311.16568:12016	0	0	0	0.00813181	0.00843798	0.00818672	0	0	0	0	0	0	0	0	0	0	0	0	0
321	18.283	313.144	Unknown	[M+H]+		0.044	TRUE	null	null	null	null	null	null	999	FALSE	FALSE	FALSE	Unit NormalizedByInternalStandardPeakHeight by alignment ID=313	FALSE	FALSE	null	null	null	null	null	null	null	3401.52	313.14465:9061 314.148:3690 315.15136:617	61.00639:25251 70.01157:1232 73.5312:14355 74.03262:2813 74.52859:1684 81.51991:177696 82.02142:10497 83.51605:2869 84.959:7105 89.50658:10158 90.00769:1129 90.50692:9251 90.52576:4075 91.50421:3263 94.0449:3566 97.99245:2011 100.07539:3333 102.01283:6784 102.03366:33677 102.12759:16162 102.53597:2924 110.00913:12842 111.01984:7810 111.98505:5222 112.01627:3301 112.97964:1008 123.04253:1154 123.0…	0	0	0	0	0.00658908	0.00461736	0	0	0	0	0	0	0	0	0	0	0	0	0
322	24.537	313.18	Unknown	[M+H]+		0.06	TRUE	null	null	null	null	null	null	999	FALSE	FALSE	FALSE	Unit NormalizedByInternalStandardPeakHeight by alignment ID=313	FALSE	FALSE	null	null	null	null	null	null	null	972.31	313.18039:110229 314.18374:23139 315.1871:3593	141.11353:1903 211.0768:1273 227.10785:5254 228.10905:1168 237.12851:1582 243.1024:43708 244.10591:4697 253.12419:2513 255.10335:15063 256.10587:1966 277.15967:1514 293.15637:1212 295.1716:9256 296.17487:1217 311.16531:1485 313.18045:11792	0	0	0	0	0	0	0	0	0	0	0	0	0	0	0	0	0	0	0
323	20.768	313.18	Unknown	[M+H]+	ion correlated with 686; ion correlated with 388	0.156	TRUE	null	null	null	null	null	null	999	FALSE	FALSE	FALSE	Unit NormalizedByInternalStandardPeakHeight by alignment ID=313	FALSE	FALSE	null	null	null	null	null	null	null	989.2	313.18057:9936 314.18392:3312 315.18728:1489	63.00228:27 74.0317:14 83.5163:31 89.50618:15 94.54473:5 141.10899:18708 141.11823:18707 143.03993:12073 163.53944:3391 176.06268:1561 189.07072:837 205.10509:1068 205.58569:5349 206.08891:1368 214.91895:285 219.10767:466 229.12019:1253 231.10135:1732 233.09692:2002 235.08525:1219 235.10333:2068 245.11891:125 247.09268:4386 247.10651:4394 257.11694:14249 257.12711:14237 258.12244:2193 261.09171:7…	0	0	0.0116435	0.0127163	0.0163682	0.0157923	0.0121016	0.271327	0.260362	0.310612	0	0	0	0	0	0	0	0	0
324	22.853	313.181	Unknown	[M+H]+		0.076	TRUE	null	null	null	null	null	null	999	FALSE	FALSE	FALSE	Unit NormalizedByInternalStandardPeakHeight by alignment ID=313	FALSE	FALSE	null	null	null	null	null	null	null	465.33	313.18042:104895 314.18377:25118 315.18713:3310	115.05472:1636 128.0621:1856 141.069:860 143.03816:23439 152.03717:117 152.0631:2002 153.06534:1033 155.54498:5678 156.54852:1160 162.55769:14195 163.05196:4541 163.53766:18122 165.07069:2157 169.01266:2226 170.54634:90844 171.04883:14438 171.54829:2533 176.06267:1302 177.06258:493 177.55342:1671 183.07158:1797 184.06984:897 187.07735:1093 189.06778:1724 189.16324:1219 191.06064:6632 197.13626:27…	0	0	0	0	0	0	0	0.123373	0.123748	0.136697	0	0	0	0	0	0	0	0	0
325	22.353	313.181	Unknown	[M+H]+	adduct linked to 407_[M+Na]+	0.068	TRUE	null	null	null	null	null	null	999	FALSE	FALSE	FALSE	Unit NormalizedByInternalStandardPeakHeight by alignment ID=313	FALSE	FALSE	null	null	null	null	null	null	null	2428	313.18088:12707 314.18423:4016 315.18759:670	141.11351:6335 203.17979:1511 227.10805:1933 243.10225:539 276.66977:1713 284.332:30098 285.33572:4414 295.16995:1348 297.18542:1426 297.68799:889 301.17953:144	0	0	0	0	0.00923994	0.00596414	0	0	0	0	0	0	0	0	0	0	0	0	0
326	29.22	313.181	Unknown	[M+H]+		0.08	TRUE	null	null	null	null	null	null	999	FALSE	FALSE	FALSE	Unit NormalizedByInternalStandardPeakHeight by alignment ID=313	FALSE	FALSE	null	null	null	null	null	null	null	329.55	313.18109:6632 314.18444:3297 315.1878:2728	100.07542:9158 107.96837:1842 114.09187:19468 122.09747:2685 129.98827:2944 142.11813:8593 149.02467:9039 192.1713:478 247.24344:101872 256.2648:976 257.26675:1321 265.25491:83137 282.28006:162992 283.17511:10286 283.28339:32020 284.28842:1829 284.30328:1828 287.20175:4432 288.20465:305 295.13596:4409 295.17752:1101 309.2041:2031	0	0	0	0	0.0048227	0.00503854	0	0	0	0	0	0	0	0	0	0	0	0	0
327	24.818	314.107	Unknown	[M+2H]2+	ion correlated with 588	0.14	TRUE	null	null	null	null	null	null	999	FALSE	FALSE	FALSE	Unit NormalizedByInternalStandardPeakHeight by alignment ID=313	FALSE	FALSE	null	null	null	null	null	null	null	5107.16	314.10684:32054 315.11019:4611 316.11355:1117	111.00912:312 128.95198:826 139.01146:575 141.11392:3156 141.95975:1241 152.02013:71 152.06172:1909 163.05263:1373 165.07109:3498 172.05688:868 176.0636:2263 178.07837:2742 179.08408:1543 179.56738:1028 187.05472:1732 187.55693:37376 188.05933:8719 189.07002:8146 190.07588:2142 190.08569:2172 191.08609:2847 202.07553:1090 205.1013:1393 206.10948:1131 207.08186:1075 219.08116:1277 233.09627:967 23…	0	0	0.0375605	0.0274507	0.0135993	0.0113362	0.048285	0	0	0	0	0	0	0	0	0	0	0	0
328	21.284	315.196	Unknown	[M+H]+		0.084	TRUE	null	null	null	null	null	null	999	FALSE	FALSE	FALSE	Unit NormalizedByInternalStandardPeakHeight by alignment ID=313	FALSE	FALSE	null	null	null	null	null	null	null	867.79	315.19589:122890 316.19924:35263 317.2026:5209	115.05433:299 123.04199:794 128.06255:1607 141.07201:1082 141.11366:7402 152.06252:2102 153.06927:1492 161.05856:1946 163.05814:3156 165.07089:3753 168.05821:1892 168.08401:572 171.08078:610 175.07457:1351 177.07123:4419 178.07831:1820 179.08514:1576 179.10732:7393 181.09021:4130 183.08031:927 187.07567:1279 189.06911:1141 189.09:2128 193.08662:3022 195.08214:1742 197.09793:2447 197.58821:4171 19…	0	0	0	0	0	0	0	0	0	0	0	0	0	0	0	0	0	0	0
329	21.437	315.196	Unknown	[M+H]+	ion correlated with 268	0.08	TRUE	null	null	null	null	null	null	999	FALSE	FALSE	FALSE	Unit NormalizedByInternalStandardPeakHeight by alignment ID=313	FALSE	FALSE	null	null	null	null	null	null	null	2232.72	315.19644:47033 316.19979:16127 317.20315:5122	53.01686:797 61.00604:31066 61.50699:798 63.00327:516 70.01235:1332 73.53082:9980 74.03152:1516 74.5303:1480 81.51983:130493 82.02113:8004 82.51624:670 82.52333:1042 83.51623:2740 84.95872:9360 89.50623:2338 90.50675:3766 90.52577:4184 91.50355:723 94.04501:1374 97.99138:2973 100.07678:544 102.01064:585 102.0167:15694 102.03337:14621 102.53482:1343 110.00826:7791 111.01045:2239 111.02052:2223 111…	0	0	0	0	0	0	0	0.0553183	0.0581161	0.0674936	0	0	0	0	0	0	0	0	0
330	28.948	315.196	Unknown	[M+H]+	adduct linked to 416_[M+Na]+	0.228	TRUE	null	null	null	null	null	null	999	FALSE	FALSE	FALSE	Unit NormalizedByInternalStandardPeakHeight by alignment ID=313	FALSE	FALSE	null	null	null	null	null	null	null	1824.11	315.19626:35993 316.19961:18691 317.20297:2789	100.07648:478 103.95582:2852 105.95763:985 141.95943:5652 158.15468:5022 200.19992:445 205.1217:1259 217.1232:160 245.11882:323 256.2641:2760526 257.26746:412897 258.27072:28228 279.09592:981 282.28143:1271 284.29425:715 284.33276:5429 285.18417:1619 285.33884:595 287.20139:22698 288.20496:2643 289.21033:35 297.185:65 301.14154:2063 311.25745:254 312.3634:48525 313.36743:7216 315.19626:77156	0	0	0.0421766	0.0233976	0.0202752	0.0128549	0.0350637	0.559928	0.398353	0.395788	0	0	0	0	0	0	0	0	0
331	27.136	315.196	Unknown	[M+H]+	ion correlated with 523	0.248	TRUE	null	null	null	null	null	null	999	FALSE	FALSE	FALSE	Unit NormalizedByInternalStandardPeakHeight by alignment ID=313	FALSE	FALSE	null	null	null	null	null	null	null	15765.8	315.19592:282005 316.19927:51440 317.20263:98119	115.05356:1121 124.0252:1386 128.06284:1274 139.98871:4432 140.00197:4366 141.07072:1473 152.06126:1777 159.60922:60 165.05827:2581 165.07233:2426 188.58167:1442 195.10083:2155 197.58823:2506 205.08807:1542 213.08807:7028 213.09914:7001 214.91954:448 219.1062:6959 220.09666:922 221.11827:10082 227.11238:1653 231.10315:2052 233.11774:9023 239.12393:1068 239.1456:1792 241.12523:2823 241.1962:7771 2…	0	0	0.330454	0.318535	0.287074	0.252969	0.423335	0	0	0	0	0	0	0	0	0	0	0	0
332	21.722	315.196	Unknown	[M+H]+		0.148	TRUE	null	null	null	null	null	null	999	FALSE	FALSE	FALSE	Unit NormalizedByInternalStandardPeakHeight by alignment ID=313	FALSE	FALSE	null	null	null	null	null	null	null	1095.42	315.19724:8970 316.20059:2368 317.20395:29153	53.01712:277 61.0066:6731 70.01221:189 73.53156:3198 74.03252:569 74.53067:239 81.52041:34704 82.02184:2040 82.51994:203 83.51724:585 84.95947:1989 89.50739:655 90.50697:1506 90.52604:1437 91.50535:219 94.04552:509 97.99157:541 100.07561:819 102.0129:902 102.03408:3928 102.5349:405 110.0093:1793 111.00964:996 111.01955:980 111.98518:691 112.00719:325 112.01807:394 112.97896:210 123.04162:262 123.…	0	0	0	0.00870174	0.0108008	0.00977397	0	0.418289	0.382982	0.456874	0	0	0	0	0	0	0	0	0
333	17.148	315.196	Unknown	[M+H]+		0.056	TRUE	null	null	null	null	null	null	999	FALSE	FALSE	FALSE	Unit NormalizedByInternalStandardPeakHeight by alignment ID=313	FALSE	FALSE	null	null	null	null	null	null	null	1163.7	315.19614:69683 316.19949:18427 317.20285:1840	131.92975:1694 153.07599:1860 191.10565:1158 213.58194:929 214.91905:642 215.10661:2449 231.10274:1328 241.12372:1830 256.26572:4733 267.19559:3841 274.27466:102440 275.27802:12518 285.18649:1320 287.20251:1106 297.18665:1435 307.18674:1003 315.19614:5121	0	0	0	0	0	0	0	0.0819588	0.0976935	0.104944	0	0	0	0	0	0	0	0	0
334	23.883	315.196	Unknown	[M+H]+		0.328	TRUE	null	null	null	null	null	null	999	FALSE	FALSE	FALSE	Unit NormalizedByInternalStandardPeakHeight by alignment ID=313	FALSE	FALSE	null	null	null	null	null	null	null	5856.71	315.1962:76677 316.19955:18149 317.20291:8696	84.95908:38 149.02396:13954 151.03531:544 165.06972:1184 167.01273:166 184.00337:7 188.58505:5362 197.58913:5569 198.09006:1520 200.08388:135 206.59358:3464 207.09401:1329 213.09337:2615 219.11748:1493 227.10747:1449 228.23338:1357 229.10361:1080 239.14273:1211 241.19714:2752 245.11699:1147 255.13951:10298 256.14053:1454 261.04535:102678 269.19092:23623 270.19266:3621 270.2056:3627 273.18622:1221…	0	0	0.0898507	0.100908	0.10615	0.101003	0.108363	0.17027	0.180469	0.217886	0	0	0	0	0	0	0	0	0
335	20.224	315.196	Unknown	[M+H]+	adduct linked to 415_[M+Na]+	0.36	TRUE	null	null	null	null	null	null	999	FALSE	FALSE	FALSE	Unit NormalizedByInternalStandardPeakHeight by alignment ID=313	FALSE	FALSE	null	null	null	null	null	null	null	6037.73	315.19623:103226 316.19958:34439 317.20294:3486	61.00604:282 63.00327:35 68.99267:4 73.5312:129 74.03185:58 83.51649:58 85.51398:1 89.50652:52 110.00864:1204 123.0412:22 125.98588:1926 127.98256:20 130.00845:136 214.91887:1304 239.96513:34 245.1181:15638 246.12065:1803 303.19742:1163 304.30136:1681 315.19623:11080	0	0	0.120961	0.12209	0.123067	0.119529	0.124365	0.217532	0.21221	0.250765	0.00317361	0	0	0	0	0	0	0	0
336	24.921	315.197	Unknown	[M+H]+		0.148	TRUE	null	null	null	null	null	null	999	FALSE	FALSE	FALSE	Unit NormalizedByInternalStandardPeakHeight by alignment ID=313	FALSE	FALSE	null	null	null	null	null	null	null	1237.84	315.19666:32125 316.20001:7175 317.20337:1908	61.00597:391 73.53084:146 81.51981:497 90.50729:356 90.52544:357 102.03354:83 139.98851:181 158.0029:40 169.97816:25 197.58931:1933 206.59445:1320 227.10747:1401 241.19661:1102 255.13974:3292 269.19165:7808 270.1911:1183 297.18594:4811 315.19666:2206	0	0	0	0	0	0	0	0.0377847	0.0330011	0.0368925	0	0	0	0	0	0	0	0	0
337	20.518	315.197	Unknown	[M+H]+		0.056	TRUE	null	null	null	null	null	null	999	FALSE	FALSE	FALSE	Unit NormalizedByInternalStandardPeakHeight by alignment ID=313	FALSE	FALSE	null	null	null	null	null	null	null	12124	315.19583:35086 316.19918:10657 317.20254:1379	110.00844:25831 111.00748:6957 112.00588:3771 125.98595:606631 126.99985:10687 128.95125:19975 130.00768:8395 141.95831:21694 142.97672:12197 146.98097:1122 158.00372:37604 197.58888:772 211.11378:1254 227.10628:368 229.12346:610 240.10173:216 241.11279:1433 259.13293:2047 279.64685:3552 280.14987:940 281.15338:778 289.14069:4653 297.18594:3040 303.20395:243	0	0	0.0411138	0.0376931	0.0400342	0.0356696	0.0450215	0	0	0	0	0	0	0	0	0	0	0	0
338	28.676	315.233	Unknown	[M+H]+		0.096	TRUE	null	null	null	null	null	null	999	FALSE	FALSE	FALSE	Unit NormalizedByInternalStandardPeakHeight by alignment ID=313	FALSE	FALSE	null	null	null	null	null	null	null	1840.42	315.23239:184479 316.23574:50030 317.2391:3778	61.00642:990 73.53152:8 81.51991:2013 82.0225:81 115.0547:1533 128.06435:1069 145.0663:3235 148.05222:6025 162.06798:3767 163.0726:4804 177.09134:4019 189.09236:1561 204.11638:2426 205.1227:58024 206.12721:4728 219.13861:13519 220.14301:1470 231.13988:1637 233.15497:4677 259.17154:742 273.18695:1032 283.17801:1998 301.14227:237 315.23239:6663	0	0	0	0	0	0	0	0	0	0	0	0	0	0	0	0	0	0	0
339	29.137	315.233	Unknown	[M+H]+		0.216	TRUE	null	null	null	null	null	null	999	FALSE	FALSE	FALSE	Unit NormalizedByInternalStandardPeakHeight by alignment ID=313	FALSE	FALSE	null	null	null	null	null	null	null	1024.52	315.23386:8842 316.23721:4988 317.24057:682	100.07549:12098 108.07956:862 114.09232:21304 129.99127:433 192.17593:1156 265.24963:88150 265.2623:88138 282.2803:245928 283.28427:45883 284.29422:3309 315.23386:2718	0	0	0.0103608	0.00845584	0.00883643	0.00566711	0.0113594	0	0	0	0	0	0	0	0	0	0.0205667	0.0173845	0.0284051
340	21.817	316.123	Unknown	[M+NH4]2+	ion correlated with 683; adduct linked to 658_[M+H]+	0.172	TRUE	null	null	null	null	null	null	999	FALSE	FALSE	FALSE	Unit NormalizedByInternalStandardPeakHeight by alignment ID=313	FALSE	FALSE	null	null	null	null	null	null	null	5645.18	316.12299:50975 317.12634:10222 318.1297:2265	132.00294:1415 139.05406:906 141.11357:15053 152.06229:2631 153.01276:2258 153.03383:1067 153.06902:966 163.05603:943 165.07089:3553 168.05296:85321 176.0614:1548 177.06895:5 178.07909:3316 179.08537:1589 180.57535:2577 181.05972:1271 188.56494:13316 189.0668:4854 191.08371:929 193.09976:1527 202.07713:1000 202.08798:969 209.07872:2373 214.91927:2065 221.09915:1592 237.08969:3519 249.09364:3615 2…	0	0	0.0597326	0.049259	0.0225117	0.0202135	0.0737376	0.941244	0.586982	0.648308	0	0	0	0	0	0	0	0	0
341	21.782	316.692	Unknown	[M+H]+	similar chromatogram in higher mz_593	0.256	TRUE	null	null	null	null	null	null	999	FALSE	FALSE	FALSE	Unit NormalizedByInternalStandardPeakHeight by alignment ID=313	FALSE	FALSE	null	null	null	null	null	null	null	256.19	316.69135:8987 317.6947:1571 318.69806:195	125.98583:1378 128.95125:863 141.98351:124 143.99629:41 167.01288:0 204.13927:187 209.15407:11291 210.15869:1326 296.17764:1138 308.703:169 309.20129:175 313.26691:4205 316.69135:1673	0	0	0	0	0	0	0	0	0	0	0.00278768	0.0109212	0.00516975	0.00526285	0.00859873	0	0	0	0
342	22.857	317.058	Unknown	[M+H]+	ion correlated with 278; ion correlated with 561; ion correlated with 642	0.116	TRUE	null	null	null	null	null	null	999	FALSE	FALSE	FALSE	Unit NormalizedByInternalStandardPeakHeight by alignment ID=313	FALSE	FALSE	null	null	null	null	null	null	null	432.53	317.05804:17413 318.06139:3938 319.06475:1634	63.00177:24 70.01164:48 83.51621:72 84.95882:2 91.50437:19 94.04501:28 97.99137:30 141.11366:5405 143.0405:1068 151.03526:959 158.96153:74 163.05637:2107 165.06995:974 170.55014:2567 178.07849:1183 187.05602:1283 189.07074:10188 189.16521:2404 190.07677:11110 191.0607:2385 200.08615:6609 202.0798:1731 203.08578:1500 203.1806:2401 205.10187:18251 205.16151:4957 206.10492:2788 215.0874:1623 218.074…	0	0	0.0204049	0.0130629	0.00713534	0.00671108	0.0284465	0	0	0	0	0	0	0	0	0	0	0	0
343	24.82	317.116	Unknown	[M+Na]+	adduct linked to 259_[M+H]+	0.356	TRUE	null	null	null	null	null	null	999	FALSE	FALSE	FALSE	Unit NormalizedByInternalStandardPeakHeight by alignment ID=313	FALSE	FALSE	null	null	null	null	null	null	null	26704.1	317.11511:1180469 318.11846:303752 319.12182:23980	111.00912:369 125.98618:601 128.95198:764 139.01146:596 141.11392:3424 141.95975:1302 152.02013:113 152.06172:1932 163.05263:1391 165.07109:3511 172.05688:891 176.0636:2294 178.07837:2776 179.08408:1551 179.56738:1034 187.05472:1755 187.55693:37680 188.05933:8802 189.07002:8152 190.07588:2145 190.08569:2184 191.08609:2895 202.07553:1105 205.1013:1416 206.10948:1116 207.08186:1093 219.08116:1297 2…	0	0	1.38328	1.20702	0.866559	0.818965	1.82639	0.0467127	0.038414	0.0436603	0	0	0	0.0253203	0.0286612	0.0136045	0	0	0
344	28.853	317.152	Unknown	[M+H]+		0.048	TRUE	null	null	null	null	null	null	999	FALSE	FALSE	FALSE	Unit NormalizedByInternalStandardPeakHeight by alignment ID=313	FALSE	FALSE	null	null	null	null	null	null	null	1380.53	317.15237:117567 318.15572:46523 319.15908:1728113	119.08587:8752 133.08598:2979 133.10352:2956 177.11343:1106 196.08687:5185 199.07657:1128 219.08246:2167 219.11723:11511 221.09636:24179 222.10207:17371 227.10837:13095 235.114:20796 249.12553:4574 251.14555:9170 255.14061:1580 255.23305:1614 256.26404:325 264.15149:4605 265.15991:2503 279.17578:987 280.18057:30053 281.29718:5847 284.33224:3720 285.33612:422 297.18561:15664 298.34814:26860 299.35…	0	0	0	0	0	0	0	0	0	0	0	0	0	0	0	0	0	0	0
345	19.167	317.175	Unknown	[M+H]+		0.016	TRUE	null	null	null	null	null	null	999	FALSE	FALSE	FALSE	Unit NormalizedByInternalStandardPeakHeight by alignment ID=313	FALSE	FALSE	null	null	null	null	null	null	null	14431	317.1767:10472 318.18005:2698 319.18341:541	61.00645:22326 61.50735:1105 70.01111:1189 73.53128:13228 74.0324:2510 74.53023:2528 81.52:151146 82.02137:8333 82.05243:1822 82.5199:1303 83.51732:2891 84.95917:6904 89.50702:5901 90.50703:9678 90.52501:3127 91.00754:1251 91.50374:3355 94.04476:3700 97.99136:2354 100.07578:3981 102.01283:6180 102.03383:29549 102.12759:11065 102.53499:2549 110.0088:10238 111.01982:10079 111.9854:3816 112.00471:11…	0	0	0	0	0	0	0	0	0	0	0.00324849	0	0	0	0	0	0	0	0
346	18.215	317.176	Unknown	[M+H]+		0.044	TRUE	null	null	null	null	null	null	999	FALSE	FALSE	FALSE	Unit NormalizedByInternalStandardPeakHeight by alignment ID=313	FALSE	FALSE	null	null	null	null	null	null	null	834.23	317.17572:37390 318.17907:11002 319.18243:1106	84.9595:30 89.50699:152 125.98603:1750 128.95152:618 129.06923:20 141.11369:3514 155.08557:85 165.07121:253 174.0334:443 174.53528:55 183.08244:41 214.25407:2660 242.28551:46365 243.28868:6254 251.07104:1760 252.07471:33 253.07816:46 317.17572:7670	0	0	0	0	0	0	0	0	0	0	0.0115985	0.00666408	0.0077753	0	0	0	0	0	0
347	22.989	317.209	Unknown	[M+H]+		0.196	TRUE	null	null	null	null	null	null	999	FALSE	FALSE	FALSE	Unit NormalizedByInternalStandardPeakHeight by alignment ID=313	FALSE	FALSE	null	null	null	null	null	null	null	198.81	317.21109:49439 318.21444:11028 319.2178:1346	143.04106:876 177.57249:4340 190.60532:1131 191.10524:730 198.59634:16621 199.09764:3479 205.5882:781 257.15381:1048 267.1405:2450 269.15491:9896 275.16388:3464 287.20239:1406 294.1377:6551 294.63947:2321 295.13525:2112 315.1535:6715 315.19626:8930 315.66565:2749 316.203:4235 317.21109:358	0	0	0	0	0	0	0	0	0.0426751	0	0.00241684	0	0	0.00774965	0.00783101	0.00493272	0	0	0
348	27.1	317.211	Unknown	[M+H]+		0.18	TRUE	null	null	null	null	null	null	999	FALSE	FALSE	FALSE	Unit NormalizedByInternalStandardPeakHeight by alignment ID=313	FALSE	FALSE	null	null	null	null	null	null	null	5231.03	317.21118:99574 318.21453:18305 319.21789:1419	115.05395:1119 124.02282:1423 128.06319:1270 139.98857:4396 140.00212:4323 141.07027:1473 152.06346:1790 153.07266:1156 159.6086:60 165.05121:2703 165.07034:2499 171.11938:4720 178.07767:942 197.06078:1718 197.58649:2512 213.08781:7027 213.09827:7006 214.91812:401 219.1071:6966 220.09785:915 220.11198:944 221.11819:10064 227.1055:1602 231.10144:2056 233.11838:9016 234.1209:1058 239.14754:1787 241…	0	0	0.116682	0.117261	0.132064	0.103001	0.0323015	0	0	0	0	0	0	0	0	0	0	0	0
349	21.749	317.212	Unknown	[M+H]+	adduct linked to 421_[M+Na]+	0.152	TRUE	null	null	null	null	null	null	999	FALSE	FALSE	FALSE	Unit NormalizedByInternalStandardPeakHeight by alignment ID=313	FALSE	FALSE	null	null	null	null	null	null	null	4545.09	317.2106:32135 318.21395:8538 319.21731:1239	53.0172:3132 61.00608:108775 61.50786:3080 63.00303:1953 68.99403:1052 70.01239:4593 73.53083:40426 74.03213:8247 74.53032:5446 81.51992:461865 82.0213:28774 82.51904:2952 82.53685:1154 83.51649:7008 84.95882:32844 89.50636:8404 90.50647:8622 90.52599:7586 91.5043:2888 94.04504:5186 94.5441:1060 97.99129:8603 100.0749:1987 102.01298:4005 102.03333:45990 102.12828:1494 102.53526:4146 108.08077:115…	0	0	0.0376562	0.0343299	0	0	0.0477835	0.760256	0.793947	0.87191	0	0	0	0	0	0	0	0	0
350	21.574	317.212	Unknown	[M+H]+		0.4	TRUE	null	null	null	null	null	null	999	FALSE	FALSE	FALSE	Unit NormalizedByInternalStandardPeakHeight by alignment ID=313	FALSE	FALSE	null	null	null	null	null	null	null	6809.1	317.21201:156905 318.21536:56709 319.21872:4662	110.00858:14888 111.01046:3261 112.00546:3023 125.98598:294202 128.95126:12570 141.95953:11730 142.97632:7031 158.00331:16959 198.59656:356 219.10838:43060 221.11823:1523 275.16568:1387 279.09387:266 316.19968:834 317.21201:377193	0	0	0.183862	0.172755	0.170165	0.156598	0.190545	2.14199	1.97066	2.31536	0	0	0	0	0	0	0.00973958	0.00982288	0.0115365
351	23.919	317.212	Unknown	[M+H]+		0.1	TRUE	null	null	null	null	null	null	999	FALSE	FALSE	FALSE	Unit NormalizedByInternalStandardPeakHeight by alignment ID=313	FALSE	FALSE	null	null	null	null	null	null	null	1215.64	317.21182:10669 318.21517:2124 319.21853:543	90.50681:55 102.01341:283 149.02437:10686 151.03589:98 165.07016:887 167.01285:290 206.59265:1501 213.09206:2804 219.11673:1399 221.11797:1201 228.23259:2930 229.10664:1701 229.12978:1254 239.14476:1395 241.19701:3430 255.13927:10969 256.14276:1649 269.19064:31114 270.19498:4561 273.18826:1055 285.16953:1063 297.18567:18272 298.18954:2836 299.20297:2179 301.14182:8133 303.1496:38 315.19629:5035 3…	0	0	0	0	0.00775798	0.00747834	0	0.0894519	0.0940786	0.111737	0	0	0	0	0	0	0	0	0
352	21.957	317.212	Unknown	[M+K]+	adduct linked to 227_[M+H]+	0.112	TRUE	null	null	null	null	null	null	999	FALSE	FALSE	FALSE	Unit NormalizedByInternalStandardPeakHeight by alignment ID=313	FALSE	FALSE	null	null	null	null	null	null	null	3855.99	317.21185:7007 318.2152:2626 319.21856:706	141.11359:1424 158.00261:4610 214.91818:1094 249.09273:8905 277.08694:12188 278.09247:1647 297.15054:17 299.06888:44416 300.07291:5568	0	0	0	0	0	0	0.0104369	0	0	0	0	0	0	0	0	0	0	0	0
353	20.376	317.212	Unknown	[M+H]+	ion correlated with 287	0.152	TRUE	null	null	null	null	null	null	999	FALSE	FALSE	FALSE	Unit NormalizedByInternalStandardPeakHeight by alignment ID=313	FALSE	FALSE	null	null	null	null	null	null	null	818.44	317.21188:6212 318.21523:4067 319.21859:543	141.1147:1688 191.08626:827 192.09323:2738 198.59666:602 202.07817:676 207.11771:1377 214.91991:986 217.10445:853 220.0863:1368 220.10582:1153 231.6348:358 235.11266:15392 236.11577:1994 263.10764:6452 264.11362:914 297.19052:852 300.20578:8 303.19562:663 304.10352:827 305.18289:3426 305.6835:1134	0	0	0.00727887	0.0120146	0.0249938	0.0171096	0	0.0353126	0.0893986	0.11183	0	0	0	0	0	0	0	0	0
354	24.813	317.297	Unknown	[M+H]+		0.124	TRUE	null	null	null	null	null	null	999	FALSE	FALSE	FALSE	Unit NormalizedByInternalStandardPeakHeight by alignment ID=313	FALSE	FALSE	null	null	null	null	null	null	null	1027.6	317.29639:8437 318.29974:70 319.3031:84	111.00912:121 128.95198:416 139.01146:545 141.11392:3483 141.95975:913 152.06172:1936 163.05263:1399 165.07109:3534 172.05688:874 176.0636:2296 178.07837:2760 179.08408:1563 179.56738:1021 187.05472:1755 187.55693:37662 188.05933:8790 189.07002:8145 190.07588:2149 190.08569:2189 191.08609:2891 202.07553:1100 205.1013:1412 206.10948:1131 207.08186:1083 219.08116:1297 233.09627:981 234.10529:1519 2…	0	0	0.00988648	0.00747582	0.00642391	0.00417076	0.0129867	0	0	0	0	0	0	0	0	0	0	0	0
355	21.574	317.393	Unknown	[M+H]+		0.1	TRUE	null	null	null	null	null	null	999	FALSE	FALSE	FALSE	Unit NormalizedByInternalStandardPeakHeight by alignment ID=313	FALSE	FALSE	null	null	null	null	null	null	null	571.85	317.39267:53901 318.39602:8965 319.39938:25	110.00842:27770 111.01041:5574 115.05375:2252 123.04383:3746 125.986:682636 128.06206:1250 128.95145:23147 130.5363:2265 141.9559:27704 141.9632:27712 142.97652:8078 143.04472:1852 151.05363:59777 171.08133:1141 179.07016:1112 197.09525:15905 198.59621:8829 199.09764:2096 200.09689:965 207.10263:897 211.1187:33239 211.61729:12030 211.62662:12035 212.1194:7075 214.91853:1364 219.10809:479964 219.6…	0	0	0	0	0	0	0	0.0633965	0.0635859	0.0755632	0	0	0	0	0	0	0	0	0
356	22.327	317.699	Unknown	[M+2H]2+	similar chromatogram in higher mz_597; similar chromatogram in higher mz_650	0.74	TRUE	null	null	null	null	null	null	999	FALSE	FALSE	FALSE	Unit NormalizedByInternalStandardPeakHeight by alignment ID=313	FALSE	FALSE	null	null	null	null	null	null	null	652.68	317.6994:49502 318.70275:6786 319.70611:2178	203.18039:1547 214.91936:1790 276.67249:4156 277.17453:791 284.33243:5337 285.33685:819 297.18527:6339 297.68747:2470 301.18259:783	0	0	0.0580069	0.0421668	0.021964	0.0181394	0.0771675	0.0569435	0.0345085	0.0356585	0.00633947	0.0217453	0.0121503	0.00800759	0.0110715	0.00816914	0.0172172	0.00964382	0.0251698
357	22.856	317.699	Unknown	[M+2H]2+		0.96	TRUE	null	null	null	null	null	null	999	FALSE	FALSE	FALSE	Unit NormalizedByInternalStandardPeakHeight by alignment ID=313	FALSE	FALSE	null	null	null	null	null	null	null	910.16	317.69943:92452 318.70278:11566 319.70614:2901	63.00177:24 70.01164:48 83.51621:72 84.95882:2 91.50437:19 94.04501:28 97.99137:30 141.11366:5405 143.0405:1068 151.03526:959 158.96153:74 163.05637:2107 165.06995:974 170.55014:2567 178.07849:1183 187.05602:1283 189.07074:10188 189.16521:2404 190.07677:11110 191.0607:2385 200.08615:6609 202.0798:1731 203.08578:1500 203.1806:2401 205.10187:18251 205.16151:4957 206.10492:2788 215.0874:1623 218.074…	0	0	0.108336	0.0726753	0.0367849	0.0298753	0.144883	0.0627397	0.0340459	0.0375308	0.0134688	0.0498665	0.031162	0.100079	0.162744	0.0535706	0.022388	0.0136309	0.0433013
358	22.851	318.589	Unknown	[M+2H]2+	ion correlated with 69; ion correlated with 477; ion correlated with 35; ion correlated with 278; ion correlated with 561; ion correlated with 342; ion correlated with 667	0.096	TRUE	null	null	null	null	null	null	999	FALSE	FALSE	FALSE	Unit NormalizedByInternalStandardPeakHeight by alignment ID=313	FALSE	FALSE	null	null	null	null	null	null	null	396.05	318.59027:75135 319.59362:8216 320.59698:1892	73.5318:282 81.52028:8215 82.02188:351 84.95985:515 90.50684:212 102.03394:3396 151.03639:1453 152.06279:1805 158.96211:1351 163.05505:592 165.07135:3204 169.97823:715 171.55197:1448 176.06345:867 177.07028:1509 177.16559:1258 178.07861:1134 180.04372:139 182.98683:403 189.16644:2850 202.07845:1472 203.18283:2973 205.06252:770 205.16151:6079 209.0984:4288 219.07863:65 231.08228:534 232.08955:322 …	0	0	0	0	0	0	0	0	0	0	0	0	0	0	0	0	0	0	0
359	20.373	319.074	Unknown	[M+H]+	ion correlated with 70; ion correlated with 37; ion correlated with 290; ion correlated with 58	0.108	TRUE	null	null	null	null	null	null	999	FALSE	FALSE	FALSE	Unit NormalizedByInternalStandardPeakHeight by alignment ID=313	FALSE	FALSE	null	null	null	null	null	null	null	665.56	319.07455:15650 320.0779:3949 321.08126:2394	61.0065:12924 73.53133:5263 81.52029:66808 82.02171:3923 83.51723:1169 84.95907:3820 89.50682:1473 90.50686:2756 90.5263:2546 100.07669:1406 102.0131:1627 102.034:9161 110.00894:1992 111.00901:1632 111.02008:1657 111.98529:1132 112.00469:1372 125.98627:81301 126.99038:1210 128.95131:2715 129.9803:1063 130.00861:2232 139.98972:2074 141.11488:5148 141.95908:3069 142.97696:1321 151.03596:7913 158.00…	0	0	0	0	0	0	0	0	0	0	0	0	0	0	0	0	0	0	0
360	17.152	319.095	Unknown	[M+Na]+	adduct linked to 266_[M+H]+	0.108	TRUE	null	null	null	null	null	null	999	FALSE	FALSE	FALSE	Unit NormalizedByInternalStandardPeakHeight by alignment ID=313	FALSE	FALSE	null	null	null	null	null	null	null	1684.12	319.09595:6445 320.0993:2134 321.10266:279	88.5089:26 112.00463:130 112.98392:61 125.98589:861 133.97371:50 156.47153:12 214.91882:297 256.26538:13694 274.27478:266467 275.27817:40448 276.28149:2464 319.09595:1915	0	0	0.00755218	0.00527642	0	0	0.0105201	0	0	0	0	0	0	0	0	0	0	0	0
361	21.819	319.131	Unknown	[M+H]+	ion correlated with 658	0.408	TRUE	null	null	null	null	null	null	999	FALSE	FALSE	FALSE	Unit NormalizedByInternalStandardPeakHeight by alignment ID=313	FALSE	FALSE	null	null	null	null	null	null	null	20889.3	319.13113:997094 320.13448:288093 321.13784:21620	132.00294:1581 139.01799:817 139.05406:955 141.11357:15102 152.06229:2710 153.01276:2501 153.03383:1831 153.06902:992 163.05603:962 165.07089:3603 168.05296:85254 176.0614:1496 177.06895:44 178.07909:3543 179.08537:1649 180.57535:2611 181.05972:1299 188.56494:13347 189.0668:4903 191.08371:966 193.09976:1536 202.07713:1043 202.08798:1008 209.07872:2474 214.91927:1789 221.09915:1610 237.08969:3521 …	0	0	1.1684	1.02125	0.715559	0.694645	1.57271	3.96652	2.91334	3.22583	0	0	0	0.0699952	0.0767498	0.0405078	0	0	0
362	20.162	319.131	Unknown	[M+H]+		0.072	TRUE	null	null	null	null	null	null	999	FALSE	FALSE	FALSE	Unit NormalizedByInternalStandardPeakHeight by alignment ID=313	FALSE	FALSE	null	null	null	null	null	null	null	951.77	319.13129:16074 320.13464:5160 321.138:1940	61.00603:2232 73.53107:622 81.51981:7214 82.02136:218 84.95895:681 90.50709:456 90.52537:353 102.03339:1350 125.98587:11424 128.9512:123 141.95856:663 151.03503:1463 158.00287:703 158.96202:195 167.0127:5708 169.97847:266 182.98593:1461 184.0033:872 269.15683:2729 297.14978:2299 303.19684:33 304.19696:230 304.30093:1202 315.19754:348 319.13129:7600	0	0	0.0188357	0.014661	0.00452798	0.00628474	0.0523879	0	0	0	0	0	0	0	0	0	0	0	0
363	28.737	319.168	Unknown	[M+Na]+	adduct linked to 271_[M+H]+	0.444	TRUE	null	null	null	null	null	null	999	FALSE	FALSE	FALSE	Unit NormalizedByInternalStandardPeakHeight by alignment ID=313	FALSE	FALSE	null	null	null	null	null	null	null	26238.7	319.16754:30456 320.17089:7467 321.17425:1010	68.99317:1055 81.52068:2898 82.05274:2486 89.00833:1282 89.50656:16304 90.00808:1719 90.5063:24793 91.006:2272 91.50436:9317 92.00509:1312 92.50282:1197 100.07561:5244 102.12737:16155 103.13129:1125 103.95578:1673 110.01965:4200 111.02008:35527 111.52161:3494 111.9841:2688 112.01797:12908 112.51923:2151 113.01702:1777 123.08049:2692 124.08796:1020 125.98604:1254 128.95097:8547 130.15918:1152 138.…	0	0	3.12207	2.68218	1.40761	1.57693	4.57406	0.169283	0.127865	0.134557	0	0	0	0	0	0	0	0	0
364	29.157	319.168	Unknown	[M+H]+		0.068	TRUE	null	null	null	null	null	null	999	FALSE	FALSE	FALSE	Unit NormalizedByInternalStandardPeakHeight by alignment ID=313	FALSE	FALSE	null	null	null	null	null	null	null	4882.73	319.16885:13385 320.1722:2774 321.17556:745	100.07549:11814 102.12762:3833 108.07956:1000 114.09232:21278 129.99127:10 130.15964:1509 144.98239:9721 192.17593:1390 202.05351:246 226.95345:1267 263.23901:103 265.24963:88184 265.2623:88131 281.26846:165 282.2803:245891 283.28427:45883 284.29422:3391 287.2019:4608 315.23386:2719	0	0	0.0156843	0	0	0.00805073	0.0197305	0	0	0	0	0	0	0	0	0	0	0	0
365	20.511	319.195	Unknown	[M+H]+		0.304	TRUE	null	null	null	null	null	null	999	FALSE	FALSE	FALSE	Unit NormalizedByInternalStandardPeakHeight by alignment ID=313	FALSE	FALSE	null	null	null	null	null	null	null	160.05	319.19571:9127 320.19906:2339 321.20242:509	110.00844:3144 111.00748:95 125.98595:20300 126.99985:561 128.95125:1012 130.00768:469 141.95831:1454 142.97672:1417 146.98097:44 158.00372:1357 184.07339:1070 197.58888:152 240.10173:343 241.11279:277 245.11877:1901 259.13293:1979 279.64685:13286 280.14987:3656 281.15338:2132 289.14069:6879 297.18594:224 303.20395:1509 315.19583:4489 316.19943:1007 317.20224:9 319.19571:815	0	0	0.0106954	0.00688729	0	0	0.0152199	0	0	0	0	0	0	0	0	0	0	0	0.00717362
366	21.82	319.313	Unknown	[M+Na]+	adduct linked to 277_[M+H]+	0.148	TRUE	null	null	null	null	null	null	999	FALSE	FALSE	FALSE	Unit NormalizedByInternalStandardPeakHeight by alignment ID=313	FALSE	FALSE	null	null	null	null	null	null	null	978.88	319.31287:6089 320.31622:88 321.31958:0	141.11253:13565 152.06268:2617 165.07103:3030 168.05031:90171 176.0634:1292 178.07909:3070 179.08479:1446 180.5748:2408 181.05984:1112 188.56473:14411 189.06709:4207 193.10146:1086 202.08757:952 209.0784:2030 214.91832:3707 221.09637:1214 237.12756:3190 249.08672:2780 249.09996:2688 251.14429:28338 252.14795:3895 254.09496:15058 255.09361:2512 264.11172:1935 267.10144:1510 268.10992:7722 277.0873…	0	0	0	0	0	0	0.00906913	0.137085	0.0957178	0.106265	0	0	0	0	0	0	0	0	0
367	18.197	320.098	Unknown	[M+H]+		0.988	TRUE	null	null	null	null	null	null	999	FALSE	FALSE	FALSE	Unit NormalizedByInternalStandardPeakHeight by alignment ID=313	FALSE	FALSE	null	null	null	null	null	null	null	66.72	320.09738:9509 321.10073:7284 322.10409:606	121.03271:26843 128.06236:1283 129.07053:3206 141.11354:14120 147.08078:30198 152.06033:1627 163.03882:247459 164.04286:15789 165.04469:1201 165.07103:2732 167.08163:1828 174.03281:85799 174.53494:15136 175.03732:2966 176.02814:1350 176.063:1098 178.08017:2228 179.08574:1083 186.55785:1131 189.06444:1555 205.06717:2016 223.07599:6114 233.05779:2171 251.07066:266838 252.07413:35462 253.07835:2635 …	0	0	0.0111428	0.00811747	0.00494146	0.00460495	0.012414	0.0153768	0.00956771	0.00842513	0.00826069	0.00896679	0.00646518	0.0060835	0.00766252	0	0.00793994	0.00507612	0.00973108
368	25.971	321.126	Unknown	[M+H]+	ion correlated with 303; ion correlated with 647; ion correlated with 373	0.14	TRUE	null	null	null	null	null	null	999	FALSE	FALSE	FALSE	Unit NormalizedByInternalStandardPeakHeight by alignment ID=313	FALSE	FALSE	null	null	null	null	null	null	null	1125.48	321.12689:11406 322.13024:2279 323.1336:1194	73.53098:114 141.11487:6337 151.03539:133 158.96185:7 165.07199:1083 169.97791:35 181.57556:2346 182.98566:120 195.09845:1455 202.08878:1186 205.12263:2009 217.12283:1975 223.11214:11377 240.11473:3226 241.12489:4439 245.15215:643 254.1331:1109 265.15976:6470 283.17001:41078 284.17404:5775 301.21802:41 302.14615:1658 305.15207:275454 306.1557:41821 307.1597:2772 321.12689:3291	0	0	0.0133654	0.00823678	0	0.00449	0.0199937	0.144882	0.0927656	0.101772	0	0	0	0	0	0	0	0	0
369	21.256	321.147	Unknown	[M+Na]+	ion correlated with 283; adduct linked to 283_[M+H]+	0.056	TRUE	null	null	null	null	null	null	999	FALSE	FALSE	FALSE	Unit NormalizedByInternalStandardPeakHeight by alignment ID=313	FALSE	FALSE	null	null	null	null	null	null	null	1784.88	321.14746:8696 322.15081:2641 323.15417:308	100.07493:252 165.07214:47 198.59415:23770 199.60834:825 214.91936:472 221.11914:1328 229.11346:2274 257.15445:2782 279.09366:190 287.20087:805 299.20187:16757 301.21902:424 321.14746:1766	0	0	0	0	0	0	0	0.0102276	0.00680696	0.00665014	0	0	0	0	0	0	0	0	0
370	19.574	321.147	Unknown	[M+H]+	ion correlated with 235	0.14	TRUE	null	null	null	null	null	null	999	FALSE	FALSE	FALSE	Unit NormalizedByInternalStandardPeakHeight by alignment ID=313	FALSE	FALSE	null	null	null	null	null	null	null	687.65	321.14722:7140 322.15057:1708 323.15393:251	116.97614:45 278.63983:17163 281.15372:5816 316.3222:10351 321.14722:8313	0	0	0.00836703	0	0	0.00394055	0.0100452	0.199967	0.222664	0.190467	0	0	0	0	0	0	0	0	0
371	28.863	321.183	Unknown	[M+H]+		0.252	TRUE	null	null	null	null	null	null	999	FALSE	FALSE	FALSE	Unit NormalizedByInternalStandardPeakHeight by alignment ID=313	FALSE	FALSE	null	null	null	null	null	null	null	5043.59	321.18277:50689 322.18612:23904 323.18948:3273	141.9592:2958 184.07339:492 205.1207:111 239.14655:2056 251.04909:1076 257.26733:6953 258.27252:1193 279.09357:1013 279.10599:969 281.29669:2719 284.33197:30553 285.33517:4509 298.34714:141010 299.15982:1310 299.17392:1205 299.19922:3426 299.35135:22778 300.35638:1446 301.1423:3836 304.30231:4022 309.32544:1375 311.25708:1756 312.36279:50439 313.36603:8030 321.18277:38881	0	0	0	0	0	0	0.0754985	1.34723	0.463151	0.546829	0	0	0	0	0	0	0	0	0
372	29.32	322.218	Unknown	[M+H]+	ion correlated with 12; ion correlated with 62; ion correlated with 188; ion correlated with 34; ion correlated with 39; ion correlated with 72; ion correlated with 65; ion correlated with 22; ion correlated with 42; ion correlated with 115	0.212	TRUE	null	null	null	null	null	null	999	FALSE	FALSE	FALSE	Unit NormalizedByInternalStandardPeakHeight by alignment ID=313	FALSE	FALSE	null	null	null	null	null	null	null	956.02	322.21838:7348 323.22173:3153 324.22509:587	115.05511:2441 128.06276:3845 141.07037:3813 142.07556:3988 151.09735:1122 152.06238:8757 153.06966:6988 154.0751:1188 155.08653:5929 156.09293:3050 158.15411:2250 159.08134:1210 163.05576:1062 165.07047:14324 166.07623:4046 167.08514:2973 168.08656:5587 169.10068:2805 171.08185:4733 173.07903:1613 178.07855:2721 179.08646:19845 180.08972:2750 181.06609:9094 181.10216:9581 182.07326:2176 182.1053…	0	0	0.00861005	0.00769543	0.00673345	0.00593876	0.0125262	0.0341445	0.022159	0.027137	0	0	0	0	0	0	0	0	0
373	25.973	322.657	Unknown	[M+2H]2+	ion correlated with 303; ion correlated with 368	0.068	TRUE	null	null	null	null	null	null	999	FALSE	FALSE	FALSE	Unit NormalizedByInternalStandardPeakHeight by alignment ID=313	FALSE	FALSE	null	null	null	null	null	null	null	2371.8	322.65704:147263 323.66039:18497 324.66375:3647	61.00602:8180 73.53082:2829 81.5197:36147 82.02079:2259 84.95866:2679 90.50635:1621 90.52513:1657 102.03316:4185 111.00842:1051 115.05305:1027 125.98573:46184 128.95099:1022 139.01266:1036 139.02017:1039 139.05424:1166 139.98801:1444 141.95824:1622 151.03525:6880 152.062:7910 153.06973:4005 158.00288:1656 158.96187:1045 161.0612:84942 163.05624:4752 165.07042:14551 166.07397:3791 167.01273:26218 …	0	0	0	0	0	0	0	0.173205	0.106187	0.113017	0	0	0	0	0	0	0	0	0
374	20.859	323.129	Unknown	[M+H]+		0.58	TRUE	null	null	null	null	null	null	999	FALSE	FALSE	FALSE	Unit NormalizedByInternalStandardPeakHeight by alignment ID=313	FALSE	FALSE	null	null	null	null	null	null	null	150.49	323.12988:5262 324.13323:1760 325.13659:329	53.01656:2261 53.02111:1006 61.00605:111156 61.50787:3538 63.00232:1600 68.99284:1173 70.01192:4094 73.53094:39942 74.03204:8044 74.5304:5870 81.51986:475578 82.02132:27618 82.51874:2171 82.53697:1277 83.51701:8304 84.95876:33179 89.5063:9901 90.50587:8283 90.5256:6234 91.50484:3609 94.04486:5397 94.54419:1120 97.99148:9047 100.07595:1927 102.0126:3842 102.03355:49131 102.12759:1334 102.53505:399…	0	0	0.00616565	0.00740739	0.010959	0.0120508	0	0	0	0	0.00486952	0	0	0	0	0	0	0	0
375	28.971	323.199	Unknown	[M+H]+		0.116	TRUE	null	null	null	null	null	null	999	FALSE	FALSE	FALSE	Unit NormalizedByInternalStandardPeakHeight by alignment ID=313	FALSE	FALSE	null	null	null	null	null	null	null	2825.67	323.19901:28914 324.20236:12574 325.20572:1947	100.07584:441 103.95642:2819 105.95615:979 136.01917:1037 158.15459:4897 205.12288:1293 217.12282:166 256.26395:2759344 257.26743:412897 258.27216:28187 263.24088:284 271.24106:3566 279.09616:935 284.29684:695 284.33301:5342 285.18457:1588 287.20117:22592 288.20544:2628 297.24002:115 301.14279:1997 301.21844:4724 303.19687:405 311.25931:279 312.36368:48337 313.36792:7240 315.19617:77207 316.19858…	0	0	0.0338816	0.0202775	0.0131827	0.0142454	0.0553668	0.0802436	0	0	0	0	0	0	0	0	0	0	0
376	29.161	323.2	Unknown	[M+Na]+	adduct linked to 302_[M+H]+	0.404	TRUE	null	null	null	null	null	null	999	FALSE	FALSE	FALSE	Unit NormalizedByInternalStandardPeakHeight by alignment ID=313	FALSE	FALSE	null	null	null	null	null	null	null	6991.57	323.19934:47978 324.20269:21814 325.20605:1949	100.07562:10914 108.08241:1104 114.09238:20662 128.10872:14301 129.98886:1115 133.06679:139 135.11473:59640 135.12263:59696 142.12331:8453 149.13362:44822 156.13847:5987 163.1487:23824 170.15535:4631 177.16573:14825 181.1604:3510 184.17102:4161 191.18195:7723 192.17755:660 198.18594:3510 209.19026:3096 212.20158:3741 226.21783:4041 226.95226:1595 240.23389:1698 240.27061:7376 247.2431:105430 248.…	0	0	0.0562205	0.0300205	0	0	0.309664	0.369117	0.188411	0.183763	0	0	0	0	0	0	0.00599061	0	0.00906545
377	23.867	325.157	Unknown	[M+2H]2+	ion correlated with 438	0.284	TRUE	null	null	null	null	null	null	999	FALSE	FALSE	FALSE	Unit NormalizedByInternalStandardPeakHeight by alignment ID=313	FALSE	FALSE	null	null	null	null	null	null	null	435.5	325.15689:31845 326.16024:4722 327.1636:1269	84.95894:35 90.52629:179 121.02718:1361 149.0215:13572 149.02873:14174 151.03548:571 165.07007:1184 167.01286:168 188.58188:5362 197.58844:5569 200.08397:286 206.59369:3631 207.09503:1381 213.08974:2580 219.11807:1493 227.10748:1471 228.23555:1355 229.10304:1085 241.19545:2750 255.13905:10302 256.13651:1452 256.14883:1450 261.04456:101797 269.19098:23623 270.19421:3621 273.18826:1154 279.16089:48…	0	0	0.0373158	0.0297574	0.0105004	0.0126201	0.0435603	0.0479775	0.0368002	0.0395126	0	0	0	0	0	0	0	0	0
378	22.057	325.18	Unknown	[M+H]+		0.08	TRUE	null	null	null	null	null	null	999	FALSE	FALSE	FALSE	Unit NormalizedByInternalStandardPeakHeight by alignment ID=313	FALSE	FALSE	null	null	null	null	null	null	null	419.61	325.17859:9598 326.18194:2893 327.1853:970	110.00875:4953 125.98614:157826 128.95119:5491 141.95871:5194 142.97736:3194 158.00497:20186 185.09654:1844 193.08812:2046 197.58745:2186 199.1145:267 203.10934:1658 211.11217:15811 215.10794:1102 217.12497:402 229.1236:684 231.10376:501 241.12369:328 245.11919:543 245.15611:589 249.18767:5532 255.14047:1554 259.17044:1081 271.17099:778 273.14401:506 273.15997:576 278.14658:3681 287.20367:3828 29…	0	0	0	0	0	0	0	0	0	0	0	0	0	0	0	0	0	0	0
379	20.329	325.697	Unknown	[M+2H]2+	ion correlated with 310	0.784	TRUE	null	null	null	null	null	null	999	FALSE	FALSE	FALSE	Unit NormalizedByInternalStandardPeakHeight by alignment ID=313	FALSE	FALSE	null	null	null	null	null	null	null	819.97	325.69693:43296 326.70028:8077 327.70364:2204	141.11446:1499 214.91809:816 224.1503:6185 235.11171:15338 263.10974:6450 297.19434:861 303.1976:637 304.09875:710 304.112:802 305.18323:3413 305.68497:1126	0	0	0.0507349	0.037049	0.0217234	0.0165873	0.0647435	0.0537	0.0341936	0.038472	0.00938746	0.0240712	0.0165756	0	0	0	0.0370567	0.0161602	0.045305
380	19.163	325.697	Unknown	[M+2H]2+		0.816	TRUE	null	null	null	null	null	null	999	FALSE	FALSE	FALSE	Unit NormalizedByInternalStandardPeakHeight by alignment ID=313	FALSE	FALSE	null	null	null	null	null	null	null	785.32	325.69659:45274 326.69994:4453 327.7033:704	110.00844:265 141.11049:1111 141.11743:1140 224.1507:12877 268.26736:1813 284.66714:1112 302.30698:119 305.18338:3390 305.68423:1112	0	0	0.0530525	0.0379317	0.020915	0.0175758	0.067255	0.157383	0.0934475	0.1059	0.00590575	0.0163818	0.0106447	0.0426882	0.0546187	0.0276511	0.0116603	0.00779794	0.019405
381	18.197	328.086	Unknown	[M+2H]2+		0.992	TRUE	null	null	null	null	null	null	999	FALSE	FALSE	FALSE	Unit NormalizedByInternalStandardPeakHeight by alignment ID=313	FALSE	FALSE	null	null	null	null	null	null	null	513.69	328.08621:76861 329.08956:17350 330.09292:4024	121.03271:26843 128.06236:1283 129.07053:3206 141.11354:14120 147.08078:30198 152.06033:1627 163.03882:247459 164.04286:15789 165.04469:1201 165.07103:2732 167.08163:1828 174.03281:85799 174.53494:15136 175.03732:2966 176.02814:1350 176.063:1098 178.08017:2228 179.08574:1083 186.55785:1131 189.06444:1555 205.06717:2016 223.07599:6114 233.05779:2171 251.07066:266838 252.07413:35462 253.07835:2635 …	0	0	0.090066	0.0682517	0.038288	0.0336247	0.111793	0.133113	0.0801535	0.0712848	0.0626911	0.0708263	0.0499178	0.0507359	0.0638632	0.0241556	0.0666938	0.0370201	0.082671
382	22.109	329.211	Unknown	[M+H]+	ion correlated with 696; ion correlated with 492	0.096	TRUE	null	null	null	null	null	null	999	FALSE	FALSE	FALSE	Unit NormalizedByInternalStandardPeakHeight by alignment ID=313	FALSE	FALSE	null	null	null	null	null	null	null	665.68	329.21143:56745 330.21478:14315 331.21814:1843	110.00876:3238 111.00999:104 112.00629:86 115.0527:830 123.027:201 125.98595:28070 128.06038:1029 128.951:727 141.9592:2116 142.97726:1182 151.53822:417 152.06158:1593 165.06258:1689 165.07381:2192 168.06909:1195 172.06354:237 177.07452:1485 178.07965:1723 185.08946:1416 185.09969:1365 189.09111:786 193.08807:6784 193.58975:1090 195.10205:1561 196.60768:49 197.09827:853 197.58957:9579 198.08559:2…	0	0	0	0	0	0	0	0.0667412	0.0494532	0.0610549	0	0	0	0	0	0	0	0	0
383	21.437	329.212	Unknown	[M+H]+	ion correlated with 440; ion correlated with 697	0.124	TRUE	null	null	null	null	null	null	999	FALSE	FALSE	FALSE	Unit NormalizedByInternalStandardPeakHeight by alignment ID=313	FALSE	FALSE	null	null	null	null	null	null	null	1805.08	329.21164:166487 330.21499:50047 331.21835:4390	102.00283:593 110.00813:4294 111.0112:2544 112.00383:2859 123.02708:982 125.98575:149646 128.95094:4855 135.5262:2356 141.95932:6308 142.97641:1040 151.05389:12891 151.53844:3936 152.04044:2852 156.05135:4006 172.06424:5284 174.97028:357 184.08295:1000 184.99089:577 191.07053:1891 193.08806:5734 193.58995:1617 195.10133:2039 197.58897:6548 204.59561:3977 205.08571:375 205.09628:153 211.11023:544 …	0	0	0	0	0	0	0	0.195816	0.174843	0.188636	0	0	0	0	0	0	0	0	0
384	23.449	329.212	Unknown	[M+H]+		0.092	TRUE	null	null	null	null	null	null	999	FALSE	FALSE	FALSE	Unit NormalizedByInternalStandardPeakHeight by alignment ID=313	FALSE	FALSE	null	null	null	null	null	null	null	8546.31	329.21225:25716 330.2156:6668 331.21896:951	53.01732:1903 61.00607:111599 61.50758:3638 63.00199:1775 70.01163:4180 73.53104:40891 74.03201:7271 74.53046:5884 81.51991:479801 82.02114:28027 82.51775:2331 83.51617:7463 84.95908:29819 89.50624:6150 90.50639:10062 90.52579:6436 91.00733:1151 91.50436:3634 94.0451:4669 94.54501:1210 97.99136:7286 100.07615:1573 102.0124:2823 102.03343:46490 102.12749:1855 102.53479:3579 110.00822:36371 111.007…	0	0	0.0301339	0.0283103	0.030195	0.0290623	0.0297477	0	0	0	0	0	0	0	0	0	0	0	0
385	28.842	329.212	Unknown	[M+H]+	similar chromatogram in higher mz_702; adduct linked to 476_[M+CH3OH+H]+	0.128	TRUE	null	null	null	null	null	null	999	FALSE	FALSE	FALSE	Unit NormalizedByInternalStandardPeakHeight by alignment ID=313	FALSE	FALSE	null	null	null	null	null	null	null	2137.92	329.2117:95330 330.21505:49213 331.21841:6078	115.05428:723 128.06334:323 141.95929:3314 152.06155:657 153.05798:186 153.06851:207 165.06738:589 184.07402:339 191.17899:2517 205.08632:922 205.12399:3347 217.12308:1352 223.09735:1040 225.11046:226 225.12712:596 233.11771:1083 241.12306:641 245.11755:641 245.15401:1347 269.15463:581 271.16141:1026 279.09772:3065 279.16803:2366 281.29755:2768 283.20554:1169 284.33154:20722 285.18591:3266 285.33…	0	0	0	0	0	0	0	0.112124	0.0683729	0.091877	0	0	0	0	0	0	0	0	0
386	20.088	331.095	Unknown	[M+H]+		0.104	TRUE	null	null	null	null	null	null	999	FALSE	FALSE	FALSE	Unit NormalizedByInternalStandardPeakHeight by alignment ID=313	FALSE	FALSE	null	null	null	null	null	null	null	339.61	331.09509:5876 332.09844:1805 333.1018:290	101.94957:27 281.11792:2192 303.1965:16769 304.20004:1904 331.09509:14826	0	0	0.00688563	0	0	0	0.0109369	0	0	0	0	0	0	0	0	0	0	0	0
387	18.198	331.095	Unknown	[M+Na]+	adduct linked to 313_[M+H]+	0.992	TRUE	null	null	null	null	null	null	999	FALSE	FALSE	FALSE	Unit NormalizedByInternalStandardPeakHeight by alignment ID=313	FALSE	FALSE	null	null	null	null	null	null	null	5559.93	331.09451:606100 332.09786:207124 333.10122:19591	121.03271:26576 128.06236:1269 129.07053:3173 141.11354:13959 147.08078:29898 152.06033:1610 163.03882:245242 164.04286:15631 165.04469:1201 165.07103:2704 167.08163:1809 174.03281:85799 174.53494:15136 175.03732:2938 176.02814:1350 176.063:1086 178.08017:2204 179.08574:1083 186.55785:1119 189.06444:1540 205.06717:1995 223.07599:6054 233.05779:2149 251.07066:264120 252.07413:35109 253.07835:2609 …	0	0	0.71023	0.580052	0.374361	0.362113	0.933565	0.954137	0.581575	0.593162	0.378058	0.593757	0.45265	0.837072	1.08539	0.516462	0.578968	0.369425	0.718781
388	20.768	331.191	Unknown	[M+H]+	adduct linked to 448_[M+Na]+	0.324	TRUE	null	null	null	null	null	null	999	FALSE	FALSE	FALSE	Unit NormalizedByInternalStandardPeakHeight by alignment ID=313	FALSE	FALSE	null	null	null	null	null	null	null	9987.42	331.19104:228101 332.19439:81037 333.19775:6759	141.10899:18784 141.11823:18778 143.03993:11725 163.53944:3394 176.06268:1472 189.07072:366 205.10509:808 205.58569:5338 206.08891:1325 214.91895:1303 219.10767:1291 229.12019:968 231.10135:1768 233.09692:2015 235.08525:1208 235.10333:2068 245.11891:2070 247.09268:4398 247.10651:4433 257.11694:14156 257.12711:14207 258.12244:2154 261.09171:7537 261.11176:7342 271.1347:2739 275.12778:1398 279.1003…	0	0	0.26729	0.2914	0.31537	0.326504	0.257632	3.3264	3.22064	3.7878	0	0	0	0	0	0	0	0	0
389	22.868	331.191	Unknown	[M+H]+		0.224	TRUE	null	null	null	null	null	null	999	FALSE	FALSE	FALSE	Unit NormalizedByInternalStandardPeakHeight by alignment ID=313	FALSE	FALSE	null	null	null	null	null	null	null	3277.8	331.19122:32982 332.19457:8135 333.19793:1139	141.11366:5434 163.05637:2143 165.06995:976 170.55014:2479 178.07849:984 187.05602:1247 189.07074:9994 189.16521:2345 190.07677:10927 191.0607:2403 200.08615:6541 202.0798:1662 203.08578:1495 203.1806:2328 205.10187:17668 205.16151:4854 206.10492:2655 214.91841:676 215.0874:1531 218.07465:2467 233.09769:52608 233.11182:52675 234.09949:5676 234.11751:5753 246.07126:1021 261.09192:70642 262.09589:9…	0	0	0.038648	0.0367921	0.039785	0.0409759	0.0348448	1.70915	1.89432	2.07368	0	0	0	0	0	0	0	0	0
390	24.501	331.191	Unknown	[M+H]+		0.068	TRUE	null	null	null	null	null	null	999	FALSE	FALSE	FALSE	Unit NormalizedByInternalStandardPeakHeight by alignment ID=313	FALSE	FALSE	null	null	null	null	null	null	null	1409.33	331.19119:5714 332.19454:1110 333.1979:17501	73.53111:75 74.03147:24 74.03623:24 82.51988:34 84.95895:60 90.52677:283 94.04491:3 94.54544:8 140.99188:1241 141.11388:3610 191.1073:2001 205.12445:509 208.07591:5009 208.57425:1154 214.91858:405 219.10326:9370 275.16898:1002 289.1767:1527 299.16556:9564 300.17026:1771 317.17618:2572 327.16028:10398 328.16385:1674 331.19119:1393	0	0	0	0	0	0	0	0	0.00493182	0.00564429	0	0	0	0	0	0	0	0	0
391	28.466	331.228	Unknown	[M+H]+	ion correlated with 449	0.112	TRUE	null	null	null	null	null	null	999	FALSE	FALSE	FALSE	Unit NormalizedByInternalStandardPeakHeight by alignment ID=313	FALSE	FALSE	null	null	null	null	null	null	null	9283.67	331.22729:295074 332.23064:64211 333.234:5895	102.0035:2595 110.00867:34376 111.01036:4849 122.51768:2070 123.02603:3647 123.11684:5514 125.9861:733331 128.06181:515 128.95038:34359 141.11469:264 141.9592:35934 142.97673:11645 143.54099:10727 158.00281:26432 164.0675:25876 165.06554:718 172.99326:2762 177.95117:1448 184.58168:5768 189.58955:4330 203.00259:2030 214.91783:1784 235.13429:1769 247.13437:2126 247.89851:2095 257.15518:1125 261.043…	0	0	0	0	0	0	0	0.347056	0.193169	0.241567	0	0	0	0	0	0	0	0	0
392	26.018	331.228	Unknown	[M+H]+		0.188	TRUE	null	null	null	null	null	null	999	FALSE	FALSE	FALSE	Unit NormalizedByInternalStandardPeakHeight by alignment ID=313	FALSE	FALSE	null	null	null	null	null	null	null	2781.11	331.22824:14331 332.23159:3560 333.23495:490	73.53095:86 141.11462:6470 151.03525:126 169.97801:1 181.57497:2356 182.98596:67 202.08905:1251 283.17062:41180 284.17389:5792 289.18124:1441 301.21832:35 302.14764:1656 305.15201:275635 306.15613:41809 307.15955:2766 321.12897:3285 331.22824:2925	0	0	0.0167934	0.0151542	0.0158054	0.0155039	0.0176704	0	0	0	0	0	0	0	0	0	0	0.0040364	0
393	28.685	331.228	Unknown	[M+H]+	ion correlated with 688	0.152	TRUE	null	null	null	null	null	null	999	FALSE	FALSE	FALSE	Unit NormalizedByInternalStandardPeakHeight by alignment ID=313	FALSE	FALSE	null	null	null	null	null	null	null	7542.84	331.22742:18845 332.23077:4509 333.23413:513	115.05462:3365 128.06255:4269 141.07007:5519 141.11368:1305 142.07684:1807 145.10141:28219 151.03615:1527 152.06139:10143 153.06938:6881 154.07774:2197 155.08627:4638 156.09297:4497 163.05206:1293 165.07079:12243 166.07597:2973 167.08289:6275 167.09315:6216 168.05954:3339 168.08481:4927 169.06622:1686 169.09842:6672 169.10861:6668 170.10747:634 171.08083:20414 171.11653:9011 176.06203:1534 178.07…	0	0	0	0	0	0	0.0280684	0.425756	0.19996	0.232976	0	0	0	0	0	0	0	0	0
394	29.224	331.228	Unknown	[M+H]+	ion correlated with 689; adduct linked to 452_[M+Na]+	0.12	TRUE	null	null	null	null	null	null	999	FALSE	FALSE	FALSE	Unit NormalizedByInternalStandardPeakHeight by alignment ID=313	FALSE	FALSE	null	null	null	null	null	null	null	1184.19	331.22818:49220 332.23153:24344 333.23489:3268	100.07623:2227 209.11925:1314 239.14844:1488 247.2457:23858 256.26532:5024 265.25577:19011 265.96591:1314 281.18869:1456 281.29382:1996 282.28043:59186 283.28442:10481 298.34821:3291 299.20459:2331 309.20969:170 312.36548:2699 313.21976:6086 314.22183:793 315.19559:2192 321.18723:1838 323.20001:84 327.15216:3105 331.22818:3812	0	0	0	0	0	0	0	0	0	0	0	0	0	0	0	0	0	0	0
395	24.831	333.087	Unknown	[M+K]+	ion correlated with 327; ion correlated with 85; adduct linked to 259_[M+H]+	0.14	TRUE	null	null	null	null	null	null	999	FALSE	FALSE	FALSE	Unit NormalizedByInternalStandardPeakHeight by alignment ID=313	FALSE	FALSE	null	null	null	null	null	null	null	741.55	333.08759:18231 334.09094:3116 335.0943:1564	110.00883:689 111.01045:1177 125.98621:56641 126.99227:988 128.95085:3256 139.01167:828 141.11397:3548 141.96017:3452 142.97659:355 151.05437:5100 152.01993:811 152.0625:1923 163.05797:1375 165.07005:3520 172.05684:975 176.06192:2283 178.0777:2681 179.08322:1525 179.56914:1269 187.05658:1771 187.55701:37681 188.05907:8800 189.07051:8151 190.07648:2140 191.08301:2969 191.09354:2912 192.09113:2014 …	0	0	0.0213629	0.0125747	0.00691561	0.00657285	0.034763	0	0	0	0	0	0	0	0	0	0	0	0
396	19.729	333.11	Unknown	[M+Na]+	ion correlated with 258; ion correlated with 97; ion correlated with 319; adduct linked to 319_[M+H]+	0.104	TRUE	null	null	null	null	null	null	999	FALSE	FALSE	FALSE	Unit NormalizedByInternalStandardPeakHeight by alignment ID=313	FALSE	FALSE	null	null	null	null	null	null	null	1719.61	333.11224:7348 334.11559:2621 335.11895:419	81.51995:0 82.02137:265 90.50702:86 102.03385:378 279.09427:4 293.11938:2691 316.32178:32259 317.32574:4187 333.11224:2682	0	0	0.00861098	0.00748538	0.00562846	0.00518306	0.0106929	0	0	0	0	0	0	0	0	0	0	0	0
397	21.99	333.147	Unknown	[M+H]+		0.068	TRUE	null	null	null	null	null	null	999	FALSE	FALSE	FALSE	Unit NormalizedByInternalStandardPeakHeight by alignment ID=313	FALSE	FALSE	null	null	null	null	null	null	null	4390.62	333.14679:21691 334.15014:5933 335.1535:1523	101.94978:3195 116.97533:1321 136.92284:1046 141.11372:696 235.11227:1204 240.11594:140 243.10379:492 253.12386:1612 255.10274:1264 293.1561:1042 295.16943:15439 297.15021:1017 311.16602:10845 317.17926:1119 333.14679:35677	0	0	0.0254177	0.0256243	0	0.0186958	0.0284557	0	0	0	0	0	0	0	0	0	0	0	0
398	21.725	333.207	Unknown	[M+H]+		0.192	TRUE	null	null	null	null	null	null	999	FALSE	FALSE	FALSE	Unit NormalizedByInternalStandardPeakHeight by alignment ID=313	FALSE	FALSE	null	null	null	null	null	null	null	1905.81	333.20694:25689 334.21029:6912 335.21365:2266	100.07336:2149 100.08006:2158 129.95961:690 170.98126:163 171.99458:113 185.00775:211 197.58878:1640 218.10303:137 227.10719:3304 279.09665:181 297.15048:591 306.13:1528 315.19687:1925 317.21182:108 333.15036:1786 333.20694:2770	0	0	0.0301028	0.0265738	0.0141036	0.0271953	0.0306534	0.945979	0.795709	0.915422	0	0	0	0	0	0	0	0	0
399	22.118	333.207	Unknown	[M+H]+		0.128	TRUE	null	null	null	null	null	null	999	FALSE	FALSE	FALSE	Unit NormalizedByInternalStandardPeakHeight by alignment ID=313	FALSE	FALSE	null	null	null	null	null	null	null	2473.72	333.20685:30660 334.2102:7407 335.21356:839	110.00954:959 128.95134:1985 141.95978:626 142.97783:528 158.00363:1625 203.10886:510 237.1295:2151 315.19354:2076 329.17514:2302 333.20685:123243	0	0	0	0	0.0222943	0.0208463	0	0	0	0	0	0	0	0	0	0	0	0	0
400	21.272	333.207	Unknown	[M+H]+		0.256	TRUE	null	null	null	null	null	null	999	FALSE	FALSE	FALSE	Unit NormalizedByInternalStandardPeakHeight by alignment ID=313	FALSE	FALSE	null	null	null	null	null	null	null	4781.92	333.207:50797 334.21035:16193 335.21371:3065	53.01781:2980 61.00608:110996 61.50721:3688 63.0041:1771 70.01183:4103 73.53097:41696 74.03228:7558 74.53006:5384 81.51988:469100 82.02135:27889 82.05148:1061 82.51846:2375 82.53769:1123 83.51657:7917 84.9592:32281 89.50615:7542 90.50683:10232 90.52556:7511 91.00711:1348 91.50436:3393 94.04521:6316 94.5458:1342 97.99157:8123 100.07601:2181 102.01206:3062 102.03344:49148 102.12839:1284 102.53547:4…	0	0	0.0595238	0.0534487	0.0564097	0.0552844	0.0556068	0.0949261	0.0954634	0.10758	0	0	0	0	0	0	0	0	0
401	24.545	333.207	Unknown	[M+H]+		0.324	TRUE	null	null	null	null	null	null	999	FALSE	FALSE	FALSE	Unit NormalizedByInternalStandardPeakHeight by alignment ID=313	FALSE	FALSE	null	null	null	null	null	null	null	6387.66	333.20676:64820 334.21011:14089 335.21347:1380	81.51991:0 206.59268:4070 259.9657:9 333.20676:38273	0	0	0.075956	0.0684741	0.0721454	0.0672246	0.0661154	0.0798342	0.0666464	0.06826	0	0	0	0	0	0	0	0	0
402	19.264	333.207	Unknown	[M+H]+	adduct linked to 459_[M+Na]+	0.136	TRUE	null	null	null	null	null	null	999	FALSE	FALSE	FALSE	Unit NormalizedByInternalStandardPeakHeight by alignment ID=313	FALSE	FALSE	null	null	null	null	null	null	null	1233.86	333.20694:133133 334.21029:44328 335.21365:5027	135.52449:1188 141.1127:240 165.0712:1090 214.91864:2031 219.11662:1208 231.10333:1219 233.11037:959 259.13293:1332 269.15439:5017 273.15018:2538 284.66879:1684 287.20258:4508 293.03882:1863 297.18814:3820 305.18414:897 315.19617:41190 316.20026:5608 333.20694:6480	0	0	0	0	0	0	0	0.156586	0.1456	0.162495	0	0	0	0	0	0	0	0	0
403	24.888	334.621	Unknown	[M+2H]2+	ion correlated with 652; ion correlated with 85	0.092	TRUE	null	null	null	null	null	null	999	FALSE	FALSE	FALSE	Unit NormalizedByInternalStandardPeakHeight by alignment ID=313	FALSE	FALSE	null	null	null	null	null	null	null	166.06	334.62155:45530 335.6249:12821 336.62826:3382	61.00664:4889 73.5316:1874 81.52042:28930 82.02184:1590 84.95979:1535 90.5073:1558 90.52605:1278 97.99171:753 102.0135:1491 102.03419:5405 111.00777:1048 111.02062:1048 112.00453:1122 125.98647:30072 128.95161:1796 130.00905:1090 139.01872:1071 139.05458:112 139.98878:1982 141.11403:862 141.95978:1384 151.0359:3159 152.03886:1932 158.00366:2810 158.96213:1561 159.53299:7660 165.52658:105 167.0133…	0	0	0	0	0	0	0	0	0	0	0	0	0	0	0	0	0	0	0
404	21.818	335.105	Unknown	[M+H]+		0.2	TRUE	null	null	null	null	null	null	999	FALSE	FALSE	FALSE	Unit NormalizedByInternalStandardPeakHeight by alignment ID=313	FALSE	FALSE	null	null	null	null	null	null	null	2098.98	335.1051:40274 336.10845:7987 337.11181:2526	132.00305:1547 139.0182:571 139.05553:981 141.11383:15776 152.06219:2912 153.01172:2379 153.03448:1423 153.07036:1034 163.05341:1101 165.07092:3771 168.05061:85170 176.06404:1468 178.07884:3760 179.08475:2030 180.57393:2612 181.07495:1612 188.56487:13272 189.06718:4905 193.09839:1516 202.08685:1053 203.08318:895 209.07874:2498 209.15405:1111 214.91714:1547 221.09941:1594 237.09291:3528 237.13007:…	0	0	0.0471938	0.0340264	0.0216101	0.0197998	0.0690401	0.304414	0.213036	0.231853	0	0	0	0	0	0	0	0	0
405	28.717	335.141	Unknown	[M+K]+	ion correlated with 659; adduct linked to 271_[M+H]+	0.112	TRUE	null	null	null	null	null	null	999	FALSE	FALSE	FALSE	Unit NormalizedByInternalStandardPeakHeight by alignment ID=313	FALSE	FALSE	null	null	null	null	null	null	null	2326.32	335.14157:71756 336.14492:15790 337.14828:5317	61.00637:147 115.05377:3216 128.06258:3442 129.06779:1651 141.06958:5135 142.07684:1365 145.10037:29807 151.03479:961 151.04416:2298 152.06226:8556 153.06921:5645 154.07925:2080 155.08566:3777 156.09279:4391 157.10179:2725 163.05516:1137 165.07001:10856 166.07674:2671 167.082:5911 167.09215:5856 168.05698:3032 168.08391:4213 169.06607:1799 169.10138:6428 170.10783:1421 171.08144:21760 171.11749:9…	0	0	0.0840845	0.0583445	0.0263404	0.0263423	0.136081	0	0	0	0	0	0	0	0	0	0	0	0
406	20.855	335.162	Unknown	[M+H]+	ion correlated with 246	0.04	TRUE	null	null	null	null	null	null	999	FALSE	FALSE	FALSE	Unit NormalizedByInternalStandardPeakHeight by alignment ID=313	FALSE	FALSE	null	null	null	null	null	null	null	5880.9	335.16348:6167 336.16683:2173 337.17019:285	53.01754:2389 61.0061:107423 61.50703:3323 61.51179:1358 63.00181:1601 70.01232:4161 73.53111:41336 74.03247:7527 74.52982:5172 74.53619:1544 81.51993:461996 82.02133:28390 82.0537:1157 82.51633:1356 82.52266:2207 83.51688:7912 84.959:32355 89.50647:9830 90.50652:8515 90.52478:5912 90.53255:1048 91.50363:3228 94.04474:4717 94.5451:1279 97.9912:7664 100.07641:2102 102.01248:4145 102.03366:49623 10…	0	0	0.0072271	0.00564747	0.00433049	0.00427686	0	0	0	0	0	0	0	0	0	0	0	0	0
407	22.339	335.162	Unknown	[M+Na]+	adduct linked to 325_[M+H]+	0.092	TRUE	null	null	null	null	null	null	999	FALSE	FALSE	FALSE	Unit NormalizedByInternalStandardPeakHeight by alignment ID=313	FALSE	FALSE	null	null	null	null	null	null	null	5667.39	335.1629:23650 336.16625:5333 337.16961:613	53.01685:0 63.00294:18 82.05299:45 89.00903:27 227.10796:713 276.67294:4841 297.18637:6279 297.68845:2473 301.17661:1718 301.19086:1740 318.70322:1	0	0	0.0277134	0.0226931	0.0158252	0.0152693	0.0347723	0	0	0	0	0	0	0	0	0	0	0	0
408	23.247	335.163	Unknown	[M+H]+		0.096	TRUE	null	null	null	null	null	null	999	FALSE	FALSE	FALSE	Unit NormalizedByInternalStandardPeakHeight by alignment ID=313	FALSE	FALSE	null	null	null	null	null	null	null	968.16	335.16403:7276 336.16738:1380 337.17074:214	111.01049:1127 112.00738:148 281.15558:6458 329.21179:10814 335.16403:16930	0	0	0.00852614	0.00533934	0	0	0.0137592	0.132528	0.102877	0.120908	0	0	0	0	0	0	0	0	0
409	19.472	335.259	Unknown	[M+H]+		0.564	TRUE	null	null	null	null	null	null	999	FALSE	FALSE	FALSE	Unit NormalizedByInternalStandardPeakHeight by alignment ID=313	FALSE	FALSE	null	null	null	null	null	null	null	361.74	335.25876:9765 336.26211:3748 337.26547:434	110.00858:5924 111.0095:780 112.00732:687 119.08521:8388 125.98621:92782 126.9995:1409 128.95123:4574 135.08067:1941 141.9594:4787 142.9765:1778 158.00154:6343 160.04858:1569 227.08353:38547 335.25876:4274	0	0	0.0114425	0.011828	0.0143401	0.0136776	0.0100669	0	0	0	0.00600052	0.0070417	0.00825367	0	0	0	0	0.00739536	0
410	21.573	336.185	Unknown	[M+2H]2+		0.116	TRUE	null	null	null	null	null	null	999	FALSE	FALSE	FALSE	Unit NormalizedByInternalStandardPeakHeight by alignment ID=313	FALSE	FALSE	null	null	null	null	null	null	null	1130.61	336.1853:228156 337.18865:43782 338.19201:9003	110.00842:2650 111.01041:810 115.05375:2699 123.04383:1704 125.986:134850 128.06206:1868 128.95145:6744 130.5363:277 141.07007:825 141.9559:7203 141.9632:7137 142.97652:206 143.04472:776 151.05363:10936 152.06245:1720 153.06912:1095 165.05389:1511 165.0627:1017 165.07205:734 171.08133:1257 179.07016:4739 197.09525:17997 198.59621:2668 199.09764:796 207.10263:1078 211.1187:24502 211.61729:9481 211…	0	0	0	0	0	0	0	0.268349	0.15188	0.182422	0	0	0	0	0	0	0	0	0
411	21.817	336.636	Unknown	[M+NH4]2+	ion correlated with 683; ion correlated with 340; adduct linked to 691_[M+K]+	0.172	TRUE	null	null	null	null	null	null	999	FALSE	FALSE	FALSE	Unit NormalizedByInternalStandardPeakHeight by alignment ID=313	FALSE	FALSE	null	null	null	null	null	null	null	1533.77	336.63651:24985 337.63986:6026 338.64322:1094	132.00294:1581 139.01799:817 139.05406:955 141.11357:15102 152.06229:2710 153.01276:2501 153.03383:1831 153.06902:992 163.05603:962 165.07089:3603 168.05296:85254 176.0614:1496 177.06895:44 178.07909:3543 179.08537:1649 180.57535:2611 181.05972:1299 188.56494:13347 189.0668:4903 191.08371:966 193.09976:1536 202.07713:1043 202.08798:1008 209.07872:2474 214.91927:1789 221.09915:1610 237.08969:3521 …	0	0	0.0292776	0.0219375	0.0143353	0.0119159	0.0359387	0.46289	0.267473	0.301866	0	0	0	0	0	0	0	0	0
412	27.786	337.144	Unknown	[M+H]+	ion correlated with 457; ion correlated with 699; ion correlated with 500	0.064	TRUE	null	null	null	null	null	null	999	FALSE	FALSE	FALSE	Unit NormalizedByInternalStandardPeakHeight by alignment ID=313	FALSE	FALSE	null	null	null	null	null	null	null	4171.38	337.14426:160272 338.14761:34002 339.15097:2695	125.98723:1158 165.07257:1249 188.04987:4338 188.55167:1136 208.56366:1403 211.07652:1487 237.09406:942 239.07474:2265 249.13113:1032 253.08815:1260 263.07169:1272 265.0882:3127 266.09476:1922 267.10291:1524 269.11929:5765 277.12253:1647 279.10144:3482 295.10107:1428 295.13339:1001 297.11285:13941 298.11871:2062 301.14349:1206 305.11984:5368 309.14935:54079 310.15353:7325 313.11322:1139 322.12012…	0	0	0	0	0	0	0	0	0	0	0	0	0	0	0	0	0.164056	0.106151	0.224904
413	25.301	337.178	Unknown	[M+H]+		0.032	TRUE	null	null	null	null	null	null	999	FALSE	FALSE	FALSE	Unit NormalizedByInternalStandardPeakHeight by alignment ID=313	FALSE	FALSE	null	null	null	null	null	null	null	15286.8	337.17786:16237 338.18121:3749 339.18457:564	110.0084:13110 111.0094:4727 125.98573:324332 128.95113:13136 141.95859:13002 142.97639:6580 158.0015:22097 297.18631:1008 301.142:1634 315.19608:76 337.17786:97	0	0	0.0190269	0.0142499	0	0.00726294	0.0285467	0	0	0	0	0	0	0	0	0	0	0	0
414	20.378	337.178	Unknown	[M+H]+		0.096	TRUE	null	null	null	null	null	null	999	FALSE	FALSE	FALSE	Unit NormalizedByInternalStandardPeakHeight by alignment ID=313	FALSE	FALSE	null	null	null	null	null	null	null	5761.71	337.17801:16032 338.18136:4672 339.18472:518	110.00838:3251 111.01141:1784 125.98593:110215 128.9509:3389 141.11371:1499 141.95917:3645 142.97629:1768 158.0027:6905 160.03593:1561 189.06993:560 191.08363:861 192.09297:2738 198.59647:784 201.16374:1186 202.07863:868 207.11688:1485 217.10393:955 220.0891:1397 221.10023:577 221.11855:66 224.14993:6184 224.65262:1896 231.13637:1225 235.11224:16205 236.11606:2132 246.14627:4544 246.64546:1313 26…	0	0	0.0187864	0.0213074	0.0156621	0.0156575	0.0162408	0	0	0	0	0	0	0	0	0	0	0	0
415	20.225	337.178	Unknown	[M+Na]+	adduct linked to 335_[M+H]+	0.096	TRUE	null	null	null	null	null	null	999	FALSE	FALSE	FALSE	Unit NormalizedByInternalStandardPeakHeight by alignment ID=313	FALSE	FALSE	null	null	null	null	null	null	null	1093.24	337.17856:5708 338.18191:1650 339.18527:173	141.11499:2394 203.07056:2977 214.91818:1237 245.1183:21913 246.12216:2467 259.13644:1574 303.19418:166 303.20798:162 304.30209:2043 315.19641:8896 316.19974:1340 337.17856:2796	0	0	0	0	0	0	0	0	0	0	0	0	0	0	0	0	0	0	0
416	28.953	337.178	Unknown	[M+Na]+	adduct linked to 330_[M+H]+	0.116	TRUE	null	null	null	null	null	null	999	FALSE	FALSE	FALSE	Unit NormalizedByInternalStandardPeakHeight by alignment ID=313	FALSE	FALSE	null	null	null	null	null	null	null	789.96	337.17786:13536 338.18121:5960 339.18457:6557	100.07584:2979 107.08562:6050 115.05445:2510 128.06241:2847 136.02084:746 139.05431:1000 141.0706:1591 152.06174:4316 153.06792:1988 155.08615:1086 158.15486:1580 165.06923:3537 175.07578:1759 178.07869:1021 179.08598:1196 181.06651:1388 183.08128:1072 187.07527:1572 189.09116:1085 191.10745:1152 195.0813:1146 199.07521:1619 202.09473:1016 203.07019:1262 203.10703:2654 205.08647:113 205.12233:531…	0	0	0	0	0	0	0	0.0159206	0.0123504	0.0158856	0	0	0	0	0	0	0	0	0
417	20.427	337.274	Unknown	[M+H]+		0.784	TRUE	null	null	null	null	null	null	999	FALSE	FALSE	FALSE	Unit NormalizedByInternalStandardPeakHeight by alignment ID=313	FALSE	FALSE	null	null	null	null	null	null	null	807.83	337.2742:33106 338.27755:8604 339.28091:1006	101.94955:3216 116.97516:1364 116.98197:1375 198.59486:719 243.14043:1848 263.10492:985 281.11761:67952 282.1235:8933 299.20001:10801 303.10019:140390 304.10464:18325 337.27396:4787	0	0	0.0387943	0.0350604	0.0331732	0.0310074	0.0436447	0	0	0	0.0101589	0.0238361	0.0198204	0	0	0	0.0145217	0.0172286	0.017119
418	24.446	338.202	Unknown	[M+2H]2+	ion correlated with 89	0.032	TRUE	null	null	null	null	null	null	999	FALSE	FALSE	FALSE	Unit NormalizedByInternalStandardPeakHeight by alignment ID=313	FALSE	FALSE	null	null	null	null	null	null	null	2316.48	338.20078:93311 339.20413:663888 340.20749:123510	84.96046:7 89.50569:6 90.50684:113 91.50439:52 97.10136:3 97.98997:17 102.03352:1866 102.04733:2073 103.0537:90234 104.05564:4673 105.06927:2886 115.05384:88394 116.05998:10973 117.06955:88187 118.0656:6170 119.0685:3686 119.0852:3455 123.0425:2629 127.05436:14383 128.06189:13741 129.06921:12010 131.04915:185596 131.08624:23683 132.05159:13270 133.10371:1327 135.54366:5514 141.07018:8070 142.0776…	0	0	0	0	0	0	0	0	0	0	0	0	0	0	0	0	0	0	0
419	20.761	339.124	Unknown	[M+H]+	ion correlated with 693; adduct linked to 473_[M+Na]+	0.176	TRUE	null	null	null	null	null	null	999	FALSE	FALSE	FALSE	Unit NormalizedByInternalStandardPeakHeight by alignment ID=313	FALSE	FALSE	null	null	null	null	null	null	null	3140.09	339.12433:12448 340.12768:3205 341.13104:423	141.10899:18766 141.11823:18762 143.03993:11724 163.53944:3394 176.06268:1471 189.07072:351 205.10509:817 205.58569:5338 206.08891:1322 214.91895:1289 219.10767:1291 229.12019:978 231.10135:1779 233.09692:2007 235.08525:1210 235.10333:2068 245.11891:2071 247.09268:4397 247.10651:4431 257.11694:14149 257.12711:14201 258.12244:2162 261.09171:7531 261.11176:7337 271.1347:2748 275.12778:1398 279.1003…	0	0	0.0145866	0.0160689	0.0166862	0.0163293	0.0146346	0	0	0	0	0	0	0	0	0	0	0	0
420	21.95	339.193	Unknown	[M+H]+		0.204	TRUE	null	null	null	null	null	null	999	FALSE	FALSE	FALSE	Unit NormalizedByInternalStandardPeakHeight by alignment ID=313	FALSE	FALSE	null	null	null	null	null	null	null	4075.02	339.19452:10705 340.19787:3344 341.20123:1279	141.11504:2714 214.92023:620 277.0878:16776 278.08893:2340 299.06915:46407 300.07285:6121 319.1326:10 339.19452:1384	0	0	0.0125439	0.00940577	0	0	0.0590265	0.365914	0.172821	0.199754	0	0	0	0	0	0	0	0	0
421	21.748	339.194	Unknown	[M+Na]+	adduct linked to 349_[M+H]+	0.204	TRUE	null	null	null	null	null	null	999	FALSE	FALSE	FALSE	Unit NormalizedByInternalStandardPeakHeight by alignment ID=313	FALSE	FALSE	null	null	null	null	null	null	null	3524.74	339.19522:7080 340.19857:2919 341.20193:499	100.07336:1546 100.08006:1541 129.95961:25 197.58878:1641 227.10719:5067 306.13:1528 315.19687:2331 333.15036:1788 333.20694:2686 335.16119:3049	0	0	0.00829635	0	0	0	0.043114	0.282387	0.125779	0.151169	0	0	0	0	0	0	0	0	0
422	23.388	339.194	Unknown	[M+H]+		0.032	TRUE	null	null	null	null	null	null	999	FALSE	FALSE	FALSE	Unit NormalizedByInternalStandardPeakHeight by alignment ID=313	FALSE	FALSE	null	null	null	null	null	null	null	3949.82	339.1937:137634 340.19705:36418 341.20041:2640	61.00635:282 61.50705:16 84.95896:111 89.5049:31 89.51074:30 90.50676:368 90.52577:615 91.00762:3 91.50453:62 111.01971:78 115.05376:712 141.11342:8748 156.47252:12 169.97809:632 181.08696:17663 184.07518:1280 185.09807:1332 186.95769:286 191.10664:209 203.10814:1450 205.12526:1093 212.11339:83 215.10942:1339 217.12329:635 219.13896:3880 231.13875:2782 247.16972:614 259.16815:1008 287.05273:1066 …	0	0	0	0	0	0	0	0	0	0	0	0	0	0	0	0	0	0	0
423	21.188	339.194	Unknown	[M+H]+		0.188	TRUE	null	null	null	null	null	null	999	FALSE	FALSE	FALSE	Unit NormalizedByInternalStandardPeakHeight by alignment ID=313	FALSE	FALSE	null	null	null	null	null	null	null	726.68	339.19464:6385 340.19799:2229 341.20135:502	53.01782:16 61.00611:2761 61.50769:41 63.00145:323 70.01208:138 73.53093:1233 74.03179:266 74.53078:309 81.51989:15367 82.02095:1596 82.05334:361 82.52238:200 82.53703:187 90.50696:990 90.52512:903 90.53255:772 91.50397:382 94.04472:203 97.9917:245 100.07704:1222 102.01206:9 102.03338:1823 123.04126:65 125.98588:291 127.98272:308 130.00822:147 139.98827:675 141.48909:257 141.98485:427 143.99597:2…	0	0	0.00748171	0	0	0	0.0119732	0.0369225	0.0206937	0.0230849	0	0	0	0	0	0	0	0	0
424	24.439	339.195	Unknown	[M+K]+	ion correlated with 54; ion correlated with 301; ion correlated with 80; ion correlated with 110; adduct linked to 301_[M+H]+	0.048	TRUE	null	null	null	null	null	null	999	FALSE	FALSE	FALSE	Unit NormalizedByInternalStandardPeakHeight by alignment ID=313	FALSE	FALSE	null	null	null	null	null	null	null	2331.58	339.19617:5208 340.19952:1412 341.20288:775	61.00659:206 61.50775:29 70.01273:29 74.53072:2 81.52033:0 82.51904:2 91.5047:6 97.99171:73 135.54182:1432 135.54922:1442 163.06851:2081 167.01334:437 186.95807:29 191.10756:14727 192.10895:1382 205.12361:3949 214.92119:332 219.13937:1550 301.21735:2129 331.19293:1314 339.19617:2860	0	0	0	0.00505281	0.00569381	0.0045657	0	0	0	0	0	0	0	0	0	0	0	0	0
425	23.53	341.175	Unknown	[M+H]+	ion correlated with 497; ion correlated with 466; ion correlated with 712; ion correlated with 545; ion correlated with 244; ion correlated with 280; adduct linked to 497_[M+CH3OH+H]+	0.064	TRUE	null	null	null	null	null	null	999	FALSE	FALSE	FALSE	Unit NormalizedByInternalStandardPeakHeight by alignment ID=313	FALSE	FALSE	null	null	null	null	null	null	null	7019.96	341.17542:13155 342.17877:3001 343.18213:620	149.02379:1029 217.05466:1159 256.11148:688 261.04407:6237 284.14175:1166 299.16464:4927 341.17542:2768	0	0	0.0154148	0.0199858	0.0340863	0.0273101	0.0116623	0	0	0	0	0	0	0	0	0	0	0	0
426	25.04	341.176	Unknown	[M+H]+		0.044	TRUE	null	null	null	null	null	null	999	FALSE	FALSE	FALSE	Unit NormalizedByInternalStandardPeakHeight by alignment ID=313	FALSE	FALSE	null	null	null	null	null	null	null	11973.3	341.17633:10449 342.17968:2586 343.18304:448	53.01762:2623 61.00618:115685 61.50781:4090 63.00232:1682 68.99245:1332 70.01214:3747 73.5309:43428 74.03206:8515 74.53002:6138 81.51982:475236 82.021:28778 82.05186:1300 82.51916:2814 82.53648:1092 83.51612:7652 84.9587:30055 89.50679:7147 90.50663:12455 90.52602:7306 91.00774:1150 91.50403:4263 94.04481:5209 94.54448:1110 95.04471:1014 97.99181:6728 100.07632:1965 102.01322:3359 102.03345:49585…	0	0	0.0122443	0.0120108	0.0135809	0.0121016	0.0131089	0	0	0	0	0	0	0	0	0	0	0	0
427	29.27	341.268	Unknown	[M+H]+		0.316	TRUE	null	null	null	null	null	null	999	FALSE	FALSE	FALSE	Unit NormalizedByInternalStandardPeakHeight by alignment ID=313	FALSE	FALSE	null	null	null	null	null	null	null	321.34	341.26791:27689 342.27126:3265 343.27462:761	107.96766:1416 129.98975:2212 141.1144:14046 158.15544:7146 158.96524:1049 172.11607:6005 226.9532:3221 240.11546:1554 242.92662:936 265.25967:62 265.96472:1391 270.28012:43532 271.28439:5985 283.17487:26626 283.28281:231 285.18561:625 295.17017:5116 296.17819:870 297.18381:1419 298.34808:3519 301.14383:1119 315.19418:1104 317.15131:7359 319.16745:1703 327.19803:56213 327.2128:56182 329.2131:690 …	0	0	0	0.0268621	0.018361	0.0184943	0	0	0.0240228	0	0	0	0	0	0	0	0	0	0
428	22.015	343.191	Unknown	[M+CH3OH+H]+	adduct linked to 320_[M+H]+	0.056	TRUE	null	null	null	null	null	null	999	FALSE	FALSE	FALSE	Unit NormalizedByInternalStandardPeakHeight by alignment ID=313	FALSE	FALSE	null	null	null	null	null	null	null	4795.41	343.19104:9050 344.19439:1912 345.19775:669	111.01145:185 112.00768:4 141.11395:730 158.0004:600 235.11443:1142 235.16489:3404 235.1774:3463 240.11444:393 243.1021:56 253.11958:1493 255.10359:1374 293.155:980 295.17102:12490 301.14505:588 301.21567:8 302.22269:102 311.1655:11089 312.16879:4157 319.13257:22 333.14664:35569 334.15381:5370 343.19104:17815	0	0	0.0106054	0.0075881	0.00849106	0.00458579	0.0115087	0	0	0	0	0	0	0	0	0	0	0	0
429	24.063	343.191	Unknown	[M+H]+		0.048	TRUE	null	null	null	null	null	null	999	FALSE	FALSE	FALSE	Unit NormalizedByInternalStandardPeakHeight by alignment ID=313	FALSE	FALSE	null	null	null	null	null	null	null	5027.86	343.19211:6327 344.19546:2242 345.19882:857	53.0169:2534 61.00603:109396 61.50726:3820 63.00251:1908 70.01189:5089 73.5311:42693 74.03226:7897 74.5302:5109 81.51995:475630 82.02134:30315 82.05238:1449 82.51965:2782 83.51668:7987 84.95878:31130 89.50658:7193 90.50667:10803 90.5263:7014 91.00758:1260 91.50352:3502 94.04543:4941 94.54558:1126 97.99133:7146 100.07625:1882 102.01328:3323 102.03368:48657 102.12816:1869 102.53513:4076 104.0303:12…	0	0	0.00741432	0.00683135	0.00833284	0.00739372	0	0	0	0	0	0	0	0	0	0	0	0	0
430	22.819	343.191	Unknown	[M+H]+	ion correlated with 509; ion correlated with 474; ion correlated with 701	0.06	TRUE	null	null	null	null	null	null	999	FALSE	FALSE	FALSE	Unit NormalizedByInternalStandardPeakHeight by alignment ID=313	FALSE	FALSE	null	null	null	null	null	null	null	1552.18	343.19196:7297 344.19531:1755 345.19867:2673	63.00337:25 70.01138:48 82.51745:14 83.51685:75 84.95869:2 91.5032:22 91.50974:23 94.04513:28 97.99104:10 141.11424:5390 143.04013:1066 153.01173:38 158.96155:70 159.00798:3981 165.06923:1001 178.07886:1209 189.07013:10180 189.16643:2404 190.07652:11104 195.10307:4208 202.0777:1742 203.08437:1506 205.10095:18243 218.07077:2603 221.0921:1059 233.09447:53577 233.11458:53682 234.10493:6093 234.1185:…	0	0	0.00855025	0.00650091	0.00616932	0.00611204	0.00915971	0	0	0	0	0	0	0	0	0	0.00574485	0.00535008	0.00784204
431	27.218	343.191	Unknown	[M+H]+		0.048	TRUE	null	null	null	null	null	null	999	FALSE	FALSE	FALSE	Unit NormalizedByInternalStandardPeakHeight by alignment ID=313	FALSE	FALSE	null	null	null	null	null	null	null	1164.72	343.19299:5652 344.19634:1103 345.1997:200	53.01669:1023 61.00639:28412 61.50852:1134 70.01231:1891 73.53127:15225 74.03105:2601 74.53036:1971 81.51991:191390 82.02169:11984 82.05211:1945 83.51721:3366 84.95957:7597 89.50689:7165 90.50664:16826 90.52615:4178 91.0075:1658 91.50428:6223 92.50415:1009 94.04461:3803 97.99081:1598 100.07533:2402 102.01395:4950 102.03387:33937 102.1274:16999 102.53565:3030 110.00895:10052 111.01994:16280 111.52…	0	0	0	0	0	0	0	0	0	0	0	0	0	0	0	0	0	0.00450466	0
432	22.504	343.224	Unknown	[M+H]+		0.112	TRUE	null	null	null	null	null	null	999	FALSE	FALSE	FALSE	Unit NormalizedByInternalStandardPeakHeight by alignment ID=313	FALSE	FALSE	null	null	null	null	null	null	null	348.24	343.22537:18069 344.22872:4640 345.23208:533	111.00862:440 276.6734:493 343.22537:15151	0	0	0	0	0	0	0	0.0212526	0.0189628	0.021717	0	0	0	0	0	0	0	0	0
433	23.36	345.207	Unknown	[M+H]+		0.216	TRUE	null	null	null	null	null	null	999	FALSE	FALSE	FALSE	Unit NormalizedByInternalStandardPeakHeight by alignment ID=313	FALSE	FALSE	null	null	null	null	null	null	null	3325.43	345.20679:39794 346.21014:9626 347.2135:1368	110.00848:1091 125.98587:2766 141.95868:208 214.91951:1425 265.08707:1036 298.34781:6293 299.35242:1158 345.20679:18239	0	0	0.0466311	0.0481621	0.0578468	0.0536081	0.044408	2.13514	2.13595	2.62084	0	0	0	0	0	0	0	0	0
434	28.825	345.207	Unknown	[M+H]+		0.056	TRUE	null	null	null	null	null	null	999	FALSE	FALSE	FALSE	Unit NormalizedByInternalStandardPeakHeight by alignment ID=313	FALSE	FALSE	null	null	null	null	null	null	null	1244.33	345.20724:6872 346.21059:2926 347.21395:2067	68.99304:163 81.52005:6048 82.05216:1093 90.00716:63 91.50375:46 102.033:1788 102.1272:3408 111.52115:60 112.01853:194 123.08031:1472 125.98692:1443 130.15924:1275 132.06546:279 139.98802:984 141.98369:117 165.98561:44 167.01501:1609 169.97894:788 182.98567:2143 184.98793:161 205.08743:629 258.11514:228 279.0947:1655 279.15985:1000 280.26489:14 281.29633:2793 284.33261:28534 298.34747:111192 299.…	0	0	0	0	0	0	0	0	0	0	0	0	0	0	0	0	0	0	0
435	29.189	345.207	Unknown	[M+H]+		0.052	TRUE	null	null	null	null	null	null	999	FALSE	FALSE	FALSE	Unit NormalizedByInternalStandardPeakHeight by alignment ID=313	FALSE	FALSE	null	null	null	null	null	null	null	1748.04	345.20743:13062 346.21078:6639 347.21414:1771	100.07646:3982 107.96764:1144 111.02087:70 129.98889:2419 142.11714:3141 149.02461:6221 226.22238:1760 226.95334:1993 247.24449:43050 256.26547:9569 257.26968:1601 265.25378:34374 266.25732:5237 282.28036:102599 283.28406:17976 284.29056:1211 287.20441:1532 301.07669:425 309.2084:1351 312.36444:909 315.1839:1445 327.15256:2866 335.22174:1212 340.3891:1996 341.26779:3085 342.2713:875 343.2258:1369…	0	0	0	0	0	0	0	0	0	0	0	0	0	0	0	0	0	0	0
436	29.244	345.241	Unknown	[M+H]+		0.196	TRUE	null	null	null	null	null	null	999	FALSE	FALSE	FALSE	Unit NormalizedByInternalStandardPeakHeight by alignment ID=313	FALSE	FALSE	null	null	null	null	null	null	null	123.99	345.24289:7520 346.24624:1586 347.2496:839	100.07603:11844 103.95551:879 105.95481:264 192.17418:1452 226.95332:2139 239.14821:1054 247.24355:120441 256.26474:1658 257.26443:529 257.27689:571 265.25296:97244 269.15448:1314 282.28015:277233 283.1738:10639 283.28372:50974 284.29373:3490 285.18481:1244 287.20154:51841 288.20517:6576 289.20859:1800 297.14627:971 315.19614:3445 319.13528:985 323.19925:187618 327.20282:26917 335.21893:1169 337.…	0	0	0	0	0	0	0	0.00884511	0.00704184	0.00783445	0.00312088	0.0104479	0.00696006	0	0	0	0	0	0
437	18.115	345.645	Unknown	[M+2H]2+		0.036	TRUE	null	null	null	null	null	null	999	FALSE	FALSE	FALSE	Unit NormalizedByInternalStandardPeakHeight by alignment ID=313	FALSE	FALSE	null	null	null	null	null	null	null	835.05	345.64474:36021 346.64809:7008 347.65145:1675	214.91919:57 288.29034:78457 289.29193:10323 289.30667:10319 333.11414:61	0	0	0.0422096	0.0314903	0.0158906	0.0151758	0.0524481	0	0	0	0	0	0	0	0	0	0	0	0
438	23.867	345.671	Unknown	[M+2H]2+	ion correlated with 377	0.268	TRUE	null	null	null	null	null	null	999	FALSE	FALSE	FALSE	Unit NormalizedByInternalStandardPeakHeight by alignment ID=313	FALSE	FALSE	null	null	null	null	null	null	null	435.39	345.67065:22446 346.674:3818 347.67736:921	84.95894:31 90.52629:145 121.02718:1358 149.0215:13648 149.02873:14250 151.03548:551 165.07007:1184 167.01286:150 188.58188:5362 197.58844:5569 200.08397:194 206.59369:3631 207.09503:1381 213.08974:2580 219.11807:1493 227.10748:1460 228.23555:1352 229.10304:1085 241.19545:2750 255.13905:10302 256.13651:1451 256.14883:1450 261.04456:102330 269.19098:23623 270.19421:3621 273.18826:1154 279.16089:47…	0	0	0.0263029	0.0190564	0.00933908	0.0101571	0.0316105	0.03702	0.0256486	0.0289507	0	0	0	0	0	0	0	0	0
439	18.198	347.069	Unknown	[M+K]+	adduct linked to 313_[M+H]+	0.992	TRUE	null	null	null	null	null	null	999	FALSE	FALSE	FALSE	Unit NormalizedByInternalStandardPeakHeight by alignment ID=313	FALSE	FALSE	null	null	null	null	null	null	null	930.28	347.06854:134411 348.07189:33998 349.07525:20667	121.03271:26576 128.06236:1269 129.07053:3173 141.11354:13959 147.08078:29898 152.06033:1610 163.03882:245242 164.04286:15631 165.04469:1201 165.07103:2704 167.08163:1809 174.03281:85799 174.53494:15136 175.03732:2938 176.02814:1350 176.063:1086 178.08017:2204 179.08574:1083 186.55785:1119 189.06444:1540 205.06717:1995 223.07599:6054 233.05779:2149 251.07066:264120 252.07413:35109 253.07835:2609 …	0	0	0.157503	0.100943	0.0494848	0.0467375	0.239715	0.238363	0.103325	0.106647	0.0562713	0.10542	0.0714822	0.116451	0.180413	0.0624847	0.100311	0.0497728	0.157544
440	21.431	347.222	Unknown	[M+H]+	ion correlated with 697; ion correlated with 383; adduct linked to 490_[M+Na]+	0.116	TRUE	null	null	null	null	null	null	999	FALSE	FALSE	FALSE	Unit NormalizedByInternalStandardPeakHeight by alignment ID=313	FALSE	FALSE	null	null	null	null	null	null	null	1015.1	347.22275:91692 348.2261:47408 349.22946:4573	135.52586:513 191.07346:3359 193.088:838 193.5892:491 214.91914:2210 245.117:1191 271.16968:402 273.15036:2230 288.11987:1227 329.2121:20219 330.21567:3814 331.22839:273 335.22418:903 337.17868:8633	0	0	0	0	0	0	0	0.107845	0.124651	0.131232	0	0	0	0	0	0	0	0	0
441	29.271	347.223	Unknown	[M+H]+		0.168	TRUE	null	null	null	null	null	null	999	FALSE	FALSE	FALSE	Unit NormalizedByInternalStandardPeakHeight by alignment ID=313	FALSE	FALSE	null	null	null	null	null	null	null	592.75	347.22287:24765 348.22622:11723 349.22958:2296	129.9868:2489 141.11435:15434 158.15645:7977 158.9657:1397 172.11632:6452 226.95369:2087 270.28043:43846 271.28418:5993 283.17685:50206 301.14319:1128 309.20703:1986 315.19608:1947 327.14502:1061 327.19684:75692 327.211:75529 329.22339:1458 335.22028:1552 340.39658:1345 341.26837:4599 343.22372:2480 347.22287:9157	0	0	0	0	0	0	0	0	0	0	0	0	0	0	0	0	0.0253499	0.019439	0.0301842
442	26.578	348.243	Unknown	[M+2H]2+		0.088	TRUE	null	null	null	null	null	null	999	FALSE	FALSE	FALSE	Unit NormalizedByInternalStandardPeakHeight by alignment ID=313	FALSE	FALSE	null	null	null	null	null	null	null	806.22	348.24341:16761 349.24676:2614 350.25012:746	70.01379:41 81.52003:0 83.51643:2 84.95975:82 89.50639:157 90.50689:335 90.52546:492 91.00781:70 91.50482:228 97.99164:40 141.11392:6477 184.11163:1660 196.63725:1 237.22328:1433 309.20529:1071 311.25958:1016 341.26459:1897 348.24341:5011	0	0	0	0	0	0	0	0	0	0	0	0	0	0	0	0	0	0	0
443	20.164	349.202	Unknown	[M+H]+		0.032	TRUE	null	null	null	null	null	null	999	FALSE	FALSE	FALSE	Unit NormalizedByInternalStandardPeakHeight by alignment ID=313	FALSE	FALSE	null	null	null	null	null	null	null	2946.65	349.202:5491 350.20535:2106 351.20871:438	61.00623:39993 61.50816:1720 70.01141:1712 73.53143:21207 74.03243:3478 74.53002:3235 81.52:241121 82.0211:14381 82.51833:1768 83.51659:3435 84.95968:12258 89.50742:6607 90.50659:10211 90.5255:4897 91.00838:1234 91.50362:3812 94.04549:3874 97.99178:3380 100.07561:2285 102.0129:6143 102.03355:32294 102.12737:31373 102.53468:3131 103.13095:1436 110.00866:17272 111.01949:7683 111.98443:5278 112.0170…	0	0	0	0	0	0	0	0	0	0	0	0	0	0	0	0	0	0	0
444	23.451	351.194	Unknown	[M+H]+	ion correlated with 384; ion correlated with 191	0.068	TRUE	null	null	null	null	null	null	999	FALSE	FALSE	FALSE	Unit NormalizedByInternalStandardPeakHeight by alignment ID=313	FALSE	FALSE	null	null	null	null	null	null	null	1296.14	351.194:160752 352.19735:36852 353.20071:3267	61.0065:73 70.01126:51 74.53008:55 83.08613:2 84.95899:305 89.50739:49 90.5066:504 90.52518:878 91.00598:20 91.50494:213 115.05457:1751 128.06297:2868 140.99109:167 141.11455:2361 145.06573:2567 146.98129:40 157.0656:1740 167.01312:1520 173.06175:1583 173.09705:3130 174.06758:3623 187.07684:1955 189.09238:7233 199.07587:2143 201.05673:974 201.0923:8914 202.09566:1275 204.59564:1449 213.09393:1289…	0	0	0	0	0	0	0	0	0	0	0	0	0	0	0	0	0	0	0
445	29.017	351.194	Unknown	[M+H]+		0.212	TRUE	null	null	null	null	null	null	999	FALSE	FALSE	FALSE	Unit NormalizedByInternalStandardPeakHeight by alignment ID=313	FALSE	FALSE	null	null	null	null	null	null	null	2999.2	351.19397:7253 352.19732:4621 353.20068:2095	100.07559:2193 103.9558:5042 105.95489:1759 136.0213:1123 200.20251:575 228.23274:686 256.26401:669 257.2674:1505 265.96344:1025 279.09454:3108 282.27884:390 282.29297:607 284.29633:2424 285.18634:2719 287.2009:36213 288.20624:5493 289.2153:870 298.34778:323 299.34973:379 301.07721:10008 301.13681:3697 304.30151:658 305.15491:941 311.2207:1225 315.18997:31750 317.11676:1054 323.1987:29688 324.204…	0	0	0.00849959	0	0	0	0.0364964	0.415654	0.284595	0.351422	0	0	0	0	0	0	0	0	0
446	22.067	353.173	Unknown	[M+H]+		0.184	TRUE	null	null	null	null	null	null	999	FALSE	FALSE	FALSE	Unit NormalizedByInternalStandardPeakHeight by alignment ID=313	FALSE	FALSE	null	null	null	null	null	null	null	3191.22	353.17297:18686 354.17632:5301 355.17968:439	110.00861:17042 111.01003:2404 112.00471:4440 125.98566:315403 126.99882:6470 128.9512:11835 141.11513:1197 141.95834:10611 142.97627:6490 158.00429:8940 177.9491:1019 203.10634:847 214.91855:1270 235.17265:2850 237.12782:1197 301.14279:1090 301.21625:76590 302.2211:10936 303.22607:925 331.19241:3184 333.20642:166 335.16315:10034 343.19083:11531 353.17297:35220	0	0	0	0	0	0	0.0278324	0.0985675	0.0385529	0.0405554	0	0	0	0	0	0	0	0	0
447	24.54	353.173	Unknown	[M+H]+		0.128	TRUE	null	null	null	null	null	null	999	FALSE	FALSE	FALSE	Unit NormalizedByInternalStandardPeakHeight by alignment ID=313	FALSE	FALSE	null	null	null	null	null	null	null	495.02	353.17337:12612 354.17672:2451 355.18008:597	61.00587:600 61.50785:29 63.0027:137 68.99333:52 70.01209:92 73.53083:317 84.95852:0 97.99158:196 125.98557:3120 140.98666:1240 141.00275:1346 141.11357:1757 156.47191:36 177.94942:1164 208.07494:5770 208.57668:1254 214.91948:3091 219.10281:7231 219.11838:7376 299.16504:5642 317.17593:1882 327.16043:6214 331.19067:1217 353.17337:2230	0	0	0	0	0	0	0	0.0148334	0.00978186	0.0113596	0	0	0	0	0	0	0	0	0
448	20.768	353.174	Unknown	[M+Na]+	adduct linked to 388_[M+H]+	0.408	TRUE	null	null	null	null	null	null	999	FALSE	FALSE	FALSE	Unit NormalizedByInternalStandardPeakHeight by alignment ID=313	FALSE	FALSE	null	null	null	null	null	null	null	11816.6	353.17288:717052 354.17623:260806 355.17959:21124	141.10899:18752 141.11823:18747 143.03993:11752 163.53944:3399 176.06268:1477 189.07072:380 205.10509:820 205.58569:5338 206.08891:1325 214.91895:1300 219.10767:1291 229.12019:975 231.10135:1774 233.09692:2018 235.08525:1208 235.10333:2068 245.11891:2070 247.09268:4406 247.10651:4440 257.11694:14186 257.12711:14234 258.12244:2154 261.09171:7558 261.11176:7366 271.1347:2739 275.12778:1399 279.1003…	0	0	0.840244	0.718145	0.502366	0.509743	1.06797	4.17795	3.2734	3.48362	0	0	0	0	0	0	0	0	0
449	28.462	353.21	Unknown	[M+H]+		0.208	TRUE	null	null	null	null	null	null	999	FALSE	FALSE	FALSE	Unit NormalizedByInternalStandardPeakHeight by alignment ID=313	FALSE	FALSE	null	null	null	null	null	null	null	25356.3	353.20941:65147 354.21276:12377 355.21612:1218	110.00848:27426 111.00867:4365 112.00569:2865 125.9857:515002 126.99852:10138 128.95079:22686 141.11487:16 141.95857:23026 142.97581:10395 158.00174:20219 177.94911:928 214.91873:3610 247.89383:1973 275.89334:1060 303.23352:1012 331.228:16078 332.23242:2655 353.20941:92067	0	0	0	0	0	0	0.0970339	2.55213	1.20218	1.4753	0	0	0	0	0	0	0	0	0
450	25.894	353.21	Unknown	[M+H]+		0.2	TRUE	null	null	null	null	null	null	999	FALSE	FALSE	FALSE	Unit NormalizedByInternalStandardPeakHeight by alignment ID=313	FALSE	FALSE	null	null	null	null	null	null	null	776.96	353.21021:7763 354.21356:1506 355.21692:320	205.1228:10961 206.12631:1050 217.12328:3345 245.1532:2453 245.16415:2520 283.16891:20731 284.17212:3557 301.2171:35964 353.21021:7665	0	0	0.00909617	0.0123949	0.0198559	0.0182403	0.00894822	0.00806665	0.0170438	0.0194332	0	0	0	0	0	0	0	0	0
451	28.685	353.21	Unknown	[M+H]+		0.132	TRUE	null	null	null	null	null	null	999	FALSE	FALSE	FALSE	Unit NormalizedByInternalStandardPeakHeight by alignment ID=313	FALSE	FALSE	null	null	null	null	null	null	null	11718.1	353.20963:42211 354.21298:10089 355.21634:1036	61.00646:8307 73.53062:7827 74.53053:1223 81.51968:67108 82.02155:5060 82.05238:1563 83.51672:1707 84.95933:2049 89.50642:7211 90.50628:10083 91.50371:4116 94.04417:3019 100.07613:3843 102.0336:13462 102.12713:2519 102.53561:1545 110.0084:4548 110.01712:1676 111.01978:12055 111.52053:1287 111.9843:5762 112.01701:4133 113.96554:1097 115.05431:2232 123.07758:1103 125.98586:62517 126.95602:1056 128.…	0	0	0	0	0	0	0.0628709	1.15016	0.475439	0.546154	0	0	0	0	0	0	0	0	0
452	29.225	353.21	Unknown	[M+Na]+	adduct linked to 394_[M+H]+	0.296	TRUE	null	null	null	null	null	null	999	FALSE	FALSE	FALSE	Unit NormalizedByInternalStandardPeakHeight by alignment ID=313	FALSE	FALSE	null	null	null	null	null	null	null	5531.88	353.2103:16719 354.21365:7587 355.21701:796	129.99007:2040 141.11418:5598 158.15623:2489 172.11578:12722 226.95302:2221 265.96426:1004 270.28021:13114 295.17374:1060 298.34818:2324 313.18219:1028 315.18854:1333 327.20554:46247 343.22513:1232 345.20212:1038 345.24179:1349 347.21576:816 353.2103:14478	0	0	0.0195911	0.0141292	0	0	0.0789264	0.0938363	0.0794628	0.0793093	0	0	0	0	0	0	0	0	0
453	20.769	353.364	Unknown	[M+H]+		0.104	TRUE	null	null	null	null	null	null	999	FALSE	FALSE	FALSE	Unit NormalizedByInternalStandardPeakHeight by alignment ID=313	FALSE	FALSE	null	null	null	null	null	null	null	316.74	353.36395:58811 354.3673:1882 355.37066:24	115.05385:4645 127.98473:2291 128.06152:5107 129.06612:3840 131.05037:2956 139.05531:1751 141.07051:3018 141.11276:11730 143.03944:155873 145.06505:1081 145.10078:1399 152.06331:4223 153.06857:1720 155.54527:16861 155.55373:16862 156.53088:10043 157.06519:3973 161.06168:2394 163.05652:1768 163.53864:46975 164.04024:7574 165.07034:5809 167.08723:1097 168.08333:912 169.06885:2629 170.54523:5385 173…	0	0	0	0	0	0	0	0.0691719	0.114548	0.0910381	0	0	0	0	0	0	0	0	0
454	28.461	353.401	Unknown	[M+H]+		0.068	TRUE	null	null	null	null	null	null	999	FALSE	FALSE	FALSE	Unit NormalizedByInternalStandardPeakHeight by alignment ID=313	FALSE	FALSE	null	null	null	null	null	null	null	703.63	353.4003:49330 354.40365:140 355.40701:20	102.0035:2595 110.00867:34450 111.01036:5451 122.51768:2070 123.02603:3688 123.11684:5122 125.9861:740707 128.06181:665 128.95038:34962 141.9592:36378 142.97673:11880 143.54099:10727 158.00281:26798 164.0675:25876 165.06554:903 172.99326:2762 177.95117:1780 184.58168:5772 189.58955:4330 203.00259:2088 207.10278:442 214.91783:1870 235.13429:1956 247.13437:2126 247.89851:2095 257.15518:1125 261.043…	0	0	0	0	0	0	0	0.0580207	0.00739911	0.0127533	0	0	0	0	0	0	0	0	0
455	18.199	354.172	Unknown	[M+H]+		0.992	TRUE	null	null	null	null	null	null	999	FALSE	FALSE	FALSE	Unit NormalizedByInternalStandardPeakHeight by alignment ID=313	FALSE	FALSE	null	null	null	null	null	null	null	181.54	354.17126:13178 355.17461:3204 356.17797:558	121.03271:26576 128.06236:1269 129.07053:3169 141.11354:13909 147.08078:29896 152.06033:1610 163.03882:245246 164.04286:15632 165.04469:1206 165.07103:2707 167.08163:1810 174.03281:85808 174.53494:15136 175.03732:2948 176.02814:1350 176.063:1086 178.08017:2209 179.08574:1083 186.55785:1118 189.06444:1536 205.06717:1997 223.07599:6055 233.05779:2148 251.07066:264123 252.07413:35112 253.07835:2609 …	0	0	0.0154419	0.0129542	0.0129716	0.0142272	0.0152635	0.0127669	0.0121073	0.0147706	0.00684997	0.0160107	0.0125027	0.00735778	0.00833544	0.00885746	0.0133102	0.0151748	0.0168992
456	29.041	355.071	Unknown	[M+H]+		0.576	TRUE	null	null	null	null	null	null	999	FALSE	FALSE	FALSE	Unit NormalizedByInternalStandardPeakHeight by alignment ID=313	FALSE	FALSE	null	null	null	null	null	null	null	132.72	355.06998:5735 356.07333:2171 357.07669:2074	103.95661:4297 105.95558:1446 136.02209:2149 150.09041:9276 217.12178:1984 256.26477:735 259.16644:643 275.16476:706 279.09613:2762 281.2977:1112 284.29169:1487 284.33331:5009 285.18616:4088 285.34082:1141 287.20212:37031 288.20615:4597 289.21707:528 293.16425:1996 298.34848:19854 299.35318:3142 301.07654:7987 301.14307:4392 301.18527:463 302.17545:442 304.30637:1873 305.16159:723 312.36441:243 3…	0	0	0	0.00556361	0.00601659	0.00581661	0	0	0.00520642	0	0.0034096	0	0.00468942	0.00501426	0	0.00558765	0.0065853	0.00760214	0
457	27.748	355.155	Unknown	[M+H]+	ion correlated with 699; ion correlated with 500	0.092	TRUE	null	null	null	null	null	null	999	FALSE	FALSE	FALSE	Unit NormalizedByInternalStandardPeakHeight by alignment ID=313	FALSE	FALSE	null	null	null	null	null	null	null	7680.51	355.15527:6320 356.15862:1112 357.16198:236	53.01746:2562 61.00601:114394 61.50838:4326 63.00298:1920 70.01199:5090 73.53082:41747 74.03214:7681 74.53035:5905 81.51981:483368 82.02119:29705 82.0509:1996 82.51624:1259 82.52345:1729 82.53506:1096 83.51684:8885 84.95901:30622 89.50697:7123 90.50676:12007 90.52602:7052 91.00664:1113 91.50414:4668 94.04436:4717 94.54543:1432 97.99111:7233 100.07583:2185 102.01196:3347 102.03337:48435 102.12743:…	0	0	0.00740565	0.00866884	0.0117288	0.00937478	0	0	0	0	0.00346129	0	0	0	0	0	0.453422	0.523335	0.417932
458	22.844	355.155	Unknown	[M+H]+	ion correlated with 496	0.048	TRUE	null	null	null	null	null	null	999	FALSE	FALSE	FALSE	Unit NormalizedByInternalStandardPeakHeight by alignment ID=313	FALSE	FALSE	null	null	null	null	null	null	null	2795.42	355.15594:8493 356.15929:1987 357.16265:2297	73.53117:128 81.52016:85 82.02199:89 100.07645:1152 102.01299:1711 102.03384:573 151.03642:351 189.16489:603 195.10294:8717 203.17958:558 205.16078:183 220.59145:649 221.09213:1729 297.18604:2559 301.14426:816 315.19595:1012 326.69659:494 327.12222:786 327.16037:2538 343.19177:10298 344.1965:1901 355.15594:2157	0	0	0	0	0	0	0	0	0	0	0	0	0	0	0	0	0	0	0
459	19.269	355.189	Unknown	[M+Na]+	adduct linked to 402_[M+H]+	0.208	TRUE	null	null	null	null	null	null	999	FALSE	FALSE	FALSE	Unit NormalizedByInternalStandardPeakHeight by alignment ID=313	FALSE	FALSE	null	null	null	null	null	null	null	1781.46	355.18927:12937 356.19262:4502 357.19598:668	214.91922:1072 305.18594:2613 316.32001:1446 355.18927:4215	0	0	0.0151592	0.011605	0	0.00563943	0.0389248	0.428239	0.267633	0.299736	0	0	0	0	0	0	0	0	0
460	18.743	355.189	Unknown	[M+H]+		0.116	TRUE	null	null	null	null	null	null	999	FALSE	FALSE	FALSE	Unit NormalizedByInternalStandardPeakHeight by alignment ID=313	FALSE	FALSE	null	null	null	null	null	null	null	1451.56	355.1897:6213 356.19305:2031 357.19641:554	82.02097:159 89.50632:32 90.50681:44 90.52552:175 102.03352:142 158.00272:33 306.25711:13205 307.26031:2020 308.25507:3618 355.1897:3261	0	0	0	0	0	0	0.00925415	0.172426	0.0923686	0.113572	0	0	0	0	0	0	0	0	0
461	19.505	355.189	Unknown	[M+H]+		0.14	TRUE	null	null	null	null	null	null	999	FALSE	FALSE	FALSE	Unit NormalizedByInternalStandardPeakHeight by alignment ID=313	FALSE	FALSE	null	null	null	null	null	null	null	2240.96	355.18927:11110 356.19262:3213 357.19598:394	110.00866:3970 111.00875:442 125.98595:67516 142.97736:2776 158.0033:2633 172.93561:89 355.18927:21948	0	0	0	0	0	0	0.0165472	0.417393	0.244128	0.274703	0	0	0	0	0	0	0	0	0
462	23.879	356.222	Unknown	[M+H]+	ion correlated with 698; ion correlated with 162; ion correlated with 207; ion correlated with 183; ion correlated with 274	0.116	TRUE	null	null	null	null	null	null	999	FALSE	FALSE	FALSE	Unit NormalizedByInternalStandardPeakHeight by alignment ID=313	FALSE	FALSE	null	null	null	null	null	null	null	566.46	356.22192:5967 357.22527:6962 358.22863:772	115.0542:269 128.06206:254 141.07037:1946 149.02303:14081 149.03221:14116 152.06258:26 153.06909:274 154.55019:1530 155.08633:179 165.06978:670 167.07831:39 171.11856:4597 177.95113:832 178.08449:1810 179.09142:450 181.09799:73 188.58075:800 189.58603:725 189.59746:777 195.08263:138 197.09573:923 197.58846:8014 199.07649:1219 199.09485:4569 199.11319:810 201.10358:1849 203.10524:1021 203.1167:106…	0	0	0	0	0	0	0	0	0.00515028	0.00569898	0	0	0	0	0	0	0	0	0
463	27.133	356.222	Unknown	[M+H]+	ion correlated with 161; ion correlated with 706; ion correlated with 181	0.172	TRUE	null	null	null	null	null	null	999	FALSE	FALSE	FALSE	Unit NormalizedByInternalStandardPeakHeight by alignment ID=313	FALSE	FALSE	null	null	null	null	null	null	null	750.08	356.22302:5590 357.22637:1539 358.22973:172	115.05356:1121 124.0252:1386 128.06284:1274 139.98871:4432 140.00197:4366 141.07072:1473 152.06126:1777 159.60922:60 165.05827:2581 165.07233:2426 188.58167:1442 195.10083:2155 197.58823:2506 205.08807:1542 213.08807:7028 213.09914:7001 214.91954:448 219.1062:6959 220.09666:922 221.11827:10082 227.11238:1653 231.10315:2052 233.11774:9023 239.12393:1068 239.1456:1792 241.12523:2823 241.1962:7771 2…	0	0	0.00655079	0.0060592	0.00650502	0.00530322	0	0	0	0	0	0	0	0	0	0	0	0	0
464	19.661	358.165	Unknown	[M+H]+		0.324	TRUE	null	null	null	null	null	null	999	FALSE	FALSE	FALSE	Unit NormalizedByInternalStandardPeakHeight by alignment ID=313	FALSE	FALSE	null	null	null	null	null	null	null	108.47	358.16611:6603 359.16946:1240 360.17282:338	53.01734:2848 61.00618:103512 61.50784:4184 63.00267:1761 68.99291:1817 70.01203:4492 73.53099:37114 74.03228:6555 74.53026:4892 81.51997:448695 82.02126:27009 82.05219:1103 82.51957:2531 83.51663:8045 84.95892:33781 89.50626:17042 90.00742:1022 90.5067:7074 90.52606:7077 91.50372:2461 94.04469:5240 94.54565:1030 97.99142:7726 100.07589:2274 102.0134:4650 102.03363:44395 102.5347:4437 104.03072:1…	0	0	0.00773708	0.00622106	0.00373306	0	0.0093876	0	0	0	0.00583693	0.0122225	0.00985649	0.0373713	0.0522357	0.0177811	0.00611247	0	0.00751438
465	20.24	359.173	Unknown	[M+H]+		0.44	TRUE	null	null	null	null	null	null	999	FALSE	FALSE	FALSE	Unit NormalizedByInternalStandardPeakHeight by alignment ID=313	FALSE	FALSE	null	null	null	null	null	null	null	111.31	359.17291:12645 360.17626:2501 361.17962:892	61.00621:159 63.00291:40 73.53094:134 74.03178:42 83.51678:85 89.50678:102 90.00817:13 90.50604:197 110.00864:1224 123.04093:12 125.9859:1951 130.0083:160 214.91899:1267 245.1189:15446 259.13449:1001 303.19696:1014 304.29575:1683 315.19608:11080 316.20026:1740 337.17892:3434 359.17291:1298	0	0	0.0148179	0.0106016	0.00543868	0.0048341	0.0189342	0.00635012	0	0	0.00375679	0.0119586	0.00720333	0	0	0	0	0	0
466	23.544	359.186	Unknown	[M+H]+	ion correlated with 425; ion correlated with 497; ion correlated with 712; ion correlated with 545; ion correlated with 244; ion correlated with 280	0.056	TRUE	null	null	null	null	null	null	999	FALSE	FALSE	FALSE	Unit NormalizedByInternalStandardPeakHeight by alignment ID=313	FALSE	FALSE	null	null	null	null	null	null	null	7038.91	359.18625:10368 360.1896:5461 361.19296:574	53.0169:2685 61.00612:110182 61.5075:3879 63.00285:1938 70.01152:3559 73.53107:40341 74.03175:7738 74.53046:5948 81.51985:467148 82.02106:26958 82.05086:1304 82.51948:3038 82.5367:1498 83.51682:7394 84.95878:29850 89.50643:6664 90.50613:9350 90.52516:6520 91.50449:4148 94.0448:4546 97.99187:7624 100.07507:2202 102.01294:3329 102.03342:48273 102.12619:1185 102.53507:4805 104.03105:1161 110.00847:3…	0	0	0.0121491	0.0192117	0.0438363	0.0286566	0	0	0	0	0	0	0	0	0	0	0	0	0
467	21.086	359.186	Unknown	[M+H]+		0.036	TRUE	null	null	null	null	null	null	999	FALSE	FALSE	FALSE	Unit NormalizedByInternalStandardPeakHeight by alignment ID=313	FALSE	FALSE	null	null	null	null	null	null	null	2722.57	359.18652:12523 360.18987:4281 361.19323:725	110.00945:13544 111.01379:5652 125.98661:365074 126.99716:5365 128.95137:13803 141.95952:13086 142.97736:10167 158.00415:45566 301.14154:1580 331.19095:19062 332.19534:2902 341.17667:0 359.18652:8173	0	0	0	0	0	0	0	0	0	0	0	0	0	0	0	0	0.0128186	0.0186651	0.0120355
468	28.014	359.186	Unknown	[M+H]+		0.036	TRUE	null	null	null	null	null	null	999	FALSE	FALSE	FALSE	Unit NormalizedByInternalStandardPeakHeight by alignment ID=313	FALSE	FALSE	null	null	null	null	null	null	null	6775.02	359.18777:6849 360.19112:1278 361.19448:316	110.00938:5732 125.98663:134222 128.95135:20524 130.00879:7955 141.95961:12680 142.97794:5786 158.00381:37283 225.09229:255 227.10799:2956 237.12759:1971 240.11607:7582 241.12209:1286 287.20087:6659 288.20764:1708 295.1716:419 296.17664:32044 301.14206:1878 318.15891:2440 321.18329:3593 359.18777:19328	0	0	0	0	0.00498039	0.00460127	0.00830613	0	0	0	0	0	0	0	0	0	0	0	0
469	23.11	359.186	Unknown	[M+H]+	ion correlated with 281	0.06	TRUE	null	null	null	null	null	null	999	FALSE	FALSE	FALSE	Unit NormalizedByInternalStandardPeakHeight by alignment ID=313	FALSE	FALSE	null	null	null	null	null	null	null	1202.05	359.19028:8934 360.19363:2695 361.19699:661	110.00841:6032 111.00739:1464 112.00622:368 115.05344:1684 119.08522:1522 123.06282:347 125.98586:159122 128.06268:1664 128.95084:5461 133.10129:2570 135.11739:3466 141.9592:5809 142.97661:2365 145.10149:1131 147.11719:1535 149.13303:1120 159.11755:1611 171.11697:1211 175.14871:1909 186.09837:2255 187.1487:1580 189.164:9514 190.16719:1072 201.16397:3403 203.17969:1242 207.17818:1737 215.18021:151…	0	0	0	0	0	0	0	0	0	0	0	0	0	0	0	0	0	0	0
470	18.789	359.186	Unknown	[M+H]+	ion correlated with 501; ion correlated with 709	0.056	TRUE	null	null	null	null	null	null	999	FALSE	FALSE	FALSE	Unit NormalizedByInternalStandardPeakHeight by alignment ID=313	FALSE	FALSE	null	null	null	null	null	null	null	5354.15	359.18698:6689 360.19033:2578 361.19369:572	61.00657:925 70.01222:153 74.03215:11 82.02167:504 82.51902:7 83.5164:150 84.95924:352 89.50663:546 90.50707:128 90.52591:29 91.50488:66 97.99107:41 100.07594:748 102.01247:1022 102.02106:166 102.03422:455 102.12769:522 111.01955:436 125.98612:1835 126.98975:172 128.95117:39 129.97966:193 130.00862:401 140.98857:56 141.95923:127 141.98413:2 143.04065:116 143.99832:237 152.03777:321 158.00322:148 …	0	0	0	0	0.0048639	0.0039157	0	0	0	0	0	0	0	0	0	0	0.0143787	0.0178061	0.01418
471	21.405	359.186	Unknown	[M+H]+	ion correlated with 508; adduct linked to 508_[M+Na]+	0.08	TRUE	null	null	null	null	null	null	999	FALSE	FALSE	FALSE	Unit NormalizedByInternalStandardPeakHeight by alignment ID=313	FALSE	FALSE	null	null	null	null	null	null	null	3432.3	359.18732:6213 360.19067:2690 361.19403:462	53.01891:1395 61.00657:76812 61.50829:1892 63.00273:1298 70.01302:2991 73.5315:30096 74.03212:5564 74.5302:3812 81.52028:368115 82.02152:22467 82.518:1266 83.51699:5557 84.95908:21891 89.50761:7181 90.50672:9075 90.52629:4633 91.50508:4235 94.04572:4375 94.54496:1228 97.99181:5429 100.07569:2576 102.01308:5631 102.03382:45381 102.12931:1250 102.53539:3670 104.02891:1149 110.009:27338 111.00955:21…	0	0	0	0.00602753	0.00567939	0.00441599	0.00807195	0	0	0	0	0	0	0	0	0	0.119001	0.125958	0.103921
472	20.713	359.186	Unknown	[M+H]+	ion correlated with 708; ion correlated with 526	0.076	TRUE	null	null	null	null	null	null	999	FALSE	FALSE	FALSE	Unit NormalizedByInternalStandardPeakHeight by alignment ID=313	FALSE	FALSE	null	null	null	null	null	null	null	10571.7	359.18607:22230 360.18942:8465 361.19278:1787	141.1133:173 214.91988:337 299.1673:191 315.16321:1715 330.33752:38877 331.34192:5898 346.13647:666 353.17435:569	0	0	0.0260496	0.0237045	0.0261109	0.0232756	0.0238246	0	0	0	0	0	0	0	0	0	0	0	0
473	20.762	361.105	Unknown	[M+Na]+	adduct linked to 419_[M+H]+	0.232	TRUE	null	null	null	null	null	null	999	FALSE	FALSE	FALSE	Unit NormalizedByInternalStandardPeakHeight by alignment ID=313	FALSE	FALSE	null	null	null	null	null	null	null	2248.16	361.10504:39535 362.10839:9242 363.11175:1484	141.10899:18752 141.11823:18747 143.03993:11752 163.53944:3399 176.06268:1477 189.07072:380 205.10509:820 205.58569:5338 206.08891:1325 214.91895:1300 219.10767:1291 229.12019:975 231.10135:1774 233.09692:2018 235.08525:1208 235.10333:2068 245.11891:2070 247.09268:4406 247.10651:4440 257.11694:14186 257.12711:14234 258.12244:2154 261.09171:7558 261.11176:7366 271.1347:2739 275.12778:1399 279.1003…	0	0	0.0463267	0.0370916	0.0246176	0.0218472	0.062065	0	0	0	0	0	0	0	0	0	0	0	0
474	22.827	361.201	Unknown	[M+H]+	ion correlated with 509; ion correlated with 701	0.116	TRUE	null	null	null	null	null	null	999	FALSE	FALSE	FALSE	Unit NormalizedByInternalStandardPeakHeight by alignment ID=313	FALSE	FALSE	null	null	null	null	null	null	null	34375.1	361.20151:211535 362.20486:55349 363.20822:7218	53.01713:5 61.00602:3054 61.5082:306 63.00337:31 70.01138:233 73.53106:1256 74.03168:242 74.53027:170 81.51988:12934 82.02103:931 82.51745:124 83.51685:214 84.95869:826 90.50675:545 90.52512:355 91.5032:145 91.50974:153 94.04513:119 97.99104:252 102.53514:125 141.11424:3386 143.04013:937 151.03534:1006 158.96155:666 159.00798:3981 165.06923:1037 189.07013:7982 189.16643:1978 190.07652:7968 195.10…	0	0	0.247877	0.235413	0.196755	0.221442	0.284056	0	0	0	0	0	0	0	0	0	0.194339	0.155141	0.240078
475	20.375	361.202	Unknown	[M+H]+		0.112	TRUE	null	null	null	null	null	null	999	FALSE	FALSE	FALSE	Unit NormalizedByInternalStandardPeakHeight by alignment ID=313	FALSE	FALSE	null	null	null	null	null	null	null	756.39	361.20273:7225 362.20608:2140 363.20944:369	165.0704:1507 178.07767:3352 179.08714:1165 189.07201:2021 191.08768:3131 192.0934:7069 193.09616:1693 202.0764:2506 207.11702:4133 215.10735:835 217.10318:2354 220.08646:3688 221.11855:953 225.13094:352 229.12427:2072 235.11357:48760 236.11714:6045 237.12048:1341 239.14491:2313 243.13968:1222 263.10812:20438 264.11252:2980 269.19189:930 281.19135:1554 282.12213:302 287.12848:974 299.20184:6114 3…	0	0	0	0	0.00525372	0.00430798	0	0.0309923	0.0890776	0.0867131	0	0	0	0	0	0	0	0	0
476	28.834	361.239	Unknown	[M+CH3OH+H]+	adduct linked to 385_[M+H]+	0.196	TRUE	null	null	null	null	null	null	999	FALSE	FALSE	FALSE	Unit NormalizedByInternalStandardPeakHeight by alignment ID=313	FALSE	FALSE	null	null	null	null	null	null	null	6452.85	361.23776:9848 362.24111:6556 363.24447:1580	68.99321:206 81.52003:6174 82.05301:689 89.5063:4883 90.00696:222 90.50632:108 91.50463:558 102.03279:1766 102.12859:110 111.02015:2525 112.01775:263 123.08054:640 125.98666:1540 132.06302:523 139.98848:1940 141.95877:4572 141.98367:312 158.15216:151 165.98288:316 167.0123:1677 169.97739:2441 182.98563:7925 205.08826:640 239.14656:2058 250.17917:378 279.09491:1238 279.15469:2047 279.17026:3291 28…	0	0	0	0	0	0	0.0146681	0.247434	0.356312	0.457144	0	0	0	0	0	0	0	0	0
477	22.848	363.054	Unknown	[M+H]+	ion correlated with 35; ion correlated with 358; ion correlated with 278; ion correlated with 667	0.108	TRUE	null	null	null	null	null	null	999	FALSE	FALSE	FALSE	Unit NormalizedByInternalStandardPeakHeight by alignment ID=313	FALSE	FALSE	null	null	null	null	null	null	null	707.63	363.05576:9204 364.05911:1771 365.06247:326	53.01725:6 61.00604:3078 61.50689:306 63.00177:44 70.01164:234 73.53107:1264 74.03191:243 74.53035:171 81.51978:13035 82.02108:937 82.51869:198 83.51621:213 84.95882:832 90.50648:549 90.52531:359 91.50437:144 94.04501:120 94.5465:39 97.99137:231 102.53529:125 141.11366:3386 143.0405:931 151.03526:1026 158.96153:672 163.05637:2143 165.06995:1030 170.55014:1713 187.05602:947 189.07074:7981 189.1652…	0	0	0.0107853	0.00626687	0	0	0.0178943	0	0	0	0	0	0	0	0	0	0	0	0
478	18.834	363.121	Unknown	[M+H]+		0.128	TRUE	null	null	null	null	null	null	999	FALSE	FALSE	FALSE	Unit NormalizedByInternalStandardPeakHeight by alignment ID=313	FALSE	FALSE	null	null	null	null	null	null	null	527.56	363.12164:6759 364.12499:2099 365.12835:318	309.11169:16841 341.14145:2885 349.10553:10977 363.12164:9383	0	0	0	0	0	0	0	0	0	0	0	0	0	0	0	0	0	0	0
479	23.578	363.157	Unknown	[M+H]+	ion correlated with 425; ion correlated with 466; ion correlated with 712; ion correlated with 557; ion correlated with 545; ion correlated with 244; ion correlated with 280; ion correlated with 507	0.04	TRUE	null	null	null	null	null	null	999	FALSE	FALSE	FALSE	Unit NormalizedByInternalStandardPeakHeight by alignment ID=313	FALSE	FALSE	null	null	null	null	null	null	null	3374.27	363.15613:14793 364.15948:3793 365.16284:1418	101.9499:1015 210.57924:3339 256.11035:1798 261.04404:1613 267.13748:8 284.1424:1941 299.16501:4351 301.14206:36559 302.14685:4300 341.17636:14031 342.18118:2386 359.18634:16422 363.11334:9128 363.1568:1420	0	0	0.0173342	0	0	0.00928719	0.0205938	0	0	0	0	0	0	0	0	0	0	0	0
480	19.733	363.217	Unknown	[M+H]+	adduct linked to 514_[M+Na]+	0.108	TRUE	null	null	null	null	null	null	999	FALSE	FALSE	FALSE	Unit NormalizedByInternalStandardPeakHeight by alignment ID=313	FALSE	FALSE	null	null	null	null	null	null	null	710.68	363.21719:49961 364.22054:14296 365.2239:1256	141.11388:2169 177.94746:402 201.08673:1680 211.09772:1010 214.91817:3273 275.16821:1698 327.19852:871 345.20749:5691 346.20914:1009 351.15979:1190 363.21719:527	0	0	0	0	0	0	0	0.0587624	0.0729128	0.0904519	0	0	0	0	0	0	0	0	0
481	22.939	363.217	Unknown	[M+H]+		0.02	TRUE	null	null	null	null	null	null	999	FALSE	FALSE	FALSE	Unit NormalizedByInternalStandardPeakHeight by alignment ID=313	FALSE	FALSE	null	null	null	null	null	null	null	3221.19	363.21768:5573 364.22103:1234 365.22439:129	61.00623:27912 61.50817:1298 73.53133:14908 74.03249:3486 74.52966:1919 81.52011:193027 82.02159:12006 82.05254:1537 83.51701:3633 84.95905:7136 89.50697:5260 90.50581:13427 90.52621:4319 91.00809:1213 91.50446:5533 94.04492:4017 94.54638:1344 97.99215:2688 100.07553:2350 102.01266:4104 102.03373:35673 102.12817:17798 102.53427:2832 110.00919:11778 111.01998:15472 111.52106:1029 111.98498:6896 11…	0	0	0	0	0	0	0	0	0	0	0	0	0	0	0	0	0	0.00444221	0
482	27.034	364.217	Unknown	[M+H]+		0.224	TRUE	null	null	null	null	null	null	999	FALSE	FALSE	FALSE	Unit NormalizedByInternalStandardPeakHeight by alignment ID=313	FALSE	FALSE	null	null	null	null	null	null	null	227.82	364.21829:5722 365.22164:1240 366.225:407	110.00822:208 159.60896:6969 160.10927:1204 214.91524:416 214.92754:383 219.10854:1128 221.11816:6401 233.11797:5370 241.19618:10 245.22633:2430 255.13799:45 261.1492:2215 263.23718:2747 269.18988:10 270.19379:94 280.26379:68 281.15802:1226 295.16971:2076 298.18777:121 298.19998:127 316.20004:48 317.2114:4015 318.21567:3120 319.17215:404 364.21829:2265	0	0	0.0067051	0	0	0	0.00930784	0.0105719	0.00496885	0.00522764	0	0	0	0	0	0	0	0	0
483	23.895	364.704	Unknown	[M+H]+		0.172	TRUE	null	null	null	null	null	null	999	FALSE	FALSE	FALSE	Unit NormalizedByInternalStandardPeakHeight by alignment ID=313	FALSE	FALSE	null	null	null	null	null	null	null	594.06	364.70264:6106 365.70599:2908 366.70935:380	84.95908:31 149.02396:13900 151.03531:555 165.06972:1184 167.01273:151 188.58505:5362 197.58913:5569 198.09006:1520 200.08388:194 206.59358:3631 207.09401:1377 213.09337:2615 219.11748:1493 227.10747:1461 228.23338:1352 229.10361:1080 239.14273:1204 241.19714:2752 245.11699:1147 255.13951:10298 256.14053:1454 261.04535:102330 269.19092:23623 270.19266:3621 270.2056:3627 273.18622:1220 279.16031:4…	0	0	0.00715542	0	0	0	0.0084374	0.0681528	0.0383345	0.0440854	0	0	0	0	0	0	0	0	0
484	20.384	365.07	Unknown	[M+H]+	ion correlated with 37; ion correlated with 16	0.108	TRUE	null	null	null	null	null	null	999	FALSE	FALSE	FALSE	Unit NormalizedByInternalStandardPeakHeight by alignment ID=313	FALSE	FALSE	null	null	null	null	null	null	null	816.82	365.073:5187 366.07635:1698 367.07971:247	110.00881:4992 111.01093:1214 112.00646:417 125.98595:121206 128.95099:3055 141.9588:4553 142.97701:1720 158.00325:4421 160.0356:815 189.07129:154 192.09505:1248 201.16554:1116 224.15027:6595 224.65198:2268 235.11189:6646 236.11592:974 246.14592:5125 246.64569:1408 263.10754:2848 266.65985:3110 275.66397:2663 284.6701:3587 285.17291:1262 299.2016:601 303.09979:15 304.10345:512 305.18439:3542 365.…	0	0	0	0	0	0	0.00772523	0	0	0	0	0	0	0	0	0	0	0	0
485	25.947	367.122	Unknown	[M+H]+	ion correlated with 40; ion correlated with 73	0.12	TRUE	null	null	null	null	null	null	999	FALSE	FALSE	FALSE	Unit NormalizedByInternalStandardPeakHeight by alignment ID=313	FALSE	FALSE	null	null	null	null	null	null	null	927.41	367.1225:9009 368.12585:2123 369.12921:705	73.53098:114 141.11487:6337 151.03539:133 158.96185:7 165.07199:1083 169.97791:35 181.57556:2346 182.98566:120 195.09845:1455 202.08878:1186 205.12263:2009 217.12283:1975 223.11214:11377 240.11473:3226 241.12489:4439 245.15215:643 254.1331:1109 265.15976:6470 283.17001:41078 284.17404:5775 301.21802:41 302.14615:1658 305.15207:275454 306.1557:41821 307.1597:2772 321.12689:3291 331.22861:2923 353.…	0	0	0.0105568	0.00591123	0	0	0.0169092	0.165734	0.0752555	0.0835481	0	0	0	0	0	0	0	0	0
486	20.767	369.147	Unknown	[M+H]+	ion correlated with 686; ion correlated with 493; ion correlated with 121	0.2	TRUE	null	null	null	null	null	null	999	FALSE	FALSE	FALSE	Unit NormalizedByInternalStandardPeakHeight by alignment ID=313	FALSE	FALSE	null	null	null	null	null	null	null	876.98	369.14697:25932 370.15032:7319 371.15368:2876	141.10899:18880 141.11823:18870 143.03993:11893 163.53944:3398 176.06268:1517 189.07072:569 205.10509:861 205.58569:5351 206.08891:1329 214.91895:1194 219.10767:1291 229.12019:1113 231.10135:1869 233.09692:2060 235.08525:1221 235.10333:2047 245.11891:2071 247.09268:4420 247.10651:4470 257.11694:14269 257.12711:14294 258.12244:2155 261.09171:7604 261.11176:7406 271.1347:2752 275.12778:1371 279.100…	0	0	0.0303873	0.0200188	0.0122965	0.0115234	0.0454183	0.323609	0.191491	0.228206	0	0	0	0	0	0	0	0	0
487	22.674	369.168	Unknown	[M+H]+		0.1	TRUE	null	null	null	null	null	null	999	FALSE	FALSE	FALSE	Unit NormalizedByInternalStandardPeakHeight by alignment ID=313	FALSE	FALSE	null	null	null	null	null	null	null	917.76	369.16791:20766 370.17126:5110 371.17462:478	110.00847:19971 111.00928:2917 112.00436:4472 125.98592:413788 126.98795:7944 128.95108:13838 141.95879:16289 142.9769:7604 214.91852:1358 238.14642:19 247.89067:1021 284.33176:1363 297.18658:294 347.18658:5742 369.16791:35553	0	0	0	0	0	0	0	0.0244244	0.0165076	0.0167785	0	0	0	0	0	0	0	0	0
488	28.46	369.18	Unknown	[M+H]+		0.096	TRUE	null	null	null	null	null	null	999	FALSE	FALSE	FALSE	Unit NormalizedByInternalStandardPeakHeight by alignment ID=313	FALSE	FALSE	null	null	null	null	null	null	null	1255.5	369.17825:66431 370.1816:12438 371.18496:2752	102.0035:2595 110.00867:34256 111.01036:5024 122.51768:2070 123.02603:3588 123.11684:5381 125.9861:732182 128.06181:507 128.95038:34349 141.11469:444 141.9592:36206 142.97673:11109 143.54099:10728 158.00281:26538 164.0675:25915 165.06554:713 172.99326:2772 177.95117:1322 184.58168:5768 189.58955:4330 203.00259:2046 207.10278:592 214.91783:1390 235.13429:1655 247.13437:2128 247.89851:2095 257.1551…	0	0	0	0	0	0	0	0.0781342	0.0215143	0.0268766	0	0	0	0	0	0	0	0	0
489	20.395	369.204	Unknown	[M+H]+		0.14	TRUE	null	null	null	null	null	null	999	FALSE	FALSE	FALSE	Unit NormalizedByInternalStandardPeakHeight by alignment ID=313	FALSE	FALSE	null	null	null	null	null	null	null	370.64	369.20657:5627 370.20992:1362 371.21328:1047	119.08596:867 141.11469:3090 160.0359:1696 178.08292:1584 189.07153:982 191.08835:1116 192.09436:3835 198.59685:1456 201.16544:11 202.07964:1226 207.11739:2249 217.11028:1146 220.08705:1915 220.09694:1914 221.09668:858 224.65245:95 229.12418:703 231.13928:458 235.11281:24606 236.11722:3097 246.14613:732 246.64294:159 263.10831:10690 264.11304:1419 275.66406:111 284.67044:283 285.17236:1006 299.20…	0	0	0	0.00545862	0.00643954	0.00537928	0	0.0260234	0.0242246	0.0294044	0	0	0	0	0	0	0	0	0
490	21.438	369.204	Unknown	[M+Na]+	adduct linked to 440_[M+H]+	0.224	TRUE	null	null	null	null	null	null	999	FALSE	FALSE	FALSE	Unit NormalizedByInternalStandardPeakHeight by alignment ID=313	FALSE	FALSE	null	null	null	null	null	null	null	7413.83	369.2045:30901 370.20785:7157 371.21121:948	110.00875:5700 111.01059:2695 112.00739:1016 125.98595:170718 126.99438:2727 128.95068:5819 141.95976:5463 142.97702:2883 158.00462:8521 225.11464:1107 243.13562:1751 329.21216:1008 356.3501:1583 359.18622:2756 360.18439:1748 369.2045:18128	0	0	0.0362101	0.0292983	0.00379998	0.0107911	0.122937	1.97525	1.1174	1.29546	0	0	0	0	0	0	0	0	0
491	23.961	369.204	Unknown	[M+H]+		0.028	TRUE	null	null	null	null	null	null	999	FALSE	FALSE	FALSE	Unit NormalizedByInternalStandardPeakHeight by alignment ID=313	FALSE	FALSE	null	null	null	null	null	null	null	3531.04	369.20386:16334 370.20721:4841 371.21057:898	141.11386:1963 221.11826:3600 228.2336:1070 369.20386:5695	0	0	0	0	0	0	0	0	0	0	0	0	0	0	0	0	0	0	0
492	22.12	369.204	Unknown	[M+H]+		0.168	TRUE	null	null	null	null	null	null	999	FALSE	FALSE	FALSE	Unit NormalizedByInternalStandardPeakHeight by alignment ID=313	FALSE	FALSE	null	null	null	null	null	null	null	8276.2	369.20389:21097 370.20724:5773 371.2106:529	110.00884:20580 111.00997:3432 112.00494:611 125.98602:434193 126.99842:8368 128.95097:15655 141.11391:492 141.95932:15092 142.97639:7559 158.00371:13664 177.94913:782 197.58963:1281 214.91908:645 237.12868:4459 301.21701:68486 302.22192:9812 315.19653:1237 333.20728:59060 334.20877:8455 334.22302:8423 335.16281:36189 336.16556:5306 351.13358:2191 353.17416:29317 354.18094:4220 369.20389:34431	0	0	0	0	0	0	0.0314228	1.63015	1.01797	1.22645	0	0	0	0	0	0	0	0	0
493	20.766	370.678	Unknown	[M+2H]2+	ion correlated with 486; ion correlated with 616; ion correlated with 121	0.116	TRUE	null	null	null	null	null	null	999	FALSE	FALSE	FALSE	Unit NormalizedByInternalStandardPeakHeight by alignment ID=313	FALSE	FALSE	null	null	null	null	null	null	null	1961.48	370.67838:617988 371.68173:146488 372.68509:22273	115.05419:4666 128.06221:5230 129.06898:3827 131.04837:2943 139.05481:1722 141.06999:3206 143.03983:155864 145.06514:1112 147.0448:286 152.06184:4265 153.06804:1772 153.07668:1778 155.08501:559 155.54951:16832 156.05217:5281 156.52992:9286 157.06525:4074 159.0443:5919 159.07933:860 161.06001:2450 163.03795:920 163.05447:1811 163.53857:46975 164.04002:7574 164.54922:2349 165.07057:5597 166.07579:1…	0	0	0	0	0	0	0	0.726856	0.381734	0.457097	0	0	0	0	0	0	0	0	0
494	26.189	371.22	Unknown	[M+H]+		0.12	TRUE	null	null	null	null	null	null	999	FALSE	FALSE	FALSE	Unit NormalizedByInternalStandardPeakHeight by alignment ID=313	FALSE	FALSE	null	null	null	null	null	null	null	236.81	371.21994:72016 372.22329:15748 373.22665:1559	74.52969:7 82.51913:62 82.53611:17 89.50623:637 90.50684:596 90.52588:491 91.50464:425 94.04527:278 100.07556:1047 102.03349:2339 102.53426:254 111.00828:856 111.01916:861 111.98499:805 123.0383:106 123.04608:141 132.06581:312 139.01532:90 139.98854:375 140.98796:181 141.00652:66 141.9843:669 143.03952:169 144.98077:89 152.03766:36 153.01205:91 154.00618:160 165.9877:111 169.01401:124 182.98543:1…	0	0	0	0	0	0	0	0.0847031	0.0691787	0.0813524	0	0	0	0	0	0	0	0	0
495	23.885	372.694	Unknown	[M+NH4]2+	adduct linked to 705_[M+K]+	0.232	TRUE	null	null	null	null	null	null	999	FALSE	FALSE	FALSE	Unit NormalizedByInternalStandardPeakHeight by alignment ID=313	FALSE	FALSE	null	null	null	null	null	null	null	2952.81	372.69406:35340 373.69741:7498 374.70077:1850	84.95908:31 149.02396:13900 151.03531:555 165.06972:1184 167.01273:151 188.58505:5362 197.58913:5569 198.09006:1520 200.08388:194 206.59358:3631 207.09401:1377 213.09337:2615 219.11748:1493 227.10747:1461 228.23338:1352 229.10361:1080 239.14273:1204 241.19714:2752 245.11699:1147 255.13951:10298 256.14053:1454 261.04535:102330 269.19092:23623 270.19266:3621 270.2056:3627 273.18622:1220 279.16031:4…	0	0	0.0414116	0.03045	0.014752	0.013704	0.0552929	0.128091	0.076726	0.088073	0	0	0	0	0	0	0	0	0
496	22.846	373.166	Unknown	[M+H]+	ion correlated with 458	0.02	TRUE	null	null	null	null	null	null	999	FALSE	FALSE	FALSE	Unit NormalizedByInternalStandardPeakHeight by alignment ID=313	FALSE	FALSE	null	null	null	null	null	null	null	7422.38	373.16556:801808 374.16891:211136 375.17227:20084	115.05346:1453 128.06194:526 139.11452:59454 152.06329:2458 153.07103:1512 163.05547:2820 165.07158:2527 167.10684:70715 176.06705:912 178.07895:887 189.07002:2712 193.08191:1364 195.10318:38324 196.10544:2854 197.05836:13005 197.0976:990 200.08276:7961 201.09436:3311 203.56932:4007 204.07195:1073 209.09569:2017 213.10353:289 217.08255:1624 217.09854:1004 217.56848:4983 218.0708:1473 219.10606:11…	0	0	0	0	0	0	0	0	0	0	0	0	0	0	0	0	0	0	0
497	23.543	373.202	Unknown	[M+CH3OH+H]+	ion correlated with 425; ion correlated with 466; ion correlated with 712; ion correlated with 545; ion correlated with 244; ion correlated with 280; adduct linked to 425_[M+H]+	0.048	TRUE	null	null	null	null	null	null	999	FALSE	FALSE	FALSE	Unit NormalizedByInternalStandardPeakHeight by alignment ID=313	FALSE	FALSE	null	null	null	null	null	null	null	6698.45	373.20175:9641 374.2051:5259 375.20846:935	53.0169:2685 61.00612:110182 61.5075:3879 63.00285:1938 70.01152:3559 73.53107:40341 74.03175:7738 74.53046:5948 81.51985:467148 82.02106:26958 82.05086:1304 82.51948:3038 82.5367:1498 83.51682:7394 84.95878:29850 89.50643:6664 90.50613:9350 90.52516:6520 91.50449:4148 94.0448:4546 97.99187:7624 100.07507:2202 102.01294:3329 102.03342:48273 102.12619:1185 102.53507:4805 104.03105:1161 110.00847:3…	0	0	0.0112977	0.0192012	0.0455476	0.0300158	0	0	0	0	0	0	0	0	0	0	0	0	0
498	24.865	373.202	Unknown	[M+H]+	ion correlated with 546; ion correlated with 519; similar chromatogram in higher mz_546	0.052	TRUE	null	null	null	null	null	null	999	FALSE	FALSE	FALSE	Unit NormalizedByInternalStandardPeakHeight by alignment ID=313	FALSE	FALSE	null	null	null	null	null	null	null	1445.17	373.20352:6046 374.20687:1886 375.21023:343	112.08734:34 128.95122:70 141.11435:1812 152.06337:3067 163.05075:1963 165.07031:5097 176.06311:2764 178.07889:4296 179.08568:2296 187.05589:2464 187.55815:13269 188.05959:3274 189.07104:12495 190.07219:3221 190.08318:3201 191.08699:4670 192.09044:2759 205.10185:1891 206.1097:1905 207.08197:1722 219.0826:2058 220.08647:951 221.14317:912 223.07883:1061 233.09288:1427 234.1049:2824 235.07669:4755 2…	0	0	0	0	0	0.00437184	0	0	0	0	0	0	0	0	0	0	0	0.00514087	0
499	28.895	374.305	Unknown	[M+H]+		0.736	TRUE	null	null	null	null	null	null	999	FALSE	FALSE	FALSE	Unit NormalizedByInternalStandardPeakHeight by alignment ID=313	FALSE	FALSE	null	null	null	null	null	null	null	191.2	374.30386:10552 375.30721:4630 376.31057:618	119.08559:2046 158.15428:586 184.07408:769 217.1237:305 239.15063:1188 251.0481:1747 258.27081:382 279.09604:984 281.29337:3429 281.30545:3532 284.33203:23562 285.33054:3727 285.345:3868 287.20129:4276 288.20486:690 298.34766:78741 299.1586:1078 299.19901:1112 299.35315:11844 301.14099:3538 304.30103:3812 309.32785:1439 311.2587:1664 312.36288:41444 313.36725:6160 321.18347:11005 322.18799:1551 3…	0	0	0.0123644	0.00909951	0.00687985	0.00652683	0.0171155	0	0	0	0.00699848	0.00836402	0.00651988	0.0103952	0.0150689	0.00850475	0.00654454	0.00483046	0.00920065
500	27.783	377.137	Unknown	[M+H]+	ion correlated with 457; ion correlated with 699; ion correlated with 412	0.06	TRUE	null	null	null	null	null	null	999	FALSE	FALSE	FALSE	Unit NormalizedByInternalStandardPeakHeight by alignment ID=313	FALSE	FALSE	null	null	null	null	null	null	null	8234.71	377.13684:321946 378.14019:98721 379.14355:8330	125.98723:7035 128.95151:26 141.96054:572 158.00459:1705 165.07257:1096 188.04987:4528 188.55167:1189 208.56366:540 211.07652:1498 237.09406:1015 239.07474:509 249.13113:1095 253.08815:1295 263.07169:1313 265.0882:3202 266.09476:2009 267.10291:1567 269.11929:5882 277.12253:1718 279.10144:3046 295.10107:1503 295.13339:1049 297.11285:14329 298.11871:2119 301.14349:1065 305.11984:5601 309.14935:5584…	0	0	0	0	0	0	0	0	0	0	0	0	0	0	0	0	0.329548	0.177857	0.474261
501	18.785	377.197	Unknown	[M+H]+	ion correlated with 470	0.052	TRUE	null	null	null	null	null	null	999	FALSE	FALSE	FALSE	Unit NormalizedByInternalStandardPeakHeight by alignment ID=313	FALSE	FALSE	null	null	null	null	null	null	null	3491.92	377.19836:5902 378.20171:2124 379.20507:501	61.00653:25311 61.50711:1025 70.01166:1205 73.5312:14666 74.03151:2496 74.53123:2518 81.52012:177082 82.02121:9828 82.05193:1015 83.51669:3028 84.95927:8266 89.50623:9310 90.50681:8599 90.52554:3931 91.00658:1158 91.50474:3573 94.04492:3272 97.99178:2300 100.07625:3777 102.01286:6397 102.03374:34240 102.12782:16821 102.53545:2789 110.00966:11360 111.02034:10334 111.52309:1115 111.9828:3286 111.99…	0	0	0	0	0.00429186	0	0	0	0	0	0	0	0	0	0	0	0.00991889	0.0148821	0.00748374
502	21.27	377.233	Unknown	[M+H]+	adduct linked to 529_[M+Na]+	0.108	TRUE	null	null	null	null	null	null	999	FALSE	FALSE	FALSE	Unit NormalizedByInternalStandardPeakHeight by alignment ID=313	FALSE	FALSE	null	null	null	null	null	null	null	590.45	377.23276:53423 378.23611:17918 379.23947:2012	141.11516:6013 177.94968:951 187.14676:1205 207.60098:1828 208.09796:2264 214.91911:4767 215.1458:1542 233.15598:9964 234.11456:9883 239.10773:4467 253.15581:12153 253.16895:12143 266.88403:1012 285.18741:1051 299.16714:1274 303.19736:1725 304.17654:1623 335.22232:2004 345.20795:866 353.17407:13970 354.17883:2015 357.20432:11084 358.20847:2118 369.15054:29 369.20572:2295 373.18262:3379	0	0	0	0	0	0	0	0.062834	0.088716	0.104832	0	0	0	0	0	0	0	0	0
503	24.816	379.086	Unknown	[M+H]+	ion correlated with 327; ion correlated with 682	0.16	TRUE	null	null	null	null	null	null	999	FALSE	FALSE	FALSE	Unit NormalizedByInternalStandardPeakHeight by alignment ID=313	FALSE	FALSE	null	null	null	null	null	null	null	1997.66	379.08572:55217 380.08907:12933 381.09243:1777	111.00912:121 128.95198:416 139.01146:545 141.11392:3483 141.95975:913 152.06172:1936 163.05263:1399 165.07109:3534 172.05688:874 176.0636:2296 178.07837:2760 179.08408:1563 179.56738:1021 187.05472:1755 187.55693:37662 188.05933:8790 189.07002:8145 190.07588:2149 190.08569:2189 191.08609:2891 202.07553:1100 205.1013:1412 206.10948:1131 207.08186:1083 219.08116:1297 233.09627:981 234.10529:1519 2…	0	0	0.064704	0.0378675	0.0133266	0.0102662	0.106933	0	0	0	0	0	0	0	0	0	0	0	0
504	25.723	379.122	Unknown	[M+H]+		0.056	TRUE	null	null	null	null	null	null	999	FALSE	FALSE	FALSE	Unit NormalizedByInternalStandardPeakHeight by alignment ID=313	FALSE	FALSE	null	null	null	null	null	null	null	328.79	379.12357:6498 380.12692:2175 381.13028:406	111.01005:517 125.98616:3002 141.11517:3107 165.07065:1187 187.57559:24011 189.06873:1787 215.10709:2073 219.08276:1288 225.09421:2343 235.11195:5411 240.1154:9272 241.12114:1813 251.14476:1109 253.12326:3569 277.15976:5228 278.164:1075 279.07376:1114 293.15552:1381 294.16309:1637 295.17041:111985 296.17398:16202 301.14075:84 326.18912:15236 341.26385:1137 348.17032:8322 349.18115:1906 365.13556:…	0	0	0.00761436	0	0	0	0.0112416	0	0	0	0	0	0	0	0	0	0	0	0
505	22.812	380.176	Unknown	[M+2H]2+	ion correlated with 530; ion correlated with 701	0.02	TRUE	null	null	null	null	null	null	999	FALSE	FALSE	FALSE	Unit NormalizedByInternalStandardPeakHeight by alignment ID=313	FALSE	FALSE	null	null	null	null	null	null	null	2814.06	380.17578:327423 381.17913:49550 382.18249:7631	115.05434:10803 116.06055:1512 121.10146:83992 125.05931:3846 128.06248:7695 129.06915:3596 135.08153:17482 137.05998:3501 139.05409:3348 139.11301:604316 140.05954:2518 141.07028:5234 142.07846:1927 145.06436:3641 147.04443:5001 149.09645:9541 150.04616:3781 152.0621:10603 153.06705:15634 155.08405:3581 157.06479:2669 158.07326:1289 159.07973:4405 161.05669:8224 161.06503:7938 163.03757:11618 16…	0	0	0	0	0	0	0	0	0	0	0	0	0	0	0	0	0	0	0
506	21.817	381.101	Unknown	[M+H]+	ion correlated with 48	0.2	TRUE	null	null	null	null	null	null	999	FALSE	FALSE	FALSE	Unit NormalizedByInternalStandardPeakHeight by alignment ID=313	FALSE	FALSE	null	null	null	null	null	null	null	1921.3	381.10172:56870 382.10507:14408 383.10843:2148	132.00294:1407 141.11357:14864 152.06229:2695 153.01276:2143 153.03383:1268 153.06902:969 163.05603:935 165.07089:3471 168.05296:85242 176.0614:1514 177.06895:26 178.07909:3536 179.08537:1523 180.57535:2632 181.05972:1291 188.56494:13371 189.0668:4892 191.08371:912 193.09976:1529 202.07713:1014 202.08798:993 209.07872:2447 214.91927:1823 221.09915:1479 237.08969:3497 249.09364:3578 251.14389:3684…	0	0	0.0666408	0.0441718	0.0133663	0.0108336	0.114102	0.405163	0.147604	0.167521	0	0	0	0	0	0	0	0	0
507	23.575	381.167	Unknown	[M+H]+	ion correlated with 425; ion correlated with 466; ion correlated with 712; ion correlated with 557; ion correlated with 545; ion correlated with 244; ion correlated with 280; ion correlated with 479; adduct linked to 545_[M+CH3OH+H]+	0.048	TRUE	null	null	null	null	null	null	999	FALSE	FALSE	FALSE	Unit NormalizedByInternalStandardPeakHeight by alignment ID=313	FALSE	FALSE	null	null	null	null	null	null	null	2551.06	381.1676:12051 382.17095:3071 383.17431:609	101.9499:1015 210.57924:3337 256.11035:1800 261.04404:1613 267.13748:10 284.1424:1944 299.16501:4366 301.14206:36559 302.14685:4300 341.17636:14039 342.18118:2387 359.18634:16417 363.11334:9128 363.1568:1432 364.11838:1182 380.09592:1531 380.11295:1475 381.16785:1399	0	0	0.0141214	0.0092067	0.00407422	0.00834817	0.016324	0	0	0	0	0	0	0	0	0	0	0	0
508	21.406	381.168	Unknown	[M+Na]+	ion correlated with 471; ion correlated with 713; adduct linked to 471_[M+H]+	0.032	TRUE	null	null	null	null	null	null	999	FALSE	FALSE	FALSE	Unit NormalizedByInternalStandardPeakHeight by alignment ID=313	FALSE	FALSE	null	null	null	null	null	null	null	4982.46	381.1687:6027 382.17205:1740 383.17541:476	53.0177:2518 61.00608:109786 61.50787:3921 63.00266:1775 68.99268:1445 70.01208:3888 73.53108:42317 74.03172:7689 74.53056:5970 81.51993:473824 82.02122:30079 82.05337:1576 82.51962:2997 82.53519:1164 83.51618:7826 84.95883:31935 89.50693:8230 90.50622:9195 90.5254:7966 91.00728:1009 91.50448:3658 94.04459:4657 94.54503:1319 97.99143:6855 100.07664:2209 102.01291:3921 102.0335:48975 102.12801:149…	0	0	0.00706245	0	0	0	0.0115627	0	0	0	0	0	0	0	0	0	0	0	0
509	22.818	383.184	Unknown	[M+H]+	ion correlated with 474; ion correlated with 701	0.084	TRUE	null	null	null	null	null	null	999	FALSE	FALSE	FALSE	Unit NormalizedByInternalStandardPeakHeight by alignment ID=313	FALSE	FALSE	null	null	null	null	null	null	null	14182.4	383.18326:53952 384.18661:12327 385.18997:11133	53.01713:5 61.00602:3053 61.5082:306 63.00337:31 70.01138:233 73.53106:1255 74.03168:241 74.53027:170 81.51988:12930 82.02103:931 82.51745:124 83.51685:214 84.95869:825 90.50675:545 90.52512:355 91.5032:145 91.50974:153 94.04513:119 97.99104:252 102.53514:125 141.11424:3386 143.04013:937 151.03534:1006 158.96155:666 159.00798:3981 165.06923:1037 189.07013:7982 189.16643:1978 190.07652:7969 195.10…	0	0	0.0632216	0.0516217	0.0375608	0.0400497	0.0758535	0	0	0	0	0	0	0	0	0	0.0437896	0.0323831	0.0606822
510	28.84	383.22	Unknown	[M+H]+		0.26	TRUE	null	null	null	null	null	null	999	FALSE	FALSE	FALSE	Unit NormalizedByInternalStandardPeakHeight by alignment ID=313	FALSE	FALSE	null	null	null	null	null	null	null	19974.1	383.21597:73838 384.21932:25770 385.22268:3695	68.99285:518 81.52042:4726 82.0518:603 89.50634:7933 90.00761:661 90.50616:876 91.50453:858 102.03337:1550 108.08054:168 111.02043:3648 111.52119:533 112.01765:785 119.08533:2046 123.07889:761 125.98628:1626 130.15785:4 132.06316:539 139.98793:1971 141.98392:125 144.98228:1254 146.98134:534 158.15578:648 165.98611:289 169.9785:2320 205.08574:676 239.14633:1081 258.11359:445 263.23877:383 279.0951…	0	0	0.0865233	0.0754656	0	0.0367523	0.380194	1.56272	1.73888	2.21737	0	0	0	0	0	0	0	0	0
511	20.096	385.199	Unknown	[M+H]+		0.18	TRUE	null	null	null	null	null	null	999	FALSE	FALSE	FALSE	Unit NormalizedByInternalStandardPeakHeight by alignment ID=313	FALSE	FALSE	null	null	null	null	null	null	null	2453.7	385.19913:11926 386.20248:3854 387.20584:390	281.11548:1920 303.19592:18468 304.19272:673 304.20755:2388 331.09543:14347 332.09723:1926 385.19913:12032	0	0	0.0139745	0.0124933	0.010853	0.0125877	0.0172896	0	0	0	0	0	0	0	0	0	0	0	0
512	19.54	385.199	Unknown	[M+H]+		0.188	TRUE	null	null	null	null	null	null	999	FALSE	FALSE	FALSE	Unit NormalizedByInternalStandardPeakHeight by alignment ID=313	FALSE	FALSE	null	null	null	null	null	null	null	2381.08	385.19879:17572 386.20214:5367 387.2055:943	111.01034:816 125.98601:0 126.99733:126 158.00357:0 278.63962:16694 281.15421:5573 316.32178:18886 317.32364:2818 321.14764:7625 322.14771:1110 385.19879:26650	0	0	0.0205914	0.0180519	0.0155117	0.0167878	0.0224465	0	0.121217	0.13599	0	0	0	0	0	0	0	0	0
513	22.779	385.199	Unknown	[M+H]+		0.14	TRUE	null	null	null	null	null	null	999	FALSE	FALSE	FALSE	Unit NormalizedByInternalStandardPeakHeight by alignment ID=313	FALSE	FALSE	null	null	null	null	null	null	null	2405.42	385.19916:13331 386.20251:3247 387.20587:859	100.07487:1140 220.59094:314 221.09303:409 241.10493:5 279.10175:4402 280.10547:812 297.18582:334 301.08395:365 303.09024:321 315.19952:914 319.16913:1187 343.19116:1819 358.37088:10 361.20139:22312 362.2052:3425 363.05566:560 363.21121:104 383.18417:12801 384.18628:1903 385.19916:6963	0	0	0.015621	0.0114761	0.00810795	0.00983261	0.0189314	0.245075	0.168762	0.199529	0	0	0	0	0	0	0	0	0
514	19.734	385.2	Unknown	[M+Na]+	adduct linked to 480_[M+H]+	0.148	TRUE	null	null	null	null	null	null	999	FALSE	FALSE	FALSE	Unit NormalizedByInternalStandardPeakHeight by alignment ID=313	FALSE	FALSE	null	null	null	null	null	null	null	2031.86	385.20029:7997 386.20364:2927 387.207:503	53.01724:2239 61.00611:102872 61.50696:3339 61.51103:1831 63.00459:1012 68.99163:1454 70.01238:4777 73.53119:38068 74.03152:6926 74.53046:5465 81.51997:449888 82.02104:27183 82.05281:1040 82.51841:2732 82.53746:1114 83.51698:7636 84.95869:35251 88.50822:1008 89.50665:14397 90.50663:8024 90.5256:7043 91.50419:2805 94.04434:4757 94.54442:1367 97.99134:8238 100.07684:2345 102.01283:4434 102.03349:47…	0	0	0.00937104	0.00796879	0	0.00574209	0.018256	0.327174	0.214237	0.260913	0	0	0	0	0	0	0	0	0
515	27.134	386.202	Unknown	[M+H]+	ion correlated with 521; ion correlated with 550; ion correlated with 570	0.164	TRUE	null	null	null	null	null	null	999	FALSE	FALSE	FALSE	Unit NormalizedByInternalStandardPeakHeight by alignment ID=313	FALSE	FALSE	null	null	null	null	null	null	null	702.1	386.20236:8258 387.20571:3769 388.20907:199	115.05356:1121 124.0252:1386 128.06284:1274 139.98871:4432 140.00197:4366 141.07072:1473 152.06126:1777 159.60922:60 165.05827:2581 165.07233:2426 188.58167:1442 195.10083:2155 197.58823:2506 205.08807:1542 213.08807:7028 213.09914:7001 214.91954:448 219.1062:6959 220.09666:922 221.11827:10082 227.11238:1653 231.10315:2052 233.11774:9023 239.12393:1068 239.1456:1792 241.12523:2823 241.1962:7771 2…	0	0	0.00967663	0.00670915	0.00425669	0	0.010671	0	0	0	0	0	0	0	0	0	0	0	0
516	24.057	389.196	Unknown	[M+H]+		0.072	TRUE	null	null	null	null	null	null	999	FALSE	FALSE	FALSE	Unit NormalizedByInternalStandardPeakHeight by alignment ID=313	FALSE	FALSE	null	null	null	null	null	null	null	3427.57	389.19821:7702 390.20156:2847 391.20492:331	100.07658:420 179.57068:23 200.08461:1104 200.58504:166 220.60234:1379 250.6031:780 279.15863:806 301.14212:4132 302.07159:512 302.14615:623 343.19144:2889 361.22336:417 363.11115:1949 363.12811:2193 367.19031:976 383.20453:24086 384.20651:3222 389.1973:2417	0	0	0	0.00747193	0.0133579	0.0126032	0	0	0	0	0	0	0	0	0	0	0.384663	0.392291	0.292864
517	21.853	389.196	Unknown	[M+H]+	ion correlated with 558; ion correlated with 532	0.068	TRUE	null	null	null	null	null	null	999	FALSE	FALSE	FALSE	Unit NormalizedByInternalStandardPeakHeight by alignment ID=313	FALSE	FALSE	null	null	null	null	null	null	null	2518.6	389.19815:5121 390.2015:1827 391.20486:410	132.00394:1376 141.11395:14780 152.06238:2637 153.01218:2150 153.03403:776 165.07141:3450 176.06418:1521 178.07733:3462 178.08862:3468 179.0873:1530 180.57652:2652 188.56511:13357 189.06747:4900 193.10271:1630 202.08492:972 209.07874:2429 214.91856:1864 221.09459:1431 237.12875:3647 249.08881:3634 249.1026:3573 251.14345:36841 254.09334:18816 264.10962:2581 267.103:1872 268.11041:9815 277.0867:17…	0	0	0.0060003	0.00717535	0.00868255	0.00946496	0	0	0	0	0	0	0	0	0	0	0.039588	0.0379661	0.0401897
518	21.43	391.212	Unknown	[M+H]+	ion correlated with 118	0.056	TRUE	null	null	null	null	null	null	999	FALSE	FALSE	FALSE	Unit NormalizedByInternalStandardPeakHeight by alignment ID=313	FALSE	FALSE	null	null	null	null	null	null	null	1107.65	391.21243:73830 392.21578:41316 393.21914:4071	61.00655:686 61.50772:231 70.01311:238 73.53158:49 74.03245:164 74.53063:75 82.02195:886 82.52097:55 90.52679:3188 102.53497:108 110.00908:1181 111.00768:34 111.01913:31 111.9854:578 112.00582:749 112.01722:416 112.97733:309 112.9838:176 123.04176:77 125.98637:5742 126.99038:336 127.99109:119 128.95145:839 129.98051:75 141.11261:1866 141.12109:1878 141.95953:664 141.98488:207 142.97693:1006 143.0…	0	0	0	0	0	0	0	0	0	0	0	0	0	0	0	0	0.0755737	0.120031	0.0510422
519	24.888	391.213	Unknown	[M+H]+	ion correlated with 546; ion correlated with 498	0.032	TRUE	null	null	null	null	null	null	999	FALSE	FALSE	FALSE	Unit NormalizedByInternalStandardPeakHeight by alignment ID=313	FALSE	FALSE	null	null	null	null	null	null	null	1107.2	391.21234:7733 392.21569:3507 393.21905:583	61.00629:1236 70.0116:158 73.53122:1153 74.531:361 81.52003:8038 82.02152:507 82.05265:243 82.5202:220 83.51598:297 84.95934:96 89.50631:198 90.50664:526 90.52585:271 91.50438:439 97.99159:79 100.07637:593 102.01301:1039 102.03353:521 102.53468:174 111.01965:537 111.52207:235 111.98418:340 112.01736:647 123.07986:51 125.98604:3534 127.96724:138 129.98085:300 130.0081:132 138.06821:37 139.98842:11…	0	0	0	0	0	0	0	0	0	0	0	0	0	0	0	0	0	0	0
520	18.198	393.065	Unknown	[M+H]+	adduct linked to 555_[M+CH3OH+H]+	0.992	TRUE	null	null	null	null	null	null	999	FALSE	FALSE	FALSE	Unit NormalizedByInternalStandardPeakHeight by alignment ID=313	FALSE	FALSE	null	null	null	null	null	null	null	736.89	393.06506:87967 394.06841:28308 395.07177:4139	121.03271:26576 128.06236:1269 129.07053:3173 141.11354:13959 147.08078:29898 152.06033:1610 163.03882:245242 164.04286:15631 165.04469:1201 165.07103:2704 167.08163:1809 174.03281:85799 174.53494:15136 175.03732:2938 176.02814:1350 176.063:1086 178.08017:2204 179.08574:1083 186.55785:1119 189.06444:1540 205.06717:1995 223.07599:6054 233.05779:2149 251.07066:264120 252.07413:35109 253.07835:2609 …	0	0	0.10308	0.0600668	0.0192843	0.0155316	0.177823	0.174655	0.0614061	0.0628531	0.0133146	0.0685567	0.0330142	0.0599183	0.107604	0.0216649	0.0606261	0.0200821	0.104219
521	27.135	394.191	Unknown	[M+2H]2+	ion correlated with 550; ion correlated with 716	0.224	TRUE	null	null	null	null	null	null	999	FALSE	FALSE	FALSE	Unit NormalizedByInternalStandardPeakHeight by alignment ID=313	FALSE	FALSE	null	null	null	null	null	null	null	2191.4	394.19073:31420 395.19408:6346 396.19744:1396	115.05356:1121 124.0252:1386 128.06284:1274 139.98871:4434 140.00197:4368 141.07072:1473 152.06126:1777 159.60922:60 165.05827:2581 165.07233:2426 188.58167:1442 195.10083:2155 197.58823:2506 205.08807:1542 213.08807:7028 213.09914:7001 214.91954:448 219.1062:6959 220.09666:922 221.11827:10082 227.11238:1653 231.10315:2052 233.11774:9022 239.12393:1068 239.1456:1792 241.12523:2823 241.1962:7771 2…	0	0	0.0368181	0.0264492	0.0131818	0.011887	0.0446654	0	0	0	0	0	0	0	0	0	0	0	0
522	19.653	397.055	Unknown	[M+H]+		0.248	TRUE	null	null	null	null	null	null	999	FALSE	FALSE	FALSE	Unit NormalizedByInternalStandardPeakHeight by alignment ID=313	FALSE	FALSE	null	null	null	null	null	null	null	280.94	397.05533:6482 398.05868:2182 399.06204:4054	61.00626:26879 73.53114:15958 74.0321:3092 74.53023:1910 81.51988:179320 82.02124:10760 82.51814:1194 83.51575:2867 84.95964:8379 89.50668:6727 90.50629:10485 90.52601:4112 91.00632:1120 91.50438:3697 94.04453:3301 97.99207:2570 100.07701:3297 102.01301:5744 102.03338:34874 102.12783:16360 102.53548:3497 110.0093:11605 111.02003:11331 111.98483:5111 112.01615:3482 112.02296:1012 112.97738:1058 11…	0	0	0	0	0.0047133	0.00444989	0	0	0	0	0	0	0	0	0	0	0	0	0
523	27.135	397.199	Unknown	[M+H]+	ion correlated with 331	0.24	TRUE	null	null	null	null	null	null	999	FALSE	FALSE	FALSE	Unit NormalizedByInternalStandardPeakHeight by alignment ID=313	FALSE	FALSE	null	null	null	null	null	null	null	12226.1	397.19891:270767 398.20226:52151 399.20562:5498	115.05356:1117 124.0252:1382 128.06284:1263 139.98871:4427 140.00197:4365 141.07072:1491 152.06126:1769 159.60922:58 165.05827:2565 165.07233:2410 188.58167:1488 195.10083:2144 197.58823:2645 205.08807:1542 213.08807:6994 213.09914:6968 214.91954:345 219.1062:6914 221.11827:9986 227.11238:1621 231.10315:2042 233.11774:8939 239.12393:1073 239.1456:1786 241.12523:2808 241.1962:7811 245.11792:4374 2…	0	0	0.317286	0.303738	0.273909	0.238406	0.436136	0	0	0	0	0	0	0	0	0	0	0	0
524	27.147	399.149	Unknown	[M+H]+		0.084	TRUE	null	null	null	null	null	null	999	FALSE	FALSE	FALSE	Unit NormalizedByInternalStandardPeakHeight by alignment ID=313	FALSE	FALSE	null	null	null	null	null	null	null	629.69	399.15002:7674 400.15337:1816 401.15673:1385	115.05356:1117 124.0252:1382 128.06284:1265 139.98871:4438 140.00197:4376 141.07072:1491 152.06126:1769 159.60922:58 165.05827:2566 165.07233:2411 188.58167:1489 195.10083:2144 197.58823:2645 205.08807:1540 213.08807:6994 213.09914:6969 214.91954:367 219.1062:6918 221.11827:9995 227.11238:1639 231.10315:2042 233.11774:8946 239.12393:1071 239.1456:1786 241.12523:2808 241.1962:7811 245.11792:4374 2…	0	0	0.00899246	0	0	0	0.0136872	0	0	0	0	0	0	0	0	0	0	0	0
525	18.797	399.178	Unknown	[M+H]+	ion correlated with 709	0.048	TRUE	null	null	null	null	null	null	999	FALSE	FALSE	FALSE	Unit NormalizedByInternalStandardPeakHeight by alignment ID=313	FALSE	FALSE	null	null	null	null	null	null	null	9884.56	399.17966:14146 400.18301:4609 401.18637:891	61.00658:350 74.03245:259 74.53111:150 81.52045:0 82.02189:695 82.52027:78 90.50747:258 94.04542:180 97.99114:322 100.07684:629 102.01379:721 102.03419:943 111.00787:190 111.01974:195 111.98566:75 130.96873:3 139.9894:313 143.03755:29 143.04485:54 143.99922:84 144.98497:57 151.03598:1119 152.03818:319 153.01332:604 153.03452:172 156.47087:174 158.00365:201 158.96278:259 167.01358:2294 168.019:100…	0	0	0	0	0	0	0	0	0	0	0	0	0	0	0	0	0.0144797	0.0108605	0.0181803
526	20.697	399.179	Unknown	[M+H]+	ion correlated with 708; ion correlated with 472	0.044	TRUE	null	null	null	null	null	null	999	FALSE	FALSE	FALSE	Unit NormalizedByInternalStandardPeakHeight by alignment ID=313	FALSE	FALSE	null	null	null	null	null	null	null	9106.82	399.1788:10256 400.18215:3446 401.18551:1100	141.1133:173 214.91988:337 299.1673:191 315.16321:1715 330.33752:38877 331.34192:5898 346.13647:666 353.17435:569	0	0	0.0120179	0.00925683	0.00823799	0.00695037	0.0117656	0	0	0	0	0	0	0	0	0	0	0	0
527	22.558	399.215	Unknown	[M+H]+		0.144	TRUE	null	null	null	null	null	null	999	FALSE	FALSE	FALSE	Unit NormalizedByInternalStandardPeakHeight by alignment ID=313	FALSE	FALSE	null	null	null	null	null	null	null	2698.98	399.21466:354637 400.21801:117618 401.22137:10699	109.10149:53 110.00822:7413 112.00751:651 116.97578:725 125.98589:105490 126.99111:2705 128.9511:6219 140.91731:87 141.11343:1078 141.95885:5882 142.97705:1476 158.00578:3811 189.16446:1164 204.88908:143 205.15964:1495 208.09465:3295 225.11198:1211 230.89124:289 276.67249:7144 277.1731:2201 289.17801:12546 289.19424:12660 289.69824:4169 297.18567:49846 297.68726:16722 298.1882:4060 299.19983:2197…	0	0	0	0	0	0	0	0.417112	0.350968	0.454761	0	0	0	0	0	0	0	0	0
528	23.36	399.215	Unknown	[M+H]+	ion correlated with 433	0.16	TRUE	null	null	null	null	null	null	999	FALSE	FALSE	FALSE	Unit NormalizedByInternalStandardPeakHeight by alignment ID=313	FALSE	FALSE	null	null	null	null	null	null	null	941.09	399.21613:8182 400.21948:2802 401.22284:203	110.00848:1091 125.98587:2766 141.95868:208 214.91951:1425 265.08707:1036 298.34781:6293 299.35242:1158 345.20679:18239 346.21078:2883 399.21613:5108	0	0	0.00958776	0.00820559	0.00868776	0.00679668	0.0119293	0.405026	0.260043	0.32564	0	0	0	0	0	0	0	0	0
529	21.268	399.215	Unknown	[M+Na]+	adduct linked to 502_[M+H]+	0.188	TRUE	null	null	null	null	null	null	999	FALSE	FALSE	FALSE	Unit NormalizedByInternalStandardPeakHeight by alignment ID=313	FALSE	FALSE	null	null	null	null	null	null	null	2251.34	399.2164:8395 400.21975:3146 401.22311:469	214.91995:1770 219.11642:1232 295.17197:1041 297.18289:1677 299.1658:470 315.1976:2225 321.14694:1793 324.68997:246 333.207:3662 347.1734:817 356.35526:849 357.35172:193 399.2164:5368	0	0	0.00983757	0.00971154	0.00560812	0.0110647	0.0198894	0.471058	0.363117	0.422928	0	0	0	0	0	0	0	0	0
530	22.819	400.689	Unknown	[M+2H]2+	ion correlated with 505; ion correlated with 160; ion correlated with 701	0.024	TRUE	null	null	null	null	null	null	999	FALSE	FALSE	FALSE	Unit NormalizedByInternalStandardPeakHeight by alignment ID=313	FALSE	FALSE	null	null	null	null	null	null	null	4661.85	400.68936:635773 401.69271:97178 402.69607:14195	115.05434:10054 116.06055:1450 121.10146:78141 125.05931:3515 128.06248:7056 129.06915:3462 135.08153:16186 137.05998:3296 139.05409:3162 139.11301:564577 140.05954:2427 141.07028:5062 142.07846:1788 145.06436:3551 147.04443:4738 149.09645:8928 150.04616:3389 152.0621:10194 153.06705:14591 155.08405:3300 157.06479:2471 158.07326:1198 159.07973:4102 161.05669:7852 161.06503:7511 163.03757:10751 16…	0	0	0	0	0	0	0	0	0	0	0	0	0	0	0	0	0	0	0
531	21.574	401.164	Unknown	[M+H]+	ion correlated with 31; ion correlated with 66	0.156	TRUE	null	null	null	null	null	null	999	FALSE	FALSE	FALSE	Unit NormalizedByInternalStandardPeakHeight by alignment ID=313	FALSE	FALSE	null	null	null	null	null	null	null	223.86	401.16547:12941 402.16882:3973 403.17218:857	110.00858:13256 111.01046:2915 112.00546:2857 125.98598:267592 128.95126:11529 141.95953:10714 142.97632:6156 158.00331:15182 198.59656:459 219.10838:43908 221.11823:1596 275.16568:1392 279.09387:313 316.19968:834 317.21201:377531 318.21552:69136 319.21884:5298 335.16229:1419 349.14276:1796 356.35623:1265 365.17697:1242	0	0	0.0151638	0.00911972	0	0	0.0227118	0.238144	0.0868276	0.104955	0	0	0	0	0	0	0	0	0
532	21.852	407.207	Unknown	[M+H]+	ion correlated with 558; ion correlated with 517	0.06	TRUE	null	null	null	null	null	null	999	FALSE	FALSE	FALSE	Unit NormalizedByInternalStandardPeakHeight by alignment ID=313	FALSE	FALSE	null	null	null	null	null	null	null	1846.21	407.20804:7806 408.21139:1420 409.21475:491	141.1144:24550 152.06215:2921 153.01096:977 153.02927:615 163.05635:1183 165.07083:5316 176.06316:2043 178.07912:5684 179.08418:2105 188.56458:8393 189.06673:3899 202.0871:1456 209.07892:3447 237.12894:3690 248.08702:263 249.09166:4894 251.1441:63998 254.09428:34496 264.10986:4239 267.10104:3194 268.10974:17835 277.08658:2057 278.09073:238 279.13608:61381 279.14807:61316 282.12573:23498 283.12891…	0	0	0	0	0.00567625	0.00663801	0	0	0	0	0	0	0	0	0	0	0.0263851	0.0268036	0.0260965
533	23.099	407.332	Unknown	[M+H]+	ion correlated with 52; ion correlated with 560; ion correlated with 578	0.116	TRUE	null	null	null	null	null	null	999	FALSE	FALSE	FALSE	Unit NormalizedByInternalStandardPeakHeight by alignment ID=313	FALSE	FALSE	null	null	null	null	null	null	null	696.05	407.33279:6514 408.33614:2827 409.3395:516	100.95698:99 116.97668:1313 189.16481:1587 246.1447:1596 249.11859:1328 255.15182:2806 284.14188:1058 298.34811:2422 299.16519:1792 299.35019:647 325.14636:1673 341.17902:3091 345.20557:1650 359.18976:27487 389.31946:1050 407.33279:8587	0	0	0	0	0.00473704	0.00395566	0	0	0	0	0	0	0	0	0	0	0	0	0
534	20.342	407.332	Unknown	[M+H]+	ion correlated with 595; ion correlated with 559; ion correlated with 614	0.22	TRUE	null	null	null	null	null	null	999	FALSE	FALSE	FALSE	Unit NormalizedByInternalStandardPeakHeight by alignment ID=313	FALSE	FALSE	null	null	null	null	null	null	null	75.87	407.33282:6333 408.33617:1652 409.33953:1163	61.00619:150 73.53097:185 81.51994:920 90.50529:122 90.51086:29 90.52604:145 102.03364:749 125.98585:1063 139.98817:159 158.00294:650 167.01299:51 169.97798:181 184.00369:269 201.1655:2884 233.1908:2153 305.18365:2993 305.68533:1110 307.18875:1464 325.69705:29 389.32327:1406 407.33282:4997	0	0	0	0	0	0	0	0	0	0	0.0019645	0	0	0	0	0	0	0	0
535	17.177	409.116	Unknown	[M+H]+		0.288	TRUE	null	null	null	null	null	null	999	FALSE	FALSE	FALSE	Unit NormalizedByInternalStandardPeakHeight by alignment ID=313	FALSE	FALSE	null	null	null	null	null	null	null	135.36	409.11627:6550 410.11962:1913 411.12298:531	207.98778:2 256.26489:13328 274.27515:266370 275.2785:40658 276.2814:2453 319.0957:1876	0	0	0.0076756	0.0055062	0	0	0.00914123	0	0	0	0	0	0	0	0	0	0.0109332	0.00453425	0.0110361
536	24.729	409.163	Unknown	[M+H]+	ion correlated with 571; adduct linked to 571_[M+CH3OH+H]+	0.048	TRUE	null	null	null	null	null	null	999	FALSE	FALSE	FALSE	Unit NormalizedByInternalStandardPeakHeight by alignment ID=313	FALSE	FALSE	null	null	null	null	null	null	null	2139.62	409.1636:5553 410.16695:1067 411.17031:574	110.00858:6499 111.00961:1776 112.00677:1090 125.98599:112708 128.95143:6078 141.11411:1651 141.95892:4249 142.97572:3282 142.9832:3187 158.00311:6439 257.12024:1491 295.17465:23746 298.34442:643 409.1636:1354	0	0	0.00650685	0.00673425	0.00540482	0.00525023	0.00806274	0	0	0	0	0	0	0	0	0	0	0	0
537	22.326	409.347	Unknown	[M+H]+	ion correlated with 566; ion correlated with 582; ion correlated with 597	0.24	TRUE	null	null	null	null	null	null	999	FALSE	FALSE	FALSE	Unit NormalizedByInternalStandardPeakHeight by alignment ID=313	FALSE	FALSE	null	null	null	null	null	null	null	118.67	409.34738:8155 410.35073:3722 411.35409:1093	141.11429:6335 189.16597:457 203.1779:1674 227.1071:2870 243.10175:1245 266.9415:15 276.67191:2038 284.33206:31092 285.33591:4901 295.17111:3055 297.18594:1235 297.68707:701 333.1481:827 335.16278:7867 336.16409:1313 409.34738:1614	0	0	0	0	0.00593011	0.00542797	0	0	0	0	0.00207385	0	0	0	0	0	0	0	0
538	22.593	409.347	Unknown	[M+H]+		0.44	TRUE	null	null	null	null	null	null	999	FALSE	FALSE	FALSE	Unit NormalizedByInternalStandardPeakHeight by alignment ID=313	FALSE	FALSE	null	null	null	null	null	null	null	50.98	409.34808:6782 410.35143:2509 411.35479:313	110.00832:19200 111.00849:5261 112.00765:2568 125.98579:401610 126.99732:7040 128.95056:17478 141.95895:16207 142.97646:9400 158.00386:26083 189.16486:1766 203.18034:2151 205.15988:1173 267.66791:1261 276.67194:5784 277.17233:2092 284.33209:8138 285.33926:1236 287.10504:10103 289.19559:8536 297.18515:53520 297.6868:19246 298.1824:4176 298.19385:4116 367.19226:3555 399.20862:2984 409.34808:13843	0	0	0.00794757	0.00808733	0.0097932	0.00844305	0	0	0.00602107	0.00621775	0.00368619	0	0	0.00612594	0.00707281	0.00789297	0	0.00652507	0
539	22.855	409.348	Unknown	[M+H]+	ion correlated with 598	0.42	TRUE	null	null	null	null	null	null	999	FALSE	FALSE	FALSE	Unit NormalizedByInternalStandardPeakHeight by alignment ID=313	FALSE	FALSE	null	null	null	null	null	null	null	41.83	409.34863:7387 410.35198:2833 411.35534:799	53.01725:1611 61.00604:75758 61.50689:3000 63.00177:1104 70.01164:3597 73.53107:27878 74.03191:5143 74.53035:4008 81.51978:317132 82.02108:19758 82.05152:581 82.51869:2754 83.51621:5396 84.95882:21450 89.50614:4862 90.50648:11744 90.52531:11818 91.50437:2634 94.04501:3824 94.5465:975 97.99137:5466 102.53529:2966 123.07863:587 141.11366:4514 153.0134:1998 158.96153:15554 163.05637:1909 165.06995:1…	0	0	0.00865557	0.00785898	0.00842806	0.00780729	0	0	0.00517801	0.00510829	0.00292373	0	0	0.010845	0.0122813	0.0126127	0	0	0
540	18.198	410.056	Unknown	[M+K]+	adduct linked to 59_[M+NH4]2+	0.992	TRUE	null	null	null	null	null	null	999	FALSE	FALSE	FALSE	Unit NormalizedByInternalStandardPeakHeight by alignment ID=313	FALSE	FALSE	null	null	null	null	null	null	null	184.06	410.05511:20136 411.05846:5350 412.06182:815	121.03271:26576 128.06236:1269 129.07053:3173 141.11354:13959 147.08078:29898 152.06033:1610 163.03882:245242 164.04286:15631 165.04469:1201 165.07103:2704 167.08163:1809 174.03281:85799 174.53494:15136 175.03732:2938 176.02814:1350 176.063:1086 178.08017:2204 179.08574:1083 186.55785:1119 189.06444:1540 205.06717:1995 223.07599:6054 233.05779:2149 251.07066:264120 252.07413:35109 253.07835:2609 …	0	0	0.0235959	0.0209993	0.01031	0.00923503	0.0286919	0.0256975	0.0195202	0.0194917	0.00601822	0.0218209	0.0170346	0.0130283	0.0150137	0.00701054	0.0203023	0.0111882	0.0252361
[truncated: 193 more rows]
[truncated: 198 more columns]
