# Supplementary material for: Functional divergence of CYP76AKs shapes the chemodiversity of abietane-type diterpenoids in genus Salvia
Source: Nat Commun. 2023 Aug 4;14:4696. doi: 10.1038/s41467-023-40401-y (PMC10403556; doi:10.1038/s41467-023-40401-y)
Supplement: Supplementary file 9 — Supplementary Data 6 [file 41467_2023_40401_MOESM9_ESM.xlsx]

## Sheet: Supplementary Data 6
Supplementary Data 6. Feature table of ATDs fraction (14.0-29.5 min) from Salvia leaf samples in the negative-ion mode.
Alignment ID	Average Rt(min)	Average Mz	Metabolite name	Adduct type	Post curation result	Fill %	MS/MS assigned	Reference RT	Reference m/z	Formula	Ontology	INCHIKEY	SMILES	Annotation tag (VS1.0)	RT matched	m/z matched	MS/MS matched	Comment	Manually modified for quantification	Manually modified for annotation	Isotope tracking parent ID	Isotope tracking weight number	Total score	RT similarity	Dot product	Reverse dot product	Fragment presence %	S/N average	MS1 isotopic spectrum	MS/MS spectrum	NEG-QC-5	NEG-BLANK-3	NEG-BLANK-11	NEG-BLANK-22	NEG-QC-15	NEG-QC-20	NEG-QC-23	NEG-QC-27	NEG-QC-30	NEG-QC-9	NEG-Salvia-rosmarinus-1	NEG-Salvia-rosmarinus-2	NEG-Salvia-rosmarinus-3	NEG-Salvia-adenophora-1	NEG-Salvia-adenophora-2	NEG-Salvia-adenophora-3	NEG-Salvia-aerea-1	NEG-Salvia-aerea-2	NEG-Salvia-aerea-3
0	14.709	107.013	Unknown	[M-H]-	ion correlated with 8; ion correlated with 196; ion correlated with 26; found in higher mz's MsMs_26; found in higher mz's MsMs_8; found in higher mz's MsMs_14; found in higher mz's MsMs_24	0.13	TRUE	null	null	null	null	null	null	999	FALSE	FALSE	FALSE	Unit NormalizedByInternalStandardPeakHeight by alignment ID=360	FALSE	FALSE	null	null	null	null	null	null	null	193.31	107.01237:6542 108.01572:903 109.01908:1612	61.98717:19670 79.95561:3798 83.01376:2148 87.92387:2060 88.98727:2380 93.03399:5639 96.95873:21931 99.92425:8307 102.94795:2006 103.91985:3412 107.01237:11645	0.00124702	0	0	0	0.00108079	0.000952191	0.000964232	0.000951346	0	0.00110198	0	0	0	0	0	0	0.00240705	0.0023628	0.00255435
1	23.138	109.028	Unknown	[M-H]-	ion correlated with 1269; ion correlated with 216	0.078	TRUE	null	null	null	null	null	null	999	FALSE	FALSE	FALSE	Unit NormalizedByInternalStandardPeakHeight by alignment ID=360	FALSE	FALSE	null	null	null	null	null	null	null	93.04	109.02757:7613 110.03092:809 111.03428:363	61.98717:14850 79.95569:3029 87.92361:3116 96.95866:13243 97.92942:3522 99.92429:75067 100.92841:15194 101.92292:2442 101.94037:2578 102.94946:3509 103.91888:4826 108.01955:2158 109.02757:12372	0.00145126	0	0	0	0.00158679	0.0015331	0.00168836	0.00164493	0.00170696	0.00156033	0	0	0	0	0	0	0	0	0
2	15.274	109.028	Unknown	[M-H]-		0.305	TRUE	null	null	null	null	null	null	999	FALSE	FALSE	FALSE	Unit NormalizedByInternalStandardPeakHeight by alignment ID=360	FALSE	FALSE	null	null	null	null	null	null	null	49.55	109.02761:6680 110.03096:1130 111.03432:410	61.987:30934 77.03873:2138 79.95587:3847 87.92405:2393 88.98619:4396 96.95844:26278 98.95536:2249 99.92405:10382 102.94942:2522 103.91853:3219 104.02441:2893 105.03324:4366 109.02761:13849	0.00127328	0	0	0	0.00146209	0.00121917	0.00131308	0.00120882	0.00113221	0.00126212	0	0	0	0.00143477	0.00118157	0.00115014	0	0	0
3	19.332	112.984	Unknown	[M-H]-	similar chromatogram in higher mz_67; similar chromatogram in higher mz_127; found in higher mz's MsMs_67	0.703	TRUE	null	null	null	null	null	null	999	FALSE	FALSE	FALSE	Unit NormalizedByInternalStandardPeakHeight by alignment ID=360	FALSE	FALSE	null	null	null	null	null	null	null	7.47	112.98377:25047 113.98712:1392 114.99048:1706	59.01266:23456 61.98718:9847 99.92415:11178 100.92471:2185 100.93266:2290	0.00477451	0	0	0	0.00481214	0.00489619	0.00458209	0.00453224	0.00470381	0.00482968	0.00329904	0.00517897	0.00516733	0.0058268	0.0047715	0.00559366	0	0	0
4	21.12	112.984	Unknown	[M-H]-	found in higher mz's MsMs_221; found in higher mz's MsMs_1218; found in higher mz's MsMs_158; found in higher mz's MsMs_941; found in higher mz's MsMs_223; found in higher mz's MsMs_129	0.651	TRUE	null	null	null	null	null	null	999	FALSE	FALSE	FALSE	Unit NormalizedByInternalStandardPeakHeight by alignment ID=360	FALSE	FALSE	null	null	null	null	null	null	null	10.05	112.98396:32086 113.98731:1131 114.99067:1701	61.98721:28622 79.95624:3022 87.00756:2313 87.92436:3414 96.95872:15416 97.92962:3595 99.92429:76191 100.92777:15736 101.92336:3059 101.93666:2534 102.94589:2235 102.9556:4869 103.91865:4901 112.98396:53329	0.00611633	0	0	0	0.00661981	0.00642322	0.00674371	0.00652761	0.0068494	0.00649109	0	0	0	0.0119718	0.00944778	0.0101098	0	0	0
5	21.538	112.984	Unknown	[M-H]-	found in higher mz's MsMs_293; found in higher mz's MsMs_114; found in higher mz's MsMs_12; found in higher mz's MsMs_73	0.524	TRUE	null	null	null	null	null	null	999	FALSE	FALSE	FALSE	Unit NormalizedByInternalStandardPeakHeight by alignment ID=360	FALSE	FALSE	null	null	null	null	null	null	null	7.61	112.98399:23222 113.98734:964 114.9907:1636	61.98716:20300 79.95621:2678 87.9239:2909 96.95866:15637 97.93087:2853 99.9244:69625 100.92766:14604 101.92337:2786 101.93867:2491 102.95467:5321 103.91915:5208 112.98399:34007	0.00442671	0	0	0	0.00528621	0.00505392	0.0051732	0.00496579	0.00493349	0.00505604	0	0	0	0	0	0	0	0	0
6	18.26	117.033	Unknown	[M-H]-	similar chromatogram in higher mz_153; similar chromatogram in higher mz_180; similar chromatogram in higher mz_367; similar chromatogram in higher mz_368	0.967	TRUE	null	null	null	null	null	null	999	FALSE	FALSE	FALSE	Unit NormalizedByInternalStandardPeakHeight by alignment ID=360	FALSE	FALSE	null	null	null	null	null	null	null	43.76	117.03302:6570 118.03637:1964 119.03973:384	57.03332:15044 117.03302:39132	0.00125242	0	0	0	0.00220005	0.00143711	0.00158428	0.00165358	0.00199506	0.0014655	0.00113073	0.00223252	0.00163622	0.00157087	0.00157467	0.00195576	0.00181524	0.00216036	0.00167716
7	28.827	118.898	Unknown	[M-H]-	similar chromatogram in higher mz_1758; similar chromatogram in higher mz_902; similar chromatogram in higher mz_1559; similar chromatogram in higher mz_283	0.461	TRUE	null	null	null	null	null	null	999	FALSE	FALSE	FALSE	Unit NormalizedByInternalStandardPeakHeight by alignment ID=360	FALSE	FALSE	null	null	null	null	null	null	null	14.84	118.89783:10513 119.90118:6175 120.90454:13166	61.98723:66975 79.95573:3519 83.92919:4436 84.00747:7214 84.93763:9167 87.00747:2746 87.92383:2127 96.95836:12405 97.92986:19518 98.02277:4799 98.93719:5873 99.9241:409855 100.92979:145858 101.92322:13815 101.93302:14196 102.92931:3714 102.94967:16190 104.95203:2274 108.00438:2412 109.93292:3261 112.98388:132392 113.92501:3296 113.98881:3325 114.93221:19479 115.07481:14380 115.91878:56488 116.926…	0	0	0	0	0.00169041	0.00233857	0.00186743	0.00120644	0.00138006	0.00221632	0	0	0	0	0	0	0	0	0
8	14.699	119.049	Unknown	[M+Na-2H]-	ion correlated with 196; ion correlated with 26; found in higher mz's MsMs_26; adduct linked to 14_[M+Cl]-; found in higher mz's MsMs_14	0.152	TRUE	null	null	null	null	null	null	999	FALSE	FALSE	FALSE	Unit NormalizedByInternalStandardPeakHeight by alignment ID=360	FALSE	FALSE	null	null	null	null	null	null	null	95.88	119.04839:20181 120.05174:3137 121.0551:517	61.98717:19670 79.95561:3798 83.01376:2148 87.92387:2060 88.98727:2380 93.03399:5639 96.95873:21931 99.92425:8307 102.94795:2006 103.91985:3412 107.01237:11645 112.98447:8800 116.92721:5693 118.9916:2441 119.04839:38709	0.00384702	0	0	0	0.00372931	0.00330037	0.00318179	0.00277172	0.00271445	0.00381215	0	0	0	0	0	0	0	0	0
9	17.305	121.064	Unknown	[M-H]-	ion correlated with 101; found in higher mz's MsMs_72; similar chromatogram in higher mz_11; found in higher mz's MsMs_11	0.677	TRUE	null	null	null	null	null	null	999	FALSE	FALSE	FALSE	Unit NormalizedByInternalStandardPeakHeight by alignment ID=360	FALSE	FALSE	null	null	null	null	null	null	null	11.32	121.06445:10360 122.0678:2438 123.07116:383	61.98716:20548 79.95648:3790 87.92396:3304 96.95894:19317 97.06439:10713 99.9245:25689 100.93006:3882 101.94015:2735 102.94684:2117 103.91879:4191 112.98389:9705 115.92012:2595 116.92699:20050 118.9918:2791 119.08497:3429 119.94572:3426 121.06445:25070	0.00197479	0	0	0	0.00233453	0.00219861	0.0024524	0.00233859	0.00234163	0.00220846	0	0	0	0	0	0	0.00381022	0.00294533	0.00347978
10	19.456	122.036	Unknown	[M-H]-	ion correlated with 144; ion correlated with 200; ion correlated with 279; ion correlated with 527; found in higher mz's MsMs_200	0.045	TRUE	null	null	null	null	null	null	999	FALSE	FALSE	FALSE	Unit NormalizedByInternalStandardPeakHeight by alignment ID=360	FALSE	FALSE	null	null	null	null	null	null	null	97.72	122.03468:126751 123.03803:38118 124.04139:5477	61.98653:14038 96.95804:13279 114.93203:3752 116.92603:66611 117.92596:7488 122.03468:22501	0	0	0	0	0	0	0	0	0	0	0	0	0	0	0	0	0	0	0
11	17.306	125.095	Unknown	[M-H]-	found in higher mz's MsMs_72	0.48	TRUE	null	null	null	null	null	null	999	FALSE	FALSE	FALSE	Unit NormalizedByInternalStandardPeakHeight by alignment ID=360	FALSE	FALSE	null	null	null	null	null	null	null	11.11	125.09549:5312 126.09884:1133 127.1022:247	61.98716:20548 79.95648:3790 87.92396:3304 96.95894:19317 97.06439:10713 99.9245:25689 100.93006:3882 101.94015:2735 102.94684:2117 103.91879:4191 112.98389:9705 115.92012:2595 116.92699:20050 118.9918:2791 119.08497:3429 119.94572:3426 121.06445:25070 122.06855:2438 122.89287:4512 125.09549:11977	0.00101257	0	0	0	0.00114532	0.00121368	0.00128993	0.00124212	0.00121863	0.00111208	0	0	0	0	0	0	0.00173252	0.0014755	0.00174876
12	21.535	129.974	Unknown	[M-H]-	found in higher mz's MsMs_114; found in higher mz's MsMs_73	0.565	TRUE	null	null	null	null	null	null	999	FALSE	FALSE	FALSE	Unit NormalizedByInternalStandardPeakHeight by alignment ID=360	FALSE	FALSE	null	null	null	null	null	null	null	6.84	129.97394:12824 130.97729:6307 131.98065:630	61.98716:20300 79.95621:2678 87.9239:2909 96.95866:15637 97.93087:2853 99.9244:69625 100.92766:14604 101.92337:2786 101.93867:2491 102.95467:5321 103.91915:5208 112.98399:34007 114.93255:3605 115.91906:8393 116.92686:60602 117.92756:7887 118.92625:2659 118.9925:3531 119.94563:4184 121.10028:2863 122.8928:2898 125.09566:2430 125.87291:7544 125.92841:2219 127.86899:5315 129.97394:17869	0.00244447	0	0	0	0.0034155	0	0.00235183	0.00228488	0.0022793	0	0	0	0	0	0	0	0	0	0
13	15.276	132.021	Unknown	[M-H]-	ion correlated with 28; ion correlated with 194; found in higher mz's MsMs_23	0.52	TRUE	null	null	null	null	null	null	999	FALSE	FALSE	FALSE	Unit NormalizedByInternalStandardPeakHeight by alignment ID=360	FALSE	FALSE	null	null	null	null	null	null	null	16.35	132.02002:14195 133.02337:139909 134.02673:12067	96.95844:11462 112.9839:1276 116.92671:9857 132.02002:6369	0.00270587	0	0	0	0.00311186	0.002472	0.00265843	0.00249259	0.00263082	0.0027144	0	0.00132632	0.00145626	0.00324158	0.00256812	0.0025566	0.00133469	0.00115009	0.00124683
14	14.709	133.028	Unknown	[M+Cl]-	found in higher mz's MsMs_47; adduct linked to 8_[M+Na-2H]-; found in higher mz's MsMs_17; found in higher mz's MsMs_381; found in higher mz's MsMs_65; similar chromatogram in higher mz_633; adduct linked to 393_[2M+FA-H]-; found in higher mz's MsMs_27	0.743	TRUE	null	null	null	null	null	null	999	FALSE	FALSE	FALSE	Unit NormalizedByInternalStandardPeakHeight by alignment ID=360	FALSE	FALSE	null	null	null	null	null	null	null	91.73	133.02733:19324 134.03068:3671 135.03404:8316	96.95873:5631 112.98447:1390 116.92721:2152 133.02733:14813	0.00368352	0	0	0	0.00438359	0.00374692	0.0039392	0.00375627	0.00377751	0.004298	0.00253511	0.00461133	0.00482871	0.00815587	0.00616895	0.00701509	0.00253458	0.00324783	0.00306018
15	15.279	133.028	Unknown	[M-H]-	ion correlated with 535; found in higher mz's MsMs_45; adduct linked to 396_[2M+FA-H]-; found in higher mz's MsMs_396; similar chromatogram in higher mz_407; found in higher mz's MsMs_799; found in higher mz's MsMs_535; found in higher mz's MsMs_407; found in higher mz's MsMs_135; found in higher mz's MsMs_28; found in higher mz's MsMs_23; found in higher mz's MsMs_1697; found in higher mz's MsMs…	0.851	TRUE	null	null	null	null	null	null	999	FALSE	FALSE	FALSE	Unit NormalizedByInternalStandardPeakHeight by alignment ID=360	FALSE	FALSE	null	null	null	null	null	null	null	59.2	133.0274:65132 134.03075:12067 135.03411:10693	96.95844:9319 116.92671:8172 132.02002:6272 132.866:2494 133.0274:66832	0.0124157	0	0	0	0.0143306	0.0115901	0.0123888	0.0115973	0.0126849	0.0133912	0.00396345	0.00651483	0.00722239	0.0150964	0.0118417	0.0122936	0.00648851	0.00551901	0.00605285
16	16.87	135.043	Unknown	[M-H]-		0.093	TRUE	null	null	null	null	null	null	999	FALSE	FALSE	FALSE	Unit NormalizedByInternalStandardPeakHeight by alignment ID=360	FALSE	FALSE	null	null	null	null	null	null	null	37.65	135.04333:43028 136.04668:8174 137.05004:978	61.98719:28946 78.95681:2245 79.95598:5827 86.97355:2071 87.92381:3957 88.93215:2117 88.98737:2771 96.95847:29462 97.93008:2560 99.92426:52152 100.92371:6125 100.9332:4167 101.93939:2570 102.94833:2693 103.91924:5228 112.98418:6551 115.91885:5766 116.92676:42184 117.9268:6164 118.99181:4881 119.94624:3591 121.0284:3200 122.89294:3346 125.87154:5782 127.86868:4015 129.97388:5697 130.96518:8221 132…	0	0	0	0	0	0	0	0	0	0	0	0	0	0	0	0	0.00694772	0.0068879	0.00711351
17	14.663	135.043	Unknown	[M-H]-	found in higher mz's MsMs_381; found in higher mz's MsMs_65; found in higher mz's MsMs_47; found in higher mz's MsMs_27	0.335	TRUE	null	null	null	null	null	null	999	FALSE	FALSE	FALSE	Unit NormalizedByInternalStandardPeakHeight by alignment ID=360	FALSE	FALSE	null	null	null	null	null	null	null	42.95	135.04326:19283 136.04661:2888 137.04997:738	61.98717:28598 79.95632:4101 87.0079:2318 87.92446:2123 88.98625:4919 89.0227:2000 96.95869:25392 99.92412:6806 102.95463:2119 103.91941:3611 112.98369:14805 116.92719:5576 118.99172:2383 119.94495:2691 121.02811:4650 122.89341:2053 125.87127:2938 129.9747:5105 130.96471:5264 133.02783:7429 134.03479:3211 135.04326:32198	0.00367584	0	0	0	0.00444915	0.00414242	0.00432887	0.00403839	0.00433078	0.00428033	0	0	0	0.00186164	0.00168178	0.00189437	0	0.00344252	0.00333505
18	17.314	135.043	Unknown	[M-H]-		0.16	TRUE	null	null	null	null	null	null	999	FALSE	FALSE	FALSE	Unit NormalizedByInternalStandardPeakHeight by alignment ID=360	FALSE	FALSE	null	null	null	null	null	null	null	27.24	135.04276:7217 136.04611:883 137.04947:815	61.98737:34161 79.95569:5677 87.00755:2093 87.92445:3594 88.93206:2181 88.9854:2702 96.95848:29049 97.06449:11185 97.93098:2615 99.92428:64308 100.9251:8189 100.93422:4777 101.92319:2148 101.94008:2109 102.94795:2358 103.91895:5233 112.98445:9976 114.93227:3046 115.91845:8151 116.92686:51375 117.92684:5468 118.92574:2732 118.99088:3681 119.08485:3546 119.94592:5081 121.02769:2701 121.06419:26432 …	0	0	0	0	0.00116049	0.00106373	0.0011465	0	0.00115397	0.00112913	0	0	0	0	0	0	0.00586636	0.00571073	0.00626577
19	15.252	135.044	Unknown	[M-H]-	ion correlated with 1239; ion correlated with 1619; similar chromatogram in higher mz_66; similar chromatogram in higher mz_1146; similar chromatogram in higher mz_1310; found in higher mz's MsMs_1146	0.1	TRUE	null	null	null	null	null	null	999	FALSE	FALSE	FALSE	Unit NormalizedByInternalStandardPeakHeight by alignment ID=360	FALSE	FALSE	null	null	null	null	null	null	null	36.14	135.04286:7064 136.04621:1037 137.04957:163	79.9555:172 96.95842:3283 112.98409:10 116.92673:966 130.96472:180 132.0199:7798 132.86606:1842 133.02747:75497 134.03159:6587 134.86478:1944 134.89273:6120	0	0	0	0	0	0	0	0	0	0	0	0	0	0.00136385	0.00115188	0	0	0	0
20	15.707	135.044	Unknown	[M-H]-	ion correlated with 1392; ion correlated with 1330; similar chromatogram in higher mz_63; similar chromatogram in higher mz_1244; found in higher mz's MsMs_1244; found in higher mz's MsMs_63; found in higher mz's MsMs_61; similar chromatogram in higher mz_61	0.216	TRUE	null	null	null	null	null	null	999	FALSE	FALSE	FALSE	Unit NormalizedByInternalStandardPeakHeight by alignment ID=360	FALSE	FALSE	null	null	null	null	null	null	null	78.43	135.04355:15749 136.0469:2159 137.05026:617	61.98714:17249 79.95608:4113 87.92431:3054 96.95831:19517 99.92393:13125 102.94778:2080 103.91828:3769 112.98374:7419 116.92677:8675 118.99046:3304 119.94513:2596 121.02772:8660 122.89259:4001 125.87143:9437 127.86866:5743 129.97409:4902 130.96407:6141 132.97066:2201 133.02719:4117 134.89311:2280 134.98508:2230 135.04355:26056	0.00300218	0	0	0	0.00426029	0.00401667	0.00434329	0.00438132	0.00466675	0.00358416	0	0	0	0	0	0	0	0	0.00388
21	29.247	135.969	Unknown	[M-H]-		0.416	TRUE	null	null	null	null	null	null	999	FALSE	FALSE	FALSE	Unit NormalizedByInternalStandardPeakHeight by alignment ID=360	FALSE	FALSE	null	null	null	null	null	null	null	3.45	135.9695:10814 136.97285:250 137.97621:1140	61.98731:1237 102.93929:7483 112.98419:149077 114.93253:3568 116.92711:83371 117.92735:9872 118.92719:2386 129.97456:38453 134.8931:6483	0.00206147	0	0	0	0	0	0	0	0	0.0022657	0	0	0	0	0	0	0	0	0
22	14.186	143.106	Unknown	[M-H]-		0.126	TRUE	null	null	null	null	null	null	999	FALSE	FALSE	FALSE	Unit NormalizedByInternalStandardPeakHeight by alignment ID=360	FALSE	FALSE	null	null	null	null	null	null	null	125.85	143.10619:7393 144.10954:1162 145.1129:245	96.95865:14411 112.98501:1554 116.92709:12011 134.89272:5658 135.96938:1965 136.89044:2389	0	0	0	0	0.0011887	0.00102565	0.00111414	0.00107555	0.00109992	0.000985601	0	0	0	0	0	0	0.00163677	0.00148914	0.00177411
23	15.284	149.022	Unknown	[M+Cl]-	adduct linked to 39_[M+FA-H]-; found in higher mz's MsMs_39; found in higher mz's MsMs_28	0.446	TRUE	null	null	null	null	null	null	999	FALSE	FALSE	FALSE	Unit NormalizedByInternalStandardPeakHeight by alignment ID=360	FALSE	FALSE	null	null	null	null	null	null	null	15.15	149.02234:12492 150.02569:5354 151.02905:52013	96.95844:12415 112.9839:1622 116.92671:9754 132.02002:6231 132.866:2927 133.0274:65676 134.0311:5612 134.86316:3694 134.89276:4422 135.9687:1726 145.92795:1765 149.02234:18199	0.00238129	0	0	0	0.00217174	0.0017178	0.00181977	0.00164797	0.0015159	0.00207536	0	0.00130829	0.00115364	0.00263352	0.00191202	0.00178823	0.00145082	0.00133481	0.00121401
24	14.748	149.023	Unknown	[M+Cl]-	adduct linked to 26_[M+K-2H]-; found in higher mz's MsMs_26; similar chromatogram in higher mz_134; found in higher mz's MsMs_134	0.368	TRUE	null	null	null	null	null	null	999	FALSE	FALSE	FALSE	Unit NormalizedByInternalStandardPeakHeight by alignment ID=360	FALSE	FALSE	null	null	null	null	null	null	null	17.75	149.02254:7437 150.02589:2210 151.02925:5581	96.95886:9661 112.98432:1394 116.92773:5034 133.02791:14700 135.04338:1591 145.92816:1255 146.96312:3173 149.0224:8316	0.00141775	0	0	0	0.00143771	0.00113488	0.00110946	0.00109363	0.00102126	0.00145561	0	0.00161079	0.00158899	0.00258886	0.00151514	0.00157587	0.0125482	0.0120684	0.0136592
25	14.271	149.023	Unknown	[M-H]-		0.056	TRUE	null	null	null	null	null	null	999	FALSE	FALSE	FALSE	Unit NormalizedByInternalStandardPeakHeight by alignment ID=360	FALSE	FALSE	null	null	null	null	null	null	null	253.8	149.02258:8234 150.02593:1927 151.02929:3084	61.98727:48514 79.95614:5077 87.0076:2712 87.92432:2110 88.98667:4144 96.95897:28230 97.02824:8049 99.92469:10261 102.94833:2747 103.9195:3826 109.02832:2353 112.98408:10159 116.92714:6611 118.9924:2483 119.9464:2396 121.02909:2281 122.89282:3560 125.87205:8985 127.86935:4893 129.97421:4539 130.96532:5473 132.86726:2620 132.96933:2104 133.02798:3846 134.86409:3052 134.89351:3928 134.98766:2378 13…	0.00156962	0	0	0	0.00169818	0.00168113	0.00178096	0.00150042	0.00149989	0.00173612	0	0	0	0	0	0	0	0	0
26	14.714	151.002	Unknown	[M+K-2H]-	ion correlated with 196; adduct linked to 24_[M+Cl]-	0.234	TRUE	null	null	null	null	null	null	999	FALSE	FALSE	FALSE	Unit NormalizedByInternalStandardPeakHeight by alignment ID=360	FALSE	FALSE	null	null	null	null	null	null	null	539.14	151.00162:59504 152.00497:8676 153.00833:1720	96.95873:9669 112.98447:1394 116.92721:5039 133.02733:14708 134.89345:1578 135.04382:1604 145.93187:1190 146.96323:3174 149.02254:8327	0.0113428	0	0	0	0.010094	0.0085294	0.00850745	0.00767522	0.0070539	0.0105807	0	0	0	0	0	0	0.0132163	0.0127433	0.0143234
27	14.708	151.039	Unknown	[M-H]-		0.442	TRUE	null	null	null	null	null	null	999	FALSE	FALSE	FALSE	Unit NormalizedByInternalStandardPeakHeight by alignment ID=360	FALSE	FALSE	null	null	null	null	null	null	null	31.5	151.0378:11582 152.04115:1954 153.04451:443	96.95858:11284 112.98376:3396 116.92648:12428 117.9267:1274 129.97401:2053 132.01929:2011 133.02753:22349 134.89313:6770 135.9687:1951 136.88997:2736 145.92841:1393 146.96332:3567 149.02203:10722 150.03001:1649	0	0	0	0	0	0	0	0	0	0	0	0.00211213	0.00223668	0.0034949	0.00292312	0.0031931	0	0	0
28	15.271	151.039	Unknown	[M-H]-	ion correlated with 194	0.662	TRUE	null	null	null	null	null	null	999	FALSE	FALSE	FALSE	Unit NormalizedByInternalStandardPeakHeight by alignment ID=360	FALSE	FALSE	null	null	null	null	null	null	null	63.35	151.03792:23990 152.04127:5273 153.04463:747	96.95844:12415 112.9839:1622 116.92671:9754 132.02002:6231 132.866:2927 133.0274:65676 134.0311:5612 134.86316:3694 134.89276:4422 135.9687:1726 145.92795:1765 149.02234:18199 150.02859:3240 151.03792:2940	0.00457299	0	0	0	0.00579713	0.00495177	0.00529685	0.00480806	0.00496639	0.00515383	0.00141236	0.00264789	0.00308242	0.00585839	0.00498395	0.0050523	0.00253021	0.00220724	0.00245252
29	20.592	151.076	Unknown	[M-H]-	ion correlated with 167; ion correlated with 1738; ion correlated with 119; ion correlated with 1718; ion correlated with 275; ion correlated with 95; ion correlated with 107; ion correlated with 175; ion correlated with 231; ion correlated with 105; ion correlated with 195; ion correlated with 161; ion correlated with 277; ion correlated with 276; ion correlated with 1700; ion correlated with 10…	0.134	TRUE	null	null	null	null	null	null	999	FALSE	FALSE	FALSE	Unit NormalizedByInternalStandardPeakHeight by alignment ID=360	FALSE	FALSE	null	null	null	null	null	null	null	29.49	151.0743:6918 152.07765:1325 153.08101:368	61.98721:100340 79.95596:6292 88.98672:4606 96.95866:144366 97.93027:4022 98.95513:7472 99.92445:90651 100.92661:15989 101.92294:3312 103.91964:2791 112.98344:11046 114.93293:4664 115.9194:6630 116.92693:74091 117.92709:8463 118.92639:2126 118.99183:2474 119.94533:4385 123.90073:2761 125.89869:2703 125.92622:2240 129.97388:6885 130.96593:5498 134.86308:2248 134.89296:24264 135.89362:2441 135.9700…	0	0	0	0	0.00111227	0.00106569	0.00113255	0.000894917	0.00097479	0.00105975	0.00758241	0.00899751	0.00963112	0	0	0	0	0	0
30	23.12	152.993	Unknown	[M-H]-	ion correlated with 950; found in higher mz's MsMs_168	0.788	TRUE	null	null	null	null	null	null	999	FALSE	FALSE	FALSE	Unit NormalizedByInternalStandardPeakHeight by alignment ID=360	FALSE	FALSE	null	null	null	null	null	null	null	7.17	152.99399:30042 153.99734:1094 155.0007:1099	61.9873:25772 78.95697:2341 79.95592:4355 86.97462:2696 87.92364:3671 96.95874:21363 97.92956:4593 99.92419:99628 100.92873:21751 101.92484:4233 101.9398:3086 102.95002:2114 103.91908:5606 109.02817:3161 112.98421:12791 114.93277:4388 115.91908:11741 116.92682:77106 117.92633:9472 118.92637:2818 118.99141:3349 119.94578:5490 121.02768:3135 121.94194:2396 122.89227:2680 125.8718:6533 125.92726:388…	0	0	0	0	0.00483043	0.00475012	0.00533482	0.00542672	0.00584818	0.00308083	0	0.00171462	0.00164844	0	0.000922481	0.00160471	0.00573716	0.00867022	0.0149249
31	24.658	152.994	Unknown	[M-H]-		0.331	TRUE	null	null	null	null	null	null	999	FALSE	FALSE	FALSE	Unit NormalizedByInternalStandardPeakHeight by alignment ID=360	FALSE	FALSE	null	null	null	null	null	null	null	4.57	152.99397:17755 153.99732:992 155.00068:506	61.98751:19824 78.95795:2188 79.95641:10271 86.97519:4697 87.92378:4156 88.93267:2449 96.95908:49444 97.93012:4595 98.95553:3127 99.92451:99305 100.92619:16263 100.93349:6704 101.92719:4516 101.94123:2934 102.94607:2823 102.96975:2315 103.91979:5358 109.9321:2876 112.98428:13880 114.93296:4216 114.98583:2915 115.91909:11850 116.92714:77546 117.9286:8767 118.92516:2269 118.96362:2152 118.99162:584…	0	0	0	0	0	0	0	0	0.00296283	0	0	0	0	0	0	0.00130777	0	0	0.00675674
32	24.253	152.994	Unknown	[M-H]-		0.164	TRUE	null	null	null	null	null	null	999	FALSE	FALSE	FALSE	Unit NormalizedByInternalStandardPeakHeight by alignment ID=360	FALSE	FALSE	null	null	null	null	null	null	null	7.27	152.99445:11100 153.9978:498 155.00116:680	61.98707:14955 79.9558:3654 80.96415:4907 87.92448:3852 88.93236:2285 96.95854:14501 97.93024:3704 99.92427:80238 100.92815:17875 101.9238:3151 101.94135:3222 102.94985:4956 103.9186:5795 112.98364:12210 114.93187:2686 115.91881:7715 116.92664:59766 117.9273:7177 118.92628:2065 118.99405:2145 119.94534:2988 122.89233:3461 125.87212:8683 125.92728:3644 127.86885:6185 129.97401:7870 130.9641:5630 1…	0.00211597	0	0	0	0	0	0	0	0	0.00232425	0	0	0	0	0	0	0	0	0
33	19.408	152.994	Unknown	[M-H]-	similar chromatogram in higher mz_1443	0.331	TRUE	null	null	null	null	null	null	999	FALSE	FALSE	FALSE	Unit NormalizedByInternalStandardPeakHeight by alignment ID=360	FALSE	FALSE	null	null	null	null	null	null	null	4.7	152.99399:7175 153.99734:218 155.0007:458	59.01295:2033 61.98724:21026 79.95574:3619 87.92405:2809 96.95816:16956 97.9298:2667 99.92417:58892 100.9281:11924 101.92287:2782 102.94634:2477 103.9179:3674 112.98385:14247 114.93306:2399 115.91874:6102 116.9265:49893 117.92722:6612 118.99194:2354 119.945:4157 121.02758:2112 122.89236:2256 125.87193:3830 127.86875:2134 129.97366:9216 130.9639:5606 132.97046:2026 134.89249:19191 135.89503:2948 1…	0	0	0	0	0	0	0	0	0	0.00138966	0	0	0	0.00140055	0.0013035	0.00119922	0	0	0
34	21.477	152.994	Unknown	[M-H]-		0.762	TRUE	null	null	null	null	null	null	999	FALSE	FALSE	FALSE	Unit NormalizedByInternalStandardPeakHeight by alignment ID=360	FALSE	FALSE	null	null	null	null	null	null	null	9.47	152.99402:42298 153.99737:2089 155.00073:1281	116.92697:3050 117.92756:291 134.8936:374 152.99402:7039	0	0	0	0	0.00680111	0.00682328	0.00824716	0.00828725	0.00834783	0.0029439	0	0.00194214	0.00253449	0	0	0.00305078	0.00992247	0.0178444	0.0314906
35	21.074	152.994	Unknown	[M-H]-		0.792	TRUE	null	null	null	null	null	null	999	FALSE	FALSE	FALSE	Unit NormalizedByInternalStandardPeakHeight by alignment ID=360	FALSE	FALSE	null	null	null	null	null	null	null	9.16	152.99355:15787 153.9969:734 155.00026:823	61.98725:16666 79.9562:3392 87.92333:3164 96.95859:12618 97.92957:2734 99.92409:68643 100.9275:12475 101.92406:2935 101.93911:2442 102.94611:2955 103.91885:4483 112.98412:10413 114.93233:2453 115.91901:7723 116.92657:50576 117.92712:6374 118.92772:2282 118.99138:2272 119.94478:2933 122.89436:2048 125.87171:6455 125.92753:2224 127.86912:4940 129.9743:6516 130.96434:6145 134.89348:12525 135.89697:2…	0.00300937	0	0	0	0.00530411	0.00544068	0.00570888	0.00518859	0.00544659	0.00485221	0	0.00246156	0.00254591	0	0.00117289	0.00150296	0.00626802	0.0064847	0.00840017
36	22.601	152.995	Unknown	[M-H]-	similar chromatogram in higher mz_1294	0.814	TRUE	null	null	null	null	null	null	999	FALSE	FALSE	FALSE	Unit NormalizedByInternalStandardPeakHeight by alignment ID=360	FALSE	FALSE	null	null	null	null	null	null	null	8.15	152.9942:32767 153.99755:1312 155.00091:925	61.98734:26436 78.9575:2078 79.95617:4128 86.97539:2029 87.92421:4155 88.93152:2306 96.95876:20850 97.93049:4889 99.92439:101202 100.92847:23161 101.92233:3237 101.94052:2638 102.9485:2858 103.91864:5803 112.98391:11982 114.93256:4826 115.91891:11746 116.92702:82204 117.92714:10300 118.9289:3433 118.99114:3797 119.94607:5581 121.02813:2939 121.94298:2084 122.89272:2142 125.87172:4175 125.92726:40…	0	0	0	0	0.00526863	0.0051765	0.00552096	0.00528787	0.00643756	0.00334957	0	0.00205439	0.00206616	0.00202635	0.00170902	0.0023703	0.00388469	0.00422178	0.00546549
37	22.198	153.054	Unknown	[M-H]-	ion correlated with 75; ion correlated with 330; ion correlated with 696; ion correlated with 1820; ion correlated with 1633; ion correlated with 1527; ion correlated with 176; ion correlated with 1862; ion correlated with 1749; ion correlated with 282; ion correlated with 957; ion correlated with 700; ion correlated with 528	0.086	TRUE	null	null	null	null	null	null	999	FALSE	FALSE	FALSE	Unit NormalizedByInternalStandardPeakHeight by alignment ID=360	FALSE	FALSE	null	null	null	null	null	null	null	43.93	153.0537:5302 154.05705:1384 155.06041:209	61.98769:17725 79.95634:10302 86.97544:4194 87.92394:3465 96.95926:53935 97.93056:4018 98.95689:2881 99.92481:95664 100.92885:18679 101.92554:4123 101.94169:2143 102.94898:3480 103.91898:5362 112.98432:10542 114.93263:3988 114.98714:2954 115.91963:9955 116.92722:71831 116.97685:2311 117.92829:8076 118.96528:2352 118.9921:5738 119.94674:3874 120.93947:2151 121.02615:2441 122.89339:2984 125.87231:7…	0	0	0	0	0	0	0.000920392	0.000851835	0	0.00100733	0.00485012	0.00667906	0.0131214	0	0	0	0	0	0
38	16.389	159.028	Unknown	[M-H]-	ion correlated with 1309; ion correlated with 1440	0.059	TRUE	null	null	null	null	null	null	999	FALSE	FALSE	FALSE	Unit NormalizedByInternalStandardPeakHeight by alignment ID=360	FALSE	FALSE	null	null	null	null	null	null	null	133.86	159.02818:20855 160.03153:3868 161.03489:6287	116.92717:68 125.87182:164 127.86899:361 141.86737:203 159.02818:8541	0.00397543	0	0	0	0.00377389	0.00396487	0.00406747	0.00355956	0.00347588	0.00410828	0	0	0	0	0	0	0	0	0
39	15.273	159.044	Unknown	[M+FA-H]-	adduct linked to 23_[M+Cl]-	0.223	TRUE	null	null	null	null	null	null	999	FALSE	FALSE	FALSE	Unit NormalizedByInternalStandardPeakHeight by alignment ID=360	FALSE	FALSE	null	null	null	null	null	null	null	19.15	159.04324:8702 160.04659:2064 161.04995:1531	96.95873:15908 112.98366:2904 116.92685:25039 117.92908:2468 132.01968:8850 132.86653:3622 133.02756:89738 134.0314:7912 134.86349:3937 134.89278:22903 135.89421:2434 135.96873:3088 136.89058:7694 144.92065:4341 145.92821:2634 149.02243:18253 150.02879:3944 151.03778:4384	0	0	0	0	0.00139927	0.00104827	0.00112742	0.00110279	0	0.00110156	0	0	0	0.00139926	0.00104396	0.00108064	0	0	0
40	18.878	160.84	Unknown	[M+Cl]-	adduct linked to 49_[M+K-2H]-; found in higher mz's MsMs_49	0.338	TRUE	null	null	null	null	null	null	999	FALSE	FALSE	FALSE	Unit NormalizedByInternalStandardPeakHeight by alignment ID=360	FALSE	FALSE	null	null	null	null	null	null	null	5.88	160.84009:22313 161.84344:844 162.8468:22024	61.98705:28576 79.95626:5449 86.97534:2518 87.92401:4128 88.93156:2029 96.95837:25660 97.92966:3510 99.92404:79605 100.92568:12747 100.93417:4779 101.92426:3214 101.94093:2013 102.94942:2726 103.91834:4990 112.98386:8532 114.9324:3968 115.91948:8965 116.92677:67019 117.9265:8330 118.93007:2124 118.99117:3998 119.94549:4515 121.02841:5258 122.89217:3429 125.87161:8251 127.86811:5628 129.9738:8735 …	0	0	0	0	0.0035877	0	0	0	0	0.00401596	0	0	0	0.00359058	0	0	0.00398404	0.00373794	0.00277933
41	16.765	160.84	Unknown	[M+Cl]-	adduct linked to 51_[M+K-2H]-	0.331	TRUE	null	null	null	null	null	null	999	FALSE	FALSE	FALSE	Unit NormalizedByInternalStandardPeakHeight by alignment ID=360	FALSE	FALSE	null	null	null	null	null	null	null	8.24	160.84065:41151 161.844:1473 162.84736:33931	61.98717:19487 77.96373:2998 79.95632:4632 87.92422:2964 96.95888:18539 99.92442:20772 100.92491:3331 101.94087:2100 102.9464:2261 103.91858:4937 112.9842:8891 115.91942:2748 116.92667:14624 117.92924:2053 118.99245:3030 119.94444:2592 121.02801:2368 122.89325:5141 125.87135:12740 127.86825:8419 129.97466:5568 130.96423:6161 134.89401:3676 134.985:2427 135.04483:2302 141.86638:3993 143.86339:2952…	0.00784432	0	0	0	0.0100357	0.0050717	0.00541217	0.00498057	0.00490863	0.0110181	0.0124788	0.012142	0.00864835	0.00708178	0.00356785	0	0	0	0.00308575
42	18.286	160.84	Unknown	[M-H]-		0.952	TRUE	null	null	null	null	null	null	999	FALSE	FALSE	FALSE	Unit NormalizedByInternalStandardPeakHeight by alignment ID=360	FALSE	FALSE	null	null	null	null	null	null	null	8.8	160.84024:34701 161.84359:845 162.84695:33223	57.03367:2065 61.98742:13693 79.95625:4344 87.92341:3481 96.95862:15968 99.92416:35569 100.92416:4523 100.93358:2520 101.94036:2328 102.94727:2266 103.91943:4652 112.98386:7158 115.91907:3698 116.92684:26505 117.03284:5094 117.92716:3168 118.99196:2614 119.9454:2268 121.02736:2010 122.89229:3494 125.87109:10734 127.86873:6543 129.9734:5358 130.96465:5653 134.89381:5163 141.86748:2229 145.92813:57…	0.00661489	0	0	0	0.00727332	0.00463205	0.0049054	0.0049672	0.00490391	0.00796706	0.00671413	0.00809295	0.00521307	0.00634697	0.00413811	0.00471483	0.00709059	0.00702845	0.00490132
43	17.834	160.84	Unknown	[M+Cl]-	adduct linked to 50_[M+K-2H]-; found in higher mz's MsMs_50	0.249	TRUE	null	null	null	null	null	null	999	FALSE	FALSE	FALSE	Unit NormalizedByInternalStandardPeakHeight by alignment ID=360	FALSE	FALSE	null	null	null	null	null	null	null	8.97	160.8401:26799 161.84345:1491 162.84681:25500	96.95882:3497 112.98367:734 116.92662:6668 117.92747:967 134.89301:3205 145.92891:856 146.96304:3387	0.00510844	0	0	0	0	0.00359742	0	0.00343729	0	0	0	0	0	0	0	0	0	0.00550712	0
44	18.26	161.022	Unknown	[M-H]-	found in higher mz's MsMs_368; found in higher mz's MsMs_367; found in higher mz's MsMs_180; found in higher mz's MsMs_153; found in higher mz's MsMs_111	0.985	TRUE	null	null	null	null	null	null	999	FALSE	FALSE	FALSE	Unit NormalizedByInternalStandardPeakHeight by alignment ID=360	FALSE	FALSE	null	null	null	null	null	null	null	281.97	161.0224:197308 162.02575:54244 163.02911:5430	57.03332:15021 117.03302:39239 133.06386:8364 145.9287:61 157.06371:5076 158.84491:2536 160.84019:45740 161.0224:1028120	0.0376113	0	0	0	0.0615382	0.0403422	0.0492724	0.0489168	0.0588037	0.0426183	0.0348807	0.058551	0.0426591	0.0448241	0.0429368	0.0556243	0.0541252	0.0612822	0.0479879
45	15.274	161.023	Unknown	[M-H]-	found in higher mz's MsMs_799; found in higher mz's MsMs_535; found in higher mz's MsMs_407; found in higher mz's MsMs_396; found in higher mz's MsMs_135; found in higher mz's MsMs_1239; found in higher mz's MsMs_1697; found in higher mz's MsMs_48	0.941	TRUE	null	null	null	null	null	null	999	FALSE	FALSE	FALSE	Unit NormalizedByInternalStandardPeakHeight by alignment ID=360	FALSE	FALSE	null	null	null	null	null	null	null	511.31	161.02225:593959 162.0256:132016 163.02896:15108	96.95844:12415 112.9839:1622 116.92671:9754 132.02002:6231 132.866:2927 133.0274:65676 134.0311:5612 134.86316:3694 134.89276:4422 135.9687:1726 145.92795:1765 149.02234:18199 150.02859:3240 151.03792:2940 161.02225:123926	0.113222	0	0	0	0.138309	0.110396	0.118788	0.112156	0.118429	0.122762	0.0340259	0.0612565	0.0682823	0.136518	0.111358	0.113158	0.0591344	0.0513851	0.0547851
46	14.248	161.023	Unknown	[M-H]-	found in higher mz's MsMs_380	0.223	TRUE	null	null	null	null	null	null	999	FALSE	FALSE	FALSE	Unit NormalizedByInternalStandardPeakHeight by alignment ID=360	FALSE	FALSE	null	null	null	null	null	null	null	33.59	161.02318:17085 162.02653:1955 163.02989:1093	61.98727:48514 79.95614:5077 87.0076:2712 87.92432:2110 88.98667:4144 96.95897:28230 97.02824:8049 99.92469:10261 102.94833:2747 103.9195:3826 109.02832:2353 112.98408:10159 116.92714:6611 118.9924:2483 119.9464:2396 121.02909:2281 122.89282:3560 125.87205:8985 127.86935:4893 129.97421:4539 130.96532:5473 132.86726:2620 132.96933:2104 133.02798:3846 134.86409:3052 134.89351:3928 134.98766:2378 13…	0.00325682	0	0	0	0	0.00341534	0.00328991	0.0030768	0.00293665	0.00336197	0	0	0	0.00368714	0.00303748	0	0.0121632	0.0120287	0.0111475
47	14.712	161.023	Unknown	[M-H]-	found in higher mz's MsMs_552; found in higher mz's MsMs_647; found in higher mz's MsMs_381; found in higher mz's MsMs_65; found in higher mz's MsMs_633	0.926	TRUE	null	null	null	null	null	null	999	FALSE	FALSE	FALSE	Unit NormalizedByInternalStandardPeakHeight by alignment ID=360	FALSE	FALSE	null	null	null	null	null	null	null	153.22	161.02248:144352 162.02583:28162 163.02919:4650	96.95873:10099 112.98447:1432 116.92721:5350 133.02733:14755 134.89345:1703 135.04382:1600 145.93187:1223 146.96323:3281 149.02254:8291 161.02248:31436	0.0275168	0	0	0	0.0373804	0.0299716	0.0320283	0.0307964	0.0310662	0.0335771	0.0208349	0.0404744	0.043125	0.0705133	0.0543787	0.0625968	0.0154843	0.0187495	0.0124917
48	15.272	161.152	Unknown	[M-H]-		0.197	TRUE	null	null	null	null	null	null	999	FALSE	FALSE	FALSE	Unit NormalizedByInternalStandardPeakHeight by alignment ID=360	FALSE	FALSE	null	null	null	null	null	null	null	372.36	161.15208:14943 162.15543:61 163.15879:73	96.95873:9612 112.98366:1710 116.92685:18289 117.92908:1817 132.01968:9088 132.86653:3211 133.02756:92256 134.0314:8119 134.86349:3509 134.89278:20232 135.89421:2180 135.96873:2484 136.89058:6299 144.92065:3782 145.92821:1818 149.02243:19584 150.02879:4283 151.03778:4511 161.02254:176966	0	0	0	0	0.00240274	0.00117577	0.00127506	0.000888258	0.000960495	0.00114073	0	0	0	0.00169953	0.000965436	0	0	0	0
49	18.881	162.837	Unknown	[M+K-2H]-	adduct linked to 40_[M+Cl]-	0.338	TRUE	null	null	null	null	null	null	999	FALSE	FALSE	FALSE	Unit NormalizedByInternalStandardPeakHeight by alignment ID=360	FALSE	FALSE	null	null	null	null	null	null	null	4.59	162.83688:15082 163.84023:1083 164.84359:5815	61.9872:16737 79.95596:3455 87.92405:3078 96.9585:14404 99.9244:41991 100.92725:6928 101.93973:2239 102.94698:2653 103.9192:4768 112.98399:7834 115.91875:4720 116.92643:33389 117.92751:4301 118.99144:2516 119.94597:2617 121.02842:2673 122.8922:4279 125.87216:10248 127.86842:7680 129.9743:5415 130.96388:6013 132.97012:2027 134.89326:6741 145.92955:5394 146.93628:2436 146.96338:33950 160.83983:1697…	0.00287502	0	0	0	0	0	0	0	0	0.00373063	0	0	0	0	0	0	0	0.00351396	0
50	17.828	162.837	Unknown	[M+K-2H]-	adduct linked to 43_[M+Cl]-	0.23	TRUE	null	null	null	null	null	null	999	FALSE	FALSE	FALSE	Unit NormalizedByInternalStandardPeakHeight by alignment ID=360	FALSE	FALSE	null	null	null	null	null	null	null	6.35	162.83742:19968 163.84077:1611 164.84413:7977	61.98728:17103 79.95648:12297 86.97535:4986 87.92371:3508 88.9857:2423 96.95893:59461 97.93057:2623 98.95538:3601 99.92452:65801 100.92863:12491 101.92453:2525 102.97025:3277 103.91967:5413 112.9854:7778 114.93182:2376 114.9878:3321 115.91898:6863 116.92698:48820 116.97588:2593 117.92623:4536 118.96519:4015 118.99197:4757 119.94537:4140 120.93749:2982 121.02823:3605 122.89257:4722 125.87175:16196…	0	0	0	0	0	0.003298	0	0.00312796	0	0	0.00820951	0	0	0.00502414	0	0	0	0	0
51	16.759	162.838	Unknown	[M+K-2H]-	adduct linked to 41_[M+Cl]-	0.286	TRUE	null	null	null	null	null	null	999	FALSE	FALSE	FALSE	Unit NormalizedByInternalStandardPeakHeight by alignment ID=360	FALSE	FALSE	null	null	null	null	null	null	null	6.04	162.8371:37644 163.84045:1256 164.84381:11271	61.98703:19247 77.96413:5200 79.95605:4503 86.97565:2048 87.92458:3173 96.95862:18856 99.92425:19394 100.92878:3828 101.94056:2344 102.94862:2915 103.91857:4503 112.98411:9307 116.9268:13601 118.99136:2737 119.94524:2496 121.02892:2420 122.89235:4681 125.87186:11016 127.86863:6647 129.97371:6152 130.96436:6064 134.89317:3049 134.98668:2201 141.86584:3675 143.86478:2850 144.92413:2337 145.92886:43…	0.00717578	0	0	0	0.00896954	0.00473338	0.00501202	0.00476289	0.00436036	0.0101586	0.0115021	0.01121	0.00809012	0	0.00303571	0	0	0	0.00305197
52	18.287	164.834	Unknown	[M-H]-		0.781	TRUE	null	null	null	null	null	null	999	FALSE	FALSE	FALSE	Unit NormalizedByInternalStandardPeakHeight by alignment ID=360	FALSE	FALSE	null	null	null	null	null	null	null	6.33	164.83459:9799 165.83794:269 166.8413:1233	57.03367:2065 61.98742:13693 79.95625:4344 87.92341:3481 96.95862:15968 99.92416:35569 100.92416:4523 100.93358:2520 101.94036:2328 102.94727:2266 103.91943:4652 112.98386:7158 115.91907:3698 116.92684:26505 117.03284:5094 117.92716:3168 118.99196:2614 119.9454:2268 121.02736:2010 122.89229:3494 125.87109:10734 127.86873:6543 129.9734:5358 130.96465:5653 134.89381:5163 141.86748:2229 145.92813:57…	0.00186791	0	0	0	0.00199482	0.00133975	0.00137681	0.00138028	0.00138852	0.00217835	0.00181088	0	0	0.00170627	0	0	0.00196167	0.00196212	0.00136767
53	16.31	169.121	Unknown	[M-H]-		0.089	TRUE	null	null	null	null	null	null	999	FALSE	FALSE	FALSE	Unit NormalizedByInternalStandardPeakHeight by alignment ID=360	FALSE	FALSE	null	null	null	null	null	null	null	156.16	169.12146:5783 170.12481:1642 171.12817:147	59.01247:2859 61.98739:32764 78.95802:4525 79.9556:5999 86.97561:2387 87.00673:2332 87.92424:2998 88.98605:3151 96.95906:31488 99.92436:44471 100.92818:9822 102.94899:2307 103.00187:2179 103.91846:4775 112.98492:9960 115.91814:6414 116.92689:37148 117.92831:4236 118.99229:3981 119.94515:4205 121.02799:5812 122.8931:4188 125.87154:7975 127.86844:4661 129.97443:6087 130.96414:8871 132.97243:2614 13…	0	0	0	0	0.000929907	0.000836771	0.000880478	0.000858416	0.000871695	0	0	0	0	0	0	0	0	0	0
54	14.398	170.831	Unknown	[M-H]-		0.357	TRUE	null	null	null	null	null	null	999	FALSE	FALSE	FALSE	Unit NormalizedByInternalStandardPeakHeight by alignment ID=360	FALSE	FALSE	null	null	null	null	null	null	null	5.06	170.83171:9521 171.83506:777 172.83842:7728	61.98727:15157 99.9243:3045 146.96393:5303 160.84035:9861 161.021:13856 162.83763:8318 164.83618:2053	0.00181488	0	0	0	0.00183104	0	0.00129731	0.001239	0	0.00180393	0.00145253	0	0	0.00250273	0.00159544	0.00185733	0	0.00157412	0
55	15.115	171.101	Unknown	[M-H]-	found in higher mz's MsMs_71; found in higher mz's MsMs_98; found in higher mz's MsMs_459; found in higher mz's MsMs_74	0.784	TRUE	null	null	null	null	null	null	999	FALSE	FALSE	FALSE	Unit NormalizedByInternalStandardPeakHeight by alignment ID=360	FALSE	FALSE	null	null	null	null	null	null	null	12.51	171.10043:20982 172.10378:3865 173.10714:447	61.98698:27878 79.95618:4880 85.02798:4720 87.92448:2397 88.98627:2890 96.95881:28117 97.06446:8403 99.92458:10976 102.95604:2511 103.91839:4285 112.98456:9414 116.92693:7899 118.99174:2728 119.94508:4367 121.02666:2536 122.89329:3085 125.09564:3521 125.87177:7146 126.99963:2971 127.11172:3673 127.86867:3959 129.97324:7337 130.96431:5077 133.0273:2506 135.0435:4193 137.09447:2067 141.86671:3970 1…	0.0039997	0	0	0	0.00513469	0.00487776	0.0054261	0.00500662	0.00528472	0.00447333	0.00140441	0.00240341	0.00234159	0	0	0.00124504	0.00631993	0.00582207	0.00632408
56	15.792	171.101	Unknown	[M-H]-		0.55	TRUE	null	null	null	null	null	null	999	FALSE	FALSE	FALSE	Unit NormalizedByInternalStandardPeakHeight by alignment ID=360	FALSE	FALSE	null	null	null	null	null	null	null	9.13	171.10098:12657 172.10433:2252 173.10769:590	61.98727:19468 79.95619:3823 87.92492:2724 96.95844:20765 99.08067:2749 99.92423:13990 101.93987:2113 102.94932:2776 103.91824:4070 107.04978:2113 112.98453:7865 116.92686:7710 118.99175:3317 119.94508:3152 121.02785:9873 122.89358:3163 125.87145:9859 127.11112:2992 127.8689:6064 129.97441:5495 130.96515:5687 134.89265:2729 134.98596:2216 135.04391:3606 137.02319:2043 139.11119:4531 141.86755:400…	0.00241268	0	0	0	0.00278581	0.0029616	0.00311493	0.00301675	0.00292749	0.00268667	0	0	0	0	0	0	0.00309821	0.00294413	0.00316952
57	19.031	171.101	Unknown	[M-H]-	found in higher mz's MsMs_208	0.338	TRUE	null	null	null	null	null	null	999	FALSE	FALSE	FALSE	Unit NormalizedByInternalStandardPeakHeight by alignment ID=360	FALSE	FALSE	null	null	null	null	null	null	null	4.48	171.10022:8211 172.10357:2094 173.10693:409	61.98712:16673 79.95596:3294 87.92371:3884 96.95856:14794 99.92393:44559 100.92516:6723 100.93422:2739 101.93989:2959 102.94676:2825 103.91853:5014 112.98361:8446 115.91891:5055 116.92661:33741 117.92811:4130 118.99165:2788 119.08459:2333 119.94539:3338 121.02811:2053 122.89186:4007 125.87183:10589 127.86879:6180 129.97374:6561 130.96577:6023 134.89255:7000 136.88986:2624 137.09503:5157 141.86629…	0.00156521	0	0	0	0	0.00175405	0	0	0	0.00162097	0	0	0	0	0	0	0.00168115	0.00150492	0.00159265
58	21.975	171.101	Unknown	[M+Na-2H]-	found in higher mz's MsMs_308; found in higher mz's MsMs_219; found in higher mz's MsMs_143; adduct linked to 76_[M+FA-H]-; found in higher mz's MsMs_1497; found in higher mz's MsMs_854; found in higher mz's MsMs_631; found in higher mz's MsMs_446; found in higher mz's MsMs_76; similar chromatogram in higher mz_1462	0.762	TRUE	null	null	null	null	null	null	999	FALSE	FALSE	FALSE	Unit NormalizedByInternalStandardPeakHeight by alignment ID=360	FALSE	FALSE	null	null	null	null	null	null	null	9.2	171.10037:17005 172.10372:4133 173.10708:245	61.9872:1288 99.92426:5769 100.92783:384 102.94765:559 102.95673:732 125.87228:1288 127.86917:760 130.96469:833 152.9942:2 160.84015:1561 162.83696:1369 171.10037:5893	0.00324152	0	0	0	0.0047587	0.00376369	0.00464632	0.00449819	0.00490329	0.00407112	0	0	0	0	0	0.00130552	0.00492007	0.00444856	0.00458646
59	16.632	175.038	Unknown	[M-H]-	ion correlated with 1667; ion correlated with 677; ion correlated with 470; found in higher mz's MsMs_769; found in higher mz's MsMs_677; found in higher mz's MsMs_470	0.033	TRUE	null	null	null	null	null	null	999	FALSE	FALSE	FALSE	Unit NormalizedByInternalStandardPeakHeight by alignment ID=360	FALSE	FALSE	null	null	null	null	null	null	null	15.17	175.03828:5939 176.04163:610 177.04499:340	100.92415:49 175.03786:26383	0	0	0	0	0	0	0	0	0	0	0	0	0	0	0	0	0	0	0
60	14.693	175.038	Unknown	[M+Cl]-	ion correlated with 100; found in higher mz's MsMs_100; adduct linked to 62_[M+K-2H]-; found in higher mz's MsMs_534; found in higher mz's MsMs_393; found in higher mz's MsMs_68; found in higher mz's MsMs_62	0.074	TRUE	null	null	null	null	null	null	999	FALSE	FALSE	FALSE	Unit NormalizedByInternalStandardPeakHeight by alignment ID=360	FALSE	FALSE	null	null	null	null	null	null	null	36.28	175.03781:9885 176.04116:3059 177.04452:822	96.95891:12100 112.98434:1753 116.92762:7433 133.02853:14156 146.9637:2752 149.02208:7983 161.02267:29425 162.02567:3212 174.9537:21473	0.00188423	0	0	0	0.0023867	0.00219988	0.0023547	0.00226339	0.00240114	0.00219438	0	0	0	0	0	0	0	0	0
61	15.708	177.017	Unknown	[M-H]-	ion correlated with 20; ion correlated with 1392; ion correlated with 1330; found in higher mz's MsMs_63	0.197	TRUE	null	null	null	null	null	null	999	FALSE	FALSE	FALSE	Unit NormalizedByInternalStandardPeakHeight by alignment ID=360	FALSE	FALSE	null	null	null	null	null	null	null	26.56	177.01772:8724 178.02107:1847 179.02443:17123	61.98714:17249 79.95608:4113 87.92431:3054 96.95831:19517 99.92393:13125 102.94778:2080 103.91828:3769 112.98374:7419 116.92677:8675 118.99046:3304 119.94513:2596 121.02772:8660 122.89259:4001 125.87143:9437 127.86866:5743 129.97409:4902 130.96407:6141 132.97066:2201 133.02719:4117 134.89311:2280 134.98508:2230 135.04355:26056 136.04825:2001 141.86714:4503 143.86195:2200 145.92938:3714 146.96339:…	0.00166295	0	0	0	0.00214201	0.00191958	0.00219376	0.00211999	0.00215137	0.00205484	0	0	0	0	0	0	0	0	0
62	14.663	177.017	Unknown	[M+K-2H]-	adduct linked to 60_[M+Cl]-; found in higher mz's MsMs_197	0.208	TRUE	null	null	null	null	null	null	999	FALSE	FALSE	FALSE	Unit NormalizedByInternalStandardPeakHeight by alignment ID=360	FALSE	FALSE	null	null	null	null	null	null	null	36.03	177.01729:11605 178.02064:2155 179.024:9092	96.9589:10097 112.98426:1432 116.92684:5341 133.02721:14756 135.043:1590 145.92989:1249 146.96352:3270 149.02275:8274 161.02243:31443 162.02548:3414 174.95459:17249	0.00221221	0	0	0	0	0	0	0.00175971	0	0.00254867	0	0	0	0	0	0	0	0	0
63	15.708	179.033	Unknown	[M-H]-		0.152	TRUE	null	null	null	null	null	null	999	FALSE	FALSE	FALSE	Unit NormalizedByInternalStandardPeakHeight by alignment ID=360	FALSE	FALSE	null	null	null	null	null	null	null	14.12	179.03398:15242 180.03733:2320 181.04069:876	61.98739:17888 78.95804:2109 79.95624:11095 86.97549:5324 87.92369:2840 88.98631:3450 96.95879:68002 98.95437:3598 99.92457:32823 100.92625:4783 102.94962:2163 102.97111:2951 103.91894:3807 112.9843:7495 114.98794:3205 115.91909:3624 116.92709:23540 117.92963:3087 118.9651:3189 118.99191:4722 119.94589:4685 120.93872:3402 121.02821:34492 122.03082:2315 122.89344:4397 125.87234:14642 127.86919:841…	0	0	0	0	0	0.00251743	0.00275397	0	0	0	0	0	0	0	0	0	0	0	0
64	14.214	179.033	Unknown	[M-H]-		0.138	TRUE	null	null	null	null	null	null	999	FALSE	FALSE	FALSE	Unit NormalizedByInternalStandardPeakHeight by alignment ID=360	FALSE	FALSE	null	null	null	null	null	null	null	17.41	179.03296:47163 180.03631:7968 181.03967:1651	61.98714:27503 72.99182:2632 79.95628:6151 87.92397:2261 88.98617:4373 96.95852:37467 99.92451:17802 100.92703:4034 103.9192:2989 112.9843:5103 115.91949:2555 116.92654:14402 118.99185:3357 119.94495:3662 121.02776:2682 122.89191:2963 125.87119:5051 127.86776:3207 129.97456:4506 130.96544:8995 132.96907:2077 133.02756:21290 134.03569:3610 134.89337:4650 134.98602:2301 135.04329:104692 136.04651:9…	0	0	0	0	0	0	0	0	0	0	0	0	0	0	0	0	0.00761542	0.00741804	0.00671945
65	14.668	179.033	Unknown	[M-H]-	ion correlated with 381	0.208	TRUE	null	null	null	null	null	null	999	FALSE	FALSE	FALSE	Unit NormalizedByInternalStandardPeakHeight by alignment ID=360	FALSE	FALSE	null	null	null	null	null	null	null	26.47	179.03363:15386 180.03698:2601 181.04034:535	61.9876:22761 79.95619:11893 86.97566:4689 88.98608:8564 89.02444:2044 96.959:83838 98.95476:3902 99.92437:19708 100.92462:2170 101.93926:2165 102.97085:2868 103.92017:2833 112.98439:10869 115.91914:2348 116.92705:15503 118.96634:2886 118.99239:4022 119.05009:3005 119.94608:4369 120.93851:2239 121.02919:8254 122.89189:2284 125.87155:4501 127.86916:2793 129.97438:3670 130.96504:16080 132.02155:207…	0	0	0	0	0	0.0025411	0.00264086	0.00272371	0	0.00292642	0	0	0	0	0	0	0	0	0
66	15.296	179.034	Unknown	[M+FA-H]-	adduct linked to 184_[2M-H]-	0.279	TRUE	null	null	null	null	null	null	999	FALSE	FALSE	FALSE	Unit NormalizedByInternalStandardPeakHeight by alignment ID=360	FALSE	FALSE	null	null	null	null	null	null	null	20.6	179.03279:8400 180.03614:2083 181.0395:236	96.95857:1109 112.98386:1371 116.92655:1034 133.0284:7318 134.89337:2082 145.92949:896 146.96347:2409 161.02228:14991 174.95557:7422	0	0	0	0	0	0	0	0	0	0	0	0	0	0	0	0	0	0	0
67	19.341	179.055	Unknown	[M-H]-		0.747	TRUE	null	null	null	null	null	null	999	FALSE	FALSE	FALSE	Unit NormalizedByInternalStandardPeakHeight by alignment ID=360	FALSE	FALSE	null	null	null	null	null	null	null	11.89	179.05544:15085 180.05879:3077 181.06215:1076	59.01245:22919 61.98706:17244 79.95611:2257 87.92385:1967 99.92418:28422 100.92562:6774 100.93424:6822 115.91908:2035 118.99132:2227 125.87069:1751 130.96318:3408 162.83757:145 179.05544:2059	0	0	0	0	0.00242546	0.00090449	0.00120764	0.00117736	0.00143708	0.00122164	0	0	0	0.00151207	0.000988883	0.00166404	0.0012039	0.00156457	0.000921818
68	14.68	179.106	Unknown	[M-H]-		0.13	TRUE	null	null	null	null	null	null	999	FALSE	FALSE	FALSE	Unit NormalizedByInternalStandardPeakHeight by alignment ID=360	FALSE	FALSE	null	null	null	null	null	null	null	101.84	179.10612:9955 180.10947:2465 181.11283:306	96.95891:12100 112.98434:1753 116.92762:7433 133.02853:14156 146.9637:2752 149.02208:7983 161.02267:29425 162.02567:3212 174.9537:21473	0.00189771	0	0	0	0.00237521	0.00205529	0.00250126	0.00211982	0.00219969	0.00210553	0	0	0	0	0	0	0.0204587	0.02237	0.0195048
69	16.675	179.106	Unknown	[M-H]-	ion correlated with 112	0.048	TRUE	null	null	null	null	null	null	999	FALSE	FALSE	FALSE	Unit NormalizedByInternalStandardPeakHeight by alignment ID=360	FALSE	FALSE	null	null	null	null	null	null	null	192.62	179.10594:9336 180.10929:3039 181.11265:1091	61.98712:4756 99.92403:1470 100.92233:385 100.93149:349 115.91834:561 130.96626:614 134.89275:2268 135.11533:2673 136.89082:310 137.09465:4846 161.02228:354 171.101:2428 175.03754:20655 179.03252:180 179.10594:29921	0	0	0	0	0.0015011	0.00088557	0.00109914	0.00103544	0.00147235	0	0	0	0	0	0	0	0	0.00091992	0
70	15.79	183.137	Unknown	[M-H]-		0.435	TRUE	null	null	null	null	null	null	999	FALSE	FALSE	FALSE	Unit NormalizedByInternalStandardPeakHeight by alignment ID=360	FALSE	FALSE	null	null	null	null	null	null	null	20.94	183.13712:7005 184.14047:1542 185.14383:1148	61.98742:30207 79.95652:6825 86.97531:2334 87.92447:2822 88.98528:2881 96.95905:31691 99.07999:2455 99.92443:38743 100.92863:7386 103.91917:3813 112.98466:6556 115.91854:4745 116.92672:29665 117.92872:2875 118.92673:2062 118.99207:3092 119.94558:4963 121.02783:13622 122.89289:2666 125.87184:7798 127.11182:3300 127.86859:4557 129.97461:7262 130.96454:8248 132.97101:2720 134.89363:9781 134.98627:21…	0	0	0	0	0.00112641	0.0010548	0.00113514	0.00107292	0.00101304	0	0	0	0	0	0	0	0.00169866	0.00156184	0.00164335
71	15.144	183.138	Unknown	[M-H]-	ion correlated with 109; ion correlated with 133; adduct linked to 121_[M+FA-H]-; adduct linked to 109_[M+K-2H]-; found in higher mz's MsMs_98; found in higher mz's MsMs_74; found in higher mz's MsMs_459	0.539	TRUE	null	null	null	null	null	null	999	FALSE	FALSE	FALSE	Unit NormalizedByInternalStandardPeakHeight by alignment ID=360	FALSE	FALSE	null	null	null	null	null	null	null	24.23	183.1364:6266 184.13975:2170 185.14311:699	61.98698:27878 79.95618:4880 85.02798:4720 87.92448:2397 88.98627:2890 96.95881:28117 97.06446:8403 99.92458:10976 102.95604:2511 103.91839:4285 112.98456:9414 116.92693:7899 118.99174:2728 119.94508:4367 121.02666:2536 122.89329:3085 125.09564:3521 125.87177:7146 126.99963:2971 127.11172:3673 127.86867:3959 129.97324:7337 130.96431:5077 133.0273:2506 135.0435:4193 137.09447:2067 141.86671:3970 1…	0.00119446	0	0	0	0.00150998	0.00159512	0.00158564	0.00145854	0.00162433	0.00134546	0	0.000952139	0	0	0	0	0.00188876	0.00184492	0.00201494
72	17.305	185.116	Unknown	[M-H]-	ion correlated with 130; found in higher mz's MsMs_130; found in higher mz's MsMs_101; found in higher mz's MsMs_97	0.77	TRUE	null	null	null	null	null	null	999	FALSE	FALSE	FALSE	Unit NormalizedByInternalStandardPeakHeight by alignment ID=360	FALSE	FALSE	null	null	null	null	null	null	null	23.95	185.11638:17640 186.11973:4539 187.12309:1039	61.98716:20548 79.95648:3790 87.92396:3304 96.95894:19317 97.06439:10713 99.9245:25689 100.93006:3882 101.94015:2735 102.94684:2117 103.91879:4191 112.98389:9705 115.92012:2595 116.92699:20050 118.9918:2791 119.08497:3429 119.94572:3426 121.06445:25070 122.06855:2438 122.89287:4512 125.09549:11977 125.87187:11414 127.86842:6447 129.97421:6249 130.96448:5794 134.89346:4787 134.9879:2133 135.04425:…	0.00336262	0	0	0	0.00397999	0.003795	0.00397459	0.0037633	0.00374632	0.00364221	0	0	0	0	0	0	0.0061477	0.00496141	0.00560222
73	21.543	185.116	Unknown	[M-H]-	found in higher mz's MsMs_114	0.275	TRUE	null	null	null	null	null	null	999	FALSE	FALSE	FALSE	Unit NormalizedByInternalStandardPeakHeight by alignment ID=360	FALSE	FALSE	null	null	null	null	null	null	null	8.12	185.11595:7360 186.1193:1389 187.12266:297	61.98725:34889 78.95747:2129 79.95618:5437 86.97603:2390 87.92403:3649 88.98597:2757 96.95863:26327 97.93043:5276 99.92414:106702 100.92853:22153 101.92342:4223 101.93753:3709 102.94641:2403 102.95555:4768 103.91856:6457 112.98386:45818 113.02267:2460 114.93305:5091 114.98758:2246 115.91883:12482 116.92685:97020 117.92756:11206 118.92587:3490 118.99193:4268 119.94493:7929 121.0269:2626 121.10093:…	0	0	0	0	0.00118341	0.00098777	0.00105686	0.0010378	0.00111049	0	0	0	0	0	0	0	0.00114348	0.00112147	0.00103836
74	15.141	185.117	Unknown	[M-H]-	found in higher mz's MsMs_98	0.316	TRUE	null	null	null	null	null	null	999	FALSE	FALSE	FALSE	Unit NormalizedByInternalStandardPeakHeight by alignment ID=360	FALSE	FALSE	null	null	null	null	null	null	null	8.94	185.11703:6232 186.12038:1399 187.12374:230	61.98728:45095 78.95805:2369 79.95606:6635 85.02861:6504 86.97552:2285 87.00797:2287 87.92381:2859 88.98638:6362 96.95884:40760 97.0648:11970 98.95606:2369 99.92439:32719 100.92728:5433 102.95369:2431 103.91989:4370 104.92665:2051 111.04318:2315 112.98405:10792 115.91969:3967 116.92688:27194 117.92751:3818 118.99087:3640 119.94598:7381 121.02805:4231 121.94268:2722 122.89256:3430 123.07995:2268 1…	0	0	0	0	0.00100197	0.000895835	0.000991752	0.000922967	0.000893382	0	0	0	0	0	0	0	0.0010638	0.000994358	0.00117275
75	22.198	195.065	Unknown	[M-H]-	ion correlated with 37; ion correlated with 330; ion correlated with 696; ion correlated with 1820; ion correlated with 1633; ion correlated with 1527; ion correlated with 176; ion correlated with 1862; ion correlated with 1749; ion correlated with 282; ion correlated with 700; ion correlated with 528; found in higher mz's MsMs_696	0.063	TRUE	null	null	null	null	null	null	999	FALSE	FALSE	FALSE	Unit NormalizedByInternalStandardPeakHeight by alignment ID=360	FALSE	FALSE	null	null	null	null	null	null	null	40.52	195.06413:23144 196.06748:5869 197.07084:1949	61.98711:3569 99.9244:18378 100.92654:3319 100.93414:3380 130.9651:2020 153.05397:6778 195.06413:7060	0	0	0	0	0	0	0	0	0	0	0.00457943	0.00585824	0.01183	0	0	0	0	0	0
76	21.958	195.137	Unknown	[M+FA-H]-	found in higher mz's MsMs_308; found in higher mz's MsMs_219; adduct linked to 58_[M+Na-2H]-; found in higher mz's MsMs_631; found in higher mz's MsMs_1497; found in higher mz's MsMs_854; found in higher mz's MsMs_446	0.599	TRUE	null	null	null	null	null	null	999	FALSE	FALSE	FALSE	Unit NormalizedByInternalStandardPeakHeight by alignment ID=360	FALSE	FALSE	null	null	null	null	null	null	null	19.09	195.13699:11215 196.14034:4147 197.1437:544	59.01218:4892 61.98713:6077 99.92429:22800 100.92819:4349 102.95345:1658 115.91896:1266 118.99174:1582 125.87195:2037 127.8686:1562 130.96497:2929 152.9937:3794 160.84129:1924 162.83736:1707 171.10066:3320 195.13699:9964	0	0	0	0	0.00180319	0.00115832	0.00147679	0.00138284	0.00199538	0.00131691	0	0	0	0	0	0	0.00103143	0.00110879	0.000938568
77	20.904	195.137	Unknown	[M-H]-	found in higher mz's MsMs_212; found in higher mz's MsMs_419; found in higher mz's MsMs_113; found in higher mz's MsMs_224	0.888	TRUE	null	null	null	null	null	null	999	FALSE	FALSE	FALSE	Unit NormalizedByInternalStandardPeakHeight by alignment ID=360	FALSE	FALSE	null	null	null	null	null	null	null	42.73	195.13728:16825 196.14063:24722 197.14399:3224	99.92425:14795 100.92284:3487 100.93256:3399 102.9465:1958 102.9558:1878 112.98429:7070 115.91917:1924 125.87171:1642 129.97383:4425 130.96463:1739 146.96396:5355 152.99387:2963 195.13728:7267	0.00320717	0	0	0	0.00497777	0.00432955	0.00470735	0.00471625	0.00506126	0.00390616	0	0.0012955	0	0.00252885	0.0011166	0.00307282	0.00218648	0.00210694	0.00221536
78	17.556	195.809	Unknown	[M+Cl]-	adduct linked to 86_[M+K-2H]-; found in higher mz's MsMs_86; found in higher mz's MsMs_93	0.39	TRUE	null	null	null	null	null	null	999	FALSE	FALSE	FALSE	Unit NormalizedByInternalStandardPeakHeight by alignment ID=360	FALSE	FALSE	null	null	null	null	null	null	null	6.61	195.80931:77544 196.81266:1461 197.81602:92283	61.98725:10097 79.95554:2089 96.95878:59575 98.9549:3174 99.92406:25178 100.92268:2276 100.93126:3709 101.93997:2643 103.91827:3115 111.94569:2475 112.9841:12839 114.93198:9305 115.91894:5022 116.92678:173338 117.92713:20085 118.92666:6384 119.94505:4349 129.97418:7133 131.91344:5392 132.86708:4507 132.92154:19687 133.92235:3081 134.86345:5173 134.89268:36916 135.89394:3627 135.97034:6407 136.860…	0	0	0	0	0.0124682	0	0	0.00492735	0.00454283	0.0134975	0.0091252	0.0119243	0.00593642	0	0	0	0.0113366	0.0109114	0
79	18.653	195.809	Unknown	[M-H]-		0.398	TRUE	null	null	null	null	null	null	999	FALSE	FALSE	FALSE	Unit NormalizedByInternalStandardPeakHeight by alignment ID=360	FALSE	FALSE	null	null	null	null	null	null	null	4.73	195.80917:29679 196.81252:521 197.81588:39458	61.9873:5539 99.92409:12294 100.92691:2192 103.91939:1582 115.91843:1324 116.92675:58 146.96376:10331 160.84068:13673 162.83823:11992 164.83568:3331 184.87665:2333	0.00565742	0	0	0	0	0	0	0	0	0.00904067	0	0	0	0	0	0	0.00740125	0.00673818	0
80	19.118	195.809	Unknown	[M+Cl]-	adduct linked to 87_[M+K-2H]-; found in higher mz's MsMs_92; found in higher mz's MsMs_87	0.349	TRUE	null	null	null	null	null	null	999	FALSE	FALSE	FALSE	Unit NormalizedByInternalStandardPeakHeight by alignment ID=360	FALSE	FALSE	null	null	null	null	null	null	null	3.85	195.80949:22634 196.81284:492 197.8162:29748	61.98711:5704 96.95881:34220 99.92449:21529 100.93101:2602 103.91948:3661 112.98403:10563 114.93251:6558 115.9204:3447 116.92687:130694 117.92737:14946 118.9258:4096 129.97414:5167 131.91487:4783 132.86711:2699 132.92171:13524 133.92422:2445 134.86444:3699 134.89323:25193 135.89343:3216 135.96904:4634 136.89124:9275 144.92133:3283 145.92958:12303 146.93674:3416 146.96397:31083 153.86751:3993 155.…	0	0	0	0	0	0	0	0	0	0	0.00447835	0.00541276	0	0	0	0	0	0.00526756	0.00379571
81	17.044	195.809	Unknown	[M-H]-	found in higher mz's MsMs_88	0.186	TRUE	null	null	null	null	null	null	999	FALSE	FALSE	FALSE	Unit NormalizedByInternalStandardPeakHeight by alignment ID=360	FALSE	FALSE	null	null	null	null	null	null	null	7.03	195.81001:30429 196.81336:634 197.81672:36053	61.98748:13556 79.95621:7676 99.9243:31993 100.92513:6520 103.9183:2179 115.9198:2526 119.94595:2025 125.87354:12873 130.96594:12625 135.04347:16395 146.96382:1033 160.84117:10213 162.83772:9066 162.98203:3613 164.83685:2654 180.89845:3409 180.9127:3395 184.87697:3400	0	0	0	0	0	0	0	0.00513278	0	0	0	0	0	0	0	0	0	0	0
82	14.953	195.809	Unknown	[M-H]-		0.357	TRUE	null	null	null	null	null	null	999	FALSE	FALSE	FALSE	Unit NormalizedByInternalStandardPeakHeight by alignment ID=360	FALSE	FALSE	null	null	null	null	null	null	null	6.9	195.80928:27822 196.81263:908 197.81599:34913	61.98718:7186 79.95579:5232 96.95902:150814 98.9552:8054 99.92385:10878 111.94572:5690 112.98429:11749 114.9322:3252 114.98821:2434 116.92696:58511 117.92748:7236 118.92457:2232 119.94525:3131 125.87197:2275 129.97472:4111 130.96506:2416 132.86649:5295 132.92155:6395 134.86385:6265 134.8931:18678 135.89371:3215 135.96989:5155 136.89024:7183 145.92902:7834 146.93831:2322 146.96313:32953 148.94838:…	0	0	0	0	0	0.00459514	0	0	0.00436705	0	0	0	0	0	0	0	0.00936061	0.00898292	0
83	14.659	197.043	Unknown	[M-H]-		0.268	TRUE	null	null	null	null	null	null	999	FALSE	FALSE	FALSE	Unit NormalizedByInternalStandardPeakHeight by alignment ID=360	FALSE	FALSE	null	null	null	null	null	null	null	14.29	197.04483:7548 198.04818:844 199.05154:305	61.98717:28598 79.95632:4101 87.0079:2318 87.92446:2123 88.98625:4919 89.0227:2000 96.95869:25392 99.92412:6806 102.95463:2119 103.91941:3611 112.98369:14805 116.92719:5576 118.99172:2383 119.94495:2691 121.02811:4650 122.89341:2053 125.87127:2938 129.9747:5105 130.96471:5264 133.02783:7429 134.03479:3211 135.04326:32198 136.04858:2110 145.92998:2107 146.96353:27046 149.02252:2431 151.03818:6314 …	0.00143891	0	0	0	0.00184268	0.00173577	0.0017886	0.00160168	0.00165208	0.00165215	0	0	0	0.00766788	0.00744408	0.00737032	0.00192293	0.00208421	0
84	18.934	197.116	Unknown	[M-H]-		0.729	TRUE	null	null	null	null	null	null	999	FALSE	FALSE	FALSE	Unit NormalizedByInternalStandardPeakHeight by alignment ID=360	FALSE	FALSE	null	null	null	null	null	null	null	13.03	197.11601:10051 198.11936:2830 199.12272:1913	96.95888:11101 112.98368:2244 116.92674:56239 117.92722:5831 134.89331:11652 136.89078:5045 145.92841:4919 146.96341:7071 174.95447:24997 191.94598:7069	0.00191599	0	0	0	0.00228282	0.00227017	0.00251046	0.00234253	0.00237443	0.00226642	0	0	0	0.0010592	0	0.00114609	0.00128254	0.00116391	0.000995607
85	20.039	197.117	Unknown	[M-H]-		0.357	TRUE	null	null	null	null	null	null	999	FALSE	FALSE	FALSE	Unit NormalizedByInternalStandardPeakHeight by alignment ID=360	FALSE	FALSE	null	null	null	null	null	null	null	8.18	197.11591:5362 198.11926:2509 199.12262:581	96.95869:6261 99.92421:2191 112.98392:3848 114.93343:2406 116.9268:53939 117.92702:5787 118.92689:2173 129.97447:1950 134.86377:309 134.89293:7820 135.96985:930 136.89069:2488 144.92078:1312 145.93057:3731 146.93619:1578 146.96368:9166 174.95406:15112 191.9451:4336	0	0	0	0	0.000862158	0.000905846	0.000957484	0.000893441	0.000873202	0	0	0	0	0	0	0	0	0	0
86	17.551	197.806	Unknown	[M+K-2H]-	adduct linked to 78_[M+Cl]-; found in higher mz's MsMs_93	0.435	TRUE	null	null	null	null	null	null	999	FALSE	FALSE	FALSE	Unit NormalizedByInternalStandardPeakHeight by alignment ID=360	FALSE	FALSE	null	null	null	null	null	null	null	7.29	197.80623:52314 198.80958:866 199.81294:22060	61.98714:6582 96.95868:37333 99.92415:13278 103.9194:2231 112.98388:9456 114.93299:3720 116.92674:73061 117.927:8239 118.92686:2682 119.94489:2129 129.97441:4458 131.91405:2646 132.86572:2772 132.92133:7842 134.86441:3693 134.89282:13224 135.96895:3556 136.89087:5253 136.90852:2885 145.9295:9477 146.93524:3277 146.96393:30563 153.86745:3452 155.86406:2709 157.86162:9410 158.97701:5993 159.8587:55…	0.00997224	0	0	0	0.0154355	0	0.00662244	0	0	0.016773	0	0.0146263	0	0	0	0	0.0141236	0.0134536	0
87	19.121	197.806	Unknown	[M+K-2H]-	adduct linked to 80_[M+Cl]-	0.375	TRUE	null	null	null	null	null	null	999	FALSE	FALSE	FALSE	Unit NormalizedByInternalStandardPeakHeight by alignment ID=360	FALSE	FALSE	null	null	null	null	null	null	null	4.12	197.80624:37327 198.80959:891 199.81295:17470	61.98769:10238 79.95592:2250 96.95872:52169 98.95513:2407 99.92426:33282 100.92477:3402 100.9332:3994 101.93929:2965 103.92044:2347 107.94997:2083 112.98421:15530 114.93198:10701 115.91901:5552 116.92698:222501 117.92756:26486 118.92703:8095 119.94606:3746 123.90177:2076 123.94473:2013 129.97469:8554 131.91499:7287 132.86772:4565 132.89722:2002 132.92166:25897 133.92422:3604 134.86342:5355 134.89…	0	0	0	0	0	0	0	0	0	0	0	0.00680704	0	0.00680081	0	0	0.00727659	0.00660926	0
88	17.041	197.806	Unknown	[M-H]-		0.138	TRUE	null	null	null	null	null	null	999	FALSE	FALSE	FALSE	Unit NormalizedByInternalStandardPeakHeight by alignment ID=360	FALSE	FALSE	null	null	null	null	null	null	null	8.6	197.80576:51623 198.80911:996 199.81247:24077	61.98705:6289 79.95553:4749 96.9585:131724 98.95457:7198 99.92408:20317 100.92453:2132 101.9397:2289 103.91919:2726 111.94588:5189 112.98386:13107 114.93259:5458 114.98619:2446 115.91845:3250 116.9267:136237 117.92774:15918 118.92639:5068 119.94411:2941 129.97459:5785 130.9648:3113 131.91508:3777 132.8667:4210 132.92126:15127 133.92383:2531 134.86224:5158 134.89291:31523 135.89529:4857 135.96953:…	0	0	0	0	0	0	0	0	0	0	0	0	0	0	0	0	0	0	0
89	18.655	197.806	Unknown	[M-H]-		0.372	TRUE	null	null	null	null	null	null	999	FALSE	FALSE	FALSE	Unit NormalizedByInternalStandardPeakHeight by alignment ID=360	FALSE	FALSE	null	null	null	null	null	null	null	5.25	197.80627:51026 198.80962:830 199.81298:24560	61.98727:15850 99.9243:47356 100.92484:8683 100.93333:8760 101.94046:2025 103.9183:3161 115.91921:4436 146.96411:5467 160.84096:16174 162.83786:14042 164.8356:3956 184.87553:3365	0	0	0	0	0	0	0	0	0	0	0	0.00930515	0	0	0	0	0.00928321	0.00844257	0
90	28.991	197.962	Unknown	[M-H]-		0.524	TRUE	null	null	null	null	null	null	999	FALSE	FALSE	FALSE	Unit NormalizedByInternalStandardPeakHeight by alignment ID=360	FALSE	FALSE	null	null	null	null	null	null	null	20.31	197.96165:14470 198.965:1235 199.96836:554	99.92435:19235 114.93228:22218 116.92675:475004 117.92699:51240 118.92614:16902 145.92207:11328 184.91496:2082 194.08383:11086	0	0	0	0	0.00232669	0	0	0	0	0	0	0	0	0.00328522	0.00223963	0.00271257	0.00276885	0.00333771	0.00227302
91	18.654	199.803	Unknown	[M-H]-		0.372	TRUE	null	null	null	null	null	null	999	FALSE	FALSE	FALSE	Unit NormalizedByInternalStandardPeakHeight by alignment ID=360	FALSE	FALSE	null	null	null	null	null	null	null	5.47	199.80318:16778 200.80653:394 201.80989:3954	61.98709:3729 99.92436:7543 100.92667:1339 103.91909:1203 115.9187:883 116.92665:2833 146.96346:8459 160.84079:13673 162.83682:11992 164.8343:3331 184.87482:2274	0.00319829	0	0	0	0.00422997	0	0	0	0	0	0	0	0	0.00444367	0	0	0.00413579	0.00383958	0
92	19.119	199.803	Unknown	[M-H]-		0.312	TRUE	null	null	null	null	null	null	999	FALSE	FALSE	FALSE	Unit NormalizedByInternalStandardPeakHeight by alignment ID=360	FALSE	FALSE	null	null	null	null	null	null	null	4.16	199.80365:16907 200.807:457 201.81036:3835	61.98709:10046 96.95866:46537 98.955:2757 99.9241:33896 100.92458:4301 100.93271:3488 101.93975:3255 103.91965:3253 111.94585:2322 112.98426:16641 114.9326:9128 115.91925:5397 116.92683:209085 117.9273:23351 118.92779:8706 119.94548:3460 125.92757:2137 129.97412:9802 131.91449:6924 132.86629:4734 132.89879:2400 132.92154:24557 133.92322:3038 134.86378:4662 134.89275:50303 135.89445:7166 135.96931…	0	0	0	0	0	0	0	0	0	0	0	0.00308316	0	0	0	0	0.00331911	0.00306146	0
93	17.551	199.803	Unknown	[M-H]-		0.331	TRUE	null	null	null	null	null	null	999	FALSE	FALSE	FALSE	Unit NormalizedByInternalStandardPeakHeight by alignment ID=360	FALSE	FALSE	null	null	null	null	null	null	null	7.73	199.80324:42519 200.80659:1294 201.80995:8641	79.95554:746 99.92406:7511 100.92268:2167 100.93126:2122 101.93997:1291 103.91827:1275 115.91894:681 116.92678:3432 146.96385:3202 160.84073:17263 162.83714:15253 164.83421:4195 184.87521:3066 195.80931:2401 197.80615:3570	0	0	0	0	0.00683661	0	0	0	0.00274647	0.0075261	0	0.00669756	0	0	0	0	0.00627835	0.00610214	0
94	15.657	201.038	Unknown	[M-H]-		0.048	TRUE	null	null	null	null	null	null	999	FALSE	FALSE	FALSE	Unit NormalizedByInternalStandardPeakHeight by alignment ID=360	FALSE	FALSE	null	null	null	null	null	null	null	436.38	201.03854:8257 202.04189:1706 203.04525:816	61.98708:19910 79.95602:4401 87.92414:2983 88.98632:2004 96.95869:21126 99.92404:12311 100.92802:2763 102.94646:2039 103.91821:4892 112.98378:8082 113.02286:2726 116.927:9519 118.99232:2981 119.94573:2282 121.0281:2340 122.893:3700 125.8714:11485 127.00007:3933 127.86874:6879 129.97464:4950 130.96371:6548 134.98518:2076 135.04318:5014 141.01738:6095 141.86794:4593 143.86288:3340 145.92793:3801 14…	0.00157403	0	0	0	0.00174781	0.00161782	0.00165015	0.0016462	0.00148971	0.00163966	0	0	0	0	0	0	0	0	0
95	20.592	201.091	Unknown	[M-H]-	ion correlated with 333; ion correlated with 107; ion correlated with 175; ion correlated with 1658; ion correlated with 195; ion correlated with 277; ion correlated with 806; found in higher mz's MsMs_107; found in higher mz's MsMs_195; found in higher mz's MsMs_231; found in higher mz's MsMs_209; found in higher mz's MsMs_175; found in higher mz's MsMs_161; found in higher mz's MsMs_119; found …	0.16	TRUE	null	null	null	null	null	null	999	FALSE	FALSE	FALSE	Unit NormalizedByInternalStandardPeakHeight by alignment ID=360	FALSE	FALSE	null	null	null	null	null	null	null	153.8	201.09001:45646 202.09336:14437 203.09672:5483	61.98732:2965 134.89301:12966 136.89047:6273 185.0607:4131 186.06662:3057 199.07529:3441 201.09001:56191	0.00870115	0	0	0	0.00975673	0.0101082	0.00999496	0.00951337	0.00889416	0.0103616	0.0611351	0.0821882	0.089711	0	0	0	0	0	0
96	29.427	207.101	Unknown	[M-H]-	ion correlated with 220; ion correlated with 1137; found in higher mz's MsMs_220	0.227	TRUE	null	null	null	null	null	null	999	FALSE	FALSE	FALSE	Unit NormalizedByInternalStandardPeakHeight by alignment ID=360	FALSE	FALSE	null	null	null	null	null	null	null	35.02	207.10104:19137 208.10439:7044 209.10775:1213	101.92342:2656 101.93468:2639 114.93264:37057 116.92679:782333 117.92674:89519 118.92673:26971 125.92725:5178 132.92305:205185 134.89302:7125 135.96883:4165 136.89061:2512 145.92212:23682 146.9222:2938 183.93285:6303 184.91389:2677 190.92639:1482 201.9057:1661	0.00364802	0	0	0	0	0	0	0	0	0.00491178	0	0	0	0	0	0	0	0	0
97	17.305	209.116	Unknown	[M-H]-		0.305	TRUE	null	null	null	null	null	null	999	FALSE	FALSE	FALSE	Unit NormalizedByInternalStandardPeakHeight by alignment ID=360	FALSE	FALSE	null	null	null	null	null	null	null	13.77	209.11693:8153 210.12028:2808 211.12364:20823	96.95894:20555 195.80922:47234 197.80646:59016 199.80319:25603 208.93207:4048	0.00155418	0	0	0	0	0.00171819	0	0	0	0	0	0	0	0	0	0	0	0	0.00261265
98	15.129	209.117	Unknown	[M-H]-	ion correlated with 133; ion correlated with 71	0.42	TRUE	null	null	null	null	null	null	999	FALSE	FALSE	FALSE	Unit NormalizedByInternalStandardPeakHeight by alignment ID=360	FALSE	FALSE	null	null	null	null	null	null	null	9.28	209.11624:5749 210.11959:2323 211.12295:147617	96.95881:9923 112.98456:1642 116.92693:6738 145.93062:1036 146.96364:2565 174.95444:14425 191.9438:5228 195.80997:21811 197.80518:27777 199.80316:12455 208.93272:1123	0.00109586	0	0	0	0.00133316	0.0011906	0.00143197	0.00122736	0.0013245	0.00115605	0	0	0	0	0	0	0.00162385	0.00143796	0.00156405
99	18.983	209.153	Unknown	[M-H]-		0.353	TRUE	null	null	null	null	null	null	999	FALSE	FALSE	FALSE	Unit NormalizedByInternalStandardPeakHeight by alignment ID=360	FALSE	FALSE	null	null	null	null	null	null	null	12.56	209.1525:6857 210.15585:1446 211.15921:1051	61.98722:29317 79.95645:6082 86.97478:2559 87.92426:3054 88.93163:2596 96.95834:24819 97.92978:3405 99.92441:84895 100.92568:14161 100.9343:5430 101.9252:3225 102.94754:2891 103.91887:5061 112.98454:9687 114.93437:2975 114.98655:2109 115.9192:10185 116.92715:70122 117.92768:9444 118.92634:3161 118.99113:4554 119.94543:4972 121.0278:3354 122.8929:3302 125.87143:8686 127.86888:5491 129.97365:8970 1…	0	0	0	0	0.00110251	0.000942026	0.00107518	0.00107804	0.00107392	0	0	0	0	0	0	0	0	0	0
100	14.698	211.06	Unknown	[M-H]-	ion correlated with 60; found in higher mz's MsMs_534; found in higher mz's MsMs_393	0.048	TRUE	null	null	null	null	null	null	999	FALSE	FALSE	FALSE	Unit NormalizedByInternalStandardPeakHeight by alignment ID=360	FALSE	FALSE	null	null	null	null	null	null	null	335.99	211.05919:11697 212.06254:3343 213.0659:1108	96.95891:12094 112.98434:1753 116.92762:7430 133.02853:14161 146.9637:2754 149.02208:7985 161.02267:29439 162.02567:3213 174.9537:21460 191.94617:7546 208.93587:2686	0.00222966	0	0	0	0.00284016	0.00259693	0.0027819	0.00259051	0.00281738	0.00244497	0	0	0	0	0	0	0	0	0
101	17.306	211.132	Unknown	[M-H]-	ion correlated with 9	0.636	TRUE	null	null	null	null	null	null	999	FALSE	FALSE	FALSE	Unit NormalizedByInternalStandardPeakHeight by alignment ID=360	FALSE	FALSE	null	null	null	null	null	null	null	23.22	211.13219:8875 212.13554:2547 213.1389:729	96.95894:1681 112.98389:600 116.92699:6705 145.92899:1050 146.96379:2246 174.95572:5993 191.94679:732 195.80922:7792 197.80646:8307 199.80319:3808 208.93207:827	0.00169168	0	0	0	0.00190003	0.00200173	0.00197924	0.00189171	0.0019346	0.00180323	0	0	0	0	0	0	0.00301306	0.00249212	0.00262649
102	15.128	211.133	Unknown	[M-H]-	ion correlated with 121; found in higher mz's MsMs_459; found in higher mz's MsMs_449; found in higher mz's MsMs_372; found in higher mz's MsMs_290; found in higher mz's MsMs_154; found in higher mz's MsMs_133; found in higher mz's MsMs_125; found in higher mz's MsMs_121; found in higher mz's MsMs_109; found in higher mz's MsMs_478	0.836	TRUE	null	null	null	null	null	null	999	FALSE	FALSE	FALSE	Unit NormalizedByInternalStandardPeakHeight by alignment ID=360	FALSE	FALSE	null	null	null	null	null	null	null	124.43	211.13181:57790 212.13516:18241 213.13852:2415	211.13181:5852	0.0110161	0	0	0	0.0131673	0.0125534	0.0131265	0.0125304	0.0132328	0.0120513	0.0046158	0.00706316	0.00719463	0.00143897	0.00171236	0.00169886	0.0162447	0.0149598	0.0172887
103	15.811	211.133	Unknown	[M-H]-	ion correlated with 120; found in higher mz's MsMs_120	0.636	TRUE	null	null	null	null	null	null	999	FALSE	FALSE	FALSE	Unit NormalizedByInternalStandardPeakHeight by alignment ID=360	FALSE	FALSE	null	null	null	null	null	null	null	59.82	211.13206:21664 212.13541:6693 213.13877:1274	61.98727:19468 79.95619:3823 87.92492:2724 96.95844:20765 99.08067:2749 99.92423:13990 101.93987:2113 102.94932:2776 103.91824:4070 107.04978:2113 112.98453:7865 116.92686:7710 118.99175:3317 119.94508:3152 121.02785:9873 122.89358:3163 125.87145:9859 127.11112:2992 127.8689:6064 129.97441:5495 130.96515:5687 134.89265:2729 134.98596:2216 135.04391:3606 137.02319:2043 139.11119:4531 141.86755:400…	0.00412966	0	0	0	0.00512564	0.0048296	0.00524594	0.00496388	0.00503236	0.00443002	0.00176988	0.00301697	0.00291879	0	0.000968407	0	0.00727189	0.00688604	0.00781011
104	14.562	214.086	Unknown	[M-H]-		0.23	TRUE	null	null	null	null	null	null	999	FALSE	FALSE	FALSE	Unit NormalizedByInternalStandardPeakHeight by alignment ID=360	FALSE	FALSE	null	null	null	null	null	null	null	12.51	214.08611:5126 215.08946:1402 216.09282:115	61.98725:19282 79.9559:5793 86.97553:2197 87.92419:2290 88.98637:3403 96.9585:25413 99.92433:9545 103.91922:3743 112.98326:4256 116.92737:6701 118.99084:2499 119.94623:2544 125.87186:7350 127.86932:3947 129.97421:5323 130.96504:6528 132.97154:2231 133.02798:3569 134.89299:2958 134.98595:2277 135.04391:11324 141.86546:4283 143.86366:2657 145.92894:2958 146.96365:39046 149.02304:2814 151.0379:4150 …	0	0	0	0	0	0	0	0	0	0	0	0	0	0	0	0	0	0	0
105	20.592	214.098	Unknown	[M-H]-	ion correlated with 167; ion correlated with 284; ion correlated with 119; ion correlated with 1718; ion correlated with 275; ion correlated with 95; ion correlated with 107; ion correlated with 175; ion correlated with 231; ion correlated with 195; ion correlated with 161; ion correlated with 277; ion correlated with 276; ion correlated with 1700; ion correlated with 1041; ion correlated with 10…	0.149	TRUE	null	null	null	null	null	null	999	FALSE	FALSE	FALSE	Unit NormalizedByInternalStandardPeakHeight by alignment ID=360	FALSE	FALSE	null	null	null	null	null	null	null	39.71	214.09763:9453 215.10098:8192 216.10434:3747	61.98732:5077 134.89301:15680 136.89047:4818 185.0607:4131 186.06662:3063 199.07529:3516 201.09001:56211 202.09492:8309 213.09076:3769 214.09763:3724	0.00180205	0	0	0	0.00188799	0.00204631	0.00213306	0.00206886	0.0020548	0.00207859	0.0157051	0.0216537	0.0233638	0	0	0	0	0	0
106	24.565	215.106	Unknown	[M-H]-	ion correlated with 1154; ion correlated with 618; ion correlated with 1129; ion correlated with 1911; ion correlated with 598; ion correlated with 986; ion correlated with 1902; ion correlated with 202; ion correlated with 254; ion correlated with 1804; ion correlated with 1753; ion correlated with 1846; ion correlated with 264	0.115	TRUE	null	null	null	null	null	null	999	FALSE	FALSE	FALSE	Unit NormalizedByInternalStandardPeakHeight by alignment ID=360	FALSE	FALSE	null	null	null	null	null	null	null	63.79	215.10532:10674 216.10867:2775 217.11203:3025	117.92711:575 134.89291:1105 146.96352:357 215.10532:5744	0.00203471	0	0	0	0.00210906	0.00214737	0.00206812	0.00212379	0.00205775	0.00222673	0.00259759	0.00410778	0.00421884	0	0	0	0	0	0
107	20.592	216.079	Unknown	[M-H]-	ion correlated with 333; ion correlated with 95; ion correlated with 175; ion correlated with 1658; ion correlated with 195; ion correlated with 259; ion correlated with 806	0.16	TRUE	null	null	null	null	null	null	999	FALSE	FALSE	FALSE	Unit NormalizedByInternalStandardPeakHeight by alignment ID=360	FALSE	FALSE	null	null	null	null	null	null	null	1132.63	216.07771:53613 217.08106:22900 218.08442:3744	61.98732:5077 134.89301:15680 136.89047:4818 185.0607:4131 186.06662:3063 199.07529:3516 201.09001:56211 202.09492:8309 213.09076:3769 214.09763:3724 215.10568:3032	0.0102198	0	0	0	0.0104931	0.0102727	0.0116639	0.0100753	0.0100799	0.0111798	0.103908	0.127118	0.135779	0	0	0	0	0	0
108	14.916	217.121	Unknown	[M-H]-	ion correlated with 178; ion correlated with 361; found in higher mz's MsMs_178; found in higher mz's MsMs_361; found in higher mz's MsMs_1843; found in higher mz's MsMs_1707; found in higher mz's MsMs_1600	0.093	TRUE	null	null	null	null	null	null	999	FALSE	FALSE	FALSE	Unit NormalizedByInternalStandardPeakHeight by alignment ID=360	FALSE	FALSE	null	null	null	null	null	null	null	148.15	217.12178:10663 218.12513:3288 219.12849:261	61.98713:5581 79.95586:983 99.92392:5113 134.89288:2163 146.96332:5968 160.84024:10548 161.02237:16198 162.83736:10195 162.98148:625 164.83603:2621 197.04448:532 199.11079:8221 215.12692:2736 217.12178:13000	0	0	0	0	0	0	0	0	0	0	0	0	0	0	0	0	0.00172172	0.00218476	0.00153163
109	15.125	221.117	Unknown	[M+K-2H]-	ion correlated with 133; ion correlated with 290; adduct linked to 71_[M-H]-; found in higher mz's MsMs_459	0.55	TRUE	null	null	null	null	null	null	999	FALSE	FALSE	FALSE	Unit NormalizedByInternalStandardPeakHeight by alignment ID=360	FALSE	FALSE	null	null	null	null	null	null	null	55.58	221.11591:11210 222.11926:3455 223.12262:1424	211.13181:5852	0.00213687	0	0	0	0.00250278	0.00240475	0.00253828	0.0024411	0.00247754	0.00236316	0	0.00134032	0.00135312	0	0	0	0.00310928	0.00296339	0.00315999
110	14.429	222.829	Unknown	[M+Cl]-	adduct linked to 115_[M+K-2H]-	0.372	TRUE	null	null	null	null	null	null	999	FALSE	FALSE	FALSE	Unit NormalizedByInternalStandardPeakHeight by alignment ID=360	FALSE	FALSE	null	null	null	null	null	null	null	5.32	222.82951:9265 223.83286:2944 224.83622:7576	61.98708:1486 99.92429:186 146.96391:1459 160.83998:4320 162.83766:3483 164.83362:672 184.8757:599 214.08464:5167 217.86417:1415 219.84438:5260 219.86359:5183 221.84094:1954 221.85667:1972	0	0	0	0	0.00148971	0	0	0	0	0.00145006	0	0.00192065	0	0.00123638	0	0	0.00133704	0.00130415	0
111	18.26	223.075	Unknown	[M-H]-		0.978	TRUE	null	null	null	null	null	null	999	FALSE	FALSE	FALSE	Unit NormalizedByInternalStandardPeakHeight by alignment ID=360	FALSE	FALSE	null	null	null	null	null	null	null	17.57	223.07492:7270 224.07827:2608 225.08163:553	57.03332:15025 117.03302:39275 133.06386:8380 157.06371:5056 158.84491:2525 160.84019:46257 161.0224:1028331 162.02556:102775 162.83714:44336 163.02925:10117 164.83447:12141 170.87015:4953 172.86554:2853 190.92741:2131 221.09837:4951 223.07492:32549	0.00138577	0	0	0	0.00239094	0.00173464	0.00179337	0.00180937	0.00220996	0.00166893	0.00131049	0.00234667	0.00169096	0.00172393	0.00170247	0.00214634	0.00205762	0.00232445	0.0019365
112	16.634	223.096	Unknown	[M-H]-		0.193	TRUE	null	null	null	null	null	null	999	FALSE	FALSE	FALSE	Unit NormalizedByInternalStandardPeakHeight by alignment ID=360	FALSE	FALSE	null	null	null	null	null	null	null	357	223.09557:68373 224.09892:19817 225.10228:2813	61.98694:2821 99.92407:334 146.96359:1885 160.01526:2167 174.95393:421 175.03957:16339 195.80917:579 197.806:470 223.09557:15426	0.0130334	0	0	0	0.0152589	0.0152021	0.0162432	0.0155612	0.0151456	0.014248	0	0	0	0	0	0	0.010468	0.00998202	0.0113215
113	20.903	223.133	Unknown	[M-H]-	ion correlated with 77; similar chromatogram in higher mz_1490; found in higher mz's MsMs_419; found in higher mz's MsMs_224	0.84	TRUE	null	null	null	null	null	null	999	FALSE	FALSE	FALSE	Unit NormalizedByInternalStandardPeakHeight by alignment ID=360	FALSE	FALSE	null	null	null	null	null	null	null	38.95	223.13226:14160 224.13561:27846 225.13897:4221	99.92425:14795 100.92284:3487 100.93256:3399 102.9465:1958 102.9558:1878 112.98429:7070 115.91917:1924 125.87171:1642 129.97383:4425 130.96463:1739 146.96396:5355 152.99387:2963 195.13728:7267 196.1431:3355 223.13226:6116	0.00269923	0	0	0	0.00379092	0.00330717	0.00366347	0.00359027	0.00383357	0.00324114	0	0	0	0.00195682	0	0.002153	0.00167546	0.0014894	0.00152697
114	21.533	224.068	Unknown	[M-H]-		0.383	TRUE	null	null	null	null	null	null	999	FALSE	FALSE	FALSE	Unit NormalizedByInternalStandardPeakHeight by alignment ID=360	FALSE	FALSE	null	null	null	null	null	null	null	10.26	224.067:5879 225.07035:798 226.07371:140	61.98703:36163 78.95714:2706 79.9558:4445 86.97539:2326 87.00702:2002 87.92407:4626 88.93131:2320 96.95866:24701 97.93034:5215 99.92427:105548 100.92794:23176 101.93366:2065 101.94061:2203 102.9528:8033 103.91867:5971 112.98373:48592 114.93201:4957 115.91864:12961 116.92664:94344 116.97764:2124 117.92729:11218 118.9305:2383 118.99171:4637 119.94535:7758 121.02792:2363 121.10027:3854 121.94358:291…	0	0	0	0	0.000945207	0.000891612	0.000966189	0.000872614	0.000912297	0	0	0	0	0	0	0	0	0	0
115	14.422	224.826	Unknown	[M+K-2H]-	adduct linked to 110_[M+Cl]-	0.368	TRUE	null	null	null	null	null	null	999	FALSE	FALSE	FALSE	Unit NormalizedByInternalStandardPeakHeight by alignment ID=360	FALSE	FALSE	null	null	null	null	null	null	null	4.79	224.82498:7548 225.82833:333 226.83169:2801	61.98708:1486 99.92429:186 146.96391:1459 160.83998:4320 162.83766:3483 164.83362:672 184.8757:599 214.08464:5167 217.86417:1415 219.84438:5260 219.86359:5183 221.84094:1954 221.85667:1972	0	0	0	0	0.00121369	0	0	0	0	0.00133122	0	0.00165257	0	0.00111181	0	0	0.00112627	0.00102504	0
116	17.134	227.107	Unknown	[M-H]-	ion correlated with 595; ion correlated with 245; ion correlated with 187; ion correlated with 1845; ion correlated with 1684; found in higher mz's MsMs_187	0.134	TRUE	null	null	null	null	null	null	999	FALSE	FALSE	FALSE	Unit NormalizedByInternalStandardPeakHeight by alignment ID=360	FALSE	FALSE	null	null	null	null	null	null	null	6.43	227.10611:8235 228.10946:2697 229.11282:835	61.9874:20990 79.95635:7567 88.98653:2356 99.92471:34495 100.92895:6913 102.95661:4908 103.91951:2102 115.91948:2361 130.96455:12702 146.96336:12778 160.84073:5073 162.83864:3255 162.98239:3207 164.94791:2452 180.89993:3130 180.9127:3168 227.10611:10319	0	0	0	0	0	0.00136015	0.00151781	0.00180734	0.00183994	0	0.00569249	0.0133949	0.0140934	0	0	0	0	0	0
117	20.399	227.107	Unknown	[M-H]-	ion correlated with 1877; ion correlated with 1833; ion correlated with 192; ion correlated with 186; ion correlated with 661; ion correlated with 244; ion correlated with 659; found in higher mz's MsMs_192; found in higher mz's MsMs_1877; found in higher mz's MsMs_1833; found in higher mz's MsMs_1179; found in higher mz's MsMs_186	0.149	TRUE	null	null	null	null	null	null	999	FALSE	FALSE	FALSE	Unit NormalizedByInternalStandardPeakHeight by alignment ID=360	FALSE	FALSE	null	null	null	null	null	null	null	20.35	227.10568:15495 228.10903:7708 229.11239:1325	227.10568:7583	0.00295362	0	0	0	0.00525796	0.0067243	0.00704062	0.00754074	0.00798686	0.00440676	0.0249128	0.0566342	0.0666609	0	0	0	0	0	0
118	15.537	227.127	Unknown	[M-H]-	similar chromatogram in higher mz_1461	0.442	TRUE	null	null	null	null	null	null	999	FALSE	FALSE	FALSE	Unit NormalizedByInternalStandardPeakHeight by alignment ID=360	FALSE	FALSE	null	null	null	null	null	null	null	26.56	227.12758:11916 228.13093:3126 229.13429:570	61.98723:10550 79.95621:2296 96.95863:48807 98.95478:2352 99.92415:6746 103.91899:2268 111.94551:2239 112.98477:8337 116.9268:32909 117.92744:3117 129.97528:4231 130.99028:3892 132.86714:4053 132.92198:2857 134.86481:5314 134.89317:6742 135.96997:4695 136.86176:2280 136.88977:2115 136.9077:3297 145.92928:6301 146.93552:2970 146.96373:38858 155.86592:2572 157.86168:8436 158.97635:5952 159.85846:62…	0.00227151	0	0	0	0.0031709	0.00287124	0.00301638	0.00281517	0.00283125	0.00237986	0	0	0	0	0	0	0.00765718	0.00712125	0.00721174
119	20.592	229.122	Unknown	[M+Na-2H]-	ion correlated with 167; ion correlated with 284; ion correlated with 1718; ion correlated with 29; ion correlated with 275; ion correlated with 95; ion correlated with 107; ion correlated with 175; ion correlated with 231; ion correlated with 105; ion correlated with 195; ion correlated with 161; ion correlated with 277; ion correlated with 276; ion correlated with 1700; ion correlated with 1041…	0.138	TRUE	null	null	null	null	null	null	999	FALSE	FALSE	FALSE	Unit NormalizedByInternalStandardPeakHeight by alignment ID=360	FALSE	FALSE	null	null	null	null	null	null	null	10.74	229.12108:5769 230.12443:1958 231.12779:217	61.98732:1545 114.93246:3417 116.92703:79979 117.92844:8095 118.92814:2555 134.89301:31762 136.89047:9851 174.95398:26566 185.0607:4302 186.06662:3123 187.07474:2193 191.94682:6820 199.07529:3779 201.09001:56391 202.09492:8284 213.09076:4128 214.09763:3967 215.10568:3134 227.10573:4537 229.12108:4082	0.00109979	0	0	0	0.00117829	0.00116913	0.00115613	0.00112167	0.0011254	0.00122985	0.00841745	0.0115979	0.011957	0	0	0	0	0	0
120	15.81	229.143	Unknown	[M-H]-	ion correlated with 103; similar chromatogram in higher mz_1210	0.617	TRUE	null	null	null	null	null	null	999	FALSE	FALSE	FALSE	Unit NormalizedByInternalStandardPeakHeight by alignment ID=360	FALSE	FALSE	null	null	null	null	null	null	null	62.83	229.14262:17473 230.14597:5464 231.14933:989	61.98727:19468 79.95619:3823 87.92492:2724 96.95844:20765 99.08067:2749 99.92423:13990 101.93987:2113 102.94932:2776 103.91824:4070 107.04978:2113 112.98453:7865 116.92686:7710 118.99175:3317 119.94508:3152 121.02785:9873 122.89358:3163 125.87145:9859 127.11112:2992 127.8689:6064 129.97441:5495 130.96515:5687 134.89265:2729 134.98596:2216 135.04391:3606 137.02319:2043 139.11119:4531 141.86755:400…	0.00333084	0	0	0	0.00409027	0.00386541	0.00412059	0.00396859	0.00398869	0.00367748	0	0	0	0	0	0	0.00591468	0.00561822	0.00617569
121	15.124	229.143	Unknown	[M+FA-H]-	ion correlated with 102; adduct linked to 71_[M-H]-; found in higher mz's MsMs_459; found in higher mz's MsMs_449; found in higher mz's MsMs_372; found in higher mz's MsMs_290; found in higher mz's MsMs_154; found in higher mz's MsMs_133; found in higher mz's MsMs_125; found in higher mz's MsMs_478	0.788	TRUE	null	null	null	null	null	null	999	FALSE	FALSE	FALSE	Unit NormalizedByInternalStandardPeakHeight by alignment ID=360	FALSE	FALSE	null	null	null	null	null	null	null	146.47	229.14217:52100 230.14552:18218 231.14888:2902	133.0273:11365 211.13181:5805 229.14217:7261	0.00993148	0	0	0	0.0120222	0.0111301	0.0117161	0.011212	0.0116513	0.0107605	0.00432081	0.00624152	0.00656313	0.00129413	0.00154513	0.00151724	0.0146733	0.0136813	0.0154229
122	19.49	229.991	Unknown	[M+Cl]-	ion correlated with 124; adduct linked to 124_[M+K-2H]-; found in higher mz's MsMs_124	0.123	TRUE	null	null	null	null	null	null	999	FALSE	FALSE	FALSE	Unit NormalizedByInternalStandardPeakHeight by alignment ID=360	FALSE	FALSE	null	null	null	null	null	null	null	30.73	229.99088:8385 230.99423:1640 231.99759:18483	61.98701:17968 79.95621:3247 85.02811:8785 87.92411:3348 96.95856:15975 97.92966:2513 99.92405:54534 100.92527:8305 100.93413:3745 101.92411:2194 101.94044:3217 102.94962:3812 103.91872:4150 112.98408:9791 114.93316:2221 115.91951:5965 116.92644:41962 117.9276:5319 118.99097:3254 119.94466:3794 122.03616:4860 122.89224:3141 125.87145:9176 127.86922:6437 129.97379:7108 130.96544:5886 134.89281:108…	0.00159836	0	0	0	0.00162658	0.00138547	0.00128915	0.00134278	0.0013726	0.00152339	0	0	0	0	0	0	0	0	0
123	28.637	230.881	Unknown	[M-H]-		0.431	TRUE	null	null	null	null	null	null	999	FALSE	FALSE	FALSE	Unit NormalizedByInternalStandardPeakHeight by alignment ID=360	FALSE	FALSE	null	null	null	null	null	null	null	3.28	230.8797:10299 231.88305:2093 232.88641:4606	96.95852:6988 103.91816:2242 134.89299:2525 136.8903:1436 146.96378:10109 160.84023:56307 162.83694:50505 164.83469:14353 178.83351:2132 184.87631:3871 195.80911:8562 197.80605:10989 199.80302:4704 217.86349:9072 219.84477:8882 219.86234:8463 221.84505:3720	0.00196316	0	0	0	0.00193025	0.000977548	0	0	0.00102771	0.00206613	0.00192801	0.0021964	0	0.0019619	0.000920372	0	0.00193415	0.00216398	0
124	19.49	231.989	Unknown	[M+K-2H]-	ion correlated with 122; adduct linked to 122_[M+Cl]-	0.089	TRUE	null	null	null	null	null	null	999	FALSE	FALSE	FALSE	Unit NormalizedByInternalStandardPeakHeight by alignment ID=360	FALSE	FALSE	null	null	null	null	null	null	null	14.99	231.98958:67176 232.99293:11924 233.99629:956	96.9585:12578 112.98373:3154 114.93153:4081 116.9267:84021 117.92616:9714 134.89302:21767 136.89003:7076 144.92259:1949 144.93968:1959 145.92851:5108 146.93671:1533 146.96341:2863 174.95447:26212 191.94612:8560 194.07201:347 194.08211:366 195.8092:10798 197.80522:14483 208.93468:3562 217.86523:1207 219.86154:723 229.9913:12740 231.94051:3775 231.98958:12639	0	0	0	0	0	0	0	0	0	0	0	0	0	0	0	0	0	0	0
125	15.129	233.114	Unknown	[M-H]-	found in higher mz's MsMs_290; found in higher mz's MsMs_372; found in higher mz's MsMs_459; found in higher mz's MsMs_449	0.461	TRUE	null	null	null	null	null	null	999	FALSE	FALSE	FALSE	Unit NormalizedByInternalStandardPeakHeight by alignment ID=360	FALSE	FALSE	null	null	null	null	null	null	null	29.99	233.11375:6934 234.1171:2094 235.12046:1920	211.13181:5852 229.14217:7313	0.00132177	0	0	0	0.00151808	0.00148019	0.00163901	0.0014565	0.00155559	0.0014541	0	0	0	0	0	0	0.0018369	0.00171016	0.00188977
126	18.879	233.189	Unknown	[M-H]-	ion correlated with 356; ion correlated with 179	0.045	TRUE	null	null	null	null	null	null	999	FALSE	FALSE	FALSE	Unit NormalizedByInternalStandardPeakHeight by alignment ID=360	FALSE	FALSE	null	null	null	null	null	null	null	38.95	233.19075:5236 234.1941:1693 235.19746:106	96.95877:7468 112.98402:2555 114.9324:1915 116.92667:33695 117.92783:3390 118.92774:898 129.97386:1621 135.89351:2717 144.92088:934 145.93011:2103 146.96379:4035 174.95506:16275 191.94423:6442 195.80922:16405 197.80702:21469 199.80688:9588 204.95599:1356 208.93309:3473 217.8652:3629 219.86383:2754 225.92633:1429 231.94035:2199	0	0	0	0	0	0	0	0	0	0	0	0.000954881	0.00259818	0	0	0	0	0	0
127	19.339	235.075	Unknown	[M-H]-		0.335	TRUE	null	null	null	null	null	null	999	FALSE	FALSE	FALSE	Unit NormalizedByInternalStandardPeakHeight by alignment ID=360	FALSE	FALSE	null	null	null	null	null	null	null	12.68	235.08083:6295 236.08418:1427 237.08754:504	59.01245:66 96.95859:7367 112.98401:266 114.9328:2041 116.92678:40216 117.92673:4644 118.93102:1212 134.89279:24423 135.89438:3005 135.96931:1817 136.89183:7228 145.92877:2571 174.95442:13790 178.04939:1887 191.94272:4908 194.0802:302012 195.08296:37384 196.08405:3886 201.90468:1216 208.9341:880 231.94455:1714	0	0	0	0	0.0010121	0.000958785	0.00101286	0.000976215	0.000964556	0	0	0	0	0.00118001	0.00093437	0.00116877	0	0	0
128	28.919	235.08	Unknown	[M-H]-		0.372	TRUE	null	null	null	null	null	null	999	FALSE	FALSE	FALSE	Unit NormalizedByInternalStandardPeakHeight by alignment ID=360	FALSE	FALSE	null	null	null	null	null	null	null	14.45	235.08186:5232 236.08521:1352 237.08857:449	114.93249:3935 116.9268:72330 117.92686:10288 118.9266:3242 132.89856:2833 134.89301:103105 135.89525:11037 136.89027:34376 145.92235:54 146.92207:1316 153.86668:11235 183.93309:4817 190.92604:2324 194.9039:1293 199.8494:11706 200.85326:4627 216.8519:11274	0.000997276	0	0	0	0.000952384	0.00110518	0.00106978	0.000852952	0	0.00119173	0	0	0	0.00385777	0.00335473	0.00324642	0	0	0
129	21.119	235.081	Unknown	[M-H]-		0.662	TRUE	null	null	null	null	null	null	999	FALSE	FALSE	FALSE	Unit NormalizedByInternalStandardPeakHeight by alignment ID=360	FALSE	FALSE	null	null	null	null	null	null	null	21.32	235.08034:9533 236.08369:1554 237.08705:512	61.98721:28622 79.95624:3022 87.00756:2313 87.92436:3414 96.95872:15416 97.92962:3595 99.92429:76191 100.92777:15736 101.92336:3059 101.93666:2534 102.94589:2235 102.9556:4869 103.91865:4901 112.98396:53329 114.93314:3505 115.91921:8000 116.92689:63826 117.92719:6478 118.92677:3236 118.9918:2857 119.94558:4719 121.0276:2188 122.89258:3194 125.87224:6674 125.92688:2581 127.86923:4384 128.95772:231…	0.00181719	0	0	0	0.00197529	0.00200596	0.00208517	0.00209405	0.00201595	0.00207099	0	0	0	0.00455669	0.00354701	0.0036715	0	0	0
130	17.306	235.132	Unknown	[M-H]-	found in higher mz's MsMs_280	0.799	TRUE	null	null	null	null	null	null	999	FALSE	FALSE	FALSE	Unit NormalizedByInternalStandardPeakHeight by alignment ID=360	FALSE	FALSE	null	null	null	null	null	null	null	49	235.13261:23566 236.13596:8846 237.13932:1409	96.95894:1624 112.98389:428 116.92699:6490 145.92899:1004 146.96379:2041 174.95572:5377 191.94679:521 195.80922:8578 197.80646:9599 199.80319:4338 208.93207:753 217.86517:1775 219.84483:1299 219.86481:516 235.13261:3229	0.00449218	0	0	0	0.00512901	0.0047627	0.00483879	0.00488871	0.00490488	0.00511122	0	0	0	0.00356917	0.00337109	0.00399619	0.00799354	0.00654832	0.00716578
131	20.702	235.169	Unknown	[M-H]-	found in higher mz's MsMs_305; found in higher mz's MsMs_1161; found in higher mz's MsMs_2014; found in higher mz's MsMs_1856; found in higher mz's MsMs_1693; found in higher mz's MsMs_1652; found in higher mz's MsMs_1638; found in higher mz's MsMs_1571; found in higher mz's MsMs_1491; found in higher mz's MsMs_1432; found in higher mz's MsMs_1190; found in higher mz's MsMs_1169; found in higher …	0.316	TRUE	null	null	null	null	null	null	999	FALSE	FALSE	FALSE	Unit NormalizedByInternalStandardPeakHeight by alignment ID=360	FALSE	FALSE	null	null	null	null	null	null	null	10.69	235.16876:6356 236.17211:1879 237.17547:310	61.98694:24068 96.95869:41901 99.92419:48817 100.92509:10116 100.93393:10157 101.93959:1868 112.98401:6234 115.91891:3663 119.94556:4755 129.97403:7768 146.96404:21459 171.10118:107369 209.04425:2520 235.16876:93048	0	0	0	0	0.00102191	0.00106719	0.00114075	0.000954321	0.000912076	0	0	0	0	0	0	0	0	0	0
132	16.459	239.127	Unknown	[M-H]-		0.331	TRUE	null	null	null	null	null	null	999	FALSE	FALSE	FALSE	Unit NormalizedByInternalStandardPeakHeight by alignment ID=360	FALSE	FALSE	null	null	null	null	null	null	null	18.36	239.12714:8965 240.13049:3732 241.13385:1880	159.02966:20759 160.84038:4238 162.83733:3695 164.83424:1511 184.87666:61 195.80919:1171 197.80583:1417 199.80269:886 203.84355:299 205.83846:438 207.83511:327 217.86482:1283	0	0	0	0	0.0014415	0.00125169	0.00139786	0.00128686	0.00128984	0.00112091	0	0	0	0	0	0	0.00110631	0.00106675	0
133	15.125	239.128	Unknown	[M-H]-	ion correlated with 109; ion correlated with 290; ion correlated with 449; ion correlated with 71; found in higher mz's MsMs_290; found in higher mz's MsMs_478; found in higher mz's MsMs_372; found in higher mz's MsMs_459; found in higher mz's MsMs_449; found in higher mz's MsMs_154	0.491	TRUE	null	null	null	null	null	null	999	FALSE	FALSE	FALSE	Unit NormalizedByInternalStandardPeakHeight by alignment ID=360	FALSE	FALSE	null	null	null	null	null	null	null	41.77	239.12675:8644 240.1301:2997 241.13346:492	211.13181:5852 229.14217:7313 239.12675:2733	0.00164769	0	0	0	0.00202732	0.00177397	0.00193253	0.00186837	0.00182731	0.0019411	0	0.00109662	0	0	0	0	0.00245104	0.00223603	0.00244692
134	14.718	239.926	Unknown	[M-H]-		0.472	TRUE	null	null	null	null	null	null	999	FALSE	FALSE	FALSE	Unit NormalizedByInternalStandardPeakHeight by alignment ID=360	FALSE	FALSE	null	null	null	null	null	null	null	27.68	239.92616:7081 240.92951:2422 241.93287:4638	96.95873:10048 112.98447:1423 116.92721:5328 133.02733:14748 134.89345:1697 135.04382:1587 145.93187:1219 146.96323:3257 149.02254:8280 161.02248:31406 162.02568:3409 174.95456:17207 191.9446:6281 208.93509:2003	0.00134987	0	0	0	0.00224815	0.00107911	0.00116657	0.00107813	0.00120996	0.00217293	0.00121487	0.00359401	0.00200121	0.00515405	0.00211469	0.00276249	0.000854912	0.00108034	0
135	15.279	239.926	Unknown	[M-H]-		0.539	TRUE	null	null	null	null	null	null	999	FALSE	FALSE	FALSE	Unit NormalizedByInternalStandardPeakHeight by alignment ID=360	FALSE	FALSE	null	null	null	null	null	null	null	22	239.92596:10084 240.92931:2420 241.93267:4317	96.95844:13657 112.9839:1467 116.92671:10102 132.02002:6200 132.866:3121 133.0274:64968 134.0311:5612 134.86316:3912 134.89276:4504 135.9687:1824 145.92795:1967 149.02234:17709 150.02859:3106 151.03792:2937 161.02225:124451 162.02533:11828 163.02815:1968 174.95377:26354 179.03256:1829 191.94424:7723 208.93272:1849	0.00192215	0	0	0	0.00267716	0.00127103	0.00153087	0.00134492	0.00144991	0.00256847	0	0.00205859	0.00106665	0.00288827	0.00132835	0.00159884	0.00189282	0.00181166	0.00104774
136	16.508	241.122	Unknown	[M-H]-	ion correlated with 397; found in higher mz's MsMs_397	0.03	TRUE	null	null	null	null	null	null	999	FALSE	FALSE	FALSE	Unit NormalizedByInternalStandardPeakHeight by alignment ID=360	FALSE	FALSE	null	null	null	null	null	null	null	220.73	241.12213:6463 242.12548:2310 243.12884:884	61.98714:6265 79.95576:1539 99.9245:11526 100.93059:2817 103.91891:876 115.91846:1469 160.84:15393 162.83759:14120 164.8343:4355 184.87544:2901 217.86546:6842 219.84338:5204 219.86238:7265 221.84195:2582 241.12213:28952	0	0	0	0	0.00103917	0.000909283	0.000958703	0.000981403	0.000988177	0	0	0	0	0	0	0	0	0	0
137	27.978	243.138	Unknown	[M-H]-	ion correlated with 336; ion correlated with 1594; ion correlated with 337	0.026	TRUE	null	null	null	null	null	null	999	FALSE	FALSE	FALSE	Unit NormalizedByInternalStandardPeakHeight by alignment ID=360	FALSE	FALSE	null	null	null	null	null	null	null	79.18	243.13707:11464 244.14042:2388 245.14378:332	96.95893:1308 114.93356:173 123.90044:2927 125.89973:2180 146.93564:127 146.96358:288 190.9245:541 227.10713:3084 243.13707:13656	0	0	0	0	0	0	0	0	0	0	0	0	0	0	0	0	0	0	0
138	17.845	243.174	Unknown	[M+Na-2H]-	ion correlated with 606; ion correlated with 699; ion correlated with 354; adduct linked to 188_[M+FA-H]-	0.052	TRUE	null	null	null	null	null	null	999	FALSE	FALSE	FALSE	Unit NormalizedByInternalStandardPeakHeight by alignment ID=360	FALSE	FALSE	null	null	null	null	null	null	null	81.74	243.1736:32403 244.17695:11408 245.18031:1143	96.9585:6576 112.98422:2721 116.92654:17413 117.92637:1852 129.97298:1537 134.89328:22598 145.92854:1976 146.96358:7537 160.84015:2363 162.83658:2386 174.95326:14671 191.94374:6739 195.80682:22865 197.80714:29152 199.80211:13736 204.95474:1483 208.93279:2647 217.86418:5406 219.84399:4098 219.86459:4563 221.84138:2197 225.92509:1956 231.94203:1747	0	0	0	0	0	0	0	0	0	0	0	0	0	0.006256	0.0061103	0.00625751	0	0	0
139	19.502	243.174	Unknown	[M-H]-	ion correlated with 421	0.059	TRUE	null	null	null	null	null	null	999	FALSE	FALSE	FALSE	Unit NormalizedByInternalStandardPeakHeight by alignment ID=360	FALSE	FALSE	null	null	null	null	null	null	null	115.76	243.17368:16244 244.17703:4338 245.18039:8918	61.98722:15806 79.95602:3049 85.02795:6072 87.92422:3535 96.95834:13666 97.93:2162 99.92414:51274 100.9279:10073 101.92518:2983 101.93977:2713 102.94772:2928 103.91869:4463 112.98411:8929 115.91849:5683 116.92691:37869 117.92613:4341 118.99068:2789 119.94507:3263 122.03517:3833 122.89309:3007 125.87199:8653 127.86959:5279 129.97417:6340 130.96608:5433 134.8929:10201 136.89229:2624 145.92949:5547 …	0.00309645	0	0	0	0.00355354	0.00351539	0.00370729	0.00366852	0.00369099	0.00346552	0	0	0	0	0	0	0	0	0
140	22.805	244.145	Unknown	[M-H]-	ion correlated with 1634; ion correlated with 1717; ion correlated with 533; ion correlated with 1671; ion correlated with 1760; ion correlated with 204; ion correlated with 270; ion correlated with 516; found in higher mz's MsMs_204; found in higher mz's MsMs_1621	0.059	TRUE	null	null	null	null	null	null	999	FALSE	FALSE	FALSE	Unit NormalizedByInternalStandardPeakHeight by alignment ID=360	FALSE	FALSE	null	null	null	null	null	null	null	348.19	244.14426:9799 245.14761:5036 246.15097:820	243.13768:3399 244.14426:35674	0.00186796	0	0	0	0	0	0	0	0	0	0.0301691	0.0136269	0.0249843	0	0	0	0	0	0
141	15.988	244.907	Unknown	[M+Cl]-	ion correlated with 146; adduct linked to 146_[M+K-2H]-; found in higher mz's MsMs_149; found in higher mz's MsMs_146	0.439	TRUE	null	null	null	null	null	null	999	FALSE	FALSE	FALSE	Unit NormalizedByInternalStandardPeakHeight by alignment ID=360	FALSE	FALSE	null	null	null	null	null	null	null	36.01	244.90628:17006 245.90963:4460 246.91299:35805	134.89322:274 164.92555:163 170.83141:147 172.8288:167 174.95395:780 176.95958:80 178.97595:310 187.85915:473 189.85788:144 190.92654:84 195.80923:204 197.80623:195 197.85207:163 199.80351:118 201.80156:160 206.97125:398 209.83255:108 214.88687:65 215.86682:60 224.82707:26 231.92982:102 232.87691:200 244.90628:7186	0.00324176	0	0	0	0.00517528	0.00466441	0.00477329	0.00485214	0.0048462	0.00411854	0	0	0	0	0	0	0	0	0
142	22.573	245.041	Unknown	[M-H]-	ion correlated with 162; similar chromatogram in higher mz_162; similar chromatogram in higher mz_1119; similar chromatogram in higher mz_1370; found in higher mz's MsMs_162	0.747	TRUE	null	null	null	null	null	null	999	FALSE	FALSE	FALSE	Unit NormalizedByInternalStandardPeakHeight by alignment ID=360	FALSE	FALSE	null	null	null	null	null	null	null	51	245.04086:42653 246.04421:4018 247.04757:1201	61.98706:26486 78.95797:2267 79.95612:4972 87.92438:3427 96.95831:21910 97.93044:4935 98.02301:2989 99.92411:97369 100.92807:19955 101.92436:3464 101.93913:2905 102.94855:3083 103.91853:5104 112.98427:15005 114.93243:3887 115.91891:11329 116.92681:85493 117.92692:10652 118.92692:2997 118.99203:3920 119.94529:5103 121.02729:2249 122.89287:2226 125.87167:5867 125.92624:3619 126.90488:2198 127.86824…	0	0	0	0	0.00685823	0.00673263	0.00736908	0.00731352	0.00735807	0	0	0.00149236	0	0.00465056	0.00391288	0.00564541	0.00577369	0.00454423	0.00426197
143	22.003	245.042	Unknown	[M-H]-	ion correlated with 163; found in higher mz's MsMs_219; found in higher mz's MsMs_163	0.71	TRUE	null	null	null	null	null	null	999	FALSE	FALSE	FALSE	Unit NormalizedByInternalStandardPeakHeight by alignment ID=360	FALSE	FALSE	null	null	null	null	null	null	null	66.89	245.0417:56236 246.04505:6719 247.04841:1980	117.92726:112 134.89268:2772 135.96988:101 136.89058:889 146.93698:137 146.96384:478 174.94551:1886 174.95549:1812 191.94601:369 204.95529:194 221.15332:30785 222.14639:5073 222.15802:5073 231.94284:256 243.19432:7644 245.0417:1017	0	0	0	0	0.00904214	0.00942742	0.0109703	0.0108687	0.0107044	0	0	0.0035048	0.00516042	0.003647	0.0172082	0.0123194	0.00247103	0.00328977	0.00199481
144	19.45	245.189	Unknown	[M-H]-	ion correlated with 200; ion correlated with 279; ion correlated with 527	0.078	TRUE	null	null	null	null	null	null	999	FALSE	FALSE	FALSE	Unit NormalizedByInternalStandardPeakHeight by alignment ID=360	FALSE	FALSE	null	null	null	null	null	null	null	61.94	245.18973:9545 246.19308:3511 247.19644:458	61.98727:18304 79.9563:3566 85.02824:4547 87.92446:3463 96.95907:14792 97.93048:2305 99.92445:53017 100.92403:5663 100.93266:4607 102.94734:2004 103.9182:4558 112.98395:10988 115.91916:5161 116.92716:38207 117.92768:4834 118.99243:2616 119.94511:3848 121.02847:2250 122.03596:2289 122.89188:3369 125.8721:7510 127.86869:4250 129.97346:7551 130.9666:4498 134.89374:13162 136.88957:5037 144.92271:2447…	0.00181948	0	0	0	0.00222061	0.00203323	0.00214575	0.00208535	0.00219036	0.00205875	0	0	0	0	0	0	0	0	0
145	20.901	246.122	Unknown	[M-H]-	ion correlated with 224; found in higher mz's MsMs_719; similar chromatogram in higher mz_370; similar chromatogram in higher mz_1453; found in higher mz's MsMs_224	0.732	TRUE	null	null	null	null	null	null	999	FALSE	FALSE	FALSE	Unit NormalizedByInternalStandardPeakHeight by alignment ID=360	FALSE	FALSE	null	null	null	null	null	null	null	97.55	246.12248:8359 247.12583:4668 248.12919:418	99.92425:14795 100.92284:3487 100.93256:3399 102.9465:1958 102.9558:1878 112.98429:7070 115.91917:1924 125.87171:1642 129.97383:4425 130.96463:1739 146.96396:5355 152.99387:2963 195.13728:7267 196.1431:3355 223.13226:6116 224.13887:3581 246.12248:3692	0.00159343	0	0	0	0.00245888	0.00228317	0.00251477	0.00237037	0.00253487	0.00203383	0	0	0	0.00136724	0	0.00155786	0.0011628	0.00106438	0.0010545
146	15.988	246.903	Unknown	[M+K-2H]-	ion correlated with 141; adduct linked to 141_[M+Cl]-; found in higher mz's MsMs_149	0.435	TRUE	null	null	null	null	null	null	999	FALSE	FALSE	FALSE	Unit NormalizedByInternalStandardPeakHeight by alignment ID=360	FALSE	FALSE	null	null	null	null	null	null	null	17.45	246.90381:16480 247.90716:3720 248.91052:11735	134.89322:232 164.92555:165 170.83141:174 172.8288:226 174.95395:886 176.95958:81 178.97595:315 187.85915:490 189.85788:162 190.92654:94 195.80923:357 197.80623:390 197.85207:178 199.80351:204 201.80156:181 206.97125:417 209.83255:104 214.88687:92 215.86682:49 224.82707:57 231.92982:129 232.87691:239 244.90628:7218 246.90381:7093	0.00314152	0	0	0	0.00495301	0.00437376	0.004796	0.00467949	0.00470864	0.00392807	0	0	0	0	0	0	0	0	0
147	18.523	247.031	Unknown	[M-H]-	found in higher mz's MsMs_1275; found in higher mz's MsMs_392	0.405	TRUE	null	null	null	null	null	null	999	FALSE	FALSE	FALSE	Unit NormalizedByInternalStandardPeakHeight by alignment ID=360	FALSE	FALSE	null	null	null	null	null	null	null	325.76	247.03046:67321 248.03381:14987 249.03717:1378	174.95468:2498 247.03046:59434	0.012833	0	0	0	0.0168956	0.0145033	0.0163657	0.0158535	0.0170621	0.0137476	0	0	0	0	0	0	0	0	0
148	19.174	247.096	Unknown	[M-H]-	ion correlated with 434; ion correlated with 278; ion correlated with 1850; ion correlated with 675; ion correlated with 667; ion correlated with 1783; found in higher mz's MsMs_434; found in higher mz's MsMs_278	0.041	TRUE	null	null	null	null	null	null	999	FALSE	FALSE	FALSE	Unit NormalizedByInternalStandardPeakHeight by alignment ID=360	FALSE	FALSE	null	null	null	null	null	null	null	94.83	247.09517:9187 248.09852:3266 249.10188:2268	61.98721:2971 99.92402:16785 103.91806:1366 112.98357:2425 129.97368:2061 146.96364:9356 160.83968:1958 162.83691:1888 219.84294:1593 247.09517:6825	0.00175124	0	0	0	0.00229026	0.00187736	0.00203415	0.0019246	0.00188073	0.00207611	0	0	0	0	0	0	0	0	0
149	15.989	248.901	Unknown	[M-H]-		0.405	TRUE	null	null	null	null	null	null	999	FALSE	FALSE	FALSE	Unit NormalizedByInternalStandardPeakHeight by alignment ID=360	FALSE	FALSE	null	null	null	null	null	null	null	5.7	248.90176:5573 249.90511:1758 250.90847:2257	134.89322:277 164.92555:166 170.83141:147 172.8288:168 174.95395:762 176.95958:79 178.97595:305 187.85915:470 189.85788:144 190.92654:82 195.80923:189 197.80623:184 197.85207:163 199.80351:108 201.80156:160 206.97125:390 209.83255:108 214.88687:67 215.86682:60 224.82707:24 231.92982:105 232.87691:199 244.90628:7199 246.90381:7066 248.90176:1809	0.00106231	0	0	0	0.00185391	0.00228349	0.00244908	0.0023891	0.00232194	0.00150736	0	0	0	0	0	0	0	0	0
150	28.994	248.958	Unknown	[M-H]-	found in higher mz's MsMs_430	0.658	TRUE	null	null	null	null	null	null	999	FALSE	FALSE	FALSE	Unit NormalizedByInternalStandardPeakHeight by alignment ID=360	FALSE	FALSE	null	null	null	null	null	null	null	16.53	248.95847:35653 249.96182:1993 250.96518:1501	114.93228:7679 116.92675:165924 117.92699:17934 118.92614:6054 145.92207:4512 194.08383:3279 248.95847:11631	0	0	0	0	0.0057327	0.00677731	0.00795789	0.00799573	0.00948193	0	0	0	0	0.00779141	0.00854611	0.011278	0.00729664	0.00950751	0.00927884
151	29.188	248.959	Unknown	[M+FA-H]-	found in higher mz's MsMs_431; adduct linked to 1013_[2M+FA-H]-; found in higher mz's MsMs_1890; found in higher mz's MsMs_1602; found in higher mz's MsMs_1575; found in higher mz's MsMs_1052; found in higher mz's MsMs_1013; found in higher mz's MsMs_999; found in higher mz's MsMs_838; found in higher mz's MsMs_723	0.372	TRUE	null	null	null	null	null	null	999	FALSE	FALSE	FALSE	Unit NormalizedByInternalStandardPeakHeight by alignment ID=360	FALSE	FALSE	null	null	null	null	null	null	null	18.35	248.95906:78810 249.96241:5611 250.96577:3311	61.98719:25825 83.02357:2223 89.0228:3318 97.93063:9152 99.92432:191361 100.92522:73537 100.93353:73746 101.92371:6191 101.93987:6295 112.9841:1410 113.98642:204 115.91913:29196 124.99644:14713 125.92766:2279 129.97411:38613 142.92371:2725 144.92146:67595 146.93199:2371 146.9641:43939 154.99384:1990 157.0101:2137 168.98647:15287 190.92709:534 191.0052:3716 209.04488:4044 238.92934:424 240.92712:1…	0	0	0	0	0.0126718	0.0145804	0.0157666	0.0153689	0.0170507	0	0	0.0149003	0.0158477	0.012318	0.0134963	0.0173015	0	0	0
152	29.387	248.959	Unknown	[M-H]-		0.279	TRUE	null	null	null	null	null	null	999	FALSE	FALSE	FALSE	Unit NormalizedByInternalStandardPeakHeight by alignment ID=360	FALSE	FALSE	null	null	null	null	null	null	null	22.44	248.95908:130004 249.96243:6138 250.96579:2254	101.92783:3163 114.93336:31996 115.91932:953 116.92725:634954 117.92715:71458 118.92732:21950 123.90095:3308 125.89877:2524 125.9279:15002 132.92374:151014 134.89383:6462 135.96935:10643 139.9422:3065 142.92926:1671 145.92337:19662 146.93498:4292 157.01062:2837 180.97195:1564 184.91582:4109 190.92824:2814 201.90636:2242 205.94264:5235 207.9207:3657 212.06802:5262 212.90874:3944 220.96576:1890 229…	0	0	0	0	0	0	0.0225689	0	0	0	0.0122804	0	0	0	0	0	0	0	0.0226513
153	18.242	250.062	Unknown	[M-H]-	found in higher mz's MsMs_360; found in higher mz's MsMs_368; found in higher mz's MsMs_367; found in higher mz's MsMs_180	0.985	TRUE	null	null	null	null	null	null	999	FALSE	FALSE	FALSE	Unit NormalizedByInternalStandardPeakHeight by alignment ID=360	FALSE	FALSE	null	null	null	null	null	null	null	513.75	250.06136:184371 251.06471:30989 252.06807:2652	160.84097:45618 161.02225:1027802 162.02583:102734 162.83676:43722 164.83485:11996 190.92578:2123 206.0719:3647 223.07335:32494 250.06136:522181	0.0351453	0	0	0	0.0447316	0.0353063	0.0406543	0.0399978	0.0443349	0.038087	0.0332842	0.0435161	0.0379677	0.0360959	0.0347643	0.0421963	0.0411088	0.0446858	0.0407039
154	15.126	251.125	Unknown	[M-H]-		0.279	TRUE	null	null	null	null	null	null	999	FALSE	FALSE	FALSE	Unit NormalizedByInternalStandardPeakHeight by alignment ID=360	FALSE	FALSE	null	null	null	null	null	null	null	11.53	251.12529:6259 252.12864:1968 253.132:1393	211.13235:8693 229.1429:10057 239.12811:3684	0	0	0	0	0.00100645	0.000919136	0.00111509	0.000890193	0.00099407	0	0	0	0	0	0	0	0.0010771	0.00100831	0.00114861
155	28.914	253.09	Unknown	[M-H]-		0.517	TRUE	null	null	null	null	null	null	999	FALSE	FALSE	FALSE	Unit NormalizedByInternalStandardPeakHeight by alignment ID=360	FALSE	FALSE	null	null	null	null	null	null	null	5.83	253.09209:8104 254.09544:928 255.0988:537	114.93249:3935 116.9268:72330 117.92686:10288 118.9266:3242 132.89856:2833 134.89301:103105 135.89525:11037 136.89027:34376 145.92235:54 146.92207:1316 153.86668:11235 183.93309:4817 190.92604:2324 194.9039:1293 199.8494:11706 200.85326:4627 216.8519:11274	0.00154489	0	0	0	0.00146436	0.00150918	0.00155675	0.00148897	0.00159184	0.00166955	0	0	0	0.00626341	0.00519184	0.00483458	0	0	0
156	23.707	253.091	Unknown	[M-H]-	found in higher mz's MsMs_169	0.197	TRUE	null	null	null	null	null	null	999	FALSE	FALSE	FALSE	Unit NormalizedByInternalStandardPeakHeight by alignment ID=360	FALSE	FALSE	null	null	null	null	null	null	null	7.14	253.09105:16166 254.0944:2849 255.09776:1215	61.98693:19504 79.95623:4066 86.97473:2087 87.92395:3474 96.95844:54624 97.9295:3685 98.95485:2424 99.92398:77951 100.92782:18086 101.92339:3113 102.94785:3306 103.91888:5919 110.024:2060 112.98363:18288 114.93176:3352 115.91912:9522 116.92638:64991 117.9267:6910 118.92619:2820 118.99119:2869 119.94474:3750 122.89342:2717 125.87151:6867 125.92668:3384 127.86848:4559 129.97408:9557 130.9646:5712 1…	0	0	0	0	0	0	0	0	0	0	0	0	0	0	0	0	0	0	0
157	17.761	253.091	Unknown	[M-H]-	found in higher mz's MsMs_302	0.595	TRUE	null	null	null	null	null	null	999	FALSE	FALSE	FALSE	Unit NormalizedByInternalStandardPeakHeight by alignment ID=360	FALSE	FALSE	null	null	null	null	null	null	null	8.54	253.09113:12582 254.09448:3346 255.09784:950	61.98721:19498 79.95618:4424 87.92373:3147 88.93248:2033 96.95841:17659 99.92403:33046 100.92773:6384 101.94013:2556 102.95005:4017 103.91921:5023 112.98386:10831 115.91997:3301 116.92683:21192 117.92829:2639 118.99148:3736 119.94582:3276 122.8928:4658 125.87177:13320 127.86913:7564 129.97383:5877 130.96431:6248 134.89394:4142 141.86674:3608 143.86417:2120 145.93048:4219 146.93724:2431 146.9632:3…	0.0023984	0	0	0	0.00258977	0.00256771	0.00263613	0.00242781	0.00257433	0.00264632	0	0	0	0.00934844	0.00547615	0.00793317	0	0	0
158	21.118	253.091	Unknown	[M+K-2H]-	ion correlated with 1218; adduct linked to 941_[2M-H]-	0.981	TRUE	null	null	null	null	null	null	999	FALSE	FALSE	FALSE	Unit NormalizedByInternalStandardPeakHeight by alignment ID=360	FALSE	FALSE	null	null	null	null	null	null	null	27.18	253.09093:69050 254.09428:13659 255.09764:3652	96.95884:5364 112.98411:3827 114.93312:2992 116.92669:73554 117.92738:7511 118.92676:2291 134.89334:9730 135.89587:1098 136.89098:4123 144.92216:1660 145.93056:5209 146.93562:1193 146.96353:9842 174.95511:20717 191.94421:5441 208.93369:2030 217.8649:3805 219.84525:2015 219.86406:2227	0.0131626	0	0	0	0.0146538	0.01437	0.0149641	0.0144663	0.0145092	0.0146536	0.00206803	0.00427851	0.00435958	0.0296848	0.0229209	0.0240126	0.00410219	0.00421253	0.00384777
159	28.507	253.091	Unknown	[M-H]-	ion correlated with 1264; ion correlated with 301; ion correlated with 1918	0.331	TRUE	null	null	null	null	null	null	999	FALSE	FALSE	FALSE	Unit NormalizedByInternalStandardPeakHeight by alignment ID=360	FALSE	FALSE	null	null	null	null	null	null	null	9.68	253.09082:11500 254.09417:1806 255.09753:390	61.98719:15028 79.95618:3827 87.92416:4317 88.93126:2842 96.95872:14979 97.92989:3611 99.92435:82391 100.92838:16242 101.92292:3047 101.93965:4192 102.94825:4207 103.91882:5864 112.98419:14535 114.93188:2376 115.91933:8364 116.92662:61394 117.92715:7995 118.92848:2557 118.99179:3170 119.94485:3286 122.89326:4134 125.87183:10709 125.92712:5629 127.86924:6778 129.97432:10078 130.96474:5477 134.8933…	0.0021921	0	0	0	0.00184441	0.00190311	0.00189401	0.00175893	0.00157757	0.00237414	0	0	0	0.00499727	0.00522133	0.00318746	0	0	0
160	22.512	253.092	Unknown	[M-H]-	found in higher mz's MsMs_227	0.216	TRUE	null	null	null	null	null	null	999	FALSE	FALSE	FALSE	Unit NormalizedByInternalStandardPeakHeight by alignment ID=360	FALSE	FALSE	null	null	null	null	null	null	null	5.38	253.09209:17479 254.09544:3905 255.0988:710	61.98724:19133 79.95624:10532 86.97582:5459 87.92416:4830 89.02309:2037 96.95912:51462 97.93013:4775 99.92448:96925 100.9248:13151 100.93479:6232 101.92388:3322 101.94016:3244 102.95579:4143 102.96984:3104 103.9194:5337 112.98395:21701 114.93279:3437 114.98711:3513 115.91901:10198 116.92725:76320 116.97764:3546 117.92258:2793 117.92945:6195 118.92475:2660 118.96575:2668 118.99171:5378 119.94577:4…	0	0	0	0	0	0	0	0	0	0	0	0	0	0	0	0	0	0	0
161	20.592	253.122	Unknown	[M+FA-H]-	ion correlated with 167; ion correlated with 284; ion correlated with 119; ion correlated with 1718; ion correlated with 29; ion correlated with 275; ion correlated with 95; ion correlated with 107; ion correlated with 175; ion correlated with 1658; ion correlated with 231; ion correlated with 105; ion correlated with 195; ion correlated with 277; ion correlated with 276; ion correlated with 1700…	0.145	TRUE	null	null	null	null	null	null	999	FALSE	FALSE	FALSE	Unit NormalizedByInternalStandardPeakHeight by alignment ID=360	FALSE	FALSE	null	null	null	null	null	null	null	39.77	253.12215:11110 254.1255:5260 255.12886:26028	61.98732:1524 114.93246:3418 116.92703:79987 117.92844:8096 118.92814:2556 134.89301:31762 136.89047:9852 174.95398:26593 185.0607:4302 186.06662:3123 187.07474:2194 191.94682:6821 199.07529:3782 201.09001:56391 202.09492:8284 213.09076:4131 214.09763:3969 215.10568:3134 227.10573:4566 229.12108:4083 239.10544:5471 241.12206:6075 253.12215:9359	0.00211774	0	0	0	0.00215464	0.00230873	0.00235527	0.00181972	0.00195682	0.00242099	0.0127563	0.0172278	0.0176057	0	0	0	0	0	0
162	22.573	253.216	Unknown	[M-H]-	ion correlated with 142	0.743	TRUE	null	null	null	null	null	null	999	FALSE	FALSE	FALSE	Unit NormalizedByInternalStandardPeakHeight by alignment ID=360	FALSE	FALSE	null	null	null	null	null	null	null	34.29	253.21542:40812 254.21877:9554 255.22213:7948	61.98706:26486 78.95797:2267 79.95612:4972 87.92438:3427 96.95831:21910 97.93044:4935 98.02301:2989 99.92411:97369 100.92807:19955 101.92436:3464 101.93913:2905 102.94855:3083 103.91853:5104 112.98427:15005 114.93243:3887 115.91891:11329 116.92681:85493 117.92692:10652 118.92692:2997 118.99203:3920 119.94529:5103 121.02729:2249 122.89287:2226 125.87167:5867 125.92624:3619 126.90488:2198 127.86824…	0	0	0	0	0.00656219	0.00653999	0.00723411	0.00692653	0.00712104	0	0	0.00172308	0.00118426	0.00438019	0.00359975	0.00556722	0.0056126	0.0044938	0.00427498
163	22.004	253.216	Unknown	[M+Na-2H]-	ion correlated with 143; adduct linked to 219_[M+FA-H]-	0.703	TRUE	null	null	null	null	null	null	999	FALSE	FALSE	FALSE	Unit NormalizedByInternalStandardPeakHeight by alignment ID=360	FALSE	FALSE	null	null	null	null	null	null	null	45.2	253.21579:44308 254.21914:13269 255.2225:3076	117.92726:133 134.89268:2725 135.96988:127 136.89058:870 146.93698:121 174.94551:2094 174.95549:2021 191.94601:387 204.95529:207 221.15332:30784 222.14639:5069 222.15802:5069 231.94284:245 243.19432:7492 245.0417:1846 253.21579:273	0	0	0	0	0.00712423	0.00752881	0.00878821	0.00867568	0.00869982	0	0	0.00279836	0.00422336	0.00272535	0.0132028	0.00980617	0.00196857	0.00258604	0.00156373
164	19.373	254.093	Unknown	[M-H]-		0.056	TRUE	null	null	null	null	null	null	999	FALSE	FALSE	FALSE	Unit NormalizedByInternalStandardPeakHeight by alignment ID=360	FALSE	FALSE	null	null	null	null	null	null	null	160.16	254.09247:5673 255.09582:1848 256.09918:1774	61.98729:4639 99.92435:2678 134.89293:4717 136.89009:1394 146.96349:828 194.08011:48132 195.08235:5428	0.00108135	0	0	0	0.00122226	0.000905837	0.000948698	0.000986805	0.00101012	0.00110129	0	0	0	0	0	0	0	0	0
165	16.702	255.028	Unknown	[M-H]-	ion correlated with 236; ion correlated with 310; ion correlated with 318; ion correlated with 391	0.1	TRUE	null	null	null	null	null	null	999	FALSE	FALSE	FALSE	Unit NormalizedByInternalStandardPeakHeight by alignment ID=360	FALSE	FALSE	null	null	null	null	null	null	null	14.55	255.02769:66072 256.03104:21203 257.0344:3466	61.98703:5720 96.95838:4794 112.98405:1041 116.92687:13431 117.03271:6054 117.92661:1434 134.8931:12592 135.96823:2611 136.88986:3874 145.92917:948 146.96236:417 159.04309:2244 163.00101:3603 174.95418:8587 182.03537:2104 183.04268:7242 185.02211:2169 191.94467:2676 207.91701:290 208.93463:662 211.03769:6647 227.0327:8565 239.03352:3782 255.02769:31775	0	0	0	0	0	0	0	0	0	0	0.0130733	0.0183451	0.0207953	0	0	0	0	0	0
166	15.336	255.029	Unknown	[M-H]-	ion correlated with 1508; found in higher mz's MsMs_1508; found in higher mz's MsMs_407; found in higher mz's MsMs_396	0.059	TRUE	null	null	null	null	null	null	999	FALSE	FALSE	FALSE	Unit NormalizedByInternalStandardPeakHeight by alignment ID=360	FALSE	FALSE	null	null	null	null	null	null	null	32.47	255.02785:7466 256.0312:2594 257.03456:541	96.95855:3087 116.9267:675 132.0199:6227 133.02748:66219 134.03334:5832 134.89304:2049 145.9295:678 149.02322:18858 151.0376:3267 161.02231:130335 162.02615:12377 174.95464:5764 179.03281:3134 191.94521:1331 208.93233:132 255.02785:6024	0.00142313	0	0	0	0.00161432	0.0014433	0.00144925	0.00142797	0.00144338	0.00153538	0	0	0	0	0	0	0	0	0
167	20.591	255.138	Unknown	[M-H]-	ion correlated with 284; ion correlated with 1718; ion correlated with 275; ion correlated with 95; ion correlated with 107; ion correlated with 175; ion correlated with 1658; ion correlated with 231; ion correlated with 105; ion correlated with 195; ion correlated with 161; ion correlated with 277; ion correlated with 276; ion correlated with 1700; ion correlated with 1521; ion correlated with 1…	0.152	TRUE	null	null	null	null	null	null	999	FALSE	FALSE	FALSE	Unit NormalizedByInternalStandardPeakHeight by alignment ID=360	FALSE	FALSE	null	null	null	null	null	null	null	94.99	255.13696:13386 256.14031:4088 257.14367:12217	61.98732:1393 114.93246:3514 116.92703:83099 117.92844:8389 118.92814:2642 134.89301:32307 136.89047:10093 174.95398:27490 185.0607:4308 186.06662:3126 187.07474:2197 191.94682:7071 199.07529:3787 201.09001:56392 202.09492:8286 213.09076:4137 214.09763:3966 215.10568:3134 227.10573:4570 229.12108:4072 239.10544:5469 241.12206:6068 253.12215:9363 254.12717:2742 255.13696:17766	0.00255177	0	0	0	0.00266205	0.00276209	0.00274048	0.00270125	0.00250422	0.00297209	0.016273	0.0211519	0.0222188	0	0	0	0	0	0
168	23.083	255.231	Unknown	[M-H]-		0.182	TRUE	null	null	null	null	null	null	999	FALSE	FALSE	FALSE	Unit NormalizedByInternalStandardPeakHeight by alignment ID=360	FALSE	FALSE	null	null	null	null	null	null	null	31.66	255.2316:41520 256.23495:8440 257.23831:1236	61.98709:15483 79.95615:3783 87.92403:3172 96.95871:13774 97.92955:3644 99.92433:78023 100.92799:14364 101.92223:2475 101.93887:2611 103.91921:4778 112.9842:8128 114.93315:2813 115.91927:8915 116.9267:57052 117.92705:6893 118.9914:3267 119.94583:3865 122.89162:2318 125.87196:5496 125.92649:3023 127.86884:2933 129.97394:8738 130.9655:5859 134.89247:13943 135.89577:2940 136.88998:5026 144.92229:384…	0	0	0	0	0	0	0	0	0	0	0	0	0	0	0	0	0	0	0
169	23.707	255.231	Unknown	[M-H]-		0.888	TRUE	null	null	null	null	null	null	999	FALSE	FALSE	FALSE	Unit NormalizedByInternalStandardPeakHeight by alignment ID=360	FALSE	FALSE	null	null	null	null	null	null	null	16.41	255.23099:19761 256.23434:6229 257.2377:752	61.98721:16752 79.95621:3723 87.92419:3901 88.93191:2282 96.95868:16754 97.93052:3629 99.92406:80164 100.92419:9014 100.93265:7773 101.9225:2639 101.94022:2954 102.94798:3036 103.91841:5847 112.98349:12591 114.93269:3202 115.91898:8554 116.92675:61007 117.92659:6660 118.92592:2278 118.99046:2900 119.94498:3022 122.89272:2792 125.87173:7161 125.92789:3750 127.8689:3886 129.97391:8495 130.96555:631…	0.00376681	0	0	0	0.00434617	0.00419138	0.00432294	0.00416013	0.00432193	0.00441125	0	0.00118426	0.00112631	0.00270178	0.00229305	0.00257758	0.00110891	0.00112319	0.00115734
170	23.232	255.231	Unknown	[M-H]-	similar chromatogram in higher mz_1126	0.346	TRUE	null	null	null	null	null	null	999	FALSE	FALSE	FALSE	Unit NormalizedByInternalStandardPeakHeight by alignment ID=360	FALSE	FALSE	null	null	null	null	null	null	null	34.27	255.23071:16323 256.23406:6139 257.23742:844	61.98717:24844 79.95602:4928 86.97517:2215 87.92355:3755 96.95856:22527 97.92982:4328 99.92414:92710 100.92812:20868 101.92238:3088 102.94891:2908 103.91855:5282 112.98398:11362 114.93196:4036 115.91862:11045 116.92683:75961 117.92731:9609 118.92703:2623 118.99107:3583 119.94499:4094 121.02795:2734 122.89296:2645 125.87239:5251 125.92679:3506 126.90414:2191 127.87:2513 129.97504:9981 130.96486:86…	0	0	0	0	0.00262453	0.00151557	0	0	0	0.0135688	0	0	0	0.00487987	0.000925319	0	0.00390881	0.00144978	0
171	21.509	255.232	Unknown	[M-H]-		0.985	TRUE	null	null	null	null	null	null	999	FALSE	FALSE	FALSE	Unit NormalizedByInternalStandardPeakHeight by alignment ID=360	FALSE	FALSE	null	null	null	null	null	null	null	79.95	255.23068:74787 256.23403:16118 257.23739:2123	61.9873:19870 79.95627:2760 87.92422:2698 96.95884:13254 97.93047:3197 99.92424:71049 100.92373:7382 100.93232:7383 101.92359:2932 101.94217:2235 102.94505:2073 102.95383:3397 103.91858:4765 112.98392:25885 114.93122:2949 115.91866:7364 116.92683:57536 117.92669:5724 118.92587:2797 118.99146:2849 119.94563:4334 121.02757:2044 122.89251:3042 125.87159:7114 125.92725:2546 127.86829:4131 129.974:143…	0.0142562	0	0	0	0.0160413	0.0152452	0.0165466	0.0155128	0.0166022	0.0165896	0.00311324	0.00520999	0.00764995	0.00403446	0.00654019	0.00406239	0.00549636	0.00608054	0.00686731
172	21.051	255.232	Unknown	[M-H]-		0.706	TRUE	null	null	null	null	null	null	999	FALSE	FALSE	FALSE	Unit NormalizedByInternalStandardPeakHeight by alignment ID=360	FALSE	FALSE	null	null	null	null	null	null	null	10.75	255.23141:8292 256.23476:1250 257.23812:51	61.98719:16269 79.95611:2701 87.9235:2995 96.95872:13577 97.9292:2765 99.9242:69148 100.9255:9766 100.93414:3966 101.92272:2405 101.94014:3703 103.91831:4269 112.98447:9328 114.93267:2633 115.9192:7196 116.92657:51495 117.92722:6022 118.99145:2657 119.94572:2638 122.8922:2405 125.87141:7179 125.92863:2377 127.86834:4288 129.97398:6981 130.96541:4500 134.89284:10785 136.89038:4950 144.9223:3406 14…	0.00158063	0	0	0	0.0019804	0.00188755	0.00188391	0.00198084	0.0020966	0.0019207	0	0	0	0	0	0	0.00123761	0.00123571	0.00156302
173	22.651	255.232	Unknown	[M-H]-	similar chromatogram in higher mz_474; adduct linked to 295_[M+K-2H]-	0.699	TRUE	null	null	null	null	null	null	999	FALSE	FALSE	FALSE	Unit NormalizedByInternalStandardPeakHeight by alignment ID=360	FALSE	FALSE	null	null	null	null	null	null	null	44.85	255.23119:62482 256.23454:14532 257.2379:1539	61.9871:24575 78.9576:2096 79.95643:4763 87.92429:3417 88.93137:2038 96.95883:21407 97.92936:4501 99.92426:94564 100.9283:23398 101.92381:3617 101.9408:2361 102.95082:3582 103.91876:5415 112.98387:12208 114.93334:3946 115.91911:12776 116.9267:76744 117.92805:9339 118.9241:2847 118.99126:3820 119.94525:5621 121.02697:2755 121.94314:2650 125.87191:3696 125.92726:3276 127.86855:2268 129.96693:2201 1…	0	0	0	0	0.0100465	0.0102423	0.0105315	0.00938317	0.00682154	0	0	0.00588127	0.0070975	0.00677838	0.00797342	0.00388645	0.00676288	0.00640831	0.00326999
174	28.639	255.834	Unknown	[M-H]-		0.435	TRUE	null	null	null	null	null	null	999	FALSE	FALSE	FALSE	Unit NormalizedByInternalStandardPeakHeight by alignment ID=360	FALSE	FALSE	null	null	null	null	null	null	null	2.79	255.83958:16519 256.84293:2678 257.84629:5435	96.95852:6988 103.91816:2058 134.89299:2169 136.8903:1373 146.96378:10109 160.84023:55771 162.83694:49867 164.83469:14282 178.83351:2112 184.87631:3704 195.80911:8374 197.80605:10744 199.80302:4645 217.86349:9072 219.84477:8622 219.86234:8277 221.84505:3631	0.00314893	0	0	0	0.00311919	0	0	0	0	0.00358514	0.00326436	0.00354515	0	0.00312686	0	0	0.00432711	0.00363164	0
175	20.592	256.109	Unknown	[M-H]-	ion correlated with 333; ion correlated with 275; ion correlated with 95; ion correlated with 107; ion correlated with 1658; ion correlated with 231; ion correlated with 195; ion correlated with 277; ion correlated with 276; ion correlated with 259; found in higher mz's MsMs_195; found in higher mz's MsMs_231; found in higher mz's MsMs_209	0.16	TRUE	null	null	null	null	null	null	999	FALSE	FALSE	FALSE	Unit NormalizedByInternalStandardPeakHeight by alignment ID=360	FALSE	FALSE	null	null	null	null	null	null	null	531.25	256.10916:26513 257.11251:9962 258.11587:1733	61.98732:1240 114.93246:3516 116.92703:83190 117.92844:8397 118.92814:2644 134.89301:32307 136.89047:10096 174.95398:27573 185.0607:4308 186.06662:3125 187.07474:2197 191.94682:7083 199.07529:3787 201.09001:56393 202.09492:8288 213.09076:4135 214.09763:3963 215.10568:3132 227.10573:4570 229.12108:4064 239.10544:5469 241.12206:6066 253.12215:9365 254.12717:2742 255.13696:17766 256.14166:1329	0.00505393	0	0	0	0.00519795	0.00510226	0.005971	0.00503559	0.00497497	0.00521055	0.0535669	0.0650711	0.0691567	0	0	0	0	0	0
176	22.201	258.125	Unknown	[M-H]-	ion correlated with 592; ion correlated with 37; ion correlated with 75; ion correlated with 330; ion correlated with 696; ion correlated with 1820; ion correlated with 1633; ion correlated with 1527; ion correlated with 1862; ion correlated with 1749; ion correlated with 282; ion correlated with 957; ion correlated with 700; ion correlated with 528; ion correlated with 862	0.115	TRUE	null	null	null	null	null	null	999	FALSE	FALSE	FALSE	Unit NormalizedByInternalStandardPeakHeight by alignment ID=360	FALSE	FALSE	null	null	null	null	null	null	null	378.17	258.12558:5488 259.12893:2513 260.13229:554	61.98718:14539 79.95559:3036 87.92365:3474 96.95835:12924 97.92982:3151 99.92436:75056 100.92841:15337 101.92344:2933 101.9395:3503 102.94669:2391 103.91943:4146 112.9839:10447 114.93134:2593 115.91901:8641 116.9268:55370 117.92744:7070 118.99146:2657 119.94572:2864 122.89343:2440 125.8716:5267 127.8686:3468 129.97432:7717 130.96411:6162 134.89297:14009 136.89084:4021 144.92281:4432 145.92906:647…	0.00104622	0	0	0	0.000938163	0.00107916	0.00109006	0.00113754	0.00100339	0.00104093	0.0053057	0.00879126	0.0191976	0	0	0	0	0	0
177	17.908	259.168	Unknown	[M-H]-		0.134	TRUE	null	null	null	null	null	null	999	FALSE	FALSE	FALSE	Unit NormalizedByInternalStandardPeakHeight by alignment ID=360	FALSE	FALSE	null	null	null	null	null	null	null	35.75	259.16806:7377 260.17141:2187 261.17477:1700	96.95861:7990 112.98378:1730 114.93383:1280 116.92656:27554 117.92683:2419 129.97458:1368 134.89275:5518 135.89522:641 136.89067:2451 145.92845:1880 146.93582:286 146.96317:8937 174.95422:12370 191.94333:5255 195.80878:8057 197.8065:8337 199.80202:4363 204.95619:1326 208.93393:2120 217.86334:1572 225.92496:1340	0	0	0	0	0.0011862	0.00113325	0.00126002	0.00107161	0.0011633	0.00109153	0.00159582	0.00436816	0.00831496	0	0	0	0	0	0
178	14.899	261.112	Unknown	[M-H]-	adduct linked to 361_[M+FA-H]-; similar chromatogram in higher mz_1459; found in higher mz's MsMs_1843; found in higher mz's MsMs_1763; found in higher mz's MsMs_1707; found in higher mz's MsMs_1600; found in higher mz's MsMs_1459; found in higher mz's MsMs_361	0.115	TRUE	null	null	null	null	null	null	999	FALSE	FALSE	FALSE	Unit NormalizedByInternalStandardPeakHeight by alignment ID=360	FALSE	FALSE	null	null	null	null	null	null	null	381.14	261.11176:11009 262.11511:3619 263.11847:564	61.98677:6590 96.9584:44017 98.95419:2423 99.92422:4348 111.9461:2424 112.98363:8688 116.92672:23134 117.92732:2385 119.94572:2236 129.97397:3816 130.9892:2688 132.86588:3938 134.86324:4528 134.89307:4480 135.96883:3317 136.86104:2163 136.89069:2206 136.90874:2519 145.9294:5308 146.93712:3639 146.96323:28426 153.86708:2005 157.86069:6765 158.97527:6280 159.85895:4292 160.84045:11425 161.02203:270…	0.00209861	0	0	0	0.00254452	0.00240835	0.00264576	0.00244877	0.00231593	0.00220927	0	0	0	0	0	0	0.00781916	0.0100038	0.00657644
179	18.883	261.184	Unknown	[M-H]-	ion correlated with 356	0.141	TRUE	null	null	null	null	null	null	999	FALSE	FALSE	FALSE	Unit NormalizedByInternalStandardPeakHeight by alignment ID=360	FALSE	FALSE	null	null	null	null	null	null	null	243.73	261.18433:23389 262.18768:6816 263.19104:1012	79.9561:191 174.95433:14198 191.9455:4041 197.80725:9312	0.00445845	0	0	0	0.00565321	0.00524413	0.00538765	0.00528953	0.0054165	0.00495479	0.00395008	0.0108591	0.0281041	0	0	0	0	0	0
180	18.222	263.106	Unknown	[M-H]-		0.978	TRUE	null	null	null	null	null	null	999	FALSE	FALSE	FALSE	Unit NormalizedByInternalStandardPeakHeight by alignment ID=360	FALSE	FALSE	null	null	null	null	null	null	null	18.27	263.10568:7265 264.10903:2206 265.11239:440	160.84145:45867 161.02213:1028222 162.02574:102758 162.8371:44121 164.8358:12120 174.95381:972 190.92621:2236 206.07095:3834 223.07471:32591 235.92427:1771 250.06149:526575 251.06474:94581 252.0674:10770 261.09094:3854 263.07019:4502 263.10568:7484	0.00138482	0	0	0	0.00141296	0.0013529	0.0013659	0.00149147	0.00159261	0.00151242	0.00128151	0.00149487	0.00126859	0.00135656	0.00123142	0.00142679	0.00139874	0.00137721	0.0015712
181	14.429	263.871	Unknown	[M-H]-		0.331	TRUE	null	null	null	null	null	null	999	FALSE	FALSE	FALSE	Unit NormalizedByInternalStandardPeakHeight by alignment ID=360	FALSE	FALSE	null	null	null	null	null	null	null	2.82	263.87161:7088 264.87496:1067 265.87832:4741	61.98717:6808 96.95876:45465 98.95441:2126 99.92431:3723 112.98385:9140 116.92667:17917 117.92757:2053 119.94491:2242 129.974:3927 130.99081:2072 132.86568:4342 133.02814:2141 134.86401:4503 134.89185:4402 135.9686:2886 136.90877:2578 145.92961:4818 146.93599:3936 146.96352:26901 153.86731:2264 157.86099:6237 158.97697:6257 159.85875:3976 160.84067:11214 161.02441:2129 161.85019:2199 162.8374:109…	0.00135122	0	0	0	0	0	0	0	0	0.00126505	0.00186772	0.00146466	0	0	0	0	0.00119469	0.000981322	0
182	20.658	265.312	Unknown	[M-H]-		0.327	TRUE	null	null	null	null	null	null	999	FALSE	FALSE	FALSE	Unit NormalizedByInternalStandardPeakHeight by alignment ID=360	FALSE	FALSE	null	null	null	null	null	null	null	545.47	265.31268:7293 266.31603:199 267.31939:229	61.98717:10886 96.95868:38852 114.93246:414 116.92686:6888 117.92712:601 123.9001:3395 125.89871:2762 131.914:874 132.8667:1807 134.86357:1689 134.8929:14250 135.89313:1237 135.96948:699 136.89014:5160 157.91663:100 174.95427:3350 175.96252:259 178.97566:221 185.05861:3808 186.0668:3372 191.94485:1469 199.07547:3701 201.09053:54679 202.09515:8246 206.97078:15 213.0896:4303 214.09732:4178 215.1065…	0	0	0	0	0.00117258	0.00349742	0.00368151	0.00375713	0.00375078	0	0	0	0	0	0	0	0	0	0.00140219
183	19.39	266.093	Unknown	[M-H]-	ion correlated with 312; ion correlated with 1572; ion correlated with 377; ion correlated with 557	0.037	TRUE	null	null	null	null	null	null	999	FALSE	FALSE	FALSE	Unit NormalizedByInternalStandardPeakHeight by alignment ID=360	FALSE	FALSE	null	null	null	null	null	null	null	212.52	266.09341:7799 267.09676:11652 268.10012:2589	79.95613:1059 96.95867:6093 112.98372:2446 114.93207:1787 116.92686:38136 117.92694:4411 122.89282:362 125.87061:736 127.86885:408 134.89308:19247 135.89574:2279 136.8905:6280 145.92961:3914 146.96384:7852 174.95523:5148 190.92599:761 191.94359:1609 195.08145:342 202.841:29 208.93321:1147 227.07002:1148 251.07025:3321 257.08118:2088 265.08536:7933 266.09341:2513	0.00148676	0	0	0	0.0019291	0.00181572	0.00186469	0.00181296	0.0018031	0.00176424	0	0	0	0	0	0	0	0	0
184	15.299	267.065	Unknown	[2M-H]-	adduct linked to 66_[M+FA-H]-	0.353	TRUE	null	null	null	null	null	null	999	FALSE	FALSE	FALSE	Unit NormalizedByInternalStandardPeakHeight by alignment ID=360	FALSE	FALSE	null	null	null	null	null	null	null	25.08	267.06366:6976 268.06701:2437 269.07037:27397	96.95833:9168 112.98363:1014 116.92673:5323 132.02014:6111 133.02754:64928 134.03143:5610 134.8662:3262 134.89294:3367 135.96899:1355 145.92987:1385 149.02251:17794 150.02843:3131 151.03795:2991 161.02243:124178 162.02599:11813 163.02792:2008 163.04044:2039 174.95392:16677 179.03384:1791 191.94325:5124 208.93582:1115 255.02898:5898 267.06366:9494	0.00132986	0	0	0	0.0016049	0.0011881	0.00138807	0.00122071	0.00135545	0.00139008	0	0.00135675	0.00140246	0.00116049	0	0	0.00181215	0.00171332	0.00160048
185	16.605	267.137	Unknown	[M-H]-	ion correlated with 858; ion correlated with 1682; ion correlated with 932; ion correlated with 242	0.141	TRUE	null	null	null	null	null	null	999	FALSE	FALSE	FALSE	Unit NormalizedByInternalStandardPeakHeight by alignment ID=360	FALSE	FALSE	null	null	null	null	null	null	null	38.92	267.13757:6281 268.14092:2686 269.14428:3468	61.98721:3530 99.92396:1159 146.96387:3125 160.01405:2155 175.03728:16414 195.8093:143 197.80615:370 223.09552:14247 227.10562:2365 235.92432:257 267.13757:4280	0.00119733	0	0	0	0.00128729	0.00112875	0.00129314	0.00127788	0.00135568	0.00133279	0.0201884	0.0367352	0.0327748	0	0	0	0	0	0
186	20.399	267.138	Unknown	[M-H]-	ion correlated with 1877; ion correlated with 1833; ion correlated with 117; ion correlated with 192; ion correlated with 244; ion correlated with 659; found in higher mz's MsMs_1877; found in higher mz's MsMs_192; found in higher mz's MsMs_1833; found in higher mz's MsMs_1179	0.119	TRUE	null	null	null	null	null	null	999	FALSE	FALSE	FALSE	Unit NormalizedByInternalStandardPeakHeight by alignment ID=360	FALSE	FALSE	null	null	null	null	null	null	null	29.72	267.1377:25134 268.14105:54743 269.14441:11494	114.93266:1818 116.92701:37584 117.92712:4450 118.92577:1670 123.90064:1575 125.89856:1170 134.89345:8886 135.96989:2403 136.89087:3539 145.92899:1312 174.95445:15568 191.94514:4148 201.90532:514 208.93605:245 211.0775:2182 213.09229:1904 227.10675:17667 228.11076:3038 231.94009:686 237.09184:1972 251.10719:4510 252.11465:2421 253.12268:9753 255.13892:3415 265.12381:2187 267.1377:31141	0	0	0	0	0.00404136	0.00509756	0.00554182	0.00553232	0.00579618	0	0.0221096	0.0437032	0.0500236	0	0	0	0	0	0
187	17.134	267.138	Unknown	[M-H]-	ion correlated with 595; ion correlated with 245; ion correlated with 1845; ion correlated with 1684	0.149	TRUE	null	null	null	null	null	null	999	FALSE	FALSE	FALSE	Unit NormalizedByInternalStandardPeakHeight by alignment ID=360	FALSE	FALSE	null	null	null	null	null	null	null	41.53	267.1373:6317 268.14065:9751 269.14401:1864	61.98708:4343 99.92471:2014 209.15413:5477 227.10483:2849 247.13391:8931 267.1373:2925	0.00120422	0	0	0	0.00275898	0.00330265	0.00395773	0.00404392	0.00457417	0.00207884	0.0150823	0.035328	0.036318	0	0	0	0	0	0
188	17.823	267.195	Unknown	[M+FA-H]-	adduct linked to 138_[M+Na-2H]-	0.513	TRUE	null	null	null	null	null	null	999	FALSE	FALSE	FALSE	Unit NormalizedByInternalStandardPeakHeight by alignment ID=360	FALSE	FALSE	null	null	null	null	null	null	null	35.16	267.19495:9245 268.1983:3260 269.20166:726	96.95833:6073 112.98422:641 116.92673:12260 117.92732:1206 134.89313:2884 136.89133:1325 145.92834:1137 146.96301:1338 174.9539:9962 191.94533:3943 195.80916:6168 197.80714:7883 199.80334:3751 208.93422:329 217.86392:290 267.19495:1360	0.00176226	0	0	0	0.00210369	0.00183599	0.00207496	0.00197887	0.00205944	0.00191522	0	0	0	0	0	0	0.00311628	0.00272409	0.00297496
189	17.843	268.036	Unknown	[M-H]-	found in higher mz's MsMs_237	0.428	TRUE	null	null	null	null	null	null	999	FALSE	FALSE	FALSE	Unit NormalizedByInternalStandardPeakHeight by alignment ID=360	FALSE	FALSE	null	null	null	null	null	null	null	272.36	268.03528:25751 269.03863:7957 270.04199:894	96.95839:8451 112.98361:2296 116.92665:22809 117.92788:2712 134.89272:5692 136.89098:2359 145.92897:2653 146.96358:5548 174.95374:13306 191.94249:5141 195.80994:8416 197.80748:10321 217.86465:2888 219.84334:2144 268.03561:6215	0.00490881	0	0	0	0.00600069	0.00574232	0.00600986	0.0055985	0.00583108	0.00570627	0.062625	0.103056	0.116593	0	0	0	0	0	0
190	14.837	268.037	Unknown	[M-H]-	ion correlated with 239; found in higher mz's MsMs_239; found in higher mz's MsMs_944; found in higher mz's MsMs_931	0.056	TRUE	null	null	null	null	null	null	999	FALSE	FALSE	FALSE	Unit NormalizedByInternalStandardPeakHeight by alignment ID=360	FALSE	FALSE	null	null	null	null	null	null	null	1431.63	268.0358:19213 269.03915:91051 270.04251:14722	61.98714:1905 99.92472:894 160.84044:4302 161.02354:2426 162.83705:3917 164.83437:1036 184.87311:1107 215.12746:2588 217.86391:1422 219.84454:3979 219.86357:2321 221.84251:1566 268.0358:18131	0.00366247	0	0	0	0.00321486	0.00305166	0.00293614	0.00273812	0.002812	0.00357988	0	0	0	0	0	0	0	0	0
191	14.583	268.132	Unknown	[M-H]-		0.335	TRUE	null	null	null	null	null	null	999	FALSE	FALSE	FALSE	Unit NormalizedByInternalStandardPeakHeight by alignment ID=360	FALSE	FALSE	null	null	null	null	null	null	null	156.22	268.13199:5245 269.13534:1753 270.1387:145	61.98709:20798 79.95565:4914 87.92426:2718 93.03242:2098 96.95869:23845 99.92421:8072 102.94713:2195 103.91894:3615 107.01307:3013 112.98425:8938 116.92691:5425 118.99274:2466 119.04897:8921 119.94405:2572 121.02816:2487 122.89219:3325 125.87233:6554 127.86859:3692 129.97386:4849 130.9651:5665 133.02754:5704 134.89363:2053 135.04311:12708 141.86665:3704 143.86366:2687 145.92897:3530 146.96384:288…	0.000999751	0	0	0	0.00128746	0.00116337	0.00122077	0.00115696	0.00136122	0.00110816	0	0	0	0	0	0	0	0	0
192	20.399	268.145	Unknown	[M-H]-	ion correlated with 1877; ion correlated with 1833; ion correlated with 117; ion correlated with 186; ion correlated with 244; ion correlated with 659; found in higher mz's MsMs_1877; found in higher mz's MsMs_1833; found in higher mz's MsMs_1179	0.123	TRUE	null	null	null	null	null	null	999	FALSE	FALSE	FALSE	Unit NormalizedByInternalStandardPeakHeight by alignment ID=360	FALSE	FALSE	null	null	null	null	null	null	null	100.95	268.14566:29144 269.14901:11494 270.15237:2280	123.90064:748 125.89856:604 211.0775:1991 213.09229:1388 227.10675:16408 228.11076:2784 237.09184:1667 251.10719:4282 252.11465:2249 253.12268:8340 255.13892:1603 265.12381:1999 267.1377:30364 268.14566:18914	0	0	0	0	0.00468607	0.00590496	0.00648569	0.00664068	0.00700999	0.00385885	0.0223266	0.050307	0.059045	0	0	0	0	0	0
193	14.81	269.043	Unknown	[M-H]-	found in higher mz's MsMs_1716	0.543	TRUE	null	null	null	null	null	null	999	FALSE	FALSE	FALSE	Unit NormalizedByInternalStandardPeakHeight by alignment ID=360	FALSE	FALSE	null	null	null	null	null	null	null	440.22	269.04376:89269 270.04711:20412 271.05047:9721	116.92754:927 119.9467:89 133.02655:382 161.02278:1223 191.94447:1386 269.04376:116323	0.0170167	0	0	0	0.0233979	0.0202706	0.0216449	0.0211394	0.023075	0.0198734	0.0171045	0.0322905	0.0329356	0	0	0	0.537206	0.540065	0.564182
194	15.275	269.081	Unknown	[M-H]-	ion correlated with 28	0.58	TRUE	null	null	null	null	null	null	999	FALSE	FALSE	FALSE	Unit NormalizedByInternalStandardPeakHeight by alignment ID=360	FALSE	FALSE	null	null	null	null	null	null	null	70.97	269.07901:24157 270.08236:9177 271.08572:1415	87.92405:321 126.99911:1357 132.02002:6210 132.866:358 133.0274:66540 134.0311:5833 134.86316:861 134.89276:459 135.9687:148 145.92795:2363 149.02234:19300 150.02859:3256 151.03792:3466 161.02225:130383 162.02533:12443 163.02815:2236 179.03256:3396 267.06445:10199 269.07901:6595	0.00460492	0	0	0	0.00585242	0.00449832	0.00480412	0.00451945	0.00476724	0.00529971	0.00133657	0.00259815	0.00252462	0.00606359	0.00456488	0.00463639	0.00235574	0.00204527	0
195	20.592	269.153	Unknown	[M-H]-	ion correlated with 333; ion correlated with 95; ion correlated with 107; ion correlated with 175; ion correlated with 1658; ion correlated with 277; ion correlated with 806; found in higher mz's MsMs_231; found in higher mz's MsMs_209	0.149	TRUE	null	null	null	null	null	null	999	FALSE	FALSE	FALSE	Unit NormalizedByInternalStandardPeakHeight by alignment ID=360	FALSE	FALSE	null	null	null	null	null	null	null	259.82	269.15308:52474 270.15643:62793 271.15979:25244	61.98732:134 96.9589:7464 114.93246:3754 116.92703:87966 117.92844:9042 118.92814:2715 134.89301:33137 136.89047:10530 174.95398:30028 185.0607:4264 186.06662:3120 187.07474:2194 191.94682:7627 199.07529:3808 201.09001:56387 202.09492:8275 213.09076:4118 214.09763:3980 215.10568:3114 227.10573:4784 229.12108:4032 239.10544:5493 241.12206:6082 253.12215:9463 254.12717:2740 255.13696:17790 256.1416…	0.0100028	0	0	0	0.0109798	0.0111414	0.0108267	0.00995377	0.00961478	0.0119212	0.0616268	0.0791354	0.0824017	0	0	0	0	0	0
196	14.711	271.06	Unknown	[M-H]-	ion correlated with 26	0.123	TRUE	null	null	null	null	null	null	999	FALSE	FALSE	FALSE	Unit NormalizedByInternalStandardPeakHeight by alignment ID=360	FALSE	FALSE	null	null	null	null	null	null	null	1129.81	271.05936:75947 272.06271:22322 273.06607:3515	96.95873:10391 112.98447:1342 116.92721:5319 133.02733:14996 134.89345:1730 135.04382:2147 145.93187:1154 146.96323:3242 149.02254:8291 161.02248:32330 162.02568:3506 174.95456:17503 191.9446:6396 208.93509:1955 267.06641:4376 271.05936:269097	0.0144773	0	0	0	0.0127205	0.0107078	0.0104249	0.00935515	0.00885797	0.0137053	0	0	0	0	0	0	0	0	0
197	14.583	271.06	Unknown	[M-H]-		0.063	TRUE	null	null	null	null	null	null	999	FALSE	FALSE	FALSE	Unit NormalizedByInternalStandardPeakHeight by alignment ID=360	FALSE	FALSE	null	null	null	null	null	null	null	220.93	271.05942:43839 272.06277:14461 273.06613:2172	96.95893:12315 98.95517:505 112.98485:932 116.92744:4980 117.92739:494 134.89307:2790 135.04364:1519 136.88998:89 145.92961:565 146.96277:1093 164.92763:2922 174.95486:22670 181.91714:773 191.94496:5398 204.95596:1374 208.92409:702 208.93697:772 271.05942:68768	0	0	0	0	0	0	0	0	0.00731579	0	0	0	0	0	0	0	0	0	0
198	16.238	271.06	Unknown	[M-H]-		0.045	TRUE	null	null	null	null	null	null	999	FALSE	FALSE	FALSE	Unit NormalizedByInternalStandardPeakHeight by alignment ID=360	FALSE	FALSE	null	null	null	null	null	null	null	255.27	271.06003:6257 272.06338:3431 273.06674:820	61.98724:23890 79.95666:4598 86.97537:2226 87.92432:2452 96.95878:22544 99.92458:30266 100.92429:3474 100.93323:2003 101.9394:2054 103.91923:3182 112.9848:6711 115.92065:3725 116.9268:23734 117.92692:2387 118.99216:2441 119.94563:3387 121.02805:3725 122.89397:2302 125.87174:6938 127.86929:4720 129.97447:7830 130.95872:2423 130.96617:5517 134.89302:6543 134.98849:2015 135.04364:3846 135.89685:2036…	0	0	0	0	0	0	0	0	0	0	0	0	0	0	0	0	0	0	0
199	19.37	271.096	Unknown	[M-H]-	ion correlated with 262; ion correlated with 205; ion correlated with 582; ion correlated with 266; ion correlated with 414; ion correlated with 654; found in higher mz's MsMs_262; found in higher mz's MsMs_582; found in higher mz's MsMs_205; found in higher mz's MsMs_414; found in higher mz's MsMs_557; found in higher mz's MsMs_312; found in higher mz's MsMs_200	0.037	TRUE	null	null	null	null	null	null	999	FALSE	FALSE	FALSE	Unit NormalizedByInternalStandardPeakHeight by alignment ID=360	FALSE	FALSE	null	null	null	null	null	null	null	41.81	271.09558:7924 272.09893:67434 273.10229:12468	194.08011:48272 195.08235:5158 271.09558:2811	0.00151057	0	0	0	0.00160342	0.00140228	0.00145995	0.00142939	0.00154037	0.00157992	0	0	0	0	0	0	0	0	0
200	19.463	271.168	Unknown	[M-H]-	ion correlated with 144; ion correlated with 279; ion correlated with 527	0.056	TRUE	null	null	null	null	null	null	999	FALSE	FALSE	FALSE	Unit NormalizedByInternalStandardPeakHeight by alignment ID=360	FALSE	FALSE	null	null	null	null	null	null	null	50.74	271.16959:12923 272.17294:4319 273.1763:16210	96.95869:10611 112.98419:3098 114.93237:3267 116.9268:67165 117.92693:6921 118.92835:2101 134.8929:23200 135.89482:2451 135.96994:2374 136.89027:8472 144.92145:1314 145.92885:4418 146.93553:911 146.9635:3177 174.95404:23491 190.92625:1145 191.94432:8230 195.81004:5458 201.90637:1363 204.95566:2284 208.93361:2405 217.8644:1346 219.84358:1003 229.99188:1985 231.94011:2223 271.16849:2861	0	0	0	0	0.00207793	0	0	0	0	0	0	0	0	0	0	0	0	0	0
201	22.218	271.169	Unknown	[M-H]-	ion correlated with 342	0.078	TRUE	null	null	null	null	null	null	999	FALSE	FALSE	FALSE	Unit NormalizedByInternalStandardPeakHeight by alignment ID=360	FALSE	FALSE	null	null	null	null	null	null	null	438.53	271.16766:8443 272.17101:4791 273.17437:2082	61.98719:25001 79.95557:5217 86.9758:2850 87.9233:3839 88.93098:2050 96.95846:25944 97.92961:4177 99.92401:102784 100.92487:13123 100.93264:9162 101.92269:3747 101.93262:2025 102.9479:2828 103.91927:5573 112.98389:12712 114.93201:3679 115.9186:11268 116.92656:76696 117.92727:8450 118.92809:2643 118.99129:3934 119.94635:3458 121.02708:2041 122.8922:2286 125.87223:3768 125.92857:2126 127.86887:2978…	0	0	0	0	0.00135759	0	0	0	0	0	0.00825745	0.0125282	0.0264901	0	0	0	0	0	0
202	24.565	271.169	Unknown	[M-H]-	ion correlated with 598; ion correlated with 254; ion correlated with 1753; ion correlated with 263; ion correlated with 349; found in higher mz's MsMs_254	0.123	TRUE	null	null	null	null	null	null	999	FALSE	FALSE	FALSE	Unit NormalizedByInternalStandardPeakHeight by alignment ID=360	FALSE	FALSE	null	null	null	null	null	null	null	907.04	271.1683:100131 272.17165:29700 273.17501:2576	61.98731:1266 99.9243:4861 100.92569:920 115.9188:671 116.92673:8109 144.92247:2156 146.96352:5069 215.10532:5606 229.12117:3662 257.15448:2721 269.15237:2093 271.1683:68850	0.0190873	0	0	0	0.0197387	0.0200925	0.0196419	0.0194336	0.019671	0.0208527	0.0238245	0.0375475	0.0365213	0	0	0	0	0	0
203	18.081	271.169	Unknown	[M-H]-	ion correlated with 346; ion correlated with 597; ion correlated with 436; ion correlated with 656; ion correlated with 1681; found in higher mz's MsMs_346; found in higher mz's MsMs_597; found in higher mz's MsMs_861; found in higher mz's MsMs_334	0.037	TRUE	null	null	null	null	null	null	999	FALSE	FALSE	FALSE	Unit NormalizedByInternalStandardPeakHeight by alignment ID=360	FALSE	FALSE	null	null	null	null	null	null	null	5291.86	271.16852:35520 272.17187:15267 273.17523:1864	61.98695:4227 99.92403:6369 103.91956:385 115.91884:939 116.92665:3668 146.96384:4186 184.87589:927 217.86414:1054 219.84309:3516 219.86385:838 267.84625:6 269.15479:2370 271.16852:66243	0.00677085	0	0	0	0.0127634	0.0110156	0.0112195	0.0109177	0.011144	0.0130772	0	0	0	0	0	0	0	0	0
204	22.808	271.169	Unknown	[M-H]-	ion correlated with 1671; ion correlated with 1760; ion correlated with 936; ion correlated with 270; ion correlated with 516; found in higher mz's MsMs_1621	0.059	TRUE	null	null	null	null	null	null	999	FALSE	FALSE	FALSE	Unit NormalizedByInternalStandardPeakHeight by alignment ID=360	FALSE	FALSE	null	null	null	null	null	null	null	1847.4	271.16864:38029 272.17199:16029 273.17535:1903	243.13768:3399 244.14426:35674 245.15074:7998 257.15247:2594 271.16864:26788	0.00724927	0	0	0	0	0	0	0	0	0	0.0808062	0.0453265	0.0670344	0	0	0	0	0	0
205	19.369	272.104	Unknown	[M+Na-2H]-	ion correlated with 262; ion correlated with 582; ion correlated with 266; ion correlated with 414; ion correlated with 654; adduct linked to 262_[M+Cl]-; found in higher mz's MsMs_262; found in higher mz's MsMs_582; found in higher mz's MsMs_557; found in higher mz's MsMs_414; found in higher mz's MsMs_312	0.045	TRUE	null	null	null	null	null	null	999	FALSE	FALSE	FALSE	Unit NormalizedByInternalStandardPeakHeight by alignment ID=360	FALSE	FALSE	null	null	null	null	null	null	null	426.74	272.10284:31725 273.10619:12468 274.10955:1605	61.98729:4473 194.08011:48217 195.08235:5184 257.08029:916 271.09558:3027 272.10284:3635	0.00604745	0	0	0	0.0070986	0.00611043	0.00637987	0.00612727	0.00660591	0.00654457	0	0	0	0	0	0	0	0	0
206	21.506	273.184	Unknown	[M-H]-		0.067	TRUE	null	null	null	null	null	null	999	FALSE	FALSE	FALSE	Unit NormalizedByInternalStandardPeakHeight by alignment ID=360	FALSE	FALSE	null	null	null	null	null	null	null	13.51	273.18356:7301 274.18691:2281 275.19027:2891	61.9871:23659 78.95731:3380 79.95559:4376 86.97554:2775 87.92374:4222 88.93163:2826 96.95846:20043 97.92953:5252 99.92425:105557 100.92637:19173 100.93376:6644 101.92366:3247 101.93799:4038 102.94796:2334 103.91861:5810 112.98447:12865 114.93307:4362 115.91882:11935 116.92696:79146 117.92748:9073 118.92571:3589 118.99198:4359 119.94492:5695 121.02718:2367 121.94201:2319 122.89291:2839 125.87177:5…	0	0	0	0	0.00117397	0.00110599	0	0.00101128	0.00108545	0	0	0	0	0	0	0	0	0	0
207	19.496	273.184	Unknown	[M+Na-2H]-	adduct linked to 279_[M+K-2H]-; found in higher mz's MsMs_279; found in higher mz's MsMs_218	0.037	TRUE	null	null	null	null	null	null	999	FALSE	FALSE	FALSE	Unit NormalizedByInternalStandardPeakHeight by alignment ID=360	FALSE	FALSE	null	null	null	null	null	null	null	1309.16	273.18341:7528 274.18676:2317 275.19012:1141	96.95907:15819 98.95428:497 112.9843:4262 114.9331:1148 116.92696:27984 117.92819:3802 118.92693:992 125.92673:1129 134.89317:13103 135.9696:763 136.8912:4024 144.92267:1184 145.92824:2515 146.96338:4139 158.97639:2534 164.92557:3182 174.95482:22503 176.96121:3172 181.91789:1705 186.9301:829 191.94481:4634 197.80717:1800 204.95491:2287 206.97481:4397 208.93533:1404 217.86653:1132 242.94223:1906 2…	0	0	0	0	0	0.00124331	0.0013009	0.00116937	0.00117066	0	0	0	0	0	0	0	0	0	0
208	18.978	273.185	Unknown	[M-H]-	ion correlated with 355; ion correlated with 251; found in higher mz's MsMs_251	0.063	TRUE	null	null	null	null	null	null	999	FALSE	FALSE	FALSE	Unit NormalizedByInternalStandardPeakHeight by alignment ID=360	FALSE	FALSE	null	null	null	null	null	null	null	134.03	273.18396:72454 274.18731:32081 275.19067:4421	96.95862:7446 99.92412:199 112.98385:1555 116.92647:36686 117.92713:3889 134.89302:9376 135.89612:990 136.88969:3803 145.92935:3187 146.96336:6508 174.95435:12718 191.94397:3988 208.93289:1047 217.86555:3543 219.86145:2566 273.18396:39126	0.0138114	0	0	0	0	0	0	0	0	0.00316837	0	0	0	0	0	0	0	0	0
209	20.602	273.186	Unknown	[M-H]-	found in higher mz's MsMs_231; found in higher mz's MsMs_297; found in higher mz's MsMs_213	0.149	TRUE	null	null	null	null	null	null	999	FALSE	FALSE	FALSE	Unit NormalizedByInternalStandardPeakHeight by alignment ID=360	FALSE	FALSE	null	null	null	null	null	null	null	82.27	273.18512:9045 274.18847:3286 275.19183:1890	61.98732:5515 96.9589:8161 114.93246:3629 116.92703:82168 117.92844:8692 118.92814:2641 134.89301:31632 136.89047:10086 174.95398:24768 185.0607:4276 186.06662:3127 187.07474:2200 191.94682:6895 199.07529:3812 201.09001:56453 202.09492:8269 213.09076:4142 214.09763:4017 215.10568:3138 227.10573:4803 229.12108:4260 239.10544:5535 241.12206:6136 253.12215:9403 254.12717:2752 255.13696:17816 256.141…	0.00172423	0	0	0	0.00180404	0.00175546	0	0.00171103	0.00173855	0.0019033	0.0179849	0.0230571	0.0231047	0	0	0	0	0	0
210	15.475	275.018	Unknown	[M-H]-		0.052	TRUE	null	null	null	null	null	null	999	FALSE	FALSE	FALSE	Unit NormalizedByInternalStandardPeakHeight by alignment ID=360	FALSE	FALSE	null	null	null	null	null	null	null	128.89	275.01776:6047 276.02111:1980 277.02447:1055	61.98701:9737 96.9584:2106 99.92361:2917 103.91869:1246 112.98383:2051 129.97343:1835 146.96347:8920 160.84015:8922 162.8371:8843 164.83405:2801 219.84402:6031 219.86353:2609 221.84137:3005 242.1741:11339	0.00115264	0	0	0	0.00329432	0.00240208	0.00275347	0.00280717	0.00275524	0.00319011	0	0	0	0	0	0	0	0	0
211	15.305	275.2	Unknown	[M-H]-	ion correlated with 451; ion correlated with 682; found in higher mz's MsMs_382	0.048	TRUE	null	null	null	null	null	null	999	FALSE	FALSE	FALSE	Unit NormalizedByInternalStandardPeakHeight by alignment ID=360	FALSE	FALSE	null	null	null	null	null	null	null	233.75	275.19965:10076 276.203:4164 277.20636:658	96.95833:9162 112.98363:1016 116.92673:5324 132.02014:6113 133.02754:64920 134.03143:5612 134.8662:3262 134.89294:3370 135.96899:1357 145.92987:1384 149.02251:17787 150.02843:3132 151.03795:2992 161.02243:124166 162.02599:11810 163.02792:2007 163.04044:2039 174.95392:16650 179.03384:1795 191.94325:5120 208.93582:1115 255.02898:5897 267.06366:9496 269.0795:6162	0.00192074	0	0	0	0.00229816	0.00202647	0.0021205	0.00192949	0.00204732	0.00207867	0	0	0	0	0	0	0	0	0
212	20.903	275.2	Unknown	[M-H]-	found in higher mz's MsMs_419; found in higher mz's MsMs_224	0.643	TRUE	null	null	null	null	null	null	999	FALSE	FALSE	FALSE	Unit NormalizedByInternalStandardPeakHeight by alignment ID=360	FALSE	FALSE	null	null	null	null	null	null	null	50.64	275.20026:15447 276.20361:8407 277.20697:11029	99.92425:14485 100.92284:3266 100.93256:3227 102.9465:1812 102.9558:1973 112.98429:3608 125.87171:2143 129.97383:3044 130.96463:2141 146.96396:1220 152.99387:2716 195.13728:7330 196.1431:3406 223.13226:5797 224.13887:3590 246.12248:3467	0.00294447	0	0	0	0.00449699	0.00387165	0.00397005	0.00406177	0.00422576	0.0036589	0	0	0	0.0021377	0	0	0.00212573	0.00194986	0
213	20.709	275.201	Unknown	[M-H]-	ion correlated with 1491; found in higher mz's MsMs_297; found in higher mz's MsMs_670; found in higher mz's MsMs_1491; found in higher mz's MsMs_2014; found in higher mz's MsMs_1856; found in higher mz's MsMs_1693; found in higher mz's MsMs_1652; found in higher mz's MsMs_1638; found in higher mz's MsMs_1571; found in higher mz's MsMs_1432; found in higher mz's MsMs_1031; found in higher mz's Ms…	0.903	TRUE	null	null	null	null	null	null	999	FALSE	FALSE	FALSE	Unit NormalizedByInternalStandardPeakHeight by alignment ID=360	FALSE	FALSE	null	null	null	null	null	null	null	142.12	275.20016:51691 276.20351:18875 277.20687:3001	61.98741:13648 99.92435:28688 100.92824:6711 101.93945:1462 112.98425:7065 115.91857:2284 119.9447:3281 129.97426:6544 146.96364:12061 171.10072:81730 235.16847:69534 275.20016:297451	0.00985344	0	0	0	0.0138928	0.0154196	0.0155442	0.0132667	0.0141901	0.0110489	0	0.00257523	0	0.00450577	0	0.00528576	0.00911217	0.00914454	0.00817596
214	27.326	277.215	Unknown	[M-H]-		0.271	TRUE	null	null	null	null	null	null	999	FALSE	FALSE	FALSE	Unit NormalizedByInternalStandardPeakHeight by alignment ID=360	FALSE	FALSE	null	null	null	null	null	null	null	5.52	277.2164:6817 278.21975:1420 279.22311:652	61.98761:17446 79.95618:11895 86.9756:5179 87.92437:4228 88.93137:2043 96.95863:51499 97.93024:4171 98.95665:2638 99.9246:91263 100.92545:11364 100.93424:7414 101.92357:3350 101.94105:3274 102.94685:3099 103.91903:6489 109.93217:3142 112.98447:12204 114.93314:3892 114.9891:2204 115.91946:10159 116.92711:72065 116.97711:3057 117.92745:8932 118.93153:2250 118.9656:2493 118.99271:5303 119.94513:5235…	0	0	0	0	0	0	0.00118346	0	0	0	0	0	0	0.00377254	0.00397657	0.00322243	0	0	0
215	21.574	277.215	Unknown	[M+Na-2H]-	adduct linked to 293_[M+Cl]-; found in higher mz's MsMs_455; found in higher mz's MsMs_293	0.353	TRUE	null	null	null	null	null	null	999	FALSE	FALSE	FALSE	Unit NormalizedByInternalStandardPeakHeight by alignment ID=360	FALSE	FALSE	null	null	null	null	null	null	null	24.8	277.21585:23936 278.2192:7363 279.22256:2166	61.98728:15305 79.95572:3028 87.92471:3318 96.95843:12926 97.92976:3211 99.92438:69446 100.9242:7628 100.93273:6385 102.95158:4682 103.91805:4199 112.98391:16421 114.93306:2667 115.91931:8581 116.92664:54126 117.92675:6407 118.99139:2633 119.94576:4151 122.89277:3586 125.87174:8529 127.86898:5257 129.97389:10113 130.96529:6497 134.89226:7247 136.89145:2922 144.92227:3230 145.92897:5537 146.93483:…	0.00456276	0	0	0	0.0052248	0	0	0.0050483	0.00493863	0.00491883	0	0.00948744	0.00469355	0	0	0	0	0	0
216	23.142	277.215	Unknown	[M-H]-	ion correlated with 1; ion correlated with 1269	0.138	TRUE	null	null	null	null	null	null	999	FALSE	FALSE	FALSE	Unit NormalizedByInternalStandardPeakHeight by alignment ID=360	FALSE	FALSE	null	null	null	null	null	null	null	50.96	277.21548:16538 278.21883:4965 279.22219:5019	61.98717:14850 79.95569:3029 87.92361:3116 96.95866:13243 97.92942:3522 99.92429:75067 100.92841:15194 101.92292:2442 101.94037:2578 102.94946:3509 103.91888:4826 108.01955:2158 109.02757:12372 112.98388:11240 114.9301:2170 115.91921:7750 116.92684:56883 117.92642:6107 118.99114:2870 119.94498:3713 121.02797:2021 122.89254:3034 125.87148:7163 125.92603:2688 127.86856:4642 129.97357:8001 130.96512…	0.00315246	0	0	0	0.00380368	0.00353236	0.00350859	0.00345163	0.00338077	0.00375584	0	0	0	0	0	0	0	0	0
217	28.862	277.216	Unknown	[M-H]-	found in higher mz's MsMs_1987; found in higher mz's MsMs_643; found in higher mz's MsMs_639; found in higher mz's MsMs_663; found in higher mz's MsMs_650; found in higher mz's MsMs_1565; found in higher mz's MsMs_556; found in higher mz's MsMs_902; found in higher mz's MsMs_563; adduct linked to 413_[M+Na-2H]-; found in higher mz's MsMs_413; found in higher mz's MsMs_526; found in higher mz's Ms…	0.781	TRUE	null	null	null	null	null	null	999	FALSE	FALSE	FALSE	Unit NormalizedByInternalStandardPeakHeight by alignment ID=360	FALSE	FALSE	null	null	null	null	null	null	null	37.65	277.21506:67840 278.21841:10117 279.22177:5960	112.98387:5836 114.93211:9516 116.92659:126858 117.92651:14519 118.92572:4751 134.89305:4374 135.96999:6931 145.92203:3454 146.92265:9930 146.93762:10224 190.92586:15837 192.92717:2293 194.08018:971 205.94098:2824 207.91637:937 258.91336:3494 265.14407:422 271.22775:1778	0	0	0	0	0.010908	0	0.0127571	0.0111459	0.0115717	0.011497	0	0.00642969	0.00595208	0.0247825	0.0231418	0.0205063	0	0.00494778	0.00414859
218	19.511	277.216	Unknown	[M-H]-	adduct linked to 421_[M+K-2H]-; similar chromatogram in higher mz_1093	0.576	TRUE	null	null	null	null	null	null	999	FALSE	FALSE	FALSE	Unit NormalizedByInternalStandardPeakHeight by alignment ID=360	FALSE	FALSE	null	null	null	null	null	null	null	35.46	277.21631:36463 278.21966:4561 279.22302:965	61.98722:15806 79.95602:3049 85.02795:6072 87.92422:3535 96.95834:13666 97.93:2162 99.92414:51274 100.9279:10073 101.92518:2983 101.93977:2713 102.94772:2928 103.91869:4463 112.98411:8929 115.91849:5683 116.92691:37869 117.92613:4341 118.99068:2789 119.94507:3263 122.03517:3833 122.89309:3007 125.87199:8653 127.86959:5279 129.97417:6340 130.96608:5433 134.8929:10201 136.89229:2624 145.92949:5547 …	0.0069507	0	0	0	0.00702996	0.00689679	0.00701833	0.00663759	0.00661072	0.00739962	0.00237801	0.00422508	0.00671747	0	0.00866468	0	0	0	0
219	21.982	277.216	Unknown	[M+FA-H]-	found in higher mz's MsMs_308; found in higher mz's MsMs_1497; found in higher mz's MsMs_854; found in higher mz's MsMs_631; found in higher mz's MsMs_446; adduct linked to 163_[M+Na-2H]-	0.814	TRUE	null	null	null	null	null	null	999	FALSE	FALSE	FALSE	Unit NormalizedByInternalStandardPeakHeight by alignment ID=360	FALSE	FALSE	null	null	null	null	null	null	null	40.83	277.21503:45521 278.21838:11205 279.22174:3293	171.10065:794 195.13771:24 221.15273:24540 222.15646:3861 243.19397:3453 277.21503:2027	0.00867737	0	0	0	0.012282	0.0106437	0.0117106	0.0110773	0.0122987	0.0105429	0	0	0	0.00308991	0.00237513	0.00346661	0.0101257	0.00916149	0.00925212
220	29.423	277.216	Unknown	[M-H]-	ion correlated with 96; ion correlated with 1137	0.16	TRUE	null	null	null	null	null	null	999	FALSE	FALSE	FALSE	Unit NormalizedByInternalStandardPeakHeight by alignment ID=360	FALSE	FALSE	null	null	null	null	null	null	null	35.19	277.21588:163653 278.21923:80401 279.22259:16518	112.98407:4469 114.93293:3565 116.92665:114308 117.92705:16830 118.92664:1301 125.927:12524 132.92232:65288 134.89339:1161 136.89067:630 145.92264:220 180.97133:3215 183.93361:4513 184.91335:1905 201.90329:321 212.06714:3972 212.90944:2624 229.89844:3082 238.93105:2070 248.95912:25675 250.14548:2028 265.14642:236	0	0	0	0	0	0	0	0	0	0	0	0	0	0	0	0	0	0	0
221	21.119	277.216	Unknown	[M-H]-	found in higher mz's MsMs_1327	0.974	TRUE	null	null	null	null	null	null	999	FALSE	FALSE	FALSE	Unit NormalizedByInternalStandardPeakHeight by alignment ID=360	FALSE	FALSE	null	null	null	null	null	null	null	197.59	277.21558:358742 278.21893:139160 279.22229:16186	96.95872:6189 112.98396:4021 114.93314:3173 116.92689:79379 117.92719:7837 118.92677:2306 134.89317:14189 135.89699:1597 136.89026:5770 145.92796:4989 146.96373:10698 174.95447:21365 191.94472:6118 204.95538:2485 208.9352:1938 217.86497:2801 242.94354:2736 248.96208:1603 277.14334:7885	0.0683844	0	0	0	0.0731906	0.0725496	0.0766791	0.0748946	0.0762601	0.0755212	0.0114553	0.0226031	0.0235782	0.158311	0.12309	0.128811	0.022232	0.0236888	0.020859
222	19.871	277.216	Unknown	[M-H]-		0.357	TRUE	null	null	null	null	null	null	999	FALSE	FALSE	FALSE	Unit NormalizedByInternalStandardPeakHeight by alignment ID=360	FALSE	FALSE	null	null	null	null	null	null	null	26.8	277.2153:28056 278.21865:12390 279.22201:1355	61.98724:29044 79.95587:5790 86.9742:2229 87.00784:2041 87.92398:3882 96.95847:21742 97.92986:3884 99.92403:87252 100.92496:12479 100.93346:5726 101.92309:2990 101.93992:2170 102.95163:5477 103.9185:5584 104.92621:2309 112.98362:22611 114.93359:3051 115.91867:10667 116.92657:77343 117.92672:9292 118.92696:3081 118.99205:3422 119.94515:6371 121.02769:3011 122.89252:2961 125.87157:7545 125.92583:26…	0	0	0	0	0	0	0	0	0	0	0	0	0	0	0	0	0.00453019	0.00449822	0.00516613
223	21.118	277.385	Unknown	[M-H]-		0.126	TRUE	null	null	null	null	null	null	999	FALSE	FALSE	FALSE	Unit NormalizedByInternalStandardPeakHeight by alignment ID=360	FALSE	FALSE	null	null	null	null	null	null	null	415.22	277.38504:12272 278.38839:448 279.39175:105	96.95811:13141 112.98354:10547 114.93223:5875 116.92646:123558 117.92693:13257 118.92609:4067 129.97319:143 134.89226:33380 135.96913:5542 136.89005:11498 144.92151:1731 145.92941:6757 146.96338:10090 158.97684:4050 174.95349:44798 180.97049:3692 187.93155:1851 191.94316:13525 201.90558:2987 208.93289:4663 231.94037:4479 242.94221:4369 248.95966:3382 277.14206:8715 277.21506:87	0	0	0	0	0	0	0	0	0	0	0	0	0	0.00236934	0.00130089	0.00125844	0	0	0
224	20.904	279.067	Unknown	[M-H]-	ion correlated with 145	0.758	TRUE	null	null	null	null	null	null	999	FALSE	FALSE	FALSE	Unit NormalizedByInternalStandardPeakHeight by alignment ID=360	FALSE	FALSE	null	null	null	null	null	null	null	25.37	279.06732:10621 280.07067:4755 281.07403:5752	61.98719:167 99.92425:9939 100.92284:2281 100.93256:2213 102.9465:1411 102.9558:1511 112.98429:3762 115.91917:778 125.87171:1365 129.97383:2760 130.96463:1338 146.96396:1422 152.99387:398 195.13728:7321 196.1431:3394 223.13226:6211 224.13887:3650 246.12248:3461 253.08972:8 279.06732:4440 279.23276:7753	0.00202451	0	0	0	0.00247321	0.00212503	0.0023304	0.00228933	0.00242226	0.00216455	0	0	0	0.00136037	0	0.00148812	0.00123845	0.0011026	0.00110381
225	22.051	279.231	Unknown	[M-H]-	similar chromatogram in higher mz_1025; similar chromatogram in higher mz_1340	0.338	TRUE	null	null	null	null	null	null	999	FALSE	FALSE	FALSE	Unit NormalizedByInternalStandardPeakHeight by alignment ID=360	FALSE	FALSE	null	null	null	null	null	null	null	29.38	279.2312:10428 280.23455:3359 281.23791:6523	96.95847:4423 114.9324:1855 116.92659:36974 117.92759:3945 134.89305:11366 136.8902:3645 145.92917:2160 146.96356:2702 174.95384:12565 191.94441:3443 221.15341:24736 235.92545:12724 277.21555:900 278.21881:398	0.00198781	0	0	0	0	0	0	0.00204595	0.00198623	0.00739869	0	0	0	0	0	0.00103103	0	0	0
226	20.47	279.231	Unknown	[M-H]-	ion correlated with 1191	0.896	TRUE	null	null	null	null	null	null	999	FALSE	FALSE	FALSE	Unit NormalizedByInternalStandardPeakHeight by alignment ID=360	FALSE	FALSE	null	null	null	null	null	null	null	45.87	279.23093:39569 280.23428:2639 281.23764:455	61.98734:16041 79.95612:3083 87.92385:2916 96.95853:21510 97.9304:3122 99.92441:64253 100.92487:7961 100.93441:4184 101.92377:2351 101.93853:2749 102.95202:4093 103.91891:4463 112.98361:11988 114.93301:2572 115.91935:6970 116.92686:51598 117.92733:6274 118.99123:2913 119.94594:3499 122.8927:2538 125.8711:6864 127.86963:4098 129.97395:8669 130.96469:6848 134.89342:11769 136.89006:5074 144.92194:28…	0.00754268	0	0	0	0.0082334	0.00783003	0.00800558	0.00787837	0.00784651	0.00843816	0	0	0.0034252	0.00332509	0.00551906	0.00304111	0.000932164	0.0013391	0.000958062
227	22.512	279.231	Unknown	[M-H]-		0.781	TRUE	null	null	null	null	null	null	999	FALSE	FALSE	FALSE	Unit NormalizedByInternalStandardPeakHeight by alignment ID=360	FALSE	FALSE	null	null	null	null	null	null	null	21.2	279.23007:20390 280.23342:6052 281.23678:1530	61.98736:1576 99.92421:3585 100.92838:1179 125.8719:1032 127.86861:516 130.9648:920 160.83965:325 162.8369:846 279.23007:5074	0.00388685	0	0	0	0.00491301	0.00475941	0.00487114	0.00497922	0.00515165	0.00437527	0	0.000991294	0	0.00152032	0.00132706	0.00125221	0.00116655	0.0011553	0.00117157
228	22.162	279.232	Unknown	[M-H]-		0.387	TRUE	null	null	null	null	null	null	999	FALSE	FALSE	FALSE	Unit NormalizedByInternalStandardPeakHeight by alignment ID=360	FALSE	FALSE	null	null	null	null	null	null	null	27.52	279.2308:29112 280.23415:8439 281.23751:14523	61.98711:25511 79.95628:5623 86.97503:2276 87.92354:3744 96.95867:23872 97.9306:4799 99.92429:96154 100.92532:14129 100.93333:7755 101.92242:2219 101.94022:2543 102.94978:3220 103.91891:5240 104.9272:2150 112.98386:11585 114.93304:3992 115.91917:11699 116.92676:75144 117.92663:9470 118.92681:2957 118.99153:4153 119.94641:5103 121.0265:2451 122.89191:2611 125.87174:5825 125.92644:3240 127.86854:37…	0	0	0	0	0.00468088	0.0040571	0.00270087	0	0	0	0	0	0	0.00319891	0.00296736	0	0.00302442	0.00253433	0
229	14.918	281.141	Unknown	[M-H]-	found in higher mz's MsMs_1843; found in higher mz's MsMs_1600; found in higher mz's MsMs_1448	0.316	TRUE	null	null	null	null	null	null	999	FALSE	FALSE	FALSE	Unit NormalizedByInternalStandardPeakHeight by alignment ID=360	FALSE	FALSE	null	null	null	null	null	null	null	87.77	281.14127:11347 282.14462:3979 283.14798:2406	61.98741:14100 79.95639:7776 99.92455:13536 130.96538:13344 135.04448:20996 146.96364:3253 160.84151:7510 162.83699:6289 162.98143:2988 164.83461:1914 180.89478:4891 180.91089:4639 197.90314:2484 219.84491:12809 221.84239:7015 281.14127:4871	0	0	0	0	0	0	0	0	0.00189364	0	0	0	0	0	0	0	0	0	0
230	18.511	281.153	Unknown	[M-H]-	ion correlated with 876; found in higher mz's MsMs_1500; found in higher mz's MsMs_1347; found in higher mz's MsMs_1148	0.022	TRUE	null	null	null	null	null	null	999	FALSE	FALSE	FALSE	Unit NormalizedByInternalStandardPeakHeight by alignment ID=360	FALSE	FALSE	null	null	null	null	null	null	null	6.57	281.15335:6288 282.1567:2874 283.16006:725	61.9875:790 134.89348:5612 135.89574:197 136.89046:570 247.03076:61321 248.03525:8352 257.17502:34756 279.15741:8034 281.15335:1386	0	0	0	0	0	0.00103861	0	0.0012209	0.0010734	0	0	0	0	0	0	0	0	0	0
231	20.592	281.153	Unknown	[M-H]-	ion correlated with 333; ion correlated with 167; ion correlated with 284; ion correlated with 275; ion correlated with 95; ion correlated with 107; ion correlated with 175; ion correlated with 1658; ion correlated with 105; ion correlated with 195; ion correlated with 277; ion correlated with 276; ion correlated with 259	0.152	TRUE	null	null	null	null	null	null	999	FALSE	FALSE	FALSE	Unit NormalizedByInternalStandardPeakHeight by alignment ID=360	FALSE	FALSE	null	null	null	null	null	null	null	47.35	281.15393:17371 282.15728:11482 283.16064:40899	61.98732:6787 96.9589:4787 114.93246:2197 116.92703:51025 117.92844:5269 118.92814:1530 134.89301:25536 136.89047:7898 174.95398:17011 185.0607:4221 186.06662:3111 187.07474:2133 191.94682:4551 199.07529:3783 201.09001:56352 202.09492:8269 213.09076:4120 214.09763:4051 215.10568:3124 227.10573:4821 229.12108:4261 239.10544:5483 241.12206:6115 253.12215:9395 254.12717:2740 255.13696:17769 256.1416…	0.00331131	0	0	0	0.00366489	0.00369015	0.00405921	0.00340003	0.00352996	0.00377145	0.0350141	0.0421553	0.0439118	0	0	0	0	0	0
232	16.29	281.153	Unknown	[M-H]-	ion correlated with 559; ion correlated with 823; found in higher mz's MsMs_559	0.037	TRUE	null	null	null	null	null	null	999	FALSE	FALSE	FALSE	Unit NormalizedByInternalStandardPeakHeight by alignment ID=360	FALSE	FALSE	null	null	null	null	null	null	null	26.75	281.15298:10480 282.15633:2205 283.15969:679	195.80971:39309 197.80582:49393 219.84299:4040 221.84036:2101 281.15298:5155	0.00199775	0	0	0	0.00390831	0.00444859	0.00475666	0.00501853	0.0052864	0.00313663	0	0	0	0	0	0	0	0	0
233	19.174	281.154	Unknown	[M-H]-	ion correlated with 1131; ion correlated with 877; ion correlated with 560; ion correlated with 1946; found in higher mz's MsMs_1946; found in higher mz's MsMs_1131; found in higher mz's MsMs_560	0.037	TRUE	null	null	null	null	null	null	999	FALSE	FALSE	FALSE	Unit NormalizedByInternalStandardPeakHeight by alignment ID=360	FALSE	FALSE	null	null	null	null	null	null	null	140.1	281.1528:16699 282.15615:7309 283.15951:1653	61.98721:8197 99.92402:20498 103.91806:1831 112.98357:2241 115.9186:1720 129.97368:188 146.96364:7367 160.83968:722 162.83691:548 247.09517:6693 273.11032:3152 281.1528:30819	0.00318321	0	0	0	0.00640961	0.00720791	0.00815389	0.00877977	0.00922436	0.00494589	0	0	0	0	0	0	0	0	0
234	22.143	281.247	Unknown	[M-H]-		0.647	TRUE	null	null	null	null	null	null	999	FALSE	FALSE	FALSE	Unit NormalizedByInternalStandardPeakHeight by alignment ID=360	FALSE	FALSE	null	null	null	null	null	null	null	36.38	281.24591:11612 282.24926:3301 283.25262:491	96.95879:5032 112.98411:1837 114.93257:1869 116.92695:42402 117.92721:4360 118.9276:1539 134.89339:12749 135.8961:1434 136.8907:3617 145.92828:2982 146.93779:1161 146.96368:3831 174.9538:13247 191.94537:3679 208.93256:1343 217.86475:2040 231.94051:1824 235.9258:14376	0.00221354	0	0	0	0.00244476	0.00232114	0.00232785	0.00238418	0.00232947	0.00241635	0.00120988	0.00215351	0.0030204	0	0	0	0	0	0
235	24.706	281.248	Unknown	[M-H]-	similar chromatogram in higher mz_1834	0.428	TRUE	null	null	null	null	null	null	999	FALSE	FALSE	FALSE	Unit NormalizedByInternalStandardPeakHeight by alignment ID=360	FALSE	FALSE	null	null	null	null	null	null	null	24.53	281.24725:6092 282.2506:1445 283.25396:3288	99.92408:2515 112.98401:1120 114.93354:851 117.92731:1130 118.92577:534 134.89246:2752 135.89729:173 136.88945:906 145.92862:451 146.93631:376 146.96321:4483 190.92592:4536 191.94495:78 217.86647:941 219.86224:1501 250.1431:18778	0.00116125	0	0	0	0.0013432	0.00111284	0.00134445	0.0012665	0.00186575	0.00119738	0	0	0	0	0	0	0	0	0
236	16.702	283.023	Unknown	[M-H]-	ion correlated with 318; ion correlated with 391; found in higher mz's MsMs_318; found in higher mz's MsMs_310	0.342	TRUE	null	null	null	null	null	null	999	FALSE	FALSE	FALSE	Unit NormalizedByInternalStandardPeakHeight by alignment ID=360	FALSE	FALSE	null	null	null	null	null	null	null	85.83	283.02292:52235 284.02627:18294 285.02963:2819	61.98738:1566 146.95958:38 191.94409:233 208.93434:35 255.02869:2296 279.91592:1107332 280.91724:47328 281.91245:106533 283.02292:22824 283.16901:5511	0.00995715	0	0	0	0.0110312	0.0104964	0.0113307	0.0107399	0.0106413	0.0105704	0.155599	0.231723	0.250747	0	0	0	0	0	0
237	17.707	283.059	Unknown	[M-H]-		0.1	TRUE	null	null	null	null	null	null	999	FALSE	FALSE	FALSE	Unit NormalizedByInternalStandardPeakHeight by alignment ID=360	FALSE	FALSE	null	null	null	null	null	null	null	279.99	283.05933:29836 284.06268:12471 285.06604:2818	61.98748:9907 79.95618:2048 96.9587:57498 98.95454:2334 99.92422:28744 100.92526:3831 103.9187:3182 111.94595:2536 112.98448:14908 114.9323:8663 115.91875:5286 116.92683:180215 117.9271:20438 118.92434:4319 118.93268:2015 119.94549:4379 123.94466:2205 129.97475:7553 131.91479:6488 132.86595:4515 132.92165:20509 134.86345:4433 134.89291:36620 135.89374:5014 135.96921:6485 136.89079:13689 144.92242…	0	0	0	0	0.00479737	0.00453693	0.00501601	0.00494149	0.00487862	0.00487737	0	0	0	0	0	0	0	0	0
238	17.854	283.059	Unknown	[M-H]-		0.394	TRUE	null	null	null	null	null	null	999	FALSE	FALSE	FALSE	Unit NormalizedByInternalStandardPeakHeight by alignment ID=360	FALSE	FALSE	null	null	null	null	null	null	null	120.58	283.05881:42352 284.06216:14373 285.06552:1833	96.95839:8451 112.98361:2296 116.92665:22809 117.92788:2712 134.89272:5692 136.89098:2359 145.92897:2653 146.96358:5548 174.95374:13306 191.94249:5141 195.80994:8416 197.80748:10321 217.86465:2888 219.84334:2144 268.03561:6215 283.05884:83379	0.00807321	0	0	0	0.00955991	0.00907153	0.0093475	0.00884988	0.00923215	0.00928708	0.103702	0.169159	0.186075	0	0	0	0	0	0
239	14.845	283.06	Unknown	[M-H]-	found in higher mz's MsMs_991	0.1	TRUE	null	null	null	null	null	null	999	FALSE	FALSE	FALSE	Unit NormalizedByInternalStandardPeakHeight by alignment ID=360	FALSE	FALSE	null	null	null	null	null	null	null	819.84	283.05945:97277 284.0628:43946 285.06616:6003	96.95863:11683 116.92693:7539 132.86713:2248 134.86356:2285 157.86148:3282 158.97705:3019 159.85794:2050 161.02354:7323 164.92557:2978 168.83423:3377 170.83144:5159 172.82965:4010 174.95438:30944 176.96121:4395 178.97545:8077 187.8591:4061 187.87064:4022 189.8551:2527 190.92714:2338 191.94356:8219 195.8092:13780 197.80617:17163 197.85239:2158 198.933:2056 199.80252:7967 204.95592:2247 205.83849:5…	0.0185432	0	0	0	0.0205648	0.0180993	0.0188712	0.0184759	0.0188989	0.0199338	0	0	0	0	0	0	0	0	0
240	17.776	283.168	Unknown	[M-H]-		0.134	TRUE	null	null	null	null	null	null	999	FALSE	FALSE	FALSE	Unit NormalizedByInternalStandardPeakHeight by alignment ID=360	FALSE	FALSE	null	null	null	null	null	null	null	126.08	283.16824:56480 284.17159:26152 285.17495:4563	61.98706:2172 267.13843:2554 283.16824:34714	0	0	0	0	0.00908149	0.0113482	0.0128331	0.0133294	0.0157276	0.00614725	0.0474762	0.135435	0.115059	0	0	0	0	0	0
241	19.288	283.169	Unknown	[M-H]-	ion correlated with 578; ion correlated with 1884; ion correlated with 761; found in higher mz's MsMs_578	0.041	TRUE	null	null	null	null	null	null	999	FALSE	FALSE	FALSE	Unit NormalizedByInternalStandardPeakHeight by alignment ID=360	FALSE	FALSE	null	null	null	null	null	null	null	50.67	283.16843:191497 284.17178:64085 285.17514:8171	61.98705:4846 197.80692:93 200.08183:5938 201.09096:3314 205.83939:128 214.09761:5754 255.82266:12 267.13843:12288 268.13876:3042 281.15234:48 283.16843:270034	0.0365037	0	0	0	0.0342423	0.0276102	0.0274528	0.0260456	0.0265554	0.0384297	0	0	0	0	0	0	0	0	0
242	16.61	283.169	Unknown	[M-H]-	ion correlated with 341; ion correlated with 590; found in higher mz's MsMs_341; found in higher mz's MsMs_1682; found in higher mz's MsMs_1081; found in higher mz's MsMs_1069; found in higher mz's MsMs_932; found in higher mz's MsMs_858; found in higher mz's MsMs_844	0.19	TRUE	null	null	null	null	null	null	999	FALSE	FALSE	FALSE	Unit NormalizedByInternalStandardPeakHeight by alignment ID=360	FALSE	FALSE	null	null	null	null	null	null	null	279.32	283.16852:107890 284.17187:47366 285.17523:3785	61.98721:3611 99.92396:4386 112.98357:2613 146.96387:7781 159.85942:1600 160.01405:1350 160.83943:3416 162.83751:3125 164.83437:864 174.82617:445 175.03728:12113 179.93495:609 204.95706:795 207.83516:5545 215.86656:2397 217.86507:2760 219.84477:4034 219.86328:2440 225.89594:734 227.10562:2318 230.88004:2971 232.92624:309 239.90091:1758 265.84946:1894 267.13757:3874 283.16852:96284	0.0205663	0	0	0	0.0222777	0.020374	0.0223122	0.0221717	0.0230636	0.0220509	0.320608	0.500169	0.498694	0	0	0	0	0	0
243	20.04	283.169	Unknown	[M-H]-	ion correlated with 658; found in higher mz's MsMs_1878; found in higher mz's MsMs_1832; found in higher mz's MsMs_472; found in higher mz's MsMs_439; found in higher mz's MsMs_272	0.156	TRUE	null	null	null	null	null	null	999	FALSE	FALSE	FALSE	Unit NormalizedByInternalStandardPeakHeight by alignment ID=360	FALSE	FALSE	null	null	null	null	null	null	null	45.54	283.16852:79188 284.17187:31043 285.17523:38407	79.95601:11 96.95851:988 112.98377:1893 118.99038:43 166.86499:56 174.95432:462 191.94415:945 204.95351:146 208.93402:583 217.86449:206 267.13837:2038 283.16852:37394	0.0150951	0	0	0	0.0276818	0.0313707	0.0361383	0.0377027	0.0408939	0.0223766	0.148304	0.373373	0.445992	0	0	0	0	0	0
244	20.404	283.169	Unknown	[M-H]-	ion correlated with 659; similar chromatogram in higher mz_659; found in higher mz's MsMs_659; similar chromatogram in higher mz_247; found in higher mz's MsMs_1100; found in higher mz's MsMs_661; found in higher mz's MsMs_247; found in higher mz's MsMs_1833	0.171	TRUE	null	null	null	null	null	null	999	FALSE	FALSE	FALSE	Unit NormalizedByInternalStandardPeakHeight by alignment ID=360	FALSE	FALSE	null	null	null	null	null	null	null	581.1	283.16858:639651 284.17193:292497 285.17529:57068	112.9836:1083 114.93243:4220 116.92684:90516 117.92745:9787 134.89279:18068 136.88947:5640 145.93024:5000 174.95441:32525 191.94623:7311 227.10568:8474 253.12273:4174 266.14847:52 267.13953:14352 268.14447:8275 269.14932:934 281.15427:2091 283.16858:271826	0.121932	0	0	0	0.209742	0.255864	0.286122	0.297253	0.323335	0.17573	0.855141	2.2146	2.19858	0	0	0	0	0	0
245	17.134	283.169	Unknown	[M-H]-	ion correlated with 595; ion correlated with 1684; found in higher mz's MsMs_1845; found in higher mz's MsMs_1750; found in higher mz's MsMs_1684; found in higher mz's MsMs_1158; found in higher mz's MsMs_1153; found in higher mz's MsMs_1116; found in higher mz's MsMs_1094; found in higher mz's MsMs_1053; found in higher mz's MsMs_933; found in higher mz's MsMs_860; found in higher mz's MsMs_845;…	0.167	TRUE	null	null	null	null	null	null	999	FALSE	FALSE	FALSE	Unit NormalizedByInternalStandardPeakHeight by alignment ID=360	FALSE	FALSE	null	null	null	null	null	null	null	312.02	283.16891:90497 284.17226:37468 285.17562:4925	61.98708:8422 99.92471:8656 130.98999:137 131.91347:872 146.96413:6766 153.86815:496 160.84119:2500 161.85063:575 162.83757:1694 163.84621:247 163.94139:1067 164.8353:393 176.95993:1227 184.87404:1628 187.86118:146 195.80957:7355 197.80629:7459 199.80339:3494 201.80153:747 208.93335:1617 209.0462:774 209.83366:1123 219.84514:3672 224.82768:593 227.10483:3236 242.94208:210 247.13391:2645 248.95975…	0.0172507	0	0	0	0.0364612	0.0444148	0.0503157	0.0575401	0.0631824	0.0291804	0.200099	0.452235	0.481134	0	0	0	0	0	0
246	24.652	283.263	Unknown	[M-H]-	similar chromatogram in higher mz_1208	0.717	TRUE	null	null	null	null	null	null	999	FALSE	FALSE	FALSE	Unit NormalizedByInternalStandardPeakHeight by alignment ID=360	FALSE	FALSE	null	null	null	null	null	null	null	23.2	283.26306:8226 284.26641:2188 285.26977:393	99.92434:2515 112.98401:2638 114.9318:1257 116.92689:2613 117.9265:1990 118.9277:878 125.92791:328 134.89328:4283 135.89604:433 136.89062:1268 145.92906:1559 146.93613:791 146.96407:4615 191.94479:1305 208.93542:210 217.86632:2006 219.8611:2405 250.14375:18832 251.14729:3229 271.1673:6	0.00156798	0	0	0	0.00173551	0.00183436	0.002026	0.00183887	0.00182544	0.00171487	0	0	0	0	0.000974898	0	0	0.000912925	0.000977807
247	20.405	283.34	Unknown	[M-H]-	similar chromatogram in higher mz_661	0.13	TRUE	null	null	null	null	null	null	999	FALSE	FALSE	FALSE	Unit NormalizedByInternalStandardPeakHeight by alignment ID=360	FALSE	FALSE	null	null	null	null	null	null	null	646.57	283.34021:6613 284.34356:721 285.34692:283	112.9836:229 114.93243:4516 116.92684:97900 117.92745:10566 134.89279:19244 136.88947:6161 145.93024:5493 174.95441:35652 191.94623:8043 227.10568:8360 253.12273:4033 265.14612:63 266.14847:130 267.13953:14247 268.14447:8210 283.16858:271192	0.00126063	0	0	0	0.00590256	0.00758123	0.00860169	0.00928552	0.0101341	0.00323057	0.0178887	0.0167204	0.0229856	0	0	0	0	0	0
248	15.127	284.031	Unknown	[M-H]-	found in higher mz's MsMs_322; found in higher mz's MsMs_324	0.227	TRUE	null	null	null	null	null	null	999	FALSE	FALSE	FALSE	Unit NormalizedByInternalStandardPeakHeight by alignment ID=360	FALSE	FALSE	null	null	null	null	null	null	null	279.85	284.03067:17523 285.03402:6777 286.03738:783	122.89355:112 127.86858:62 130.96458:195 160.8399:1182 161.02234:5692 162.83702:797 166.86472:39 197.04288:529 201.83266:47 204.83783:305 229.14177:175 284.03067:27978	0.00334036	0	0	0	0.00508879	0.00425093	0.00452099	0.00435608	0.00496267	0.00427985	0.0397447	0.0765766	0.0714888	0	0	0	0	0	0
249	16.484	284.031	Unknown	[M-H]-	found in higher mz's MsMs_323	0.156	TRUE	null	null	null	null	null	null	999	FALSE	FALSE	FALSE	Unit NormalizedByInternalStandardPeakHeight by alignment ID=360	FALSE	FALSE	null	null	null	null	null	null	null	33.15	284.0318:5078 285.03515:1665 286.03851:338	61.98732:14489 99.92371:13199 146.96342:3845 160.83992:19812 162.83762:17693 164.83311:5626 217.86227:1889 219.84457:4529 219.86446:6324 221.84097:3332 284.0318:12012	0	0	0	0	0	0	0	0	0	0	0	0	0	0.000980426	0	0	0	0	0
250	15.02	285.039	Unknown	[M-H]-	similar chromatogram in higher mz_635; found in higher mz's MsMs_1434; found in higher mz's MsMs_1431; found in higher mz's MsMs_792; found in higher mz's MsMs_635	0.23	TRUE	null	null	null	null	null	null	999	FALSE	FALSE	FALSE	Unit NormalizedByInternalStandardPeakHeight by alignment ID=360	FALSE	FALSE	null	null	null	null	null	null	null	136.95	285.03983:19262 286.04318:5620 287.04654:836	61.98715:827 160.84026:3903 162.83661:3343 164.83476:1104 219.86177:1313 221.84096:12 284.03128:27993 285.03983:12446	0.0036717	0	0	0	0	0.00424631	0.00443105	0.00422908	0	0.00434562	0	0	0	0	0	0	0	0	0
251	18.937	285.184	Unknown	[M-H]-	ion correlated with 355; ion correlated with 208	0.026	TRUE	null	null	null	null	null	null	999	FALSE	FALSE	FALSE	Unit NormalizedByInternalStandardPeakHeight by alignment ID=360	FALSE	FALSE	null	null	null	null	null	null	null	113.27	285.18445:24453 286.1878:11006 287.19116:58661	96.95862:6567 99.92412:824 112.98385:1371 116.92647:32055 117.92713:3319 134.89302:7243 135.89612:871 136.88969:3102 145.92935:2839 146.96336:6369 174.95435:11371 191.94397:3699 208.93289:869 217.86555:3839 219.86145:2850 233.11497:22 273.18396:39482 274.18735:7714 285.18445:14012	0.00466121	0	0	0	0	0	0	0	0	0	0	0	0	0	0	0	0	0	0
252	28.99	285.184	Unknown	[M-H]-	found in higher mz's MsMs_1328; found in higher mz's MsMs_430	0.071	TRUE	null	null	null	null	null	null	999	FALSE	FALSE	FALSE	Unit NormalizedByInternalStandardPeakHeight by alignment ID=360	FALSE	FALSE	null	null	null	null	null	null	null	947.24	285.18445:50506 286.1878:22564 287.19116:42004	99.92438:594 100.9302:27630 115.91902:24023 132.9211:29794 144.92166:45880 201.90469:2165 247.00017:2202 254.98656:2016 260.98843:2045 262.99564:2251 264.98959:3895 266.9877:3461 274.99472:2608 276.98807:1698 278.98465:2990 279.00119:4319 281.00116:3030 284.99677:3458 285.18445:6777	0	0	0	0	0	0	0	0	0	0	0.00999325	0.0234813	0.0335265	0	0	0	0	0	0
253	27.842	285.185	Unknown	[M-H]-	found in higher mz's MsMs_1520	0.145	TRUE	null	null	null	null	null	null	999	FALSE	FALSE	FALSE	Unit NormalizedByInternalStandardPeakHeight by alignment ID=360	FALSE	FALSE	null	null	null	null	null	null	null	6383.21	285.18402:32056 286.18737:6167 287.19073:1102	96.95839:3027 112.98395:1682 114.93437:1845 116.92665:32838 117.92688:3360 118.92749:809 125.92677:592 134.89279:794 136.88994:562 145.92786:2059 146.96347:3933 174.95435:6420 190.92572:1051 191.9446:1814 208.93655:406 217.86543:500 235.92696:9122 285.18402:28849	0.00611057	0	0	0	0.00509062	0.00424077	0.00373897	0.00351683	0.00369585	0.00613431	0.196311	0.320273	0.491389	0	0	0	0	0	0
254	24.57	285.185	Unknown	[M-H]-	ion correlated with 598; ion correlated with 202; ion correlated with 1753; ion correlated with 1846; similar chromatogram in higher mz_1201	0.112	TRUE	null	null	null	null	null	null	999	FALSE	FALSE	FALSE	Unit NormalizedByInternalStandardPeakHeight by alignment ID=360	FALSE	FALSE	null	null	null	null	null	null	null	5811.78	285.18396:71013 286.18731:262089 287.19067:51836	61.98731:1254 99.9243:4770 100.92569:935 115.9188:643 116.92673:8068 144.92247:2156 146.96352:5043 215.10532:5611 229.12117:3662 257.15448:2721 269.15237:2093 271.1683:68848 272.17154:13064 284.17499:1757 285.18396:52216	0.0135368	0	0	0	0.0140388	0.0143199	0.0144072	0.0140115	0.0139652	0.0151582	0.01761	0.0280669	0.0266172	0	0	0	0	0	0
255	20.6	285.185	Unknown	[M-H]-	found in higher mz's MsMs_1700; found in higher mz's MsMs_1521; found in higher mz's MsMs_1457; found in higher mz's MsMs_887; found in higher mz's MsMs_265; found in higher mz's MsMs_261; found in higher mz's MsMs_260; found in higher mz's MsMs_259	0.364	TRUE	null	null	null	null	null	null	999	FALSE	FALSE	FALSE	Unit NormalizedByInternalStandardPeakHeight by alignment ID=360	FALSE	FALSE	null	null	null	null	null	null	null	254273	285.1842:12515161 286.18755:4930888 287.19091:648233	61.98732:2275 96.9589:7782 114.93246:2818 116.92703:66148 117.92844:7007 118.92814:2203 134.89301:28003 136.89047:8771 174.95398:24140 185.0607:3903 186.06662:2855 187.07474:2021 191.94682:6287 199.07529:3504 201.09001:51722 202.09492:7592 213.09076:3784 214.09763:3764 215.10568:2907 227.10573:4526 229.12108:4012 239.10544:5066 241.12206:5721 253.12215:8735 254.12717:2588 255.13696:16345 256.1416…	2.38567	0	0	0	2.14508	2.18681	2.34155	2.1934	2.10228	2.56814	16.3269	21.4301	21.8877	0.00108373	0	0	0	0	0
256	21.768	285.185	Unknown	[M-H]-	found in higher mz's MsMs_1665; found in higher mz's MsMs_1538; found in higher mz's MsMs_1038; found in higher mz's MsMs_1008; found in higher mz's MsMs_971; found in higher mz's MsMs_807; found in higher mz's MsMs_673; found in higher mz's MsMs_624; found in higher mz's MsMs_575	0.071	TRUE	null	null	null	null	null	null	999	FALSE	FALSE	FALSE	Unit NormalizedByInternalStandardPeakHeight by alignment ID=360	FALSE	FALSE	null	null	null	null	null	null	null	3696.3	285.18503:368594 286.18838:135320 287.19174:18442	61.9874:24056 99.92432:43217 100.92867:7802 101.93977:1790 102.95447:5260 103.91846:1986 112.98416:14775 115.91947:3135 119.94585:2551 123.90031:2323 129.9745:2729 146.96396:10958 161.04391:20988 162.98268:2378 201.0524:12237 201.09036:6760 201.905:12197 269.15399:4680 270.16052:1845 271.1553:8527 271.1709:8493 277.21649:378867 278.22003:76880 279.22156:9822 284.17609:2048 285.18503:521675	0	0	0	0	0	0	0	0	0	0	0	0	0	0	0	0	0	0	0
257	20.997	285.185	Unknown	[M-H]-	found in higher mz's MsMs_1011	0.13	TRUE	null	null	null	null	null	null	999	FALSE	FALSE	FALSE	Unit NormalizedByInternalStandardPeakHeight by alignment ID=360	FALSE	FALSE	null	null	null	null	null	null	null	11464.1	285.18427:100606 286.18762:27958 287.19098:4024	96.95891:3081 112.98446:2754 114.93214:1937 116.9267:46007 117.92806:4561 134.89255:5197 136.89015:2119 145.9288:3223 146.93854:848 146.96326:9163 174.95436:11100 191.94423:3050 208.93346:1294 217.86453:2124 219.8432:1579 219.8634:1253 235.92297:12794 285.18427:42946	0.0191778	0	0	0	0.0238186	0.0178027	0.018078	0	0	0.0234157	0.431234	0.642864	0	0	0	0	0	0	0
258	19.825	285.185	Unknown	[M-H]-	found in higher mz's MsMs_764; found in higher mz's MsMs_1914; found in higher mz's MsMs_488; found in higher mz's MsMs_1155; found in higher mz's MsMs_1091	0.03	TRUE	null	null	null	null	null	null	999	FALSE	FALSE	FALSE	Unit NormalizedByInternalStandardPeakHeight by alignment ID=360	FALSE	FALSE	null	null	null	null	null	null	null	3307.95	285.18396:678788 286.18731:276435 287.19067:4285344	96.9588:13643 114.93201:6787 116.92656:145303 117.92857:15613 118.92715:4020 134.89287:71784 135.89235:7089 135.96974:12137 136.88976:24566 269.15201:3614	0	0	0	0	0	0	0	0	0	0	0	0	0	0	0	0	0	0	0
259	20.611	285.356	Unknown	[M-H]-	ion correlated with 333; ion correlated with 1606	0.156	TRUE	null	null	null	null	null	null	999	FALSE	FALSE	FALSE	Unit NormalizedByInternalStandardPeakHeight by alignment ID=360	FALSE	FALSE	null	null	null	null	null	null	null	11390	285.35669:82277 286.36004:4280 287.3634:3080	61.98732:2275 96.9589:7785 114.93246:2818 116.92703:66148 117.92844:7007 118.92814:2203 134.89301:28003 136.89047:8771 174.95398:24140 185.0607:3903 186.06662:2855 187.07474:2021 191.94682:6287 199.07529:3504 201.09001:51722 202.09492:7592 213.09076:3784 214.09763:3764 215.10568:2907 227.10573:4526 229.12108:4012 239.10544:5066 241.12206:5721 253.12215:8735 254.12717:2588 255.13696:16345 256.1416…	0.0156839	0	0	0	0.0224142	0.01777	0.0199749	0.0213261	0.0206869	0.0211179	0.50679	0.799359	0.742891	0	0	0	0	0	0
260	20.612	285.489	Unknown	[M-H]-	ion correlated with 259	0.134	TRUE	null	null	null	null	null	null	999	FALSE	FALSE	FALSE	Unit NormalizedByInternalStandardPeakHeight by alignment ID=360	FALSE	FALSE	null	null	null	null	null	null	null	2413.86	285.48782:12320 286.49117:592 287.49453:311	61.98728:32982 79.95647:3548 87.9234:3311 96.95876:17196 97.92904:2677 99.92433:62874 100.92714:11317 101.92399:2523 101.94094:2172 102.94678:2086 103.91856:4199 112.98376:12104 114.93314:2543 115.91982:6163 116.92702:49580 117.92709:5703 118.9919:2070 119.94603:3630 125.87208:2819 129.97389:8870 130.96466:5059 134.89262:11955 136.89098:4360 144.92114:2876 145.92932:5736 146.93576:2976 146.96378:…	0.00234851	0	0	0	0.00265855	0	0	0.000907077	0.00198849	0	0.111663	0.208077	0.151515	0	0	0	0	0	0
261	20.609	285.587	Unknown	[M-H]-	ion correlated with 265; ion correlated with 260	0.086	TRUE	null	null	null	null	null	null	999	FALSE	FALSE	FALSE	Unit NormalizedByInternalStandardPeakHeight by alignment ID=360	FALSE	FALSE	null	null	null	null	null	null	null	1184.03	285.58713:195941 286.59048:4802 287.59384:270545	184.05106:3263 185.05933:23138 186.06697:13873 187.07362:10631 188.08177:2291 197.05916:1882 198.06754:3154 199.07532:20568 200.08235:8727 201.09082:303089 202.09467:44248 203.10512:10944 211.07649:3642 212.0825:1611 213.09044:23450 214.0984:19889 215.10406:16236 216.07791:6943 216.11542:5104 217.08287:1846 217.12213:6185 223.07541:2960 224.0824:3512 225.09082:7430 226.09657:2644 227.10646:20233 …	0	0	0	0	0	0	0	0	0	0	0.0387696	0.0794029	0.064844	0	0	0	0	0	0
262	19.368	286.119	Unknown	[M+Cl]-	ion correlated with 205; ion correlated with 266; ion correlated with 654; adduct linked to 205_[M+Na-2H]-; found in higher mz's MsMs_582; found in higher mz's MsMs_557; found in higher mz's MsMs_414; found in higher mz's MsMs_312	0.056	TRUE	null	null	null	null	null	null	999	FALSE	FALSE	FALSE	Unit NormalizedByInternalStandardPeakHeight by alignment ID=360	FALSE	FALSE	null	null	null	null	null	null	null	1366.57	286.11871:78187 287.12206:214681 288.12542:38128	194.08011:48205 195.08235:5242 257.08029:1274 265.08704:144 271.09558:4314 272.10284:4170 284.17145:113 285.11136:7101 286.11871:11907	0.0149043	0	0	0	0.0170494	0.015072	0.0154073	0.0151753	0.0160241	0.0158443	0	0	0	0	0	0	0	0	0
263	24.599	286.192	Unknown	[M-H]-	ion correlated with 598; ion correlated with 1753; ion correlated with 349; found in higher mz's MsMs_1846; found in higher mz's MsMs_264; found in higher mz's MsMs_352	0.149	TRUE	null	null	null	null	null	null	999	FALSE	FALSE	FALSE	Unit NormalizedByInternalStandardPeakHeight by alignment ID=360	FALSE	FALSE	null	null	null	null	null	null	null	24904	286.19196:279464 287.19531:112524 288.19867:14414	61.98726:1337 87.92402:656 99.92403:6241 100.92811:1352 101.92149:112 102.94849:128 115.91883:224 125.87183:1299 127.86826:488 130.96423:499 144.92122:954 152.99374:1017 215.10701:5665 229.12331:3738 257.15448:2738 258.16165:2780 269.15451:2128 271.1683:68860 272.17267:13000 285.18478:52449 286.19196:592403	0.0532722	0	0	0	0.0947807	0.0788047	0.0837538	0.0823273	0.104436	0.0704071	0.0620915	0.180875	0.142969	0	0	0	0	0	0
264	24.598	286.363	Unknown	[M-H]-	ion correlated with 1911; ion correlated with 1902; ion correlated with 106; ion correlated with 1804; similar chromatogram in higher mz_1215	0.082	TRUE	null	null	null	null	null	null	999	FALSE	FALSE	FALSE	Unit NormalizedByInternalStandardPeakHeight by alignment ID=360	FALSE	FALSE	null	null	null	null	null	null	null	1037.16	286.36475:6767 287.3681:599 288.37146:251	152.99379:568 203.10852:2069 215.10542:7453 229.1225:4408 255.23199:12 257.15332:3009 258.15863:2974 269.15378:3007 271.16846:77006 272.17203:15757 281.24826:84 285.18417:55846 286.19223:589782 286.36475:9268	0	0	0	0	0.00108807	0	0	0	0.00100942	0	0	0.00337648	0.00105035	0	0	0	0	0	0
265	20.61	286.444	Unknown	[M-H]-	ion correlated with 261; ion correlated with 260	0.045	TRUE	null	null	null	null	null	null	999	FALSE	FALSE	FALSE	Unit NormalizedByInternalStandardPeakHeight by alignment ID=360	FALSE	FALSE	null	null	null	null	null	null	null	848.13	286.44318:79931 287.44653:579297 288.44989:477829	184.05106:2651 185.05933:15677 186.06697:8496 187.07362:7454 188.08177:1905 197.05916:2039 198.06754:3292 199.07532:19344 200.08235:7125 201.09082:177567 202.09467:26267 203.10512:6229 211.07649:4095 212.0825:2008 213.09044:23571 214.0984:20173 215.10406:11738 216.07791:12062 216.11542:3461 217.08287:3930 217.12213:3780 223.07541:3080 224.0824:3559 225.09082:7598 226.09657:2873 227.10646:23816 22…	0	0	0	0	0	0	0	0	0	0	0.0158154	0.0416859	0.0358373	0	0	0	0	0	0
266	19.371	287.127	Unknown	[M-H]-	ion correlated with 262; ion correlated with 205; ion correlated with 654	0.059	TRUE	null	null	null	null	null	null	999	FALSE	FALSE	FALSE	Unit NormalizedByInternalStandardPeakHeight by alignment ID=360	FALSE	FALSE	null	null	null	null	null	null	null	1461.12	287.12619:98985 288.12954:38128 289.1329:5307	194.08011:48205 195.08235:5242 257.08029:1272 265.08704:144 271.09558:4309 272.10284:4164 284.17145:112 285.11136:7091 286.11871:11891 287.12619:5999	0.0188688	0	0	0	0.0218626	0.0193358	0.0195812	0.0197057	0.0203495	0.0203655	0	0	0	0	0	0	0	0	0
267	26.399	287.2	Unknown	[M-H]-	ion correlated with 442	0.149	TRUE	null	null	null	null	null	null	999	FALSE	FALSE	FALSE	Unit NormalizedByInternalStandardPeakHeight by alignment ID=360	FALSE	FALSE	null	null	null	null	null	null	null	3479	287.19965:60589 288.203:16089 289.20636:1879	96.95872:23 114.9336:200 116.92654:697 117.92676:1 191.94522:123 204.95573:226 217.86452:20 231.94092:15 235.92378:89 287.19965:34116	0.0115497	0	0	0	0.00835681	0.00777206	0.00668703	0.00590028	0.00503923	0.0106182	0.112592	0.146417	0.19524	0	0	0	0	0	0
268	18.896	287.2	Unknown	[M-H]-	ion correlated with 508; ion correlated with 812; ion correlated with 521	0.071	TRUE	null	null	null	null	null	null	999	FALSE	FALSE	FALSE	Unit NormalizedByInternalStandardPeakHeight by alignment ID=360	FALSE	FALSE	null	null	null	null	null	null	null	877.75	287.19958:28612 288.20293:13088 289.20629:1931	96.95862:7446 99.92412:199 112.98385:1555 116.92647:36686 117.92713:3889 134.89302:9376 135.89612:990 136.88969:3803 145.92935:3187 146.96336:6508 174.95435:12718 191.94397:3988 208.93289:1047 217.86555:3543 219.86145:2566 273.18396:39126 274.18735:7625 285.18445:13729 286.18811:2827	0.00545413	0	0	0	0.00610369	0.00631682	0.00671766	0.0062285	0.00638212	0.00588483	0	0	0	0	0	0	0	0	0
269	28.59	287.2	Unknown	[M-H]-		0.082	TRUE	null	null	null	null	null	null	999	FALSE	FALSE	FALSE	Unit NormalizedByInternalStandardPeakHeight by alignment ID=360	FALSE	FALSE	null	null	null	null	null	null	null	1026.62	287.19965:8155 288.203:1963 289.20636:27	61.98663:3998 79.95499:3146 96.95854:7334 103.91862:3652 134.8924:3445 146.96355:3552 160.84015:61642 162.83678:56348 164.83331:16982 176.83629:2725 184.87466:6299 195.8085:9907 197.80559:12195 199.80299:5608 203.84322:2694 217.86351:13393 219.84297:12888 219.85378:15848 219.86453:11388 220.85228:2073 221.84291:6503 287.19965:5519	0	0	0	0	0.00131126	0.00137768	0.00129696	0	0.00126947	0.00139008	0.0176336	0.0354358	0.0421849	0	0	0	0	0	0
270	22.81	287.2	Unknown	[M-H]-	ion correlated with 1671; ion correlated with 516; found in higher mz's MsMs_516; similar chromatogram in higher mz_274; similar chromatogram in higher mz_1671; found in higher mz's MsMs_1671; found in higher mz's MsMs_1621; found in higher mz's MsMs_274; found in higher mz's MsMs_1799; found in higher mz's MsMs_813; found in higher mz's MsMs_422; found in higher mz's MsMs_872; found in higher mz…	0.152	TRUE	null	null	null	null	null	null	999	FALSE	FALSE	FALSE	Unit NormalizedByInternalStandardPeakHeight by alignment ID=360	FALSE	FALSE	null	null	null	null	null	null	null	24672.4	287.19958:1373273 288.20293:475567 289.20629:54636	114.93227:40 146.96376:2799 240.90892:57 243.13768:3550 244.14426:35382 245.15074:7966 252.91386:185 257.15247:2677 271.16864:27645 272.17267:6865 285.18457:29887 286.18826:6592 287.19958:2491501 287.28625:10260 287.37247:85850 287.50378:13991	0.261777	0	0	0	0.0169926	0.0138996	0.0124902	0.0107504	0.00937881	0.0446097	3.28157	1.55833	2.52951	0	0	0	0	0	0
271	23.175	287.201	Unknown	[M-H]-	ion correlated with 519; ion correlated with 711; found in higher mz's MsMs_1913; found in higher mz's MsMs_1874; found in higher mz's MsMs_1023; found in higher mz's MsMs_711; found in higher mz's MsMs_519; found in higher mz's MsMs_1974	0.071	TRUE	null	null	null	null	null	null	999	FALSE	FALSE	FALSE	Unit NormalizedByInternalStandardPeakHeight by alignment ID=360	FALSE	FALSE	null	null	null	null	null	null	null	9499.95	287.19974:499637 288.20309:145571 289.20645:17228	96.95883:5398 112.98377:2070 114.93256:2410 116.92666:63321 117.92755:6237 118.92633:2523 125.92771:1164 134.8931:12910 135.89819:1402 136.89069:4787 145.92838:3992 146.93599:1171 146.96361:6329 174.9538:14636 191.9444:3271 204.95746:1844 217.86548:1836 219.86311:945 235.92386:17007 271.16812:7069 271.22583:1953 285.18201:3259 287.19974:264985	0.0952421	0	0	0	0.0650037	0.0517055	0.0484663	0.0412927	0.0375036	0.0832304	0	0	0	0	0	0	0	0	0
272	19.942	287.201	Unknown	[M-H]-	ion correlated with 504; ion correlated with 1672	0.056	TRUE	null	null	null	null	null	null	999	FALSE	FALSE	FALSE	Unit NormalizedByInternalStandardPeakHeight by alignment ID=360	FALSE	FALSE	null	null	null	null	null	null	null	1215.29	287.19998:62981 288.20333:28127 289.20669:3041	61.98738:18953 69.03337:6136 79.95651:3864 87.92426:3697 96.95866:15933 97.9309:2733 99.92416:59748 100.92448:6764 100.93275:5087 101.9224:2360 101.94077:2109 102.94617:2535 103.91904:5345 112.98409:12426 114.93167:2192 115.91934:7322 116.92667:49306 117.92546:5049 117.93336:2163 118.92754:2048 118.99101:3395 119.94492:4350 121.02808:2305 122.8923:2945 125.87154:7392 127.86907:4243 129.97401:8812…	0.0120056	0	0	0	0.0139281	0.0132014	0.0138839	0.0136824	0.0142301	0.0126209	0	0	0	0	0	0	0	0	0
273	16.289	287.221	Unknown	[M-H]-		0.851	TRUE	null	null	null	null	null	null	999	FALSE	FALSE	FALSE	Unit NormalizedByInternalStandardPeakHeight by alignment ID=360	FALSE	FALSE	null	null	null	null	null	null	null	303.9	287.22137:38220 288.22472:13692 289.22808:2153	174.95401:1303 191.9442:22 195.80971:39309 197.80582:49393 217.86401:353 219.86339:2795 221.84036:696 281.15298:750 287.22137:71	0.00728555	0	0	0	0.00889455	0.0078057	0.00864243	0.00801386	0.00829885	0.0076918	0.0154711	0.0281491	0.0238101	0.00134004	0.00105377	0.00152892	0.0139098	0.0129933	0.0101058
274	22.828	287.373	Unknown	[M-H]-		0.056	TRUE	null	null	null	null	null	null	999	FALSE	FALSE	FALSE	Unit NormalizedByInternalStandardPeakHeight by alignment ID=360	FALSE	FALSE	null	null	null	null	null	null	null	1522.88	287.37247:26458 288.37582:1283 289.37918:213	114.93227:34 146.96376:2798 240.90892:51 243.13768:3550 244.14426:35381 245.15074:7966 252.91386:175 257.15247:2675 271.16864:27632 272.17267:6864 285.18457:29881 286.18826:6592 287.19958:2491337 287.28625:10258 287.37247:85850 287.50378:13988	0.00504341	0	0	0	0	0	0	0	0	0	0.00702312	0.00581871	0.0146909	0	0	0	0	0	0
275	20.592	287.546	Unknown	[M-H]-	ion correlated with 284; ion correlated with 95; ion correlated with 107; ion correlated with 175; ion correlated with 1658; ion correlated with 231; ion correlated with 195; ion correlated with 277; ion correlated with 276	0.115	TRUE	null	null	null	null	null	null	999	FALSE	FALSE	FALSE	Unit NormalizedByInternalStandardPeakHeight by alignment ID=360	FALSE	FALSE	null	null	null	null	null	null	null	1141.84	287.54428:5536 288.54763:71212 289.55099:50728	61.98732:4550 114.93246:629 116.92703:16919 117.92844:1601 118.92814:662 134.89301:19852 136.89047:5856 174.95398:6243 185.0607:3922 186.06662:2860 187.07474:2018 191.94682:1612 199.07529:3493 201.09001:51748 202.09492:7596 213.09076:3798 214.09763:3762 215.10568:2926 227.10573:4511 229.12108:3950 239.10544:5075 241.12206:5719 253.12215:8745 254.12717:2592 255.13696:16298 256.14166:3009 257.15372…	0.00105533	0	0	0	0.00199621	0.00181705	0	0.001407	0.00114443	0.00193919	0.0374227	0.0456118	0.0432246	0	0	0	0	0	0
276	20.593	288.388	Unknown	[M-H]-	ion correlated with 284; ion correlated with 275; ion correlated with 95; ion correlated with 107; ion correlated with 175; ion correlated with 231; ion correlated with 195; ion correlated with 277	0.093	TRUE	null	null	null	null	null	null	999	FALSE	FALSE	FALSE	Unit NormalizedByInternalStandardPeakHeight by alignment ID=360	FALSE	FALSE	null	null	null	null	null	null	null	847.39	288.38806:167305 289.39141:382461 290.39477:423562	184.05106:2844 185.05933:19079 186.06697:11012 187.07362:8857 188.08177:2036 197.05916:2039 198.06754:3292 199.07532:18962 200.08235:7646 201.09082:239202 202.09467:35004 203.10512:8533 211.07649:4095 212.0825:2008 213.09044:22268 214.0984:18793 215.10406:13600 216.07791:9187 216.11542:4244 217.08287:2886 217.12213:4924 223.07541:3080 224.0824:3296 225.09082:7598 226.09657:2807 227.10646:23816 22…	0	0	0	0	0	0	0	0	0	0	0.0331036	0.0426002	0.0437074	0	0	0	0	0	0
277	20.592	288.545	Unknown	[M+Cl]-	ion correlated with 333; ion correlated with 275; ion correlated with 95; ion correlated with 107; ion correlated with 175; ion correlated with 1658; ion correlated with 231; ion correlated with 195; ion correlated with 276; ion correlated with 806; adduct linked to 285_[M+K-2H]-	0.145	TRUE	null	null	null	null	null	null	999	FALSE	FALSE	FALSE	Unit NormalizedByInternalStandardPeakHeight by alignment ID=360	FALSE	FALSE	null	null	null	null	null	null	null	1106.1	288.54459:26491 289.54794:50728 290.5513:1155	61.98732:4558 114.93246:592 116.92703:16108 117.92844:1519 118.92814:651 134.89301:19756 136.89047:5830 174.95398:6049 185.0607:3903 186.06662:2855 187.07474:2021 191.94682:1574 199.07529:3501 201.09001:51725 202.09492:7592 213.09076:3784 214.09763:3762 215.10568:2907 227.10573:4492 229.12108:3984 239.10544:5058 241.12206:5717 253.12215:8723 254.12717:2590 255.13696:16282 256.14166:3048 257.15372…	0.00504973	0	0	0	0.00533878	0.00524206	0.00560461	0.00490115	0.00384667	0.00514401	0.0426277	0.0500677	0.0538451	0	0	0	0	0	0
278	19.174	289.143	Unknown	[M-H]-	ion correlated with 434; ion correlated with 148; ion correlated with 1850; ion correlated with 675; ion correlated with 667; ion correlated with 1783; found in higher mz's MsMs_434; found in higher mz's MsMs_571	0.041	TRUE	null	null	null	null	null	null	999	FALSE	FALSE	FALSE	Unit NormalizedByInternalStandardPeakHeight by alignment ID=360	FALSE	FALSE	null	null	null	null	null	null	null	99.15	289.14334:13468 290.14669:4856 291.15005:982	61.98721:9076 99.92402:21654 103.91806:1940 112.98357:2241 115.9186:1902 129.97368:764 146.96364:8251 160.83968:783 162.83691:604 247.09517:6737 273.11032:3253 281.1528:30806 282.15637:6210 286.11908:3254 287.12653:7528 288.13583:6059 289.14334:15328	0.00256731	0	0	0	0.00324662	0.00263261	0.0026488	0.00271715	0.00280468	0.00295284	0	0	0	0	0	0	0	0	0
279	19.476	289.179	Unknown	[M+K-2H]-	ion correlated with 144; ion correlated with 200; ion correlated with 527; adduct linked to 207_[M+Na-2H]-	0.097	TRUE	null	null	null	null	null	null	999	FALSE	FALSE	FALSE	Unit NormalizedByInternalStandardPeakHeight by alignment ID=360	FALSE	FALSE	null	null	null	null	null	null	null	46.23	289.17899:23543 290.18234:8230 291.1857:2374	96.95856:10106 112.98408:1258 114.93316:2316 116.92644:56423 117.9276:6079 134.89281:14331 136.88968:5273 145.92838:4356 146.96341:1053 174.95395:28722 190.92369:2636 191.94414:7373 208.93411:2915 217.86438:2931 219.84445:386 231.94107:3753 271.16882:3208 281.11713:12 289.17899:6530	0.00448785	0	0	0	0.00511779	0.00491595	0.00506652	0.00502941	0.00508867	0.00473918	0	0	0	0	0	0	0	0	0
280	17.291	289.179	Unknown	[M-H]-		0.509	TRUE	null	null	null	null	null	null	999	FALSE	FALSE	FALSE	Unit NormalizedByInternalStandardPeakHeight by alignment ID=360	FALSE	FALSE	null	null	null	null	null	null	null	19.01	289.18066:7697 290.18401:2844 291.18737:1880	96.95894:19984 112.98389:2857 116.92699:39273 134.89346:5376 145.92899:4408 146.96379:7391 174.95572:34256 191.94679:10839 195.80922:42172 197.80646:52369 199.80319:23118 208.93207:3759 217.86517:4881 219.84483:2490 219.86481:1045 235.13261:4497 289.18066:3221	0.00146722	0	0	0	0.00183506	0.0016838	0.00168069	0.00157525	0.00160283	0.00164917	0	0	0	0.00131105	0.00124462	0.00135894	0.00240067	0.00194043	0.00208319
281	17.965	289.179	Unknown	[M-H]-	found in higher mz's MsMs_286	0.743	TRUE	null	null	null	null	null	null	999	FALSE	FALSE	FALSE	Unit NormalizedByInternalStandardPeakHeight by alignment ID=360	FALSE	FALSE	null	null	null	null	null	null	null	23.88	289.17856:12735 290.18191:5458 291.18527:7770	289.17856:6099	0.00242758	0	0	0	0.00280875	0.00270994	0.0027924	0.00257554	0.002613	0.00270242	0	0	0	0.00179045	0	0.00194132	0.00146119	0.001996	0.00147962
282	22.218	289.18	Unknown	[M-H]-	ion correlated with 330; ion correlated with 1820; ion correlated with 1749; ion correlated with 528; found in higher mz's MsMs_342; found in higher mz's MsMs_1749; found in higher mz's MsMs_330; found in higher mz's MsMs_1862; found in higher mz's MsMs_1820; found in higher mz's MsMs_1633; found in higher mz's MsMs_1527; found in higher mz's MsMs_1010; found in higher mz's MsMs_592; found in hig…	0.149	TRUE	null	null	null	null	null	null	999	FALSE	FALSE	FALSE	Unit NormalizedByInternalStandardPeakHeight by alignment ID=360	FALSE	FALSE	null	null	null	null	null	null	null	957.34	289.17914:29978 290.18249:8987 291.18585:2293	152.9944:3 256.23486:60 271.16891:1632 277.21579:727 289.17914:25175	0.00571452	0	0	0	0.00680768	0.00571511	0.0070989	0.00653625	0.00658171	0.00702731	0.0305104	0.058966	0.0921511	0	0	0	0	0	0
283	28.827	290.06	Unknown	[M-H]-	ion correlated with 369	0.372	TRUE	null	null	null	null	null	null	999	FALSE	FALSE	FALSE	Unit NormalizedByInternalStandardPeakHeight by alignment ID=360	FALSE	FALSE	null	null	null	null	null	null	null	5.57	290.05969:6369 291.06304:8110 292.0664:2808	61.98723:11033 102.92931:373 102.94967:3694 129.97398:6502 135.96866:655 146.96364:16063 209.04387:71 277.21506:448 278.21881:287 279.228:2192	0	0	0	0	0.00102415	0.00108876	0.00102168	0.000935379	0.00112906	0	0	0	0	0	0	0	0	0	0
284	20.592	290.443	Unknown	[M-H]-	ion correlated with 167; ion correlated with 275; ion correlated with 175; ion correlated with 231; ion correlated with 105; ion correlated with 277; ion correlated with 276	0.108	TRUE	null	null	null	null	null	null	999	FALSE	FALSE	FALSE	Unit NormalizedByInternalStandardPeakHeight by alignment ID=360	FALSE	FALSE	null	null	null	null	null	null	null	954.11	290.44672:20802 291.45007:2946 292.45343:425	61.98721:19642 96.95866:12975 99.92445:5400 103.91964:2531 112.98344:31669 119.94533:5688 123.90073:1838 125.89869:2204 129.97388:14967 146.9633:12752 185.06044:4203 186.06616:3530 187.0731:2022 199.0744:3737 200.08264:2088 201.09009:57670 202.09474:8594 203.10378:2431 213.08968:4650 214.09773:4178 215.10341:3520 216.07739:2333 227.1059:2611 229.12117:5909 237.09225:1816 239.10727:5657 241.11176:…	0	0	0	0	0.00334484	0	0.00229751	0.00221465	0.0030658	0	0.0279932	0.0395556	0.0385937	0	0	0	0	0	0
285	20.592	290.518	Unknown	[M+K-2H]-	adduct linked to 277_[M+Cl]-	0.093	TRUE	null	null	null	null	null	null	999	FALSE	FALSE	FALSE	Unit NormalizedByInternalStandardPeakHeight by alignment ID=360	FALSE	FALSE	null	null	null	null	null	null	null	581.12	290.52118:8743 291.52453:335 292.52789:353	61.98721:19642 99.92445:5400 112.98344:14072 119.94533:1930 123.90073:3930 125.89869:3491 129.97388:4855 185.06044:5165 186.06616:4395 187.0731:2802 199.0744:4909 200.08264:2276 201.09009:70160 202.09474:10597 203.10378:2678 213.08968:5785 214.09773:5265 215.10341:4027 227.1059:6887 229.12117:5911 237.09225:2097 239.10727:6906 241.11176:7144 241.12433:7177 242.12914:2604 253.12222:11892 254.12865…	0	0	0	0	0.00140571	0.000977905	0	0	0	0	0.0211982	0	0.0223347	0	0	0	0	0	0
286	17.947	291.194	Unknown	[M-H]-		0.245	TRUE	null	null	null	null	null	null	999	FALSE	FALSE	FALSE	Unit NormalizedByInternalStandardPeakHeight by alignment ID=360	FALSE	FALSE	null	null	null	null	null	null	null	19.31	291.19638:8542 292.19973:1504 293.20309:1793	61.98739:18311 79.95638:11329 86.97631:4436 87.92388:3477 90.99781:2026 96.95903:59436 97.93066:2791 98.95583:3722 99.92462:57061 100.92488:6964 100.93325:4603 101.92721:2371 102.94681:2161 102.97034:3306 103.91931:4204 112.98444:7172 114.9882:2534 115.91978:6798 116.92698:45209 116.97739:2741 117.92789:4701 118.92701:2023 118.96581:2832 118.99172:5311 119.94564:4358 120.93788:2772 121.02776:4728…	0	0	0	0	0	0	0	0	0	0	0	0	0	0	0.00147142	0	0	0	0
287	28.876	291.195	Unknown	[M-H]-	adduct linked to 399_[M+Na-2H]-; similar chromatogram in higher mz_1307	0.342	TRUE	null	null	null	null	null	null	999	FALSE	FALSE	FALSE	Unit NormalizedByInternalStandardPeakHeight by alignment ID=360	FALSE	FALSE	null	null	null	null	null	null	null	11.73	291.19446:20188 292.19781:6096 293.20117:16875	112.98389:2025 135.9696:950 146.92007:4114 146.93715:3598 190.92615:5923 194.08107:1392 258.9133:1838 291.19446:2669	0	0	0	0	0	0	0	0	0	0	0	0	0	0.00389767	0.00447724	0.00331711	0	0	0
288	20.257	291.195	Unknown	[M-H]-	found in higher mz's MsMs_299; found in higher mz's MsMs_674	0.126	TRUE	null	null	null	null	null	null	999	FALSE	FALSE	FALSE	Unit NormalizedByInternalStandardPeakHeight by alignment ID=360	FALSE	FALSE	null	null	null	null	null	null	null	69.81	291.19623:7517 292.19958:2649 293.20294:3858	99.92399:43255 100.924:11588 100.93227:11621 101.93976:2013 103.91832:2992 112.98332:17 115.91919:6274 119.94488:1652 129.97386:2009 144.92123:1783 146.96378:23639 160.83978:5975 162.83772:5584 217.86421:3948 219.84239:2059 219.86186:3947 291.19583:4788	0	0	0	0	0	0	0	0	0	0	0	0.00137081	0.0013155	0.00562846	0.00558848	0.00593329	0	0	0
289	21.547	291.195	Unknown	[M-H]-	adduct linked to 405_[M+Na-2H]-; found in higher mz's MsMs_1113; found in higher mz's MsMs_405	0.81	TRUE	null	null	null	null	null	null	999	FALSE	FALSE	FALSE	Unit NormalizedByInternalStandardPeakHeight by alignment ID=360	FALSE	FALSE	null	null	null	null	null	null	null	26.76	291.19522:42394 292.19857:16035 293.20193:4449	96.95866:2600 99.9244:2361 112.98399:3268 114.93255:886 116.92686:17015 117.92756:1978 118.92625:633 134.8929:2516 136.89078:1193 145.92909:2205 146.93515:745 146.96356:10988 190.92543:926 191.94438:662 202.84041:660 208.93462:904 217.86559:1640 219.84373:2212 219.86311:3052 242.94142:403 248.9563:438 291.19543:78746	0.00808126	0	0	0	0.00982783	0.00840636	0.00874351	0.0085243	0.00879042	0.00891345	0.00195225	0	0	0.00262803	0.00168594	0.00302214	0.00984361	0.0087658	0.00847312
290	15.125	291.195	Unknown	[M-H]-	ion correlated with 109; ion correlated with 621; found in higher mz's MsMs_459; found in higher mz's MsMs_449; found in higher mz's MsMs_372; found in higher mz's MsMs_478	0.502	TRUE	null	null	null	null	null	null	999	FALSE	FALSE	FALSE	Unit NormalizedByInternalStandardPeakHeight by alignment ID=360	FALSE	FALSE	null	null	null	null	null	null	null	31.15	291.19418:15085 292.19753:8293 293.20089:1273	61.98698:1187 211.13181:5840 229.14217:7198 239.12675:2844 285.03717:1305 291.19418:2010	0.00287554	0	0	0	0.0036254	0.00317742	0.00361811	0.00336198	0.00357053	0.00333062	0.00123489	0.00199161	0.00188872	0	0	0	0.00463808	0.00419781	0.00465602
291	18.995	291.195	Unknown	[M-H]-		0.227	TRUE	null	null	null	null	null	null	999	FALSE	FALSE	FALSE	Unit NormalizedByInternalStandardPeakHeight by alignment ID=360	FALSE	FALSE	null	null	null	null	null	null	null	30.17	291.19437:19683 292.19772:5199 293.20108:2300	174.95406:1900 251.1624:2181 283.13495:1266 291.19437:11135	0	0	0	0	0	0	0	0	0	0	0	0	0	0	0	0	0	0	0
292	21.331	291.196	Unknown	[M-H]-		0.81	TRUE	null	null	null	null	null	null	999	FALSE	FALSE	FALSE	Unit NormalizedByInternalStandardPeakHeight by alignment ID=360	FALSE	FALSE	null	null	null	null	null	null	null	36.9	291.19513:26524 292.19848:9227 293.20184:3244	61.98742:5833 99.92438:23310 100.9242:4610 100.9331:4667 112.98414:3018 115.91833:2330 129.97391:2369 146.96413:7846 160.83975:2315 291.19513:4563	0.00505613	0	0	0	0.00566848	0.00562333	0.00549245	0.00509294	0.00529754	0.00533118	0	0	0	0.00284686	0	0.00336021	0.00298264	0.0029305	0.00287534
293	21.575	291.23	Unknown	[M+Cl]-	adduct linked to 215_[M+Na-2H]-	0.138	TRUE	null	null	null	null	null	null	999	FALSE	FALSE	FALSE	Unit NormalizedByInternalStandardPeakHeight by alignment ID=360	FALSE	FALSE	null	null	null	null	null	null	null	47.7	291.23157:30308 292.23492:12907 293.23828:1476	96.95866:11057 112.98372:7246 114.93425:4664 116.92667:105259 117.92709:10581 118.9276:3694 125.92648:1366 129.97383:1480 134.89328:18151 135.97075:3656 136.88998:7328 144.92206:2008 145.92824:7742 146.96344:12569 174.9549:28046 180.97276:1447 191.94412:9703 201.90492:3002 201.91998:3644 204.95657:4025 208.93425:3595 217.85643:2974 217.87024:3163 219.86273:1378 225.92546:1961 231.94136:4675 235.9…	0	0	0	0	0	0	0	0	0	0	0	0.00552698	0.00265517	0	0	0	0	0	0
294	22.021	291.231	Unknown	[M-H]-		0.182	TRUE	null	null	null	null	null	null	999	FALSE	FALSE	FALSE	Unit NormalizedByInternalStandardPeakHeight by alignment ID=360	FALSE	FALSE	null	null	null	null	null	null	null	72.08	291.2301:5044 292.23345:1768 293.23681:67	134.89279:1716 136.89008:388 221.15309:30783 243.18919:6818 245.04167:1588 253.21567:73	0	0	0	0	0.000811054	0	0	0	0	0	0	0	0	0	0	0	0	0	0
295	22.675	293.21	Unknown	[M+K-2H]-	adduct linked to 173_[M-H]-; found in higher mz's MsMs_1266	0.301	TRUE	null	null	null	null	null	null	999	FALSE	FALSE	FALSE	Unit NormalizedByInternalStandardPeakHeight by alignment ID=360	FALSE	FALSE	null	null	null	null	null	null	null	87.32	293.21005:12659 294.2134:3833 295.21676:1121	112.98344:1379 114.93235:177 118.92886:116 125.9265:159 129.97403:231 135.96898:216 136.89024:640 144.92198:38 146.93576:328 174.95457:60 204.95428:38 235.92384:0 279.23071:15 293.21005:17302	0	0	0	0	0	0	0	0	0	0	0	0	0	0	0	0	0.00204409	0.00184293	0
296	23.012	293.21	Unknown	[M-H]-	similar chromatogram in higher mz_1418	0.822	TRUE	null	null	null	null	null	null	999	FALSE	FALSE	FALSE	Unit NormalizedByInternalStandardPeakHeight by alignment ID=360	FALSE	FALSE	null	null	null	null	null	null	null	154.01	293.21005:37041 294.2134:11328 295.21676:1714	99.92406:3798 271.16852:454 287.19952:55865 288.20288:11789 289.20447:1646 293.21005:14943	0.00706092	0	0	0	0.00744073	0.00744706	0.00764696	0.00726882	0.00697092	0.00698373	0	0.00097954	0	0.0024215	0.00163925	0.00220414	0.0106633	0.00920711	0.00992839
297	20.713	293.21	Unknown	[M-H]-	adduct linked to 555_[M+FA-H]-; found in higher mz's MsMs_2014; found in higher mz's MsMs_1856; found in higher mz's MsMs_1693; found in higher mz's MsMs_1652; found in higher mz's MsMs_1638; found in higher mz's MsMs_1571; found in higher mz's MsMs_1491; found in higher mz's MsMs_1432; found in higher mz's MsMs_1031; found in higher mz's MsMs_1018; found in higher mz's MsMs_994; found in higher …	0.985	TRUE	null	null	null	null	null	null	999	FALSE	FALSE	FALSE	Unit NormalizedByInternalStandardPeakHeight by alignment ID=360	FALSE	FALSE	null	null	null	null	null	null	null	2220.12	293.21091:1209398 294.21426:378612 295.21762:47937	61.98755:4127 100.92852:2491 146.96393:7483 171.10083:78560 235.16885:67280 273.18515:2453 275.20004:282788 276.20377:57345 286.18805:7287 293.21091:296603	0.230539	0	0	0	0.255507	0.253377	0.273326	0.264239	0.269927	0.248526	0.0244242	0.0421453	0.035563	0.103591	0.0469684	0.11361	0.169507	0.145676	0.155503
298	23.641	293.21	Unknown	[M-H]-		0.178	TRUE	null	null	null	null	null	null	999	FALSE	FALSE	FALSE	Unit NormalizedByInternalStandardPeakHeight by alignment ID=360	FALSE	FALSE	null	null	null	null	null	null	null	64.88	293.2103:19278 294.21365:5913 295.21701:1274	96.95876:12717 112.98423:5915 114.93274:5718 116.92657:105506 117.92703:12028 118.92705:3810 125.92663:2112 129.97382:1334 134.89299:26243 135.89336:2228 135.97037:3513 136.89098:9598 144.92227:2422 145.92838:6974 146.93637:1628 146.9635:9560 164.92648:2039 174.95459:31510 190.92618:2230 191.94418:9099 201.90399:2573 204.9576:3279 206.97453:10455 208.93568:3761 217.86461:665 231.94185:4225 293.21…	0	0	0	0	0.00309974	0.00301291	0.00311422	0.00300389	0.00299897	0.00308678	0	0.00156831	0.00140245	0	0	0	0	0	0
299	20.259	293.211	Unknown	[M-H]-	found in higher mz's MsMs_674	0.569	TRUE	null	null	null	null	null	null	999	FALSE	FALSE	FALSE	Unit NormalizedByInternalStandardPeakHeight by alignment ID=360	FALSE	FALSE	null	null	null	null	null	null	null	189.68	293.21112:28271 294.21447:12728 295.21783:2005	96.9587:8149 99.92416:12805 100.92818:2364 101.93898:1339 103.91875:923 112.98327:2839 115.91944:938 116.92696:3350 129.97411:3525 146.96402:5307 160.84145:1236 162.83804:1225 217.86537:1225 219.84837:1720 275.19873:5593 291.19608:5288	0.00538908	0	0	0	0.00631805	0.00617985	0.00641902	0.0063511	0.00619589	0.00608526	0	0	0.00154855	0.00279087	0	0.00305994	0	0	0
300	20.89	293.211	Unknown	[M-H]-		0.204	TRUE	null	null	null	null	null	null	999	FALSE	FALSE	FALSE	Unit NormalizedByInternalStandardPeakHeight by alignment ID=360	FALSE	FALSE	null	null	null	null	null	null	null	1120.46	293.21039:240320 294.21374:99448 295.2171:13247	223.13367:2605 290.9382:208 290.95303:6 293.21039:163048	0	0	0	0	0	0	0	0	0	0	0	0	0	0.0463976	0.0197872	0	0	0	0
301	28.511	293.211	Unknown	[M-H]-	ion correlated with 159; ion correlated with 1264; ion correlated with 1918	0.294	TRUE	null	null	null	null	null	null	999	FALSE	FALSE	FALSE	Unit NormalizedByInternalStandardPeakHeight by alignment ID=360	FALSE	FALSE	null	null	null	null	null	null	null	250.8	293.21176:16362 294.21511:3515 295.21847:905	61.98719:15028 79.95618:3827 87.92416:4317 88.93126:2842 96.95872:14979 97.92989:3611 99.92435:82391 100.92838:16242 101.92292:3047 101.93965:4192 102.94825:4207 103.91882:5864 112.98419:14535 114.93188:2376 115.91933:8364 116.92662:61394 117.92715:7995 118.92848:2557 118.99179:3170 119.94485:3286 122.89326:4134 125.87183:10709 125.92712:5629 127.86924:6778 129.97432:10078 130.96474:5477 134.8933…	0.00311892	0	0	0	0.00285258	0.00277134	0.00290515	0.00262412	0.0022175	0.0032975	0	0	0	0.00726676	0.00772443	0.00505446	0.00123068	0.00121306	0.00108736
302	17.762	293.211	Unknown	[M-H]-		0.625	TRUE	null	null	null	null	null	null	999	FALSE	FALSE	FALSE	Unit NormalizedByInternalStandardPeakHeight by alignment ID=360	FALSE	FALSE	null	null	null	null	null	null	null	130.32	293.21017:18396 294.21352:8328 295.21688:2194	96.95841:2859 116.92683:9396 117.92829:492 134.89394:922 146.9632:525 174.95389:6623 191.94447:2607 195.81123:3620 197.80597:6064 208.935:516 219.8443:769 283.05957:460 283.16901:9802 293.21017:535	0.00350668	0	0	0	0.00398844	0.00366155	0.00402908	0.00359542	0.00372695	0.0037849	0	0	0	0.0125032	0.00736136	0.01097	0.00138828	0.00126652	0.00103999
303	20.039	293.211	Unknown	[M-H]-		0.364	TRUE	null	null	null	null	null	null	999	FALSE	FALSE	FALSE	Unit NormalizedByInternalStandardPeakHeight by alignment ID=360	FALSE	FALSE	null	null	null	null	null	null	null	121.31	293.21094:16800 294.21429:5873 295.21765:1300	79.95601:61 112.98377:2456 118.99038:353 146.96364:558 166.86499:338 174.95432:43303 191.94415:122 204.95351:4466 208.93402:377 217.86449:305 267.13837:2038 283.16852:37394 284.17212:7417 285.18301:4156 293.21094:29127	0.00320245	0	0	0	0.00376558	0.00317575	0.00336159	0.00331913	0.00344074	0.00323712	0	0	0	0.0020586	0	0	0	0	0
304	28.901	293.212	Unknown	[M-H]-	found in higher mz's MsMs_371	0.294	TRUE	null	null	null	null	null	null	999	FALSE	FALSE	FALSE	Unit NormalizedByInternalStandardPeakHeight by alignment ID=360	FALSE	FALSE	null	null	null	null	null	null	null	61.05	293.20996:9839 294.21331:2448 295.21667:3550	61.9872:3104 112.98402:5835 114.93264:6512 116.92681:70429 117.01839:210 117.92679:8155 118.9262:2582 134.89299:4374 135.96902:5866 145.9227:2028 146.92789:10507 146.93895:10509 183.93338:4444 190.92619:16185 192.92764:2232 194.08044:1026 205.93921:2820 207.91806:1701 258.91364:3615 265.14841:366 271.22778:1889 278.21976:255 293.17651:2034	0	0	0	0	0.001582	0.00164366	0.0013978	0.00134879	0.00143397	0.00158081	0	0	0	0.00239013	0.00298055	0.00194584	0.00105938	0.00140622	0.000912933
305	20.711	293.385	Unknown	[M-H]-	similar chromatogram in higher mz_1638	0.58	TRUE	null	null	null	null	null	null	999	FALSE	FALSE	FALSE	Unit NormalizedByInternalStandardPeakHeight by alignment ID=360	FALSE	FALSE	null	null	null	null	null	null	null	701.95	293.38568:21528 294.38903:688 295.39239:77	61.98741:7633 99.92435:13858 100.92824:3993 101.93945:802 112.98425:1802 115.91857:1187 119.9447:2615 129.97426:4139 146.96364:10687 171.10072:82020 235.16847:69523 275.20016:296520 276.20407:59989 286.18756:5798 293.21066:273165	0.00410378	0	0	0	0.00686761	0.00630587	0.00636016	0.00614561	0.00616895	0.0049347	0	0	0	0	0	0	0.00282019	0.00121386	0.00151205
306	19.942	295.096	Unknown	[M-H]-		0.037	TRUE	null	null	null	null	null	null	999	FALSE	FALSE	FALSE	Unit NormalizedByInternalStandardPeakHeight by alignment ID=360	FALSE	FALSE	null	null	null	null	null	null	null	100.16	295.09589:35470 296.09924:12136 297.1026:2128	96.95873:883 114.93253:3489 116.92658:87706 117.92738:8785 118.92699:2574 134.89322:19213 135.89604:2439 136.8907:7670 145.92967:6415 146.96384:4158 174.95396:28620 190.9272:2590 191.9453:7609 208.93382:1745 217.86488:2444 219.84373:2207 219.8629:2276 295.09589:49502	0.00676145	0	0	0	0.00807723	0.00736155	0.00759483	0.00758602	0.00740185	0.00741873	0	0	0	0	0	0	0	0	0
307	22.565	295.19	Unknown	[M-H]-		0.517	TRUE	null	null	null	null	null	null	999	FALSE	FALSE	FALSE	Unit NormalizedByInternalStandardPeakHeight by alignment ID=360	FALSE	FALSE	null	null	null	null	null	null	null	11.97	295.18936:7877 296.19271:1830 297.19607:437	61.98733:13468 79.95583:3289 87.92408:3554 96.95889:12146 97.92949:2598 99.92416:73543 100.92796:14121 101.92377:2587 102.94975:3796 103.91856:4155 112.9842:9344 114.93248:2688 115.91843:8309 116.92678:56107 117.92748:6203 118.99185:2309 119.94565:2741 122.89239:2254 125.87196:6423 125.92734:3098 127.86921:3812 129.97389:7165 130.96344:5318 134.89246:13251 136.89091:5660 144.92146:3991 145.92847:…	0.00150157	0	0	0	0.00166067	0.00162207	0.00171201	0.00163969	0.00166096	0.00174471	0	0	0	0	0	0	0.003976	0.00343413	0.00428505
308	21.943	295.226	Unknown	[M-H]-	adduct linked to 446_[M+Na-2H]-; similar chromatogram in higher mz_1203; found in higher mz's MsMs_687	0.978	TRUE	null	null	null	null	null	null	999	FALSE	FALSE	FALSE	Unit NormalizedByInternalStandardPeakHeight by alignment ID=360	FALSE	FALSE	null	null	null	null	null	null	null	312.68	295.22601:335317 296.22936:119799 297.23272:13603	99.92422:3972 114.93302:347 118.93227:56 145.92952:59 146.96373:3224 195.8092:470 197.8064:547 221.15218:24625 222.15639:3939 253.84184:321 255.83899:315 295.22601:175996	0.0639191	0	0	0	0.0619916	0.0653588	0.0679787	0.0628158	0.0621828	0.0697617	0.00551246	0.00990437	0.00878047	0.0198063	0.0105861	0.0205139	0.0555975	0.0486889	0.0516702
309	26.025	295.227	Unknown	[M-H]-	found in higher mz's MsMs_1984	0.234	TRUE	null	null	null	null	null	null	999	FALSE	FALSE	FALSE	Unit NormalizedByInternalStandardPeakHeight by alignment ID=360	FALSE	FALSE	null	null	null	null	null	null	null	13.98	295.22702:5849 296.23037:1152 297.23373:1756	61.98736:6284 96.95868:28233 99.92439:37647 100.92453:4583 100.93343:2211 101.93892:3566 103.9181:2940 112.98403:13251 114.93275:11483 115.9184:5433 116.92695:220822 117.92719:25008 118.92704:7086 125.92705:7792 129.97424:6358 131.91403:7404 132.92131:21865 133.92316:2751 134.86397:2692 134.89305:38778 135.8943:5516 135.96974:5270 136.89041:14398 141.92183:2074 144.92181:5214 145.93048:15352 146.…	0.00111496	0	0	0	0.0014439	0.00116615	0.00139282	0.00142095	0.00138842	0.00122281	0	0	0	0	0	0	0	0	0
310	16.704	297.039	Unknown	[M-H]-	ion correlated with 236; ion correlated with 318; ion correlated with 391; found in higher mz's MsMs_318	0.167	TRUE	null	null	null	null	null	null	999	FALSE	FALSE	FALSE	Unit NormalizedByInternalStandardPeakHeight by alignment ID=360	FALSE	FALSE	null	null	null	null	null	null	null	211.23	297.0387:10595 298.04205:138646 299.04541:23922	61.98738:2024 146.95958:195 179.10559:2 255.02869:2295 279.91592:1107304 280.91724:47305 281.91245:106488 283.02292:22827 283.16901:5511 284.02585:3683 297.0387:2011	0.00201958	0	0	0	0.00213327	0.00202844	0.00227218	0.00202742	0.00214992	0.00190865	0.0301508	0.043867	0.0474522	0	0	0	0	0	0
311	14.603	297.039	Unknown	[M-H]-	ion correlated with 1103; found in higher mz's MsMs_1103; similar chromatogram in higher mz_1103	0.257	TRUE	null	null	null	null	null	null	999	FALSE	FALSE	FALSE	Unit NormalizedByInternalStandardPeakHeight by alignment ID=360	FALSE	FALSE	null	null	null	null	null	null	null	106.45	297.03818:8736 298.04153:3157 299.04489:1498	116.92677:1871 117.92795:286 174.95363:4817 191.94447:1295 297.03818:1979	0	0	0	0	0.00140464	0.00129905	0.001448	0.00124526	0.00150902	0.00123614	0	0	0	0	0	0	0.0026659	0.00285289	0.00240517
312	19.384	297.148	Unknown	[M-H]-	ion correlated with 183; ion correlated with 1572; ion correlated with 377; ion correlated with 557	0.082	TRUE	null	null	null	null	null	null	999	FALSE	FALSE	FALSE	Unit NormalizedByInternalStandardPeakHeight by alignment ID=360	FALSE	FALSE	null	null	null	null	null	null	null	107.36	297.14816:17919 298.15151:5923 299.15487:1405	79.9563:1248 96.95907:675 99.92445:20945 103.9182:1670 112.98395:1585 116.92716:1287 117.92768:435 122.89188:744 125.8721:2101 127.86869:1310 134.89374:9227 136.88957:3047 145.92882:1109 146.9635:9754 162.98264:958 184.87587:549 202.84122:1014 204.83862:580 251.06912:3261 265.08591:7868 266.09299:2513 271.09631:5592 272.10406:8011 281.11646:60284 282.12003:11450 285.11072:9482 286.11969:18253 287…	0.00341575	0	0	0	0.00288705	0	0.00221324	0.00214154	0	0	0	0	0	0	0	0	0	0	0
313	26.783	297.185	Unknown	[M-H]-		0.037	TRUE	null	null	null	null	null	null	999	FALSE	FALSE	FALSE	Unit NormalizedByInternalStandardPeakHeight by alignment ID=360	FALSE	FALSE	null	null	null	null	null	null	null	20.63	297.18475:12146 298.1881:2840 299.19146:742	96.95851:17391 98.95576:928 99.92442:4072 112.98392:2588 114.93248:1751 116.9269:41991 117.9267:4458 118.92941:1924 125.92784:2204 134.89328:8504 135.89554:663 135.96736:1778 136.89182:3696 144.92326:1092 145.92949:2625 146.93597:554 146.96338:3819 158.97786:2961 164.9278:3222 174.95436:22451 181.91728:2214 186.92816:420 191.94402:4234 204.95399:2339 206.97186:3992 208.9341:1528 209.04482:781 242…	0	0	0	0	0	0	0.0021086	0	0	0	0	0.00145727	0	0	0	0	0	0.00119184	0
314	23.863	297.186	Unknown	[M-H]-	ion correlated with 495; found in higher mz's MsMs_495; found in higher mz's MsMs_1664	0.026	TRUE	null	null	null	null	null	null	999	FALSE	FALSE	FALSE	Unit NormalizedByInternalStandardPeakHeight by alignment ID=360	FALSE	FALSE	null	null	null	null	null	null	null	5.43	297.18515:10358 298.1885:3783 299.19186:1077	96.95885:42742 98.95494:2160 99.924:918 100.9235:404 100.93159:398 103.91869:586 129.97371:915 146.96378:2496 160.841:1485 162.83803:1284 241.12173:1899 293.17752:328081 294.18085:54409 295.17642:20977 296.17697:2840 297.18515:14046	0	0	0	0	0	0	0	0	0	0	0	0	0	0	0	0	0	0	0
315	21.375	297.186	Unknown	[M-H]-	ion correlated with 423; found in higher mz's MsMs_423	0.019	TRUE	null	null	null	null	null	null	999	FALSE	FALSE	FALSE	Unit NormalizedByInternalStandardPeakHeight by alignment ID=360	FALSE	FALSE	null	null	null	null	null	null	null	8.08	297.185:13269 298.18835:4650 299.19171:913	61.98755:2164 79.95633:889 96.95908:2412 99.92467:11436 100.92945:2996 103.91874:697 111.94584:529 115.91974:1358 116.92735:4933 119.94583:869 129.97527:1971 130.96523:599 146.96408:6888 160.84027:679 162.83937:483 162.98293:665 180.91248:1084 271.22745:36 275.16846:2095 284.94168:854 286.94321:1987 291.19565:9258	0	0	0	0	0	0.00219147	0.00213507	0	0	0	0	0	0	0	0	0	0	0	0
316	23.461	297.242	Unknown	[M-H]-		0.279	TRUE	null	null	null	null	null	null	999	FALSE	FALSE	FALSE	Unit NormalizedByInternalStandardPeakHeight by alignment ID=360	FALSE	FALSE	null	null	null	null	null	null	null	32.73	297.24359:8537 298.24694:2788 299.2503:572	61.98738:827 96.95863:4297 99.92422:8637 100.924:1138 100.93274:1136 101.94053:410 103.91904:684 115.91911:553 116.92683:208 129.97665:474 134.89297:1806 146.96371:2774 160.84074:1675 162.83728:1183 217.86682:1543 219.84528:1423 295.17529:36 297.24359:6011	0.00162742	0	0	0	0.00196054	0.00181901	0.00194258	0.0018355	0.00193326	0.00179302	0	0	0	0	0	0	0.00101594	0	0
317	28.969	297.242	Unknown	[M-H]-	found in higher mz's MsMs_1458	0.416	TRUE	null	null	null	null	null	null	999	FALSE	FALSE	FALSE	Unit NormalizedByInternalStandardPeakHeight by alignment ID=360	FALSE	FALSE	null	null	null	null	null	null	null	32.26	297.24252:11154 298.24587:5954 299.24923:2483	97.93002:10415 99.92432:232287 101.92829:22884 114.93231:95313 115.9191:43844 116.92678:1970754 117.0373:88174 117.92664:219362 118.92665:68001 132.92041:306134 134.89297:29299 135.89499:4656 135.96927:5299 136.88995:10890 139.94299:3494 145.92239:64109 146.92194:10312 183.9334:16728 184.91496:3254 190.92638:3009 200.85416:10676 216.85179:24573 229.89964:2185 238.83488:2325 256.84497:6430 265.147…	0.00212621	0	0	0	0.00211485	0.00211932	0.00222279	0.00232532	0.00232603	0.00234159	0	0.00174844	0.00235602	0	0	0	0.00132548	0.00162794	0.00190614
318	16.704	298.047	Unknown	[M-H]-	ion correlated with 236; ion correlated with 391	0.375	TRUE	null	null	null	null	null	null	999	FALSE	FALSE	FALSE	Unit NormalizedByInternalStandardPeakHeight by alignment ID=360	FALSE	FALSE	null	null	null	null	null	null	null	1068.86	298.04663:62160 299.04998:23922 300.05334:3126	61.98738:1665 146.95958:76 191.94409:153 208.93434:15 255.02869:2295 279.91592:1107327 280.91724:47323 281.91245:106524 283.02292:22822 283.16901:5511 284.02585:3716 297.0387:2006 298.04663:9625	0.0118492	0	0	0	0.0129246	0.0125522	0.013733	0.0126989	0.0127731	0.0124435	0.183407	0.269655	0.293543	0	0	0	0	0	0
319	14.756	299.018	Unknown	[M-H]-	ion correlated with 481; ion correlated with 410; found in higher mz's MsMs_410	0.048	TRUE	null	null	null	null	null	null	999	FALSE	FALSE	FALSE	Unit NormalizedByInternalStandardPeakHeight by alignment ID=360	FALSE	FALSE	null	null	null	null	null	null	null	378.12	299.01834:14339 300.02169:4405 301.02505:1055	96.95869:19339 112.98367:3372 116.92117:21985 116.92786:22003 119.04854:1303 129.97467:3858 134.8923:18981 136.89081:6502 143.049:2193 145.92929:2010 151.00186:7420 161.02367:2207 165.01735:3547 174.95442:29373 177.01721:12758 185.05118:3918 185.06102:3805 187.03809:5536 191.94472:17130 208.93344:5332 225.92413:2591 227.06883:16856 228.07254:2369 229.05043:2890 271.05948:4302165 272.06274:719877 …	0	0	0	0	0	0	0	0	0	0	0	0	0	0	0	0	0	0	0
320	14.325	299.018	Unknown	[M-H]-	ion correlated with 409; found in higher mz's MsMs_482; found in higher mz's MsMs_409	0.082	TRUE	null	null	null	null	null	null	999	FALSE	FALSE	FALSE	Unit NormalizedByInternalStandardPeakHeight by alignment ID=360	FALSE	FALSE	null	null	null	null	null	null	null	85.29	299.01709:60072 300.02044:19732 301.0238:3594	112.98383:6238 133.02731:3170 161.02235:30359 170.83058:334 171.04222:244 172.82794:547 174.95314:53 178.97522:289 199.03778:105 206.97073:483 257.81787:313 272.0256:443 299.01709:500	0	0	0	0	0	0	0	0	0	0	0	0	0	0	0	0	0	0	0
321	15.358	299.018	Unknown	[M-H]-	ion correlated with 408; found in higher mz's MsMs_1603	0.219	TRUE	null	null	null	null	null	null	999	FALSE	FALSE	FALSE	Unit NormalizedByInternalStandardPeakHeight by alignment ID=360	FALSE	FALSE	null	null	null	null	null	null	null	180.2	299.01727:30581 300.02062:11554 301.02398:2477	96.95849:8183 112.98383:344 116.92652:5716 132.01918:6229 133.02766:66287 134.89285:3175 145.9283:1411 149.02266:18596 151.03754:3033 161.02217:126708 162.02637:12058 174.95438:15889 179.03247:2696 191.9456:4102 208.93372:1106 239.92041:2197 255.02882:5832 267.06366:9979 269.08047:6257 298.04654:5350	0.00582947	0	0	0	0	0	0	0	0	0.00632801	0	0	0	0.00699832	0.00615852	0.00572818	0	0	0
322	15.06	299.054	Unknown	[M-H]-	found in higher mz's MsMs_827	0.152	TRUE	null	null	null	null	null	null	999	FALSE	FALSE	FALSE	Unit NormalizedByInternalStandardPeakHeight by alignment ID=360	FALSE	FALSE	null	null	null	null	null	null	null	764.35	299.05365:69143 300.057:26385 301.06036:4290	96.95866:125 174.95428:480 178.97578:35 206.97003:228 284.03043:27933 285.03781:12255 299.05365:6847	0.0131802	0	0	0	0.0132513	0.0133389	0.0134068	0.0132603	0.0132855	0.0128128	0.154945	0.250022	0.240851	0.00242959	0.00272651	0.00256047	0	0	0
323	16.484	299.055	Unknown	[M-H]-		0.595	TRUE	null	null	null	null	null	null	999	FALSE	FALSE	FALSE	Unit NormalizedByInternalStandardPeakHeight by alignment ID=360	FALSE	FALSE	null	null	null	null	null	null	null	111.63	299.0549:47555 300.05825:14949 301.06161:2163	61.98731:553 99.9246:2164 103.91878:322 146.96417:2648 160.84004:6252 162.83739:5207 162.98051:628 164.83363:1627 184.87619:2091 217.8644:4163 219.84207:116 219.86331:3841 221.843:792 241.12254:18152 265.12448:2802 269.11652:8445 284.03281:8436 299.0549:22539	0.00906504	0	0	0	0.0125142	0.00935077	0.0100396	0.00990098	0.0102357	0.0108326	0.0138399	0.0274662	0.025944	0.0119972	0.0101412	0.0115862	0.000942616	0	0
324	15.17	299.055	Unknown	[M-H]-		0.13	TRUE	null	null	null	null	null	null	999	FALSE	FALSE	FALSE	Unit NormalizedByInternalStandardPeakHeight by alignment ID=360	FALSE	FALSE	null	null	null	null	null	null	null	50.31	299.05444:18870 300.05779:4948 301.06115:1039	61.9873:5625 96.95874:272 116.92705:1091 134.89395:1103 146.96359:3110 195.80896:4961 197.80647:6522 199.80305:2055 211.1324:22101 212.13669:2988 229.14252:27317 230.14728:3644 233.11584:3755 239.12878:11171 261.11005:2309 284.03119:5735 291.19592:6591 299.05444:42588	0	0	0	0	0	0	0	0	0	0	0	0	0	0	0	0	0	0	0
325	15.578	299.055	Unknown	[M-H]-	found in higher mz's MsMs_1863; found in higher mz's MsMs_1756; found in higher mz's MsMs_997	0.063	TRUE	null	null	null	null	null	null	999	FALSE	FALSE	FALSE	Unit NormalizedByInternalStandardPeakHeight by alignment ID=360	FALSE	FALSE	null	null	null	null	null	null	null	104.52	299.05466:6270 300.05801:1594 301.06137:430	61.98718:1990 99.9241:2422 146.96323:1491 160.84012:7452 162.83714:6627 164.83464:1937 184.87393:706 217.86485:932 219.84595:2225 221.84387:858 221.85899:503 242.17381:3242 299.05466:14001	0	0	0	0	0	0	0	0	0	0	0	0	0	0	0	0	0	0	0
326	14.941	299.112	Unknown	[M-H]-	found in higher mz's MsMs_2002	0.115	TRUE	null	null	null	null	null	null	999	FALSE	FALSE	FALSE	Unit NormalizedByInternalStandardPeakHeight by alignment ID=360	FALSE	FALSE	null	null	null	null	null	null	null	136.55	299.11276:10977 300.11611:3232 301.11947:2201	61.98719:3418 79.95615:820 99.92432:5064 134.89293:1197 146.96387:5459 160.84039:12939 161.02255:16198 162.83688:12505 164.83466:3348 184.87599:525 199.10971:8149 215.12682:2792 217.12074:13034 217.86549:281 219.86481:4268 221.84052:1089 261.11148:4317 269.04388:7155 270.04697:940	0	0	0	0	0	0	0	0	0	0	0	0	0	0	0	0	0.00177241	0.001578	0.00179182
327	20.183	299.163	Unknown	[M-H]-		0.104	TRUE	null	null	null	null	null	null	999	FALSE	FALSE	FALSE	Unit NormalizedByInternalStandardPeakHeight by alignment ID=360	FALSE	FALSE	null	null	null	null	null	null	null	2460.42	299.16415:55768 300.1675:23853 301.17086:4054	61.98737:2469 99.92429:5079 100.92502:1141 115.91986:586 116.92706:33127 117.92771:3331 129.97456:393 131.91403:1220 135.96959:604 146.96411:4106 155.86569:379 157.91582:606 158.97739:589 160.83997:1044 161.84998:446 162.8373:557 176.96036:914 191.94508:1974 198.93465:690 204.95686:926 207.8356:1617 209.83383:640 219.84752:1170 219.86511:1471 227.89577:255 231.8896:325 235.92471:7320 237.92683:28…	0.0106306	0	0	0	0	0	0	0	0	0.0121344	0.202687	0.376078	0.354057	0	0	0	0	0	0
328	17.528	299.164	Unknown	[M-H]-	found in higher mz's MsMs_1002; found in higher mz's MsMs_908; found in higher mz's MsMs_568; found in higher mz's MsMs_432	0.03	TRUE	null	null	null	null	null	null	999	FALSE	FALSE	FALSE	Unit NormalizedByInternalStandardPeakHeight by alignment ID=360	FALSE	FALSE	null	null	null	null	null	null	null	1819.41	299.16379:147348 300.16714:105720 301.1705:19557	61.98729:10869 99.92461:8621 100.92548:1551 103.9194:1961 146.96384:2524 160.84019:15555 162.83745:13570 164.83603:3918 184.87881:4627 217.86481:6868 219.84464:7225 219.86287:7295 221.84601:1892 229.08447:1756 243.10138:7394 244.1077:3203 257.11639:2670 271.16907:3757 272.17615:2483 285.14709:1573 287.16205:1402 297.1488:8494 298.1554:4616 299.16379:113388	0	0	0	0	0	0	0	0	0	0	0.0291548	0	0.118266	0	0	0	0	0	0
329	20.947	299.164	Unknown	[M-H]-	found in higher mz's MsMs_1453	0.045	TRUE	null	null	null	null	null	null	999	FALSE	FALSE	FALSE	Unit NormalizedByInternalStandardPeakHeight by alignment ID=360	FALSE	FALSE	null	null	null	null	null	null	null	21.55	299.16278:503409 300.16613:183347 301.16949:37529	134.89204:4105 135.8932:99 135.96837:372 136.8894:1604 223.13155:6123 283.13074:1832 284.13873:2471 293.21002:439778 294.21356:87341 295.22226:13143 295.23587:13462 297.14954:2228 298.15433:5209 299.16278:327825	0	0	0	0	0	0	0	0	0	0	0	0	0	0	0	0	0	0	0
330	22.199	299.164	Unknown	[M-H]-	ion correlated with 592; ion correlated with 1820; ion correlated with 1633; ion correlated with 1527; ion correlated with 1749; ion correlated with 282; ion correlated with 528; found in higher mz's MsMs_342; found in higher mz's MsMs_1749; found in higher mz's MsMs_1862; found in higher mz's MsMs_1342; found in higher mz's MsMs_957; found in higher mz's MsMs_700; found in higher mz's MsMs_592; …	0.045	TRUE	null	null	null	null	null	null	999	FALSE	FALSE	FALSE	Unit NormalizedByInternalStandardPeakHeight by alignment ID=360	FALSE	FALSE	null	null	null	null	null	null	null	1029.79	299.1637:139780 300.16705:242492 301.17041:1256531	99.9244:3345 101.92296:2239 101.94147:1649 231.10104:3254 243.1042:1937 245.11711:2831 272.17163:290 273.18185:1170 283.16833:2628 285.14877:4447 286.1554:1651 287.16364:3065 289.17911:130143 290.18234:25326 291.1748:3497 291.18719:2572 297.14832:3155 299.1637:108591 299.20404:11	0	0	0	0	0	0	0	0	0	0	0.0276573	0	0.096676	0	0	0	0	0	0
331	19.958	299.164	Unknown	[M-H]-		0.108	TRUE	null	null	null	null	null	null	999	FALSE	FALSE	FALSE	Unit NormalizedByInternalStandardPeakHeight by alignment ID=360	FALSE	FALSE	null	null	null	null	null	null	null	264.61	299.16351:46560 300.16686:20238 301.17022:6554	96.95853:16016 114.93137:5520 116.92664:124702 117.92712:12862 118.92889:4630 134.89279:31963 135.8963:3332 136.89032:11648 145.92949:7620 146.93474:2043 146.96335:5555 174.95398:38430 191.94502:12253 204.95554:4521 208.93324:4090 217.86322:1421 231.94011:4054 295.09573:55476 296.099:10868 299.16351:22591	0	0	0	0	0	0	0	0	0	0.00901752	0.03096	0	0.0453925	0	0	0	0	0	0
332	15.158	299.164	Unknown	[M-H]-	ion correlated with 572	0.019	TRUE	null	null	null	null	null	null	999	FALSE	FALSE	FALSE	Unit NormalizedByInternalStandardPeakHeight by alignment ID=360	FALSE	FALSE	null	null	null	null	null	null	null	230.67	299.16299:6830 300.16634:3958 301.1697:6906	88.98672:1426 96.95925:22179 98.9555:1317 116.92703:19824 117.9305:1837 134.86339:1900 134.89319:8972 135.96991:4618 136.89108:2498 146.96323:311 273.1846:8011 274.18781:1531 289.16537:2166 289.18286:2026 299.16299:1905	0	0	0	0	0	0	0	0	0	0	0	0	0	0	0	0	0	0	0
333	20.58	299.164	Unknown	[M-H]-	ion correlated with 259	0.182	TRUE	null	null	null	null	null	null	999	FALSE	FALSE	FALSE	Unit NormalizedByInternalStandardPeakHeight by alignment ID=360	FALSE	FALSE	null	null	null	null	null	null	null	950.51	299.16373:193394 300.16708:67715 301.17044:8795	61.98732:9074 114.93246:2818 116.92703:65221 117.92844:6646 118.92814:2150 134.89301:28039 136.89047:8718 174.95398:18348 185.0607:3903 186.06662:2854 187.07474:2021 191.94682:5135 199.07529:3496 201.09001:51725 202.09492:7592 213.09076:3784 214.09763:3762 215.10568:2907 227.10573:4470 229.12108:3984 239.10544:5058 241.12206:5715 253.12215:8711 254.12717:2590 255.13696:16282 256.14166:3048 257.15…	0.0368653	0	0	0	0.0364702	0.0332405	0.0399803	0.0341209	0.0348463	0.0386878	0.360088	0.442838	0.430553	0	0	0	0	0	0
334	18.15	299.165	Unknown	[M-H]-	ion correlated with 669	0.067	TRUE	null	null	null	null	null	null	999	FALSE	FALSE	FALSE	Unit NormalizedByInternalStandardPeakHeight by alignment ID=360	FALSE	FALSE	null	null	null	null	null	null	null	67.89	299.1636:517869 300.16695:197325 301.17031:44090592	61.98698:32377 88.98618:11690 96.95852:15068 99.92406:18729 100.92347:1518 116.92676:12922 134.89287:4162 158.03584:2515 159.04346:2555 171.04225:2003 172.05051:6280 173.05927:4112 184.05104:1998 185.0584:6716 186.06573:4562 187.07434:45023 188.07799:7649 189.08958:3274 198.06674:4116 199.07423:25762 200.07983:14491 201.0788:7178 201.09065:7033 202.06059:19287 202.09515:2707 203.10693:4701 209.05…	0	0	0	0	0	0	0	0	0	0	0	0	0	0	0	0	0	0	0
335	22.097	299.2	Unknown	[M-H]-		0.175	TRUE	null	null	null	null	null	null	999	FALSE	FALSE	FALSE	Unit NormalizedByInternalStandardPeakHeight by alignment ID=360	FALSE	FALSE	null	null	null	null	null	null	null	148.64	299.19958:10563 300.20293:3678 301.20629:343	96.95856:10194 112.98378:6585 114.93222:3615 116.92659:80211 117.9264:8347 118.92661:2749 125.92707:1585 129.97346:1101 134.89297:15908 135.89482:1611 135.9689:2567 136.89046:5545 144.92166:1630 145.92969:5422 146.96321:3469 174.95375:27742 191.94469:9726 201.9037:1960 204.95541:3228 208.93307:3518 231.94037:4476 233.15358:6155 235.9269:19695 299.19958:12740	0	0	0	0	0	0	0	0	0	0	0	0	0	0	0	0	0.00170556	0.00243181	0.00132592
336	27.97	299.201	Unknown	[M-H]-		0.141	TRUE	null	null	null	null	null	null	999	FALSE	FALSE	FALSE	Unit NormalizedByInternalStandardPeakHeight by alignment ID=360	FALSE	FALSE	null	null	null	null	null	null	null	65223.3	299.19965:609338 300.203:162785 301.20636:35223	96.95837:5525 99.92413:592 112.98377:2015 114.93174:2350 116.92671:56597 117.92751:6237 118.92642:1603 125.92759:1536 134.89311:10495 135.89874:1540 136.89069:3611 145.92882:3734 146.93657:1497 146.96327:6004 174.95459:12333 190.92667:1779 191.94495:2514 204.95583:1776 208.93517:1117 235.92543:15487 243.13686:6295 283.17007:3626 299.19965:579216	0.116154	0	0	0	0.119134	0.111421	0.119536	0.112453	0.120256	0.126456	0.0755369	0.152521	0.194836	0	0	0	0	0.0369121	0
337	27.972	299.377	Unknown	[M-H]-	ion correlated with 336; ion correlated with 1594; ion correlated with 137	0.033	TRUE	null	null	null	null	null	null	999	FALSE	FALSE	FALSE	Unit NormalizedByInternalStandardPeakHeight by alignment ID=360	FALSE	FALSE	null	null	null	null	null	null	null	526.28	299.37646:17508 300.37981:906 301.38317:66	96.95893:1144 114.93356:138 123.90044:2879 125.89973:2116 146.93564:79 190.9245:508 227.10713:3032 243.13707:13464 244.13907:2156 271.22626:33020 272.23007:5788 283.1705:7983 299.20004:1278903 299.37646:15688	0	0	0	0	0	0	0	0	0	0	0	0	0	0	0	0	0	0	0
338	14.48	300.159	Unknown	[M-H]-	similar chromatogram in higher mz_698; found in higher mz's MsMs_1841; found in higher mz's MsMs_698; found in higher mz's MsMs_1141	0.435	TRUE	null	null	null	null	null	null	999	FALSE	FALSE	FALSE	Unit NormalizedByInternalStandardPeakHeight by alignment ID=360	FALSE	FALSE	null	null	null	null	null	null	null	1616.19	300.15884:133082 301.16219:27593 302.16555:3248	61.98717:1556 99.92431:762 160.84067:2062 162.8374:2199 164.83435:1299 184.87521:1266 208.97177:475 217.86362:5681 219.84317:1481 219.86258:597 268.13382:9440 300.15884:96288	0.0253684	0	0	0	0.0280727	0.0270047	0.0286629	0.0283481	0.0291308	0.0270216	0	0	0	0	0	0	0	0	0
339	20.402	300.172	Unknown	[M-H]-	found in higher mz's MsMs_1179	0.067	TRUE	null	null	null	null	null	null	999	FALSE	FALSE	FALSE	Unit NormalizedByInternalStandardPeakHeight by alignment ID=360	FALSE	FALSE	null	null	null	null	null	null	null	695.4	300.17142:14187 301.17477:11776 302.17813:2467	227.10568:7583 253.12273:3143 266.14847:639 267.13953:14099 268.14447:8348 283.16858:258840 284.17188:54322 285.17828:2397 297.15176:1559 298.15518:1097	0.00270432	0	0	0	0.00473559	0.00562205	0.00617327	0.00651182	0.00681515	0.00396943	0	0.0461212	0.0513332	0	0	0	0	0	0
340	18.683	301.179	Unknown	[M-H]-	found in higher mz's MsMs_587; similar chromatogram in higher mz_1272; found in higher mz's MsMs_1272	0.138	TRUE	null	null	null	null	null	null	999	FALSE	FALSE	FALSE	Unit NormalizedByInternalStandardPeakHeight by alignment ID=360	FALSE	FALSE	null	null	null	null	null	null	null	289.97	301.17877:48830 302.18212:20043 303.18548:2721	61.98717:6903 99.92429:13730 100.9285:2843 101.94057:949 103.91898:1165 115.91914:2516 116.92673:5127 146.96367:10904 160.8403:19530 162.83702:18144 164.83571:4940 184.87514:2302 197.80557:859 217.86491:5273 219.84288:3738 219.86215:5001 219.87186:1853 221.84274:2838 283.13556:2620 285.1506:2099 287.16571:2842 301.17877:62558	0	0	0	0	0.00785131	0.00785879	0.00905941	0.00970571	0.0103573	0	0.0321985	0.0582548	0.0490135	0	0	0	0	0	0
341	16.604	301.179	Unknown	[M-H]-	ion correlated with 590; ion correlated with 242; found in higher mz's MsMs_1682; found in higher mz's MsMs_1081; found in higher mz's MsMs_1069; found in higher mz's MsMs_932; found in higher mz's MsMs_858; found in higher mz's MsMs_844	0.171	TRUE	null	null	null	null	null	null	999	FALSE	FALSE	FALSE	Unit NormalizedByInternalStandardPeakHeight by alignment ID=360	FALSE	FALSE	null	null	null	null	null	null	null	3636.21	301.17905:149748 302.1824:61184 303.18576:7721	61.98721:5616 99.92396:7139 112.98357:2613 146.96387:7781 159.85942:309 160.01405:1355 160.83943:9472 162.83751:8196 164.83437:2421 175.03728:11298 179.93495:84 204.95706:95 207.83516:1080 215.86656:933 217.86507:2760 219.84477:4606 219.86328:2440 225.89594:63 227.10562:2107 230.88004:479 232.92624:52 239.90091:614 265.84946:229 267.13757:3553 283.16852:86737 284.17191:17320 285.17969:2957 299.05…	0.0285454	0	0	0	0.029322	0.0267207	0.0288551	0.029136	0.0305632	0.0305481	0.427797	0.647443	0.571644	0	0	0	0	0	0
342	22.219	301.179	Unknown	[M-H]-	found in higher mz's MsMs_1862; found in higher mz's MsMs_1749; found in higher mz's MsMs_1342	0.145	TRUE	null	null	null	null	null	null	999	FALSE	FALSE	FALSE	Unit NormalizedByInternalStandardPeakHeight by alignment ID=360	FALSE	FALSE	null	null	null	null	null	null	null	18475.1	301.17886:161288 302.18221:55367 303.18557:8458	152.9944:4 256.23486:66 271.16891:2038 277.21579:361 289.17914:25177 290.18274:4712 299.16296:24882 300.17026:23550 301.17886:111380	0.0307451	0	0	0	0.0325544	0.0332975	0.0326577	0.0347468	0.0359794	0.0339083	0.145923	0.302752	0.539273	0	0	0	0	0	0
343	18.348	301.179	Unknown	[M-H]-		0.022	TRUE	null	null	null	null	null	null	999	FALSE	FALSE	FALSE	Unit NormalizedByInternalStandardPeakHeight by alignment ID=360	FALSE	FALSE	null	null	null	null	null	null	null	1077.1	301.17972:5846 302.18307:2415 303.18643:21308	57.03358:30 61.98759:2155 96.95914:1018 112.98433:266 116.92738:1027 117.03294:2 117.92819:115 118.92806:363 145.92909:500 162.0265:162 164.92729:170 204.95755:193 223.07744:99 250.06247:10616 251.05643:1969 251.06844:1939 297.11526:7063	0	0	0	0	0	0	0	0	0	0	0	0	0	0	0	0	0	0	0
344	21.918	301.18	Unknown	[M-H]-	found in higher mz's MsMs_1118; found in higher mz's MsMs_686	0.015	TRUE	null	null	null	null	null	null	999	FALSE	FALSE	FALSE	Unit NormalizedByInternalStandardPeakHeight by alignment ID=360	FALSE	FALSE	null	null	null	null	null	null	null	1089.14	301.17905:7791 302.1824:3715 303.18576:866	61.98682:6235 96.95847:28674 99.92419:31179 100.9235:3566 100.93143:2241 101.93932:3487 103.91839:2715 112.98396:11951 114.93242:9552 115.91873:4662 116.92656:205779 117.92674:22544 118.92667:7070 119.94489:2434 125.92807:4334 129.97406:6460 131.91377:6430 132.86574:2389 132.92119:21524 133.92279:3396 134.86319:3220 134.89246:45229 135.89386:5813 135.96988:6174 136.88982:14751 144.9214:5273 145.9…	0	0	0	0	0	0	0	0	0	0	0	0	0	0	0	0	0	0	0
345	21.484	301.18	Unknown	[M-H]-		0.059	TRUE	null	null	null	null	null	null	999	FALSE	FALSE	FALSE	Unit NormalizedByInternalStandardPeakHeight by alignment ID=360	FALSE	FALSE	null	null	null	null	null	null	null	27.2	301.17908:23160 302.18243:7980 303.18579:2866	96.95898:17667 98.95451:201 99.92457:787 112.98415:1809 114.93343:3567 115.92002:728 116.92693:57896 117.92711:5073 118.92813:2538 125.92776:3416 129.9744:1743 134.89328:8648 135.89352:827 135.96939:1669 136.89272:3558 144.92204:654 145.92249:2966 145.93193:2936 146.93768:350 146.96327:5375 158.97787:3760 164.92532:2576 164.94585:1536 174.95433:31523 176.95961:4433 181.91594:938 191.93564:5525 19…	0	0	0	0	0	0.00382511	0.00409558	0.00382807	0	0	0	0	0	0	0	0	0	0	0
346	18.084	301.18	Unknown	[M-H]-	ion correlated with 597; found in higher mz's MsMs_861; found in higher mz's MsMs_597	0.041	TRUE	null	null	null	null	null	null	999	FALSE	FALSE	FALSE	Unit NormalizedByInternalStandardPeakHeight by alignment ID=360	FALSE	FALSE	null	null	null	null	null	null	null	150109	301.17902:320753 302.18237:141986 303.18573:18096	61.98695:4192 99.92403:6443 103.91956:382 115.91884:937 116.92665:2880 146.96384:4329 184.87589:884 217.86414:1133 219.84309:3168 219.86385:1082 269.15479:2397 271.16852:66427 272.17297:12757 283.16916:19679 284.17221:4021 299.1655:8636 301.17902:505118	0.0611428	0	0	0	0.108701	0.0929712	0.095909	0.0952911	0.0944394	0.110145	0	0	0	0	0	0	0	0	0
347	24.466	301.18	Unknown	[M-H]-	found in higher mz's MsMs_1676; found in higher mz's MsMs_1554; found in higher mz's MsMs_1049; found in higher mz's MsMs_1043; found in higher mz's MsMs_743; found in higher mz's MsMs_689; found in higher mz's MsMs_638; found in higher mz's MsMs_632; found in higher mz's MsMs_437	0.104	TRUE	null	null	null	null	null	null	999	FALSE	FALSE	FALSE	Unit NormalizedByInternalStandardPeakHeight by alignment ID=360	FALSE	FALSE	null	null	null	null	null	null	null	366.41	301.1795:34074 302.18285:11173 303.18621:1578	61.9869:7504 97.92935:1322 99.92429:25280 100.9251:5613 100.93473:5582 101.94084:2265 112.98416:2711 115.91904:3121 116.92692:5664 129.97392:1252 146.96387:13888 179.10588:8933 287.19577:165 297.18658:2599 299.20007:16054 299.25864:3653 300.20258:3539 301.1795:18608	0	0	0	0	0.0054787	0.00503064	0.00548859	0.00533181	0.00534076	0	0.0441507	0.0786716	0.101727	0	0	0	0	0	0
348	28.005	301.215	Unknown	[M-H]-		0.037	TRUE	null	null	null	null	null	null	999	FALSE	FALSE	FALSE	Unit NormalizedByInternalStandardPeakHeight by alignment ID=360	FALSE	FALSE	null	null	null	null	null	null	null	1948.83	301.21558:13030 302.21893:3097 303.22229:171	301.21558:8279	0	0	0	0	0	0	0	0	0	0	0	0	0	0	0	0	0	0	0
349	24.604	301.216	Unknown	[M-H]-	ion correlated with 1753; ion correlated with 263	0.16	TRUE	null	null	null	null	null	null	999	FALSE	FALSE	FALSE	Unit NormalizedByInternalStandardPeakHeight by alignment ID=360	FALSE	FALSE	null	null	null	null	null	null	null	15861.9	301.21539:288075 302.21874:176288 303.2221:20846	61.98726:1355 87.92402:657 99.92403:6329 100.92811:1366 101.92149:113 102.94849:123 115.91883:240 125.87183:1300 127.86826:488 130.96423:490 144.92122:986 152.99374:1023 215.10701:5665 229.12331:3738 257.15448:2738 258.16165:2803 269.15451:2139 271.1683:68860 272.17267:13000 285.18478:52449 286.19196:592646 287.19519:125843 288.19809:14874 300.1709:3223 301.21539:831092	0.0549136	0	0	0	0.111494	0.0785849	0.0887349	0.0897806	0.119601	0.076765	0.0584287	0.203084	0.133497	0	0	0	0	0	0
350	27.242	301.216	Unknown	[M-H]-		0.045	TRUE	null	null	null	null	null	null	999	FALSE	FALSE	FALSE	Unit NormalizedByInternalStandardPeakHeight by alignment ID=360	FALSE	FALSE	null	null	null	null	null	null	null	386.08	301.21594:7755 302.21929:3160 303.22265:735	79.95601:260 88.93203:154 125.87127:412 130.96449:352 132.97173:181 167.07019:2195 171.10092:512 301.21594:5666	0	0	0	0	0.00124693	0.00121513	0.00107436	0.000932998	0.00122433	0.00113232	0	0	0	0	0	0	0	0	0
351	29.086	301.216	Unknown	[M-H]-	found in higher mz's MsMs_2018; found in higher mz's MsMs_1908; found in higher mz's MsMs_1896; found in higher mz's MsMs_1847; found in higher mz's MsMs_1797; found in higher mz's MsMs_1733; found in higher mz's MsMs_1702; found in higher mz's MsMs_1677; found in higher mz's MsMs_1605; found in higher mz's MsMs_1529; found in higher mz's MsMs_1469; found in higher mz's MsMs_1438; found in higher…	0.227	TRUE	null	null	null	null	null	null	999	FALSE	FALSE	FALSE	Unit NormalizedByInternalStandardPeakHeight by alignment ID=360	FALSE	FALSE	null	null	null	null	null	null	null	150.41	301.21594:8964 302.21929:5773 303.22265:584	61.98743:10668 97.92984:6186 99.92444:131498 100.92666:51616 101.92323:1291 101.93937:1535 112.98391:24448 113.92635:537 115.91915:16523 129.97444:14355 142.92757:1895 144.92184:46510 277.21628:19532 301.21594:7230	0.00170869	0	0	0	0.00191624	0.00139151	0.00178532	0.0020908	0.0024799	0.00185209	0.00658408	0.00796504	0.0102794	0	0	0	0	0	0
352	24.623	301.392	Unknown	[M-H]-		0.082	TRUE	null	null	null	null	null	null	999	FALSE	FALSE	FALSE	Unit NormalizedByInternalStandardPeakHeight by alignment ID=360	FALSE	FALSE	null	null	null	null	null	null	null	226.71	301.39294:11798 302.39629:1206 303.39965:1288	116.92695:3517 144.92157:754 215.10542:6318 229.1225:3760 257.15332:2680 258.15863:2971 269.15378:2591 271.16846:66676 272.17203:13627 285.18417:48620 286.19223:576197 286.36475:8292 287.19565:123992 288.1987:14203 295.22812:1850 299.25748:2091 300.17349:3112 301.21588:781623 301.39294:11251	0	0	0	0	0.00189702	0	0	0	0.00160581	0	0	0.00545423	0.0015897	0	0	0	0	0	0
353	17.114	302.186	Unknown	[M-H]-	ion correlated with 671; ion correlated with 1731; similar chromatogram in higher mz_671; found in higher mz's MsMs_671; found in higher mz's MsMs_1731	0.074	TRUE	null	null	null	null	null	null	999	FALSE	FALSE	FALSE	Unit NormalizedByInternalStandardPeakHeight by alignment ID=360	FALSE	FALSE	null	null	null	null	null	null	null	97.79	302.18613:6137 303.18948:2410 304.19284:482	61.98713:15458 79.95589:599 96.95887:2008 99.92464:7884 100.92509:1236 100.93449:1321 115.92014:1326 116.92701:6520 134.89325:5218 174.95461:1538 209.15366:20546 227.10681:9265 235.92532:756 247.13359:8007 251.10826:1785 253.12227:4126 254.1275:800 255.13727:1673 255.82224:30 267.1377:10261 268.14365:15148 269.13788:3190 269.15161:3644 279.91614:2673 283.16922:412825 284.17233:90272 285.17603:806…	0	0	0	0	0.000986727	0	0	0	0.00131974	0	0.00489541	0.00824042	0.00789835	0	0	0	0	0	0
354	17.848	303.195	Unknown	[M-H]-	ion correlated with 606; ion correlated with 699	0.104	TRUE	null	null	null	null	null	null	999	FALSE	FALSE	FALSE	Unit NormalizedByInternalStandardPeakHeight by alignment ID=360	FALSE	FALSE	null	null	null	null	null	null	null	748.31	303.19406:11676 304.19741:2947 305.20077:842	96.95833:3724 191.94533:1882 195.80916:3591 197.80714:9737 199.80334:3565 217.86392:1467 268.03583:894 283.05988:8898 283.16946:9429 284.06363:1508	0.00222571	0	0	0	0.00257561	0.00282227	0.00300921	0.00273218	0.00308258	0.00252094	0	0	0	0.0152425	0.015189	0.0152665	0	0	0
355	18.922	303.195	Unknown	[M-H]-	ion correlated with 208	0.022	TRUE	null	null	null	null	null	null	999	FALSE	FALSE	FALSE	Unit NormalizedByInternalStandardPeakHeight by alignment ID=360	FALSE	FALSE	null	null	null	null	null	null	null	272.33	303.19464:313087 304.19799:145876 305.20135:15053	96.95862:13784 112.98385:2015 116.92647:62497 117.92713:6514 134.89302:14853 135.89612:1623 136.88969:5922 145.92935:5057 146.96336:5932 174.95435:28987 191.94397:8384 208.93289:2233 217.86555:4363 219.86145:2097 273.18396:39086 274.18735:7642 285.18445:13841 286.18811:2842 301.17889:8729 302.18381:2052 303.19464:159985	0.0596815	0	0	0	0.00192835	0	0	0	0	0.0127819	0	0	0	0	0	0	0	0	0
356	18.881	305.174	Unknown	[M-H]-	ion correlated with 179	0.115	TRUE	null	null	null	null	null	null	999	FALSE	FALSE	FALSE	Unit NormalizedByInternalStandardPeakHeight by alignment ID=360	FALSE	FALSE	null	null	null	null	null	null	null	145.71	305.17624:13559 306.17959:3602 307.18295:841	96.9586:11734 112.98399:1923 116.92675:50966 117.92761:5323 134.89291:12157 136.88979:4892 145.92911:4131 146.96329:6173 174.95338:22740 191.94299:6892 195.81119:11425 197.80553:13729 204.95738:1970 208.93523:1722 217.86508:3376 219.86363:1761 273.1842:39153 285.18454:15628 301.18158:9782 303.19406:160060 304.19778:32556 305.17426:46425	0.00258461	0	0	0	0.00291199	0.00256369	0.00259738	0.00260824	0.00266784	0.00264629	0.00214518	0.00530709	0.0122197	0	0	0	0	0	0
357	18.687	305.174	Unknown	[M-H]-		0.457	TRUE	null	null	null	null	null	null	999	FALSE	FALSE	FALSE	Unit NormalizedByInternalStandardPeakHeight by alignment ID=360	FALSE	FALSE	null	null	null	null	null	null	null	29.46	305.1749:11602 306.17825:4403 307.18161:2413	61.98705:12158 79.95557:2725 99.92426:35981 100.92499:6962 100.93456:7004 101.93977:1761 103.91926:1931 115.91936:4063 146.96391:5848 160.84096:16042 162.83731:14734 162.98216:2228 164.83522:3932 184.87482:2934 217.86418:4146 219.84282:5406 219.86505:5049 221.84552:2340 287.16534:2353 291.19495:2392 301.17865:78274 302.18396:15766	0	0	0	0	0.00186549	0	0	0	0	0	0	0	0	0	0	0	0.0010066	0	0
358	18.224	305.174	Unknown	[M-H]-	similar chromatogram in higher mz_378; similar chromatogram in higher mz_707; similar chromatogram in higher mz_780; similar chromatogram in higher mz_837; similar chromatogram in higher mz_917; similar chromatogram in higher mz_995; similar chromatogram in higher mz_1017; similar chromatogram in higher mz_1112; similar chromatogram in higher mz_1193; similar chromatogram in higher mz_1759; simil…	0.903	TRUE	null	null	null	null	null	null	999	FALSE	FALSE	FALSE	Unit NormalizedByInternalStandardPeakHeight by alignment ID=360	FALSE	FALSE	null	null	null	null	null	null	null	113.72	305.1741:46142 306.17745:19192 307.18081:6992	160.84145:46144 161.02213:1027654 162.02574:102713 162.8371:44280 164.8358:12248 190.92621:2051 206.07095:3715 223.07471:32514 250.06149:524028 251.06474:94042 252.0674:10777 261.09094:3841 263.07019:4461 263.10568:7238 289.08533:8639 299.16409:9676 305.08752:3867 305.1741:9587	0.00879572	0	0	0	0.0095697	0.00933005	0.0101116	0.0099924	0.00955872	0.00924948	0	0	0	0.00245611	0.00178281	0.00291388	0.016937	0.0155571	0.0148495
359	21.115	307.01	Unknown	[M-H]-		0.279	TRUE	null	null	null	null	null	null	999	FALSE	FALSE	FALSE	Unit NormalizedByInternalStandardPeakHeight by alignment ID=360	FALSE	FALSE	null	null	null	null	null	null	null	12.79	307.01245:5158 308.0158:1292 309.01916:493	96.95928:31555 112.98448:7534 114.93327:7686 116.92735:154376 117.9277:16828 118.9269:4899 125.92807:3330 134.89378:32691 135.89513:3131 135.97031:7158 136.89107:11333 144.9214:1930 145.93112:6939 146.96329:1549 158.97867:10512 164.92822:10976 174.95433:103725 175.96106:5353 180.97203:1736 181.91542:3376 191.94504:19913 204.95717:8640 208.93434:3090 217.8654:3113 242.94453:10556 248.96259:3460 25…	0	0	0	0	0	0	0.000895374	0.000918232	0	0	0	0	0	0.00148768	0.00124862	0.00128995	0	0	0
360	18.232	307.096	Unknown	[M-H]-	found in higher mz's MsMs_367; found in higher mz's MsMs_1106; found in higher mz's MsMs_1172; found in higher mz's MsMs_1112	0.985	TRUE	null	null	null	null	null	null	999	FALSE	FALSE	FALSE	Unit NormalizedByInternalStandardPeakHeight by alignment ID=360	FALSE	FALSE	null	null	null	null	null	null	null	31203.1	307.09573:5245964 308.09908:1907005 309.10244:273707	99.92426:2384 160.84145:46911 161.02213:952596 162.02574:95182 162.8371:44994 164.8358:12397 190.92621:726 206.07095:3623 223.07471:30200 250.06149:490818 251.06474:87942 252.0674:9987 261.09094:3567 263.07019:4234 263.10568:6986 289.08533:8036 299.16409:8655 305.08752:3653 305.1741:9433 306.17862:1971 307.09573:2135293 307.19476:12953 307.26889:69371	1	0	0	0	1	1	1	1	1	1	1	1	1	1	1	1	1	1	1
361	14.899	307.117	Unknown	[M+FA-H]-	ion correlated with 178; ion correlated with 108; adduct linked to 178_[M-H]-; found in higher mz's MsMs_1843; found in higher mz's MsMs_1707	0.108	TRUE	null	null	null	null	null	null	999	FALSE	FALSE	FALSE	Unit NormalizedByInternalStandardPeakHeight by alignment ID=360	FALSE	FALSE	null	null	null	null	null	null	null	697.95	307.11978:6900 308.12313:2657 309.12649:770	61.98727:18884 79.95634:3962 99.92392:13740 100.92845:2257 112.98386:944 146.96391:8226 160.84091:24038 162.83777:22217 164.83389:6485 184.87653:5421 199.11105:2560 215.12729:4194 217.12265:4322 217.86484:8635 219.84491:17250 219.86372:20662 220.85022:1852 221.84248:10123 223.83904:1991 237.10933:4038 269.04449:492 270.04883:18 281.1405:5007 299.11243:2009 301.1181:13755	0	0	0	0	0.00110943	0.00099552	0.00105697	0.00097935	0.00101495	0.00103501	0	0	0	0	0	0	0.0032619	0.00436924	0.00268834
362	17.294	307.19	Unknown	[M-H]-		0.227	TRUE	null	null	null	null	null	null	999	FALSE	FALSE	FALSE	Unit NormalizedByInternalStandardPeakHeight by alignment ID=360	FALSE	FALSE	null	null	null	null	null	null	null	212.82	307.19006:20182 308.19341:9220 309.19677:3130	96.95859:17902 112.9846:2520 116.92684:56271 117.92744:5857 134.89243:9166 136.8918:4069 145.92984:4579 146.96368:5163 174.95441:31907 191.94437:10830 195.80902:45796 197.80568:56648 199.80344:25622 208.93463:4222 217.86475:3159 219.86443:2602 235.13216:3714 289.17899:3101 307.19006:145492	0	0	0	0	0	0	0	0	0	0.00390865	0	0	0	0	0	0	0.00586227	0	0.00505546
363	20.138	307.19	Unknown	[M-H]-		0.781	TRUE	null	null	null	null	null	null	999	FALSE	FALSE	FALSE	Unit NormalizedByInternalStandardPeakHeight by alignment ID=360	FALSE	FALSE	null	null	null	null	null	null	null	137.73	307.19086:14622 308.19421:6228 309.19757:890	160.84041:570 162.83846:332 256.18988:17608 257.19342:2834 289.18124:2366 297.18607:2844 299.16483:259 307.19086:1971	0.00278737	0	0	0	0.00313044	0.00314017	0.00316301	0.00303296	0.00323565	0.00310135	0	0	0	0.0191961	0.0188805	0.0200186	0.0013007	0.0018897	0.00119666
364	19.618	307.19	Unknown	[M-H]-	adduct linked to 591_[M+K-2H]-; similar chromatogram in higher mz_387; found in higher mz's MsMs_591; found in higher mz's MsMs_387	0.502	TRUE	null	null	null	null	null	null	999	FALSE	FALSE	FALSE	Unit NormalizedByInternalStandardPeakHeight by alignment ID=360	FALSE	FALSE	null	null	null	null	null	null	null	99.13	307.18958:9598 308.19293:3146 309.19629:6031	61.98745:6587 96.95874:32416 99.92397:25243 100.92375:2516 103.91782:3069 112.98374:10287 114.93292:6574 115.91845:4022 116.92677:146816 117.92707:15080 118.92731:5647 129.97464:5116 130.98946:2021 131.91452:5083 132.86674:2702 132.92143:14923 133.92215:2741 134.86391:2976 134.89278:31283 135.89525:4480 135.96933:4163 136.89035:11558 144.92148:3498 145.92915:12083 146.9355:4023 146.96375:35842 15…	0.00182969	0	0	0	0.0021644	0.00213835	0	0	0	0.00201124	0	0	0	0	0	0	0.00261732	0.00279294	0.00235236
365	17.54	307.19	Unknown	[M-H]-	found in higher mz's MsMs_715	0.907	TRUE	null	null	null	null	null	null	999	FALSE	FALSE	FALSE	Unit NormalizedByInternalStandardPeakHeight by alignment ID=360	FALSE	FALSE	null	null	null	null	null	null	null	531.37	307.18982:52341 308.19317:14293 309.19653:15790	61.98714:2857 99.92415:5591 103.9194:1573 112.98388:1996 129.97441:1615 146.96393:3451 160.8405:10075 162.83795:8161 164.83398:2373 184.87726:3150 217.86446:2899 219.84399:2947 219.86342:3903 221.85414:1421 235.13187:7908 269.1304:2124 299.16409:1933 300.16861:1018 307.18982:1379	0.0099774	0	0	0	0.0121494	0.0114862	0.0122297	0.0121221	0.0120061	0.0110195	0	0.0015957	0	0	0	0	0.0160553	0.0133873	0.0139123
366	28.963	307.191	Unknown	[M-H]-		0.703	TRUE	null	null	null	null	null	null	999	FALSE	FALSE	FALSE	Unit NormalizedByInternalStandardPeakHeight by alignment ID=360	FALSE	FALSE	null	null	null	null	null	null	null	156.28	307.18927:11535 308.19262:3000 309.19598:4069	97.93002:10415 99.92432:232287 101.92829:22884 114.93231:95313 115.9191:43844 116.92678:1970754 117.0373:88174 117.92664:219362 118.92665:68001 132.92041:306134 134.89297:29299 135.89499:4656 135.96927:5299 136.88995:10890 139.94299:3494 145.92239:64109 146.92194:10312 183.9334:16728 184.91496:3254 190.92638:3009 200.85416:10676 216.85179:24573 229.89964:2185 238.83488:2325 256.84497:6430 265.147…	0.00219883	0	0	0	0.00215682	0.00231036	0.00232749	0.00227305	0.00218788	0.00254016	0	0	0	0.0104255	0.00891119	0.00860162	0	0	0
367	18.218	307.273	Unknown	[M-H]-	similar chromatogram in higher mz_368	0.796	TRUE	null	null	null	null	null	null	999	FALSE	FALSE	FALSE	Unit NormalizedByInternalStandardPeakHeight by alignment ID=360	FALSE	FALSE	null	null	null	null	null	null	null	312.2	307.26889:10467 308.27224:755 309.2756:150	61.98766:4308 96.9585:34121 99.9239:14565 103.91924:2404 112.98382:9165 114.93192:4377 116.9268:88609 117.92716:9568 118.92667:3152 129.97351:4272 131.91438:2864 132.86685:2553 132.92131:8930 134.86383:2660 134.89301:14541 135.9697:2737 136.89008:4564 145.92911:8354 146.93626:4065 146.96368:19124 153.8671:2670 155.86533:2129 157.86119:7782 158.97639:5398 159.85876:4688 160.83961:8189 161.02235:97…	0.00199518	0	0	0	0.00366827	0	0.00234154	0.0022979	0.00321652	0.002018	0	0.00341321	0.00156189	0.011833	0.0108732	0.0100757	0.00290649	0.00993689	0.00240845
368	18.197	307.41	Unknown	[M-H]-		0.435	TRUE	null	null	null	null	null	null	999	FALSE	FALSE	FALSE	Unit NormalizedByInternalStandardPeakHeight by alignment ID=360	FALSE	FALSE	null	null	null	null	null	null	null	297.39	307.41025:5350 308.4136:446 309.41696:273	57.03315:18715 93.03297:2703 117.03294:42811 118.0358:3583 118.99186:29 133.06429:10018 135.07971:6488 157.0636:5913 158.84525:1997 160.8401:43200 161.02231:1169272 161.15193:39868 162.02571:119626 162.83694:42408 163.02763:11627 164.83421:12015 170.86928:2978 187.07568:4031 187.85912:2153 206.07037:4622 221.05804:2295 221.09734:5581 223.07423:37857 224.07797:6035 248.08211:2595 249.1481:6833 250…	0	0	0	0	0.000860258	0	0	0	0	0	0	0	0	0.0041923	0.00349331	0.00248194	0	0.00289245	0
369	28.827	308.07	Unknown	[M-H]-	ion correlated with 283	0.379	TRUE	null	null	null	null	null	null	999	FALSE	FALSE	FALSE	Unit NormalizedByInternalStandardPeakHeight by alignment ID=360	FALSE	FALSE	null	null	null	null	null	null	null	89.82	308.06998:7019 309.07333:11159 310.07669:2237	61.98723:3157 99.9241:8421 100.92979:11401 102.92931:587 102.94967:3694 121.02744:1825 129.97398:6502 144.92122:2330 146.92099:265 146.96364:16063 209.04387:3088 277.21506:18235 278.21881:3211 279.228:2192 291.19455:1811 299.20151:2456	0	0	0	0	0.00112863	0.00113698	0.00117088	0.000987788	0.0011681	0	0	0	0	0	0	0	0	0	0
370	20.905	308.093	Unknown	[M-H]-		0.316	TRUE	null	null	null	null	null	null	999	FALSE	FALSE	FALSE	Unit NormalizedByInternalStandardPeakHeight by alignment ID=360	FALSE	FALSE	null	null	null	null	null	null	null	24.94	308.09464:6041 309.09799:3732 310.10135:880	61.98749:4286 79.9565:2216 86.97522:2013 99.92454:22614 100.92798:5249 102.95583:2715 102.97153:2236 112.98425:1098 118.99167:2225 125.87206:2343 127.86898:1662 129.9745:2762 130.96497:5579 152.99359:453 162.98094:1627 171.10254:3164 195.13762:6844 196.14479:3003 223.13231:4419 224.13902:2982 246.12238:3881 265.14679:26921 266.15451:3873 275.20099:12322 276.20602:2717 279.06763:3690 279.23154:145…	0	0	0	0	0	0.000997796	0.00115311	0.00106453	0.00121801	0	0	0	0	0	0	0	0	0	0
371	28.88	309.205	Unknown	[M-H]-	found in higher mz's MsMs_1307; found in higher mz's MsMs_1258; found in higher mz's MsMs_1217	0.509	TRUE	null	null	null	null	null	null	999	FALSE	FALSE	FALSE	Unit NormalizedByInternalStandardPeakHeight by alignment ID=360	FALSE	FALSE	null	null	null	null	null	null	null	48.58	309.20535:20536 310.2087:3962 311.21206:1866	61.9872:3104 112.98402:5835 114.93264:6512 116.92681:70429 117.01839:210 117.92679:8155 118.9262:2582 134.89299:4374 135.96902:5866 145.9227:2028 146.92789:10507 146.93895:10509 183.93338:4444 190.92619:16185 192.92764:2232 194.08044:1026 205.93921:2820 207.91806:1701 258.91364:3615 265.14841:366 271.22778:1889 278.21976:255 293.17651:2034 309.20535:1863	0	0	0	0	0.00330197	0.00331517	0.00324006	0.00317107	0	0.00377179	0	0	0	0.0119571	0.00981623	0.00973863	0	0	0
372	15.121	309.205	Unknown	[M-H]-	found in higher mz's MsMs_459; found in higher mz's MsMs_449	0.134	TRUE	null	null	null	null	null	null	999	FALSE	FALSE	FALSE	Unit NormalizedByInternalStandardPeakHeight by alignment ID=360	FALSE	FALSE	null	null	null	null	null	null	null	197.97	309.20621:10640 310.20956:5182 311.21292:948	96.95884:19556 112.98405:3437 116.92688:28991 117.92751:3114 134.89299:9161 136.88989:4364 145.92874:2543 146.96387:3614 174.95442:31704 181.93788:1314 191.94608:10837 195.80972:48734 197.80644:60598 199.80573:26606 208.93456:4092 211.13235:7197 225.92433:1675 229.1429:8373 231.94209:2439 239.12811:3597 284.03156:7345 285.03885:3793 291.19543:1803 299.05472:48662 300.05844:8420 305.07892:2500 309…	0	0	0	0	0.00171075	0.00138457	0.00145676	0	0	0.00155459	0	0	0	0	0	0	0	0	0
373	19.139	309.206	Unknown	[M-H]-	found in higher mz's MsMs_702; found in higher mz's MsMs_1447	0.803	TRUE	null	null	null	null	null	null	999	FALSE	FALSE	FALSE	Unit NormalizedByInternalStandardPeakHeight by alignment ID=360	FALSE	FALSE	null	null	null	null	null	null	null	156.29	309.20535:70781 310.2087:26095 311.21206:14398	61.9869:4258 99.92427:10330 100.92857:1715 103.91862:714 112.98476:2239 115.91903:1184 129.97375:2312 134.89287:2168 146.96419:7277 163.93985:49 225.14751:3392 247.09531:6720 273.1127:3261 281.15305:30734 282.15924:6229 287.12833:7424 288.13455:6050 289.14334:15328 290.14612:2691 291.19553:573 301.14566:4692 309.20535:3511	0.0134925	0	0	0	0.0157948	0.0144298	0.0158802	0.0152	0.0153838	0.0144621	0	0.00318711	0.00231644	0.00810169	0.00405612	0.00955963	0.00888506	0.00915257	0.00806682
374	18.719	309.206	Unknown	[M-H]-	found in higher mz's MsMs_988; found in higher mz's MsMs_727; found in higher mz's MsMs_390; found in higher mz's MsMs_379	0.554	TRUE	null	null	null	null	null	null	999	FALSE	FALSE	FALSE	Unit NormalizedByInternalStandardPeakHeight by alignment ID=360	FALSE	FALSE	null	null	null	null	null	null	null	148.07	309.20541:72421 310.20876:29227 311.21212:11115	61.98729:6879 99.92425:18468 100.92426:3696 103.91836:2221 115.91967:1808 146.96371:6545 160.84012:10818 162.83728:10075 217.86484:2382 219.84441:5460 219.86287:5262 283.13458:2647 287.16388:2557 291.19537:1597 301.17859:39737	0.0138051	0	0	0	0	0	0	0.0154674	0	0	0.00415888	0	0.00558769	0.00594251	0	0	0.0151418	0.0144336	0.0144357
375	17.019	309.206	Unknown	[M-H]-	found in higher mz's MsMs_732; found in higher mz's MsMs_1721	0.851	TRUE	null	null	null	null	null	null	999	FALSE	FALSE	FALSE	Unit NormalizedByInternalStandardPeakHeight by alignment ID=360	FALSE	FALSE	null	null	null	null	null	null	null	150.44	309.20523:90720 310.20858:20118 311.21194:5041	61.98722:1357 99.9242:2257 103.91914:168 135.04359:10215 146.96371:2129 160.84038:2947 162.83771:1918 164.83609:643 184.87546:4407 217.86499:668 219.84322:811 221.84329:2107 291.19543:14952 309.20523:19647	0.0172932	0	0	0	0.0200643	0.0190699	0.0203033	0.020236	0.0205286	0.0189075	0	0	0.00233867	0.00734285	0.00360568	0.00785525	0.0186336	0.0146651	0.0162262
376	16.596	309.206	Unknown	[M-H]-		0.349	TRUE	null	null	null	null	null	null	999	FALSE	FALSE	FALSE	Unit NormalizedByInternalStandardPeakHeight by alignment ID=360	FALSE	FALSE	null	null	null	null	null	null	null	150.45	309.20526:31393 310.20861:12225 311.21197:2100	61.98764:10143 99.92401:10708 103.91928:2000 112.98361:2193 146.96364:7781 160.84067:13393 162.83736:11911 164.83598:3262 175.03828:12494 184.8765:3651 217.86424:2760 219.84418:3466 219.86337:4411 227.10831:2294 267.13885:4199 283.16885:110534 284.17288:22058 285.17667:3330 291.19528:6063 299.05472:390 301.17938:266020 302.18378:56425 303.18518:7476	0.00598424	0	0	0	0.00692185	0.00647424	0	0.00675173	0.00669778	0	0	0	0	0	0	0	0	0	0
377	19.398	309.291	Unknown	[M-H]-	ion correlated with 312; ion correlated with 183; ion correlated with 1572; ion correlated with 557	0.033	TRUE	null	null	null	null	null	null	999	FALSE	FALSE	FALSE	Unit NormalizedByInternalStandardPeakHeight by alignment ID=360	FALSE	FALSE	null	null	null	null	null	null	null	315.64	309.29117:11789 310.29452:1702 311.29788:114	96.95895:5521 99.92426:2523 112.9837:4617 114.93211:1276 116.92697:8412 117.92712:1227 118.92705:1176 134.89302:24045 135.89467:3349 136.89023:8358 144.92096:1737 145.92953:821 146.96359:11975 201.90784:711 204.95602:283 208.93414:1059 210.06439:4621 210.07646:4586 225.9236:1674 227.07047:2151 251.07062:4956 255.06532:1875 257.08026:2670 265.08606:10051 266.0928:3282 271.09766:9075 271.16794:393 …	0	0	0	0	0.0018956	0.00116283	0.00120085	0.00114579	0.00139781	0.00114093	0	0	0	0	0	0	0	0	0
378	18.216	309.375	Unknown	[M-H]-		0.349	TRUE	null	null	null	null	null	null	999	FALSE	FALSE	FALSE	Unit NormalizedByInternalStandardPeakHeight by alignment ID=360	FALSE	FALSE	null	null	null	null	null	null	null	116.89	309.37521:11027 310.37856:1847 311.38192:1090	99.92415:2313 160.83981:41148 161.02234:1169272 162.02544:119628 162.83714:40366 164.83398:11238 206.0714:4620 221.05876:2286 223.07422:37857 250.06157:592706 251.06497:108957 252.06956:13106 261.09042:4741 263.07098:3701 263.10678:9495 265.04959:6374 289.08685:10469 299.16409:10190 300.16751:1940 305.07864:5064 305.1741:13059 306.17798:2586 306.93866:1831 306.99368:1934 307.09558:2562550 307.185…	0	0	0	0	0.0017731	0.00153714	0.00147003	0.00154673	0.0012495	0	0	0.00142338	0	0	0	0	0.00179373	0.00129238	0.00165581
379	18.716	311.023	Unknown	[M-H]-	ion correlated with 390; found in higher mz's MsMs_390; adduct linked to 1511_[2M-H]-; similar chromatogram in higher mz_412; found in higher mz's MsMs_1524; found in higher mz's MsMs_1511; found in higher mz's MsMs_1272; found in higher mz's MsMs_412; similar chromatogram in higher mz_1524	0.323	TRUE	null	null	null	null	null	null	999	FALSE	FALSE	FALSE	Unit NormalizedByInternalStandardPeakHeight by alignment ID=360	FALSE	FALSE	null	null	null	null	null	null	null	1012.3	311.0228:140113 312.02615:44308 313.02951:187350	61.9872:4969 99.92426:12903 100.93118:2766 103.91904:1355 115.91883:1899 116.92679:2833 146.96367:10066 160.84032:13673 162.83789:11992 164.83412:3331 184.87367:2193 217.86507:4840 219.84377:6683 219.86139:6139 283.13574:3173 285.90683:82 287.16428:1084 301.17923:36058 311.20328:1170 311.2197:919	0.0267087	0	0	0	0.0307601	0.0241574	0.0267621	0.0265917	0.0278324	0.0280112	0	0	0	0	0	0	0	0	0
380	14.245	311.054	Unknown	[M-H]-		0.156	TRUE	null	null	null	null	null	null	999	FALSE	FALSE	FALSE	Unit NormalizedByInternalStandardPeakHeight by alignment ID=360	FALSE	FALSE	null	null	null	null	null	null	null	12.61	311.05429:9994 312.05764:2779 313.061:39208	96.95866:21056 112.98363:2640 116.92707:17805 117.92803:2131 134.89276:9407 136.89125:3990 145.92876:1942 146.96332:3198 164.92744:4124 164.94624:2849 174.95474:41096 178.97536:8437 191.94383:15228 195.81056:15168 197.80475:19087 199.80389:9436 204.95688:2993 208.92459:5652 208.93782:5744 209.94513:3962 222.84349:3661 225.92575:2732 231.94295:3199 268.02301:4528 268.0372:4487 283.01822:2879 283.0…	0	0	0	0	0	0	0	0	0	0	0	0.00182258	0	0.00118266	0	0.00130117	0.00147725	0.00155005	0
381	14.649	311.055	Unknown	[M-H]-	ion correlated with 1085; ion correlated with 1165; ion correlated with 65; found in higher mz's MsMs_552; found in higher mz's MsMs_647	0.141	TRUE	null	null	null	null	null	null	999	FALSE	FALSE	FALSE	Unit NormalizedByInternalStandardPeakHeight by alignment ID=360	FALSE	FALSE	null	null	null	null	null	null	null	54.41	311.05472:10893 312.05807:3668 313.06143:11883	96.95891:13704 112.98434:1338 116.92762:7584 133.02853:15158 135.04353:251 145.92867:1373 146.9637:132 149.02208:8179 161.02267:31270 162.02567:3426 174.9537:25680 191.94617:8411 208.93587:2744 267.06622:4164 271.05847:269113 272.05869:44347 300.15988:0 301.16248:702 311.05472:6262	0.00207645	0	0	0	0.00223277	0.00205318	0	0	0	0.00246687	0	0	0	0	0	0	0	0	0
382	15.309	311.055	Unknown	[M-H]-		0.301	TRUE	null	null	null	null	null	null	999	FALSE	FALSE	FALSE	Unit NormalizedByInternalStandardPeakHeight by alignment ID=360	FALSE	FALSE	null	null	null	null	null	null	null	14.59	311.05478:8642 312.05813:1687 313.06149:327917	96.95833:5367 116.92673:3848 132.02014:6162 133.02754:65700 134.03143:5758 134.8662:2613 134.89294:2711 135.96899:1130 145.92987:997 149.02251:18490 150.02843:3189 151.03795:3111 161.02243:127037 162.02599:12031 163.02792:2053 163.04044:2106 174.95392:11859 179.03384:2559 191.94325:2629 208.93582:571 255.02898:6068 267.06366:9840 269.0795:6334 285.88989:606 298.04663:5522 301.17896:3376 311.05426…	0.00164733	0	0	0	0.00213355	0	0	0	0	0.00203924	0	0.00209033	0.00212328	0	0	0	0.00270744	0.00242802	0.00222818
383	20.18	311.091	Unknown	[M-H]-	found in higher mz's MsMs_1577; found in higher mz's MsMs_1402	0.037	TRUE	null	null	null	null	null	null	999	FALSE	FALSE	FALSE	Unit NormalizedByInternalStandardPeakHeight by alignment ID=360	FALSE	FALSE	null	null	null	null	null	null	null	15.09	311.09198:7986 312.09533:2602 313.09869:992	160.84109:583 162.83727:309 256.19067:17629 257.19357:2808 297.186:2759 307.19003:1762 311.09198:1327	0.00152222	0	0	0	0.00178102	0.00169995	0.00154254	0.00168089	0.0018043	0.00166351	0	0	0	0	0	0	0	0	0
384	23.751	311.163	Unknown	[M-H]-	ion correlated with 703; ion correlated with 475	0.048	TRUE	null	null	null	null	null	null	999	FALSE	FALSE	FALSE	Unit NormalizedByInternalStandardPeakHeight by alignment ID=360	FALSE	FALSE	null	null	null	null	null	null	null	31.05	311.16495:19712 312.1683:6402 313.17166:9866	61.98717:14377 79.9561:3100 87.92461:3115 88.93105:2190 96.95857:14357 97.93016:3487 99.92427:76836 100.92406:7819 100.93284:6379 101.92398:3190 101.93879:4129 102.94604:2534 102.95387:2001 103.9182:5292 112.98415:12328 114.93219:3049 115.91959:8531 116.92683:57119 117.92648:6292 118.92652:2499 118.99188:3098 119.94529:3146 122.89278:3517 125.87199:7557 125.92627:3814 127.86861:4369 129.97391:863…	0.00375754	0	0	0	0.00372958	0.00460223	0.00459977	0.00409262	0.00415675	0.00424141	0	0	0	0	0	0	0	0	0
385	18.093	311.221	Unknown	[M-H]-		0.234	TRUE	null	null	null	null	null	null	999	FALSE	FALSE	FALSE	Unit NormalizedByInternalStandardPeakHeight by alignment ID=360	FALSE	FALSE	null	null	null	null	null	null	null	33.53	311.22211:12755 312.22546:5344 313.22882:1265	61.98767:2189 99.92434:6979 103.91992:583 146.96434:2294 184.87544:1567 219.84151:3303 301.17996:60190 302.18436:11904 311.22211:2332	0	0	0	0	0	0	0	0	0	0	0.00252378	0.00452925	0.00375798	0	0	0	0	0	0
386	18.569	311.221	Unknown	[M-H]-	found in higher mz's MsMs_798; found in higher mz's MsMs_741	0.799	TRUE	null	null	null	null	null	null	999	FALSE	FALSE	FALSE	Unit NormalizedByInternalStandardPeakHeight by alignment ID=360	FALSE	FALSE	null	null	null	null	null	null	null	458.39	311.22079:129922 312.22414:55544 313.2275:8069	61.98709:1454 99.92429:3931 100.92608:621 129.97369:1057 146.96368:1276 184.87561:206 219.84236:3285 248.03503:11 293.21179:3186 309.20508:4622 311.22079:56215	0.0247661	0	0	0	0.0280591	0.0269041	0.0281667	0.0284424	0.0297985	0.0267214	0.00182925	0.00313857	0.00271562	0.00380283	0.00248556	0.00435062	0.0197651	0.0170771	0.01755
387	19.622	311.221	Unknown	[M-H]-		0.777	TRUE	null	null	null	null	null	null	999	FALSE	FALSE	FALSE	Unit NormalizedByInternalStandardPeakHeight by alignment ID=360	FALSE	FALSE	null	null	null	null	null	null	null	58.29	311.22089:26854 312.22424:6227 313.2276:5317	112.98374:437 174.95427:1842 180.97205:609 309.11301:2239 309.20676:1244 311.22089:7200	0.00511907	0	0	0	0.0061313	0.00594171	0.00626685	0.0059898	0.00617194	0.00559703	0	0	0.00147838	0.00184212	0.00140716	0.00239374	0.00684763	0.00610482	0.0061299
388	19.961	311.221	Unknown	[M+Na-2H]-	adduct linked to 472_[M+K-2H]-; found in higher mz's MsMs_472	0.569	TRUE	null	null	null	null	null	null	999	FALSE	FALSE	FALSE	Unit NormalizedByInternalStandardPeakHeight by alignment ID=360	FALSE	FALSE	null	null	null	null	null	null	null	44.62	311.22159:16450 312.22494:6793 313.2283:1486	96.95873:4747 99.92425:2107 114.93253:1122 116.92658:29172 117.92738:3036 118.92699:1215 134.89322:8576 135.89604:1377 136.8907:3887 145.92967:3250 146.93732:811 146.96384:3596 174.95396:5580 190.9272:643 191.9453:1261 208.93382:311 217.86488:1305 219.84373:2661 219.8629:2253 295.09589:49425 296.09952:9406 299.16397:13132 300.16702:2801 311.22159:27586	0.0031357	0	0	0	0	0	0	0	0	0.00361543	0	0	0	0.00137944	0	0	0.00416975	0.003473	0.00331037
389	28.95	311.294	Unknown	[M-H]-	similar chromatogram in higher mz_1209	0.394	TRUE	null	null	null	null	null	null	999	FALSE	FALSE	FALSE	Unit NormalizedByInternalStandardPeakHeight by alignment ID=360	FALSE	FALSE	null	null	null	null	null	null	null	40.61	311.29315:7528 312.2965:2537 313.29986:452	99.92428:46119 114.93198:6969 116.92685:192768 117.92698:20956 118.92569:6683 145.92203:3042 194.08165:7048 222.99786:2184 228.99261:2407 229.90222:2343 240.99074:2696 242.98895:2428 245.00031:2250 248.95895:16026 250.99136:1833 252.98869:2321 254.98608:1774 255.00883:2749 257.00345:3127 259.00027:2365 260.99536:2730 262.99454:3096 264.98874:5107 265.14639:1698 266.98718:4326 268.98651:2973 269.0…	0	0	0	0	0.00121041	0	0.00106172	0.00107949	0.000878796	0.0012023	0	0	0	0	0	0	0	0	0
390	18.717	313.021	Unknown	[M-H]-	ion correlated with 379; found in higher mz's MsMs_1524; found in higher mz's MsMs_1511; found in higher mz's MsMs_1272; found in higher mz's MsMs_412	0.197	TRUE	null	null	null	null	null	null	999	FALSE	FALSE	FALSE	Unit NormalizedByInternalStandardPeakHeight by alignment ID=360	FALSE	FALSE	null	null	null	null	null	null	null	148.73	313.02005:90726 314.0234:30189 315.02676:30598	61.9872:4969 99.92426:12903 100.93118:2766 103.91904:1355 115.91883:1899 116.92679:2833 146.96367:10066 160.84032:13673 162.83789:11992 164.83412:3331 184.87367:2193 217.86507:4840 219.84377:6683 219.86139:6139 283.13574:3173 285.90683:82 287.16428:1084 301.17923:36058 311.20328:1170 311.2197:919	0.0172944	0	0	0	0.0203308	0.0159802	0.0177221	0.0173769	0.0181534	0.0181327	0	0	0	0	0	0	0	0	0
391	16.708	313.07	Unknown	[M-H]-	ion correlated with 236; ion correlated with 318	0.346	TRUE	null	null	null	null	null	null	999	FALSE	FALSE	FALSE	Unit NormalizedByInternalStandardPeakHeight by alignment ID=360	FALSE	FALSE	null	null	null	null	null	null	null	27.32	313.06998:108064 314.07333:40458 315.07669:6281	255.02869:2469 279.91592:1107107 280.91724:48011 281.91245:107469 283.02292:23840 284.02585:3897 297.0387:2206 298.04663:10118 299.05063:2051 309.20657:4582 313.06998:282488	0.0205994	0	0	0	0.0213913	0.0206807	0.0220157	0.0205307	0.0206619	0.0208559	0.318594	0.420025	0.457318	0	0	0	0	0	0
392	18.513	313.07	Unknown	[M-H]-	found in higher mz's MsMs_1275; found in higher mz's MsMs_1255	0.078	TRUE	null	null	null	null	null	null	999	FALSE	FALSE	FALSE	Unit NormalizedByInternalStandardPeakHeight by alignment ID=360	FALSE	FALSE	null	null	null	null	null	null	null	86.09	313.06973:17020 314.07308:6282 315.07644:1476	132.92128:80 135.96974:72 158.97598:74 178.97435:64 206.96996:251 207.9283:737 209.8324:95 222.82741:144 224.82356:154 242.94093:106 243.89969:38 252.91803:688 255.83798:1084 257.83917:2229 265.85104:329 285.9425:4 286.94232:316 287.94281:530 288.9433:228 290.94412:366 307.19025:2819 309.20523:3758 311.21774:47 313.06973:11020	0	0	0	0	0	0	0	0	0	0	0	0	0	0.00328591	0.00333447	0.00395717	0	0	0
393	14.715	313.07	Unknown	[2M+FA-H]-	found in higher mz's MsMs_534; found in higher mz's MsMs_633; adduct linked to 14_[M+Cl]-	0.409	TRUE	null	null	null	null	null	null	999	FALSE	FALSE	FALSE	Unit NormalizedByInternalStandardPeakHeight by alignment ID=360	FALSE	FALSE	null	null	null	null	null	null	null	47.56	313.07016:40286 314.07351:13632 315.07687:2631	96.95873:12826 112.98447:1469 116.92721:6854 133.02733:15193 134.89345:2491 135.04382:1514 145.93187:1263 146.96323:906 149.02254:8271 161.02248:32160 162.02568:3521 174.95456:23285 191.9446:7816 208.93509:2550 267.06641:4241 271.05936:269075 272.06238:44320 273.06641:6041 299.0191:2283 301.16309:620 311.05258:6393 313.07016:163557	0.00767942	0	0	0	0.010691	0.00738283	0.00757299	0.00738929	0.00729555	0.00969517	0.00600011	0.0119208	0.0105899	0.0196281	0	0	0	0	0
394	14.301	313.071	Unknown	[M-H]-	found in higher mz's MsMs_1321; found in higher mz's MsMs_1388	0.167	TRUE	null	null	null	null	null	null	999	FALSE	FALSE	FALSE	Unit NormalizedByInternalStandardPeakHeight by alignment ID=360	FALSE	FALSE	null	null	null	null	null	null	null	31.67	313.07123:9585 314.07458:3643 315.07794:522	61.98725:8141 79.95672:2187 96.95877:50343 98.95444:2922 99.92451:4296 111.94598:2139 112.98402:10880 116.92713:18009 117.92805:2162 119.94533:2056 129.97459:4469 132.86589:5792 132.91995:2200 133.02902:3342 134.86377:5801 134.89317:6545 135.043:2323 135.96918:3521 136.86227:3039 136.89133:2786 136.90953:2442 145.92946:5197 146.93655:3966 146.9641:24783 153.86758:2439 155.8653:2117 157.86159:5573…	0.00182714	0	0	0	0.00325643	0.00239379	0.002376	0.00234961	0.00267664	0.00273292	0.00443361	0.00832942	0.00871168	0	0	0	0.00284803	0.00290038	0
395	18.17	313.071	Unknown	[M-H]-		0.156	TRUE	null	null	null	null	null	null	999	FALSE	FALSE	FALSE	Unit NormalizedByInternalStandardPeakHeight by alignment ID=360	FALSE	FALSE	null	null	null	null	null	null	null	123.37	313.07016:9096 314.07351:3745 315.07687:816	61.98766:5306 99.9239:15259 103.91924:2358 146.96368:8356 160.83961:27209 161.02235:272629 162.83728:23943 164.8351:6741 219.84697:3843 219.86345:4786 250.06172:132380 251.06477:24327 263.10681:1155 298.04721:3765 299.16327:7247 301.17902:510 302.1846:219 307.18613:1218 307.2746:5744 308.09927:4343 309.10242:1198 310.10455:215 313.07016:8678	0.00173393	0	0	0	0.00203386	0.00200243	0.00197944	0.00195306	0.00197898	0.00202344	0	0	0	0.00993679	0.0103937	0.0114346	0	0	0
396	15.281	313.071	Unknown	[2M+FA-H]-	found in higher mz's MsMs_610; adduct linked to 15_[M-H]-; found in higher mz's MsMs_799; found in higher mz's MsMs_535; found in higher mz's MsMs_407; found in higher mz's MsMs_1697; found in higher mz's MsMs_1146	0.885	TRUE	null	null	null	null	null	null	999	FALSE	FALSE	FALSE	Unit NormalizedByInternalStandardPeakHeight by alignment ID=360	FALSE	FALSE	null	null	null	null	null	null	null	121.19	313.0694:264350 314.07275:101918 315.07611:16232	96.95844:5453 116.92671:3949 132.02002:6130 132.866:1962 133.0274:65324 134.0311:5722 134.86316:2620 134.89276:2724 135.9687:1139 145.92795:1001 149.02234:18391 150.02859:3170 151.03792:3085 161.02225:126220 162.02533:11951 163.02815:2036 174.95377:12118 179.03256:2236 191.94424:2693 208.93272:587 267.06445:9784 269.07901:6294 299.09106:1580 301.1795:3365 311.05362:6286 313.0694:637554 313.25015:…	0.050391	0	0	0	0.0654183	0.0492135	0.0528322	0.0495798	0.0529648	0.0594325	0.0129311	0.02387	0.0237713	0.0598728	0.0443828	0.0443619	0.0232292	0.0186855	0.0184774
397	16.508	313.107	Unknown	[M-H]-		0.037	TRUE	null	null	null	null	null	null	999	FALSE	FALSE	FALSE	Unit NormalizedByInternalStandardPeakHeight by alignment ID=360	FALSE	FALSE	null	null	null	null	null	null	null	263.9	313.10654:41628 314.10989:17352 315.11325:3642	61.9871:987 99.92411:2128 103.91817:330 146.96375:3108 160.84053:6329 162.83856:5291 164.83539:1640 184.87584:2118 217.8642:4058 219.84152:524 219.86259:2918 221.84435:444 241.12112:18466 265.12253:2924 269.11703:8621 284.03357:8495 299.05542:22539 300.05637:4189 309.11346:4118 313.10654:6360	0.00793531	0	0	0	0.00967724	0.00928572	0.0100866	0.00958966	0.00969712	0.00871734	0	0	0	0	0	0	0	0	0
398	24.752	313.178	Unknown	[M-H]-		0.063	TRUE	null	null	null	null	null	null	999	FALSE	FALSE	FALSE	Unit NormalizedByInternalStandardPeakHeight by alignment ID=360	FALSE	FALSE	null	null	null	null	null	null	null	33.74	313.17841:32336 314.18176:9544 315.18512:1580	96.9585:2137 112.98401:1193 114.93354:2004 116.92661:34226 117.92731:4786 118.92577:1298 125.92658:508 134.89246:9558 135.89729:929 136.88945:3474 145.92862:2912 146.93631:950 146.96321:1337 174.95348:6938 190.92592:1116 191.94495:2494 208.93277:224 217.86647:1283 219.86224:1297 235.92581:10318 250.1431:18792 285.18399:7032 286.19189:15112 287.19775:3493 313.17841:6715	0.00616402	0	0	0	0.00964617	0.00797857	0.00757691	0.00599942	0.00615916	0.010715	0	0	0	0	0	0	0	0	0
399	28.873	313.179	Unknown	[M+Na-2H]-	adduct linked to 287_[M-H]-	0.067	TRUE	null	null	null	null	null	null	999	FALSE	FALSE	FALSE	Unit NormalizedByInternalStandardPeakHeight by alignment ID=360	FALSE	FALSE	null	null	null	null	null	null	null	10.31	313.17886:15494 314.18221:6290 315.18557:3938	134.89328:5220 135.9697:2274 136.89174:1863 183.9368:942 254.91383:2111 265.14645:721 277.21576:30962 278.21829:5777 297.24268:2977 309.16815:106 309.20758:888	0	0	0	0	0	0.00255908	0.002721	0	0.00251456	0.00292684	0	0	0	0	0	0	0	0	0
400	20.257	313.179	Unknown	[M-H]-	found in higher mz's MsMs_1785	0.104	TRUE	null	null	null	null	null	null	999	FALSE	FALSE	FALSE	Unit NormalizedByInternalStandardPeakHeight by alignment ID=360	FALSE	FALSE	null	null	null	null	null	null	null	11.68	313.17941:7600 314.18276:3434 315.18612:394	61.98741:7311 79.95637:3340 89.02375:2379 96.95878:95970 98.9548:4573 99.92466:36457 100.92935:10017 101.94102:3056 102.95464:2106 103.91868:4391 105.93392:2059 107.95084:2234 111.94572:3410 112.98405:18941 114.93295:11216 114.98774:2573 115.91931:7501 116.92696:241883 117.92753:26887 118.92719:8726 119.9456:3608 125.92747:12154 129.97482:6112 130.96436:3323 131.91486:6362 132.86711:4750 132.8970…	0	0	0	0	0	0	0	0	0	0	0	0	0	0	0	0	0	0	0
401	22.462	313.179	Unknown	[M-H]-	similar chromatogram in higher mz_1463; found in higher mz's MsMs_1463	0.145	TRUE	null	null	null	null	null	null	999	FALSE	FALSE	FALSE	Unit NormalizedByInternalStandardPeakHeight by alignment ID=360	FALSE	FALSE	null	null	null	null	null	null	null	11.85	313.17908:24348 314.18243:5628 315.18579:6909	79.95586:176 99.92422:574 100.92386:601 100.93365:563 115.91883:211 129.97363:115 293.21115:751 297.24176:228 309.17444:320 311.16669:39731 312.17148:7981 313.17908:21455	0	0	0	0	0.00391499	0.00417287	0.00412758	0.00495684	0.00591679	0.00307382	0.0226065	0.0631907	0.0475343	0.0441402	0.0526341	0.0744584	0	0	0
402	29.234	313.179	Unknown	[M-H]-	ion correlated with 924; found in higher mz's MsMs_924; found in higher mz's MsMs_2061; found in higher mz's MsMs_2059; found in higher mz's MsMs_2054; found in higher mz's MsMs_2046; found in higher mz's MsMs_1888; found in higher mz's MsMs_1484	0.063	TRUE	null	null	null	null	null	null	999	FALSE	FALSE	FALSE	Unit NormalizedByInternalStandardPeakHeight by alignment ID=360	FALSE	FALSE	null	null	null	null	null	null	null	16.35	313.17953:12692 314.18288:6366 315.18624:1199	61.98703:9007 97.92992:1165 99.92412:10201 100.92838:8802 112.98417:122761 129.97408:29126 151.99541:13484 180.9713:52188 184.91377:2699 197.9612:13729 212.90895:4562 219.98439:7675 238.92943:2558 248.95967:39589 250.14354:946 265.9498:3659 285.18625:1113 287.2001:852 287.97299:4946 293.21118:41879 306.91788:1889 313.17953:7238 313.26178:13773 313.2764:13827	0	0	0	0	0	0	0	0	0	0.0024581	0	0	0	0	0	0	0	0	0
403	20.606	313.179	Unknown	[M-H]-		0.026	TRUE	null	null	null	null	null	null	999	FALSE	FALSE	FALSE	Unit NormalizedByInternalStandardPeakHeight by alignment ID=360	FALSE	FALSE	null	null	null	null	null	null	null	28.77	313.17831:278910 314.18166:164083 315.18502:22889	96.9577:4889 114.93286:1333 116.92604:35620 117.92611:4093 118.92611:981 134.89206:15020 135.89406:1675 136.88942:5138 145.92789:2318 174.95543:13607 191.94366:3837 208.93242:1021 231.94208:915 247.13104:7181 265.14511:186531 266.14807:27206 267.1434:11686 269.20825:2417 285.18491:3551 287.16281:464 296.13931:3567 297.14731:337 303.1571:3832	0	0	0	0	0	0	0	0	0	0	0	0	0	0	0	0	0	0	0
404	19.657	313.18	Unknown	[M-H]-	ion correlated with 441	0.03	TRUE	null	null	null	null	null	null	999	FALSE	FALSE	FALSE	Unit NormalizedByInternalStandardPeakHeight by alignment ID=360	FALSE	FALSE	null	null	null	null	null	null	null	12.97	313.17914:12572 314.18249:6438 315.18585:16322	61.98775:10539 79.95586:2454 96.95926:6035 99.92474:22315 100.92534:3919 100.93439:4102 101.9398:1251 103.91952:1067 112.98447:30366 115.91915:2049 116.92728:2762 119.94563:3060 125.87236:1844 129.9751:7751 130.96599:3189 146.96404:7612 160.84105:420 162.98076:1164 180.89871:1190 180.91142:1190 180.97375:5877 219.8447:1746 219.86475:839 221.84496:1346 283.19269:3012 297.1521:2338 309.20782:2140 3…	0	0	0	0	0	0	0.00218244	0.00213141	0	0	0	0	0	0	0	0	0	0	0
405	21.537	313.18	Unknown	[M+Na-2H]-	adduct linked to 289_[M-H]-	0.212	TRUE	null	null	null	null	null	null	999	FALSE	FALSE	FALSE	Unit NormalizedByInternalStandardPeakHeight by alignment ID=360	FALSE	FALSE	null	null	null	null	null	null	null	8.75	313.17676:7618 314.18011:3215 315.18347:1889	96.95869:20634 112.98357:9373 114.9332:7424 116.92658:163229 117.92654:18547 118.92485:5817 125.927:2383 129.97394:1715 134.89293:35491 135.89569:3784 135.96989:5532 136.89111:12804 144.92142:2944 145.92793:10178 146.9382:1878 146.96344:10123 174.95418:53721 180.97105:1819 191.94464:16387 201.9041:4494 204.95697:5792 208.93411:5407 217.85547:1303 217.86667:1407 231.92993:6662 231.94263:6447 235.9…	0	0	0	0	0	0	0	0	0	0	0	0	0	0	0	0	0.00123001	0.00102547	0.00112408
406	18.72	313.237	Unknown	[M-H]-		0.23	TRUE	null	null	null	null	null	null	999	FALSE	FALSE	FALSE	Unit NormalizedByInternalStandardPeakHeight by alignment ID=360	FALSE	FALSE	null	null	null	null	null	null	null	16.54	313.23642:29677 314.23977:13175 315.24313:2405	61.98782:7189 99.92411:20998 103.91869:2131 160.84074:124 164.83453:426 261.11209:2307 265.84894:68 287.20071:6398 291.19662:2073 309.20602:2421 313.23642:23330	0	0	0	0	0	0	0	0	0	0	0.00587199	0.0100212	0.00900486	0	0	0	0	0	0
407	15.28	313.25	Unknown	[M-H]-		0.108	TRUE	null	null	null	null	null	null	999	FALSE	FALSE	FALSE	Unit NormalizedByInternalStandardPeakHeight by alignment ID=360	FALSE	FALSE	null	null	null	null	null	null	null	69.46	313.25006:56861 314.25341:34413 315.25677:761	96.9584:11934 116.92664:9559 121.02779:1745 123.04316:5914 132.01974:40810 132.86693:3293 133.02757:417950 134.03098:36022 134.86279:3948 134.89357:5638 135.04214:11270 135.96898:2668 149.02231:44563 150.02928:14163 151.0379:20417 159.04321:2863 160.01517:2766 161.02226:716328 162.02647:71579 163.01697:12209 163.02824:13142 163.04103:13187 163.05002:11644 174.95535:16674 179.03296:8680 180.0372:9…	0	0	0	0	0	0	0	0	0	0	0	0	0	0	0	0	0	0	0
408	15.346	314.041	Unknown	[M-H]-	ion correlated with 321	0.152	TRUE	null	null	null	null	null	null	999	FALSE	FALSE	FALSE	Unit NormalizedByInternalStandardPeakHeight by alignment ID=360	FALSE	FALSE	null	null	null	null	null	null	null	177.17	314.04187:25247 315.04522:12272 316.04858:1893	96.95887:9116 116.92627:6892 133.02814:16762 146.96365:437 161.02275:32748 162.02698:3195 174.95631:12703 191.9444:4080 195.81003:1296 197.80643:2706 199.80325:634 208.93408:1722 267.06586:3487 284.03137:967 311.05457:2000 313.0712:171596	0	0	0	0	0	0	0	0	0	0	0.0049955	0.00675572	0.00609176	0	0	0	0	0	0
409	14.319	314.041	Unknown	[M-H]-	found in higher mz's MsMs_482	0.156	TRUE	null	null	null	null	null	null	999	FALSE	FALSE	FALSE	Unit NormalizedByInternalStandardPeakHeight by alignment ID=360	FALSE	FALSE	null	null	null	null	null	null	null	330.91	314.04199:18257 315.04534:5528 316.0487:1141	61.98727:48514 79.95614:5077 87.0076:2712 87.92432:2110 88.98667:4144 96.95897:28230 97.02824:8049 99.92469:10261 102.94833:2747 103.9195:3826 109.02832:2353 112.98408:10159 116.92714:6611 118.9924:2483 119.9464:2396 121.02909:2281 122.89282:3560 125.87205:8985 127.86935:4893 129.97421:4539 130.96532:5473 132.86726:2620 132.96933:2104 133.02798:3846 134.86409:3052 134.89351:3928 134.98766:2378 13…	0.00348029	0	0	0	0.00471546	0.00443007	0.00460667	0.00424687	0.00442779	0.00452223	0	0	0	0.00217206	0.00216607	0.00243251	0	0	0
410	14.756	314.041	Unknown	[M-H]-	ion correlated with 481; ion correlated with 319	0.052	TRUE	null	null	null	null	null	null	999	FALSE	FALSE	FALSE	Unit NormalizedByInternalStandardPeakHeight by alignment ID=360	FALSE	FALSE	null	null	null	null	null	null	null	557.34	314.04236:23108 315.04571:8151 316.04907:1575	96.95871:13276 112.98339:1222 116.92702:17101 117.92677:1830 132.02173:1684 133.0276:21900 134.03159:1426 134.8625:2865 134.89311:8317 136.89095:2980 145.92921:1324 149.02238:10366 150.02907:2020 161.02245:39562 162.0257:4053 174.95412:28623 191.9453:12257 197.80824:13715 208.93413:5080 225.92519:1011 267.06577:3145 271.05908:294768 272.06393:49469 299.01755:4026 313.07028:292096 314.07703:56085	0	0	0	0	0.00371557	0	0	0	0	0	0	0	0	0	0	0	0	0	0
411	17.942	314.174	Unknown	[M-H]-		0.037	TRUE	null	null	null	null	null	null	999	FALSE	FALSE	FALSE	Unit NormalizedByInternalStandardPeakHeight by alignment ID=360	FALSE	FALSE	null	null	null	null	null	null	null	24.19	314.17432:128203 315.17767:48666 316.18103:8035	96.9585:1637 112.98454:1697 116.92653:3789 117.92742:1174 134.89284:3766 136.88928:2160 145.9287:217 174.95416:5107 191.94435:1689 195.81004:10727 197.80606:13294 199.80344:4987 208.93416:20 237.11717:1549 275.19931:11136 276.20337:2113 281.12:1225 289.17834:3826 291.19373:3524 296.1637:61146 297.16861:16245 298.15488:2381 298.17551:2158 307.19336:12259 309.20285:847 312.1604:3412 313.13934:2174 …	0	0	0	0	0	0	0	0	0	0	0	0	0	0	0	0	0	0	0
412	18.716	315.019	Unknown	[M-H]-	ion correlated with 1511; ion correlated with 379; ion correlated with 1524; ion correlated with 390; found in higher mz's MsMs_1524; found in higher mz's MsMs_1511; found in higher mz's MsMs_1272	0.086	TRUE	null	null	null	null	null	null	999	FALSE	FALSE	FALSE	Unit NormalizedByInternalStandardPeakHeight by alignment ID=360	FALSE	FALSE	null	null	null	null	null	null	null	107.24	315.01804:15511 316.02139:4832 317.02475:720	61.9872:4969 99.92426:12903 100.93118:2766 103.91904:1355 115.91883:1899 116.92679:2833 146.96367:10066 160.84032:13673 162.83789:11992 164.83412:3331 184.87367:2193 217.86507:4840 219.84377:6683 219.86139:6139 283.13574:3173 285.90683:82 287.16428:1084 301.17923:36058 311.20328:1170 311.2197:919 314.02319:5	0.00295675	0	0	0	0.00336161	0.00269651	0.00289583	0.00288987	0.00285797	0.00312231	0	0	0	0	0	0	0	0	0
413	28.827	315.141	Unknown	[M+Na-2H]-	adduct linked to 554_[M+FA-H]-; adduct linked to 217_[M-H]-	0.375	TRUE	null	null	null	null	null	null	999	FALSE	FALSE	FALSE	Unit NormalizedByInternalStandardPeakHeight by alignment ID=360	FALSE	FALSE	null	null	null	null	null	null	null	21.05	315.1398:10159 316.14315:10559 317.14651:3292	61.98712:4039 100.92977:3458 118.89803:3226 134.89282:37061 135.89307:4717 135.90361:4735 135.96944:1608 136.89107:12122 146.92046:3766 146.9362:3959 190.92648:5587 192.92578:2059 235.92313:2067 277.21533:21671 278.21896:4073	0	0	0	0	0	0	0	0	0	0	0	0	0	0	0	0	0	0	0
414	19.377	315.159	Unknown	[M-H]-	ion correlated with 262; ion correlated with 205; ion correlated with 199; ion correlated with 582; ion correlated with 266; ion correlated with 654; found in higher mz's MsMs_582; found in higher mz's MsMs_557	0.022	TRUE	null	null	null	null	null	null	999	FALSE	FALSE	FALSE	Unit NormalizedByInternalStandardPeakHeight by alignment ID=360	FALSE	FALSE	null	null	null	null	null	null	null	21.1	315.15921:6817 316.16256:2876 317.16592:665	112.98367:2252 174.9538:4162 191.94371:2103 194.07993:140905 195.08215:16361 197.80449:5947 204.95638:561 208.9337:1425 219.86458:3324 231.94223:102 315.15723:11205	0	0	0	0	0	0	0	0	0	0	0	0	0	0	0	0	0	0	0
415	24.444	315.194	Unknown	[M-H]-	ion correlated with 879	0.033	TRUE	null	null	null	null	null	null	999	FALSE	FALSE	FALSE	Unit NormalizedByInternalStandardPeakHeight by alignment ID=360	FALSE	FALSE	null	null	null	null	null	null	null	23.35	315.19681:6426 316.20016:2348 317.20352:541409	131.91394:42 162.83755:235 299.16452:20694 300.16867:3421 301.17874:5453 302.18271:1492 315.19681:1485	0	0	0	0	0	0	0	0	0	0	0	0	0	0	0	0	0	0	0
416	22.106	315.195	Unknown	[M-H]-		0.078	TRUE	null	null	null	null	null	null	999	FALSE	FALSE	FALSE	Unit NormalizedByInternalStandardPeakHeight by alignment ID=360	FALSE	FALSE	null	null	null	null	null	null	null	331.17	315.19394:79895 316.19729:30651 317.20065:3817	96.95814:5036 114.93372:1579 116.92634:40379 117.92689:4048 134.89282:7650 136.89139:2572 145.9277:3783 174.95387:13676 183.00987:3540 191.94406:3432 197.02611:1507 197.80707:6199 208.93443:1496 217.86473:1611 233.15494:1603 235.92464:11052 295.22543:1047 299.19894:96589 300.20251:20380 301.17606:9076 311.16629:291721 312.16959:58544 313.16595:16582 314.16998:2720 315.19394:71341	0	0	0	0	0	0	0	0	0	0	0	0	0	0	0	0	0	0	0
417	17.302	315.195	Unknown	[M-H]-		0.052	TRUE	null	null	null	null	null	null	999	FALSE	FALSE	FALSE	Unit NormalizedByInternalStandardPeakHeight by alignment ID=360	FALSE	FALSE	null	null	null	null	null	null	null	9.99	315.1915:6461 316.19485:1895 317.19821:1033	96.95895:23261 98.95463:987 114.93301:2269 116.92696:43486 117.92764:4089 134.89314:33497 135.89343:3430 135.96976:5634 136.8903:10030 145.92972:2471 164.92525:1724 174.95512:34525 191.94455:3429 209.04477:996 235.13197:9787 243.13879:18296 243.16476:22991 265.14154:3914 265.15717:3580 273.18417:2647 283.16815:2700 303.15967:2839 315.1915:2085 315.20618:2057	0	0	0	0	0	0	0	0	0	0	0	0	0	0	0.0011129	0.00127788	0	0	0
418	27.142	315.195	Unknown	[M-H]-	ion correlated with 710	0.123	TRUE	null	null	null	null	null	null	999	FALSE	FALSE	FALSE	Unit NormalizedByInternalStandardPeakHeight by alignment ID=360	FALSE	FALSE	null	null	null	null	null	null	null	32.57	315.19492:61315 316.19827:15507 317.20163:2325	61.98709:4073 99.92417:29180 100.92521:5622 100.93539:5479 101.93957:2944 103.91909:2103 115.91889:3089 116.9267:4230 129.97356:2806 134.86575:41 146.96368:12435 160.84047:3613 161.92496:101 162.83633:3749 313.18057:23 315.19492:47014	0.0116881	0	0	0	0.0179824	0.0162041	0.0148873	0.0137805	0.0138863	0.0225715	0	0.00222138	0	0	0	0	0	0	0
419	20.907	315.195	Unknown	[M-H]-		0.349	TRUE	null	null	null	null	null	null	999	FALSE	FALSE	FALSE	Unit NormalizedByInternalStandardPeakHeight by alignment ID=360	FALSE	FALSE	null	null	null	null	null	null	null	11.22	315.19388:6069 316.19723:2332 317.20059:643	114.93314:2846 116.92661:63008 117.92694:7403 118.92729:1431 134.89246:15733 135.89545:1269 135.96938:3290 136.89003:5013 145.92815:4280 164.92555:3134 166.9221:897 174.95396:39547 175.96187:2178 176.96265:4999 178.97711:6105 181.91606:1019 191.94391:8108 204.9559:3302 208.9342:1341 223.13228:5256 242.94054:4353 259.93622:683 277.21671:223 293.21017:388780 294.21365:79508 295.2171:13334 297.15152…	0	0	0	0	0	0	0	0	0	0	0	0	0	0	0	0	0	0	0
420	21.591	315.195	Unknown	[M-H]-	similar chromatogram in higher mz_1381; found in higher mz's MsMs_1381; found in higher mz's MsMs_429	0.141	TRUE	null	null	null	null	null	null	999	FALSE	FALSE	FALSE	Unit NormalizedByInternalStandardPeakHeight by alignment ID=360	FALSE	FALSE	null	null	null	null	null	null	null	12.88	315.1937:27857 316.19705:9711 317.20041:1424	96.95886:3713 99.92394:1312 112.98385:1627 114.93318:1944 116.92646:40291 117.92719:4147 118.92643:603 134.89261:8962 136.89098:2865 144.92056:833 145.92868:1990 146.93588:973 146.96301:8969 174.95459:11951 191.94479:3062 201.91586:989 204.95457:485 208.93379:1579 277.21552:2124 291.19516:244283 292.19897:48690 293.20575:5640 313.17563:5731	0	0	0	0	0	0	0	0	0	0	0	0	0	0	0	0	0	0	0
421	19.481	315.195	Unknown	[M+K-2H]-	ion correlated with 139; adduct linked to 218_[M-H]-; found in higher mz's MsMs_1136	0.071	TRUE	null	null	null	null	null	null	999	FALSE	FALSE	FALSE	Unit NormalizedByInternalStandardPeakHeight by alignment ID=360	FALSE	FALSE	null	null	null	null	null	null	null	518.21	315.19482:44766 316.19817:13478 317.20153:0	96.95834:9447 112.98411:1234 116.92691:52139 117.92613:5564 134.8929:13050 136.89229:4960 145.92949:3967 146.96356:208 174.95473:26988 191.9458:6919 208.93356:2686 217.86412:2699 219.84325:1993 271.16928:3009 289.17914:6079 301.17957:2243 315.19482:54503	0.00853342	0	0	0	0.00973613	0.00895215	0.00927775	0.00888648	0.00949845	0.00915851	0	0	0	0	0	0	0	0	0
422	22.785	315.195	Unknown	[M-H]-	similar chromatogram in higher mz_872; found in higher mz's MsMs_1059; found in higher mz's MsMs_936; found in higher mz's MsMs_872; found in higher mz's MsMs_813; found in higher mz's MsMs_516	0.019	TRUE	null	null	null	null	null	null	999	FALSE	FALSE	FALSE	Unit NormalizedByInternalStandardPeakHeight by alignment ID=360	FALSE	FALSE	null	null	null	null	null	null	null	5.92	315.19543:6148 316.19878:1518 317.20214:444	61.98689:8480 96.95802:31105 99.92351:32375 100.92454:3790 100.93341:2169 101.93887:2622 103.91827:2840 112.98398:14267 114.9323:7514 115.91853:4785 116.92645:194475 117.92664:23329 118.926:6097 119.94617:2425 125.92632:5042 129.97331:7840 131.9138:5717 132.8661:3129 132.92091:22261 133.9229:2999 134.86288:4072 134.89207:43803 135.89384:5498 135.96895:7065 136.88966:16205 141.92059:5545 144.92079…	0	0	0	0	0	0	0	0	0	0	0	0	0	0	0	0	0	0	0
423	21.378	315.195	Unknown	[M-H]-	ion correlated with 315	0.052	TRUE	null	null	null	null	null	null	999	FALSE	FALSE	FALSE	Unit NormalizedByInternalStandardPeakHeight by alignment ID=360	FALSE	FALSE	null	null	null	null	null	null	null	35.83	315.19485:51030 316.1982:20774 317.20156:51702	61.98703:4155 99.92435:17314 100.92801:3407 146.96382:6800 160.84048:2239 291.19556:6106 315.19485:1518	0.00972742	0	0	0	0.0114241	0.0106675	0.0117943	0.0113929	0.0121191	0.0106194	0	0	0	0	0	0	0	0.00259867	0
424	23.94	315.195	Unknown	[M-H]-		0.078	TRUE	null	null	null	null	null	null	999	FALSE	FALSE	FALSE	Unit NormalizedByInternalStandardPeakHeight by alignment ID=360	FALSE	FALSE	null	null	null	null	null	null	null	936.5	315.19492:228493 316.19827:80291 317.20163:11935	61.9873:6462 97.9315:1145 99.92406:21416 100.92779:5293 101.9411:2213 103.91849:1505 115.91862:1741 129.97507:2146 146.96365:9596 227.10561:38686 228.1091:6497 283.16904:102104 284.17178:21230 285.18417:10843 286.18631:2707 287.1994:3338 299.16449:122 313.18198:297 315.19492:58714	0	0	0	0	0	0	0	0	0	0	0	0.0416685	0.0487289	0	0	0	0	0	0
425	17.033	315.196	Unknown	[M-H]-	adduct linked to 671_[M+FA-H]-; similar chromatogram in higher mz_1861; found in higher mz's MsMs_671	0.074	TRUE	null	null	null	null	null	null	999	FALSE	FALSE	FALSE	Unit NormalizedByInternalStandardPeakHeight by alignment ID=360	FALSE	FALSE	null	null	null	null	null	null	null	118.84	315.19467:79019 316.19802:37736 317.20138:5959	61.98715:4948 79.95589:955 99.92367:6424 100.9267:1048 103.91782:1273 115.91952:1169 116.92654:2279 146.96347:9398 184.87469:1318 217.86378:3079 219.84424:3889 219.8624:4843 221.84129:2375 291.19376:4368 309.2059:5670 313.03433:3231 315.13147:29685 315.19467:67937	0	0	0	0	0	0	0	0	0	0	0	0	0	0	0	0	0	0	0
426	21.77	315.196	Unknown	[M-H]-	found in higher mz's MsMs_575; found in higher mz's MsMs_429; found in higher mz's MsMs_971	0.208	TRUE	null	null	null	null	null	null	999	FALSE	FALSE	FALSE	Unit NormalizedByInternalStandardPeakHeight by alignment ID=360	FALSE	FALSE	null	null	null	null	null	null	null	12058.2	315.19489:300535 316.19824:118791 317.2016:16172	61.9874:2001 99.92423:6579 100.9275:2008 101.94067:2258 103.91972:48 115.91893:450 129.97377:434 161.02184:7331 201.05345:8962 277.21475:3927 285.1842:56994 286.1886:11693 291.19916:2391 293.21066:1901 295.22525:4705 299.16623:821 310.17542:132 311.16711:29062 312.16998:5760 313.1687:4981 315.19489:181487	0.0572888	0	0	0	0.0737364	0.085213	0.0977265	0.0966136	0.101445	0.0710816	0.736143	1.27171	1.23824	0	0	0	0	0.002613	0
427	18.743	315.196	Unknown	[M-H]-	found in higher mz's MsMs_869; found in higher mz's MsMs_453	0.063	TRUE	null	null	null	null	null	null	999	FALSE	FALSE	FALSE	Unit NormalizedByInternalStandardPeakHeight by alignment ID=360	FALSE	FALSE	null	null	null	null	null	null	null	8.54	315.19397:174227 316.19732:83695 317.20068:6912	223.06433:2067 246.12189:173 247.13017:6000 255.1368:1618 256.1427:672 257.15164:915 261.11191:105 261.13724:5950 261.14972:6035 263.12711:981 271.16855:1373 273.18469:14281 274.18774:3040 285.14645:1116 285.18515:11163 286.18857:2235 287.16339:5259 288.13483:2887 288.16711:880 289.17767:999 290.18576:223 291.18372:3410 291.1969:3547 297.18411:5977 299.16272:43005 300.16669:8199 301.17773:6929 30…	0	0	0	0	0	0	0	0	0	0	0	0	0	0	0	0	0	0	0
428	20.255	315.253	Unknown	[M-H]-		0.316	TRUE	null	null	null	null	null	null	999	FALSE	FALSE	FALSE	Unit NormalizedByInternalStandardPeakHeight by alignment ID=360	FALSE	FALSE	null	null	null	null	null	null	null	24.61	315.25302:8903 316.25637:1987 317.25973:463	61.98732:2728 99.92423:29177 100.92785:6523 101.93833:990 103.91867:1049 115.91901:2693 129.97322:4046 146.96367:16132 160.83994:4066 162.83775:3855 162.98103:1742 217.85184:1383 217.86555:1340 219.84483:2429 219.86436:1475 256.18954:816 275.20111:8648 291.19485:7170 293.21002:7152 311.13043:4317 313.17935:4603 315.25302:2623	0	0	0	0	0.0014315	0	0.00134655	0.00135602	0.00132668	0	0	0	0.00143553	0	0	0	0	0	0
429	21.75	315.375	Unknown	[M-H]-		0.119	TRUE	null	null	null	null	null	null	999	FALSE	FALSE	FALSE	Unit NormalizedByInternalStandardPeakHeight by alignment ID=360	FALSE	FALSE	null	null	null	null	null	null	null	264.16	315.37582:81157 316.37917:65893 317.38253:669	61.98698:4368 99.92436:10238 100.92866:1512 146.96411:484 201.05367:11269 201.09087:11247 255.13757:1969 269.15408:7059 270.15851:2511 271.16861:2682 283.17038:2515 284.17657:3389 285.1846:915843 285.35745:12677 286.18802:193802 287.19257:29074 288.19269:3205 291.19778:1840 297.18506:607 299.16406:82036 300.16797:6828 311.16711:14214 312.17236:2736 313.17566:1025 315.19525:3073237 315.2879:18603 …	0	0	0	0	0	0	0	0	0	0	0.0160581	0.0140757	0.00475571	0	0	0	0	0	0
430	28.994	316.946	Unknown	[M-H]-	found in higher mz's MsMs_2033; found in higher mz's MsMs_2023	0.454	TRUE	null	null	null	null	null	null	999	FALSE	FALSE	FALSE	Unit NormalizedByInternalStandardPeakHeight by alignment ID=360	FALSE	FALSE	null	null	null	null	null	null	null	20.2	316.94724:28871 317.95059:3079 318.95395:1641	97.93058:2334 99.92497:28257 101.92398:6460 101.93342:6452 112.98474:2123 114.93313:33592 116.92753:699808 117.92741:77636 118.92807:24468 135.96976:5573 141.92305:4100 145.92291:22919 146.92192:10269 146.93898:10475 157.01013:2560 180.97198:2450 183.93791:2481 184.91751:2785 190.92743:12605 194.08096:11686 201.90411:1685 205.94386:4274 207.91869:5114 238.93129:2223 239.06102:4925 248.95961:20409…	0	0	0	0	0	0	0	0.00486996	0.00557119	0	0	0	0	0	0.00509492	0.00670607	0.00465818	0.00606871	0.00577643
431	29.348	316.947	Unknown	[M-H]-	found in higher mz's MsMs_1890; found in higher mz's MsMs_1602; found in higher mz's MsMs_1575; found in higher mz's MsMs_1052; found in higher mz's MsMs_1013; found in higher mz's MsMs_999; found in higher mz's MsMs_838; found in higher mz's MsMs_723	0.513	TRUE	null	null	null	null	null	null	999	FALSE	FALSE	FALSE	Unit NormalizedByInternalStandardPeakHeight by alignment ID=360	FALSE	FALSE	null	null	null	null	null	null	null	26.27	316.94653:73364 317.94988:5049 318.95324:1784	61.98733:42035 83.02316:2914 83.92912:2606 84.00791:7013 84.98924:4390 87.00637:2671 89.02303:4992 96.9594:5314 97.92966:12766 98.93973:2544 99.92442:273900 100.92952:86612 101.92221:8446 101.9335:6847 101.97951:8806 102.95467:18396 104.95291:5083 108.00519:25553 109.93227:4650 112.98409:248638 113.92627:2313 113.98754:5642 114.93246:12043 115.91905:52563 116.07062:2102 116.92679:212580 117.92685…	0	0	0	0	0.0117962	0.0144372	0.0153634	0.0143994	0.0151958	0	0.00867756	0	0	0.0140565	0.015289	0.0168721	0.0131539	0.0151364	0.0159285
432	17.544	317.174	Unknown	[M-H]-	found in higher mz's MsMs_1002; found in higher mz's MsMs_908; found in higher mz's MsMs_568	0.104	TRUE	null	null	null	null	null	null	999	FALSE	FALSE	FALSE	Unit NormalizedByInternalStandardPeakHeight by alignment ID=360	FALSE	FALSE	null	null	null	null	null	null	null	1244.42	317.17349:40273 318.17684:16782 319.1802:3468	61.98722:3053 79.95586:1188 99.92427:10124 100.92339:2858 100.93301:2900 103.9191:644 115.91887:717 146.96335:1976 160.83951:10310 162.83731:9249 164.8354:2864 184.87645:2107 217.8638:3088 219.84195:2112 219.8604:4433 221.84338:707 243.1003:5939 244.10773:2513 257.11813:2379 269.12576:2417 270.12061:281 270.13528:277 271.17105:3836 272.17456:2381 281.12448:2011 286.18143:2909 287.16385:1705 297.1…	0	0	0	0	0	0	0	0	0	0	0	0	0	0	0	0	0	0	0
433	15.253	317.174	Unknown	[M-H]-		0.052	TRUE	null	null	null	null	null	null	999	FALSE	FALSE	FALSE	Unit NormalizedByInternalStandardPeakHeight by alignment ID=360	FALSE	FALSE	null	null	null	null	null	null	null	140.1	317.17349:8225 318.17684:2843 319.1802:1268	96.95856:11043 112.98384:1132 116.92653:9504 134.89372:618 145.92998:890 146.9633:2918 174.95395:17160 191.94569:5365 195.80853:45180 197.80615:57832 199.80391:25699 208.93422:2566 217.86447:2586 219.84485:270 221.84117:1352 263.07349:722	0	0	0	0	0	0	0	0	0	0	0	0	0	0	0	0	0	0	0
434	19.174	317.174	Unknown	[M-H]-	ion correlated with 148; ion correlated with 278; ion correlated with 1850; ion correlated with 675; ion correlated with 667; ion correlated with 1783; found in higher mz's MsMs_571	0.019	TRUE	null	null	null	null	null	null	999	FALSE	FALSE	FALSE	Unit NormalizedByInternalStandardPeakHeight by alignment ID=360	FALSE	FALSE	null	null	null	null	null	null	null	317.65	317.17435:1335062 318.1777:525856 319.18106:66824	96.9585:20265 99.92414:2015 143.04883:4183 145.02713:3835 159.04349:4111 161.02312:4444 165.05606:1681 171.04387:3495 173.02235:7937 173.05948:2913 174.02884:6644 175.03754:9787 175.07452:4027 176.04222:1946 179.07021:1880 185.02179:2375 185.05878:10271 186.06461:4968 187.03804:22852 187.07494:4423 188.04297:9799 189.01823:4790 189.05305:14479 189.09087:2829 190.02588:3626 190.05751:2278 191.0679…	0	0	0	0	0	0	0	0	0	0	0	0	0	0	0	0	0	0	0
435	20.636	317.175	Unknown	[M-H]-	similar chromatogram in higher mz_1788	0.108	TRUE	null	null	null	null	null	null	999	FALSE	FALSE	FALSE	Unit NormalizedByInternalStandardPeakHeight by alignment ID=360	FALSE	FALSE	null	null	null	null	null	null	null	1966.45	317.17535:281877 318.1787:25951 319.18206:3248	184.05142:3300 185.05908:23138 186.06667:13577 187.07414:10792 188.08295:2378 198.06793:3292 199.07564:20768 200.08228:9026 201.09084:290614 202.09482:42465 203.10463:10356 211.07574:4099 212.08328:2008 213.09055:23571 214.0986:21348 215.10503:16593 216.07816:270 216.11502:4939 217.08318:1451 217.12108:5503 223.07693:3089 224.08469:3628 225.09134:7598 226.09657:2873 227.10724:23763 228.1114:6221 …	0	0	0	0	0	0	0	0	0	0	0.0557732	0.0930025	0	0	0	0	0	0	0
436	18.105	317.175	Unknown	[M-H]-	ion correlated with 203; ion correlated with 346; ion correlated with 597; ion correlated with 1681	0.022	TRUE	null	null	null	null	null	null	999	FALSE	FALSE	FALSE	Unit NormalizedByInternalStandardPeakHeight by alignment ID=360	FALSE	FALSE	null	null	null	null	null	null	null	32.97	317.1745:21317 318.17785:7992 319.18121:3158	61.98683:44993 88.9863:3148 99.92415:13648 100.92439:3251 115.91843:726 119.94463:2126 129.97397:2731 146.96342:5066 273.18732:19729 283.16888:5798 289.17963:3275 291.19415:3170 293.1748:766 299.16342:1591 301.17877:199178 302.18332:42548 303.19223:4958 307.18933:6732 308.19388:674 317.1745:13528	0	0	0	0	0	0	0	0	0	0	0	0	0	0.0041155	0.00344783	0.0052423	0	0	0
437	24.47	317.21	Unknown	[M-H]-	adduct linked to 689_[M+FA-H]-; found in higher mz's MsMs_1676; found in higher mz's MsMs_1554; found in higher mz's MsMs_1049; found in higher mz's MsMs_1043; found in higher mz's MsMs_743; found in higher mz's MsMs_689; found in higher mz's MsMs_638; found in higher mz's MsMs_632; found in higher mz's MsMs_448	0.216	TRUE	null	null	null	null	null	null	999	FALSE	FALSE	FALSE	Unit NormalizedByInternalStandardPeakHeight by alignment ID=360	FALSE	FALSE	null	null	null	null	null	null	null	19459.5	317.21024:524817 318.21359:172851 319.21695:22222	61.98732:9534 99.92417:48324 100.92629:813 101.94051:3410 103.91834:2981 112.98386:3212 129.97409:3659 160.83902:2902 162.83791:2411 179.10606:103 217.86436:2605 219.84483:2140 271.16769:2881 285.18719:3192 301.17892:6374 302.18277:1120 315.19586:9113 316.19925:2049	0.100042	0	0	0	0.101568	0.0994711	0.112047	0.107664	0.112325	0.105495	1.87735	2.96428	3.21158	0	0	0	0	0.00227451	0
438	25.734	317.21	Unknown	[M-H]-	found in higher mz's MsMs_1935	0.048	TRUE	null	null	null	null	null	null	999	FALSE	FALSE	FALSE	Unit NormalizedByInternalStandardPeakHeight by alignment ID=360	FALSE	FALSE	null	null	null	null	null	null	null	25.01	317.21115:32611 318.2145:9133 319.21786:5051	96.95893:12171 112.98447:2840 114.93273:5754 116.92676:131976 117.92757:13594 118.92661:4083 125.92836:2113 134.89301:21028 136.88956:7719 145.9294:7253 174.95496:36039 190.92575:3339 191.94554:8837 204.959:4564 208.93536:2504 217.86395:2600 235.92601:50335 317.21115:34856	0.00621639	0	0	0	0.00561417	0	0	0	0	0	0	0	0	0	0	0	0	0	0
439	20.079	317.21	Unknown	[M-H]-	adduct linked to 688_[M+FA-H]-; found in higher mz's MsMs_688	0.167	TRUE	null	null	null	null	null	null	999	FALSE	FALSE	FALSE	Unit NormalizedByInternalStandardPeakHeight by alignment ID=360	FALSE	FALSE	null	null	null	null	null	null	null	467.44	317.21036:91775 318.21371:41340 319.21707:6147	114.93215:1054 116.92693:27034 117.92822:2683 134.89264:7074 136.89021:1853 145.92934:1832 146.9635:2325 174.95537:5950 191.94405:1751 293.21143:1357 297.1853:1562 299.1662:859 315.19498:8731 316.19864:2118 317.21036:49181	0.0174943	0	0	0	0	0.0185807	0.0200404	0.0187802	0	0.0193933	0.00927506	0	0	0	0	0	0	0	0
440	20.25	317.21	Unknown	[M-H]-		0.033	TRUE	null	null	null	null	null	null	999	FALSE	FALSE	FALSE	Unit NormalizedByInternalStandardPeakHeight by alignment ID=360	FALSE	FALSE	null	null	null	null	null	null	null	111.53	317.21219:93896 318.21554:45289 319.2189:7172	61.98761:4552 79.95604:3501 99.92448:29756 100.92951:6169 101.941:715 103.9184:1732 115.91964:1315 119.94656:386 129.97372:2887 130.96555:8338 146.96397:1607 160.84027:3403 162.83826:3535 162.98235:2103 180.91203:1399 256.19083:3574 257.19446:574 275.2016:7730 291.18277:5635 291.19894:5981 293.21072:4560 311.12888:4654 313.18158:4108 315.25223:3385 317.21094:72258	0	0	0	0	0	0.0155081	0.0172418	0.0169562	0	0	0	0	0	0	0	0	0	0	0
441	19.705	317.211	Unknown	[M-H]-	ion correlated with 404; found in higher mz's MsMs_1005	0.037	TRUE	null	null	null	null	null	null	999	FALSE	FALSE	FALSE	Unit NormalizedByInternalStandardPeakHeight by alignment ID=360	FALSE	FALSE	null	null	null	null	null	null	null	3068.96	317.21005:34370 318.2134:15544 319.21676:2304	61.9869:21580 96.95815:1894 99.92383:25901 100.92425:4632 100.93236:4607 101.94011:830 112.98367:15550 115.91929:2597 119.94485:2179 129.97421:7071 146.96365:12141 160.83961:5385 162.83725:5519 219.8459:3555 219.86243:3068 285.14929:7184 285.18268:1723 301.17868:6017 313.14389:1396 317.16928:8489 317.21005:29583	0	0	0	0	0	0	0	0	0	0	0	0	0	0	0	0	0	0	0
442	26.414	317.211	Unknown	[M-H]-	similar chromatogram in higher mz_447; found in higher mz's MsMs_447	0.156	TRUE	null	null	null	null	null	null	999	FALSE	FALSE	FALSE	Unit NormalizedByInternalStandardPeakHeight by alignment ID=360	FALSE	FALSE	null	null	null	null	null	null	null	8938.14	317.2106:187914 318.21395:51071 319.21731:7172	96.9591:45 114.93285:253 116.92668:958 190.92717:42 191.94324:84 204.95644:242 235.92264:77 287.19968:34136 288.20364:6938 317.2106:238726	0.0358207	0	0	0	0.0311232	0.0252889	0.022393	0.0202582	0.0199853	0.0343762	0.336107	0.565114	0.620695	0	0	0	0	0.0012037	0
443	20.942	317.211	Unknown	[M-H]-	found in higher mz's MsMs_1367; found in higher mz's MsMs_1192; found in higher mz's MsMs_1541; found in higher mz's MsMs_1338	0.041	TRUE	null	null	null	null	null	null	999	FALSE	FALSE	FALSE	Unit NormalizedByInternalStandardPeakHeight by alignment ID=360	FALSE	FALSE	null	null	null	null	null	null	null	785.2	317.21121:24017 318.21456:10438 319.21792:2515	114.93284:901 116.92692:19143 117.92741:1957 118.92396:1428 134.89316:1013 135.97063:586 136.89001:596 145.92908:1718 146.96391:3317 174.95416:5436 191.94579:847 204.95918:1298 223.13205:5979 231.94225:1677 279.23181:5784 283.17105:3118 293.21088:510157 293.3858:5544 294.21426:102009 295.21921:20906 297.15231:4073 317.21121:13238	0	0	0	0	0.00386166	0	0	0	0	0	0	0	0	0	0	0	0	0	0
444	21.293	317.211	Unknown	[M-H]-		0.052	TRUE	null	null	null	null	null	null	999	FALSE	FALSE	FALSE	Unit NormalizedByInternalStandardPeakHeight by alignment ID=360	FALSE	FALSE	null	null	null	null	null	null	null	4733.92	317.21051:254452 318.21386:93185 319.21722:11765	61.98729:5770 99.92423:27266 100.92501:5221 101.94045:2336 112.98426:67 115.91919:2250 129.97372:1190 146.96391:6561 160.83998:3035 162.83862:2938 315.159:2874 317.21051:186580	0.0485043	0	0	0	0.0553356	0.0523858	0.0559903	0.0557713	0.0579605	0.0531292	0	0	0	0	0	0	0	0	0
445	22.4	317.211	Unknown	[M-H]-		0.048	TRUE	null	null	null	null	null	null	999	FALSE	FALSE	FALSE	Unit NormalizedByInternalStandardPeakHeight by alignment ID=360	FALSE	FALSE	null	null	null	null	null	null	null	1313.75	317.21112:72908 318.21447:26138 319.21783:4016	61.98728:3901 99.92431:23129 100.92436:4991 100.93243:5029 101.93904:1937 103.91861:1363 112.98402:2553 115.91918:2470 116.92676:6655 129.97397:2177 132.92143:101 134.89265:3290 146.96365:9644 160.84091:1456 162.83826:815 317.21017:58552	0.0138979	0	0	0	0.0159189	0.0154529	0.0163621	0.015799	0.0161759	0	0	0	0	0	0	0	0	0	0
446	21.966	317.211	Unknown	[M+Na-2H]-	adduct linked to 308_[M-H]-; found in higher mz's MsMs_631	0.338	TRUE	null	null	null	null	null	null	999	FALSE	FALSE	FALSE	Unit NormalizedByInternalStandardPeakHeight by alignment ID=360	FALSE	FALSE	null	null	null	null	null	null	null	32.61	317.20859:6894 318.21194:2333 319.2153:1176	114.93307:1357 116.92654:31742 117.92631:3143 118.92674:452 134.89249:6190 135.96844:1658 136.88971:2838 171.10045:1725 174.95418:19410 191.94402:3392 195.13779:1908 204.95738:1289 221.15218:12624 222.15714:1655 231.94057:1679 235.9243:10535 242.94017:1276 245.04169:180 266.14105:1020 295.22577:294160 296.22961:58849 297.23236:7209	0	0	0	0	0	0	0	0	0	0	0	0	0	0	0	0	0.00111314	0	0
447	26.416	317.392	Unknown	[M-H]-		0.056	TRUE	null	null	null	null	null	null	999	FALSE	FALSE	FALSE	Unit NormalizedByInternalStandardPeakHeight by alignment ID=360	FALSE	FALSE	null	null	null	null	null	null	null	388.78	317.39221:40233 318.39556:2448 319.39892:107	61.98727:2197 96.95879:78 112.98392:202 114.93317:640 116.92696:5179 117.92773:769 118.9262:234 123.90129:2375 134.89326:22014 136.89027:8667 145.92944:86 146.9359:642 146.96362:5063 208.93517:271 231.9368:6394 271.16867:14388 272.17395:4156 285.18381:3377 287.19992:320547 288.20322:66552 289.20587:7276 299.19949:2492 316.20059:392 317.21063:2204099 317.30203:5199 317.39221:73630 317.53119:4980	0	0	0	0	0	0	0	0	0	0	0.0079607	0.0201748	0.0200804	0	0	0	0	0	0
448	24.47	317.392	Unknown	[M-H]-		0.097	TRUE	null	null	null	null	null	null	999	FALSE	FALSE	FALSE	Unit NormalizedByInternalStandardPeakHeight by alignment ID=360	FALSE	FALSE	null	null	null	null	null	null	null	472.99	317.39243:21902 318.39578:2142 319.39914:462	203.10649:1944 215.10583:7155 227.10674:959 229.12263:3903 243.13698:187 255.13721:1512 257.15247:3294 258.1593:3441 259.09833:2072 269.15448:1691 271.16867:80831 272.17172:15731 273.17648:1782 283.16953:491 284.17538:2137 285.1843:58323 286.19196:706660 287.19598:151503 288.19904:17190 299.12903:1810 300.17172:2843 301.21841:984675 313.1434:4305 314.14932:1076 315.15845:3106 316.16232:1821 317.3…	0	0	0	0	0	0	0	0	0	0	0.00433354	0.00973372	0.0133769	0	0	0	0	0	0
449	15.127	318.031	Unknown	[M-H]-	ion correlated with 133	0.446	TRUE	null	null	null	null	null	null	999	FALSE	FALSE	FALSE	Unit NormalizedByInternalStandardPeakHeight by alignment ID=360	FALSE	FALSE	null	null	null	null	null	null	null	94.29	318.0304:15048 319.03375:6102 320.03711:13716	211.13181:5816 229.14217:7175 239.12675:2736 285.03717:1481 309.20508:4578	0.00286847	0	0	0	0.00254559	0.00174492	0.00198759	0.00193899	0.00206369	0.00260931	0	0.00110626	0	0	0	0	0.00334611	0.00271158	0.00267733
450	14.564	319.19	Unknown	[M-H]-	ion correlated with 916; ion correlated with 753; ion correlated with 567; found in higher mz's MsMs_753	0.063	TRUE	null	null	null	null	null	null	999	FALSE	FALSE	FALSE	Unit NormalizedByInternalStandardPeakHeight by alignment ID=360	FALSE	FALSE	null	null	null	null	null	null	null	36.68	319.18954:7368 320.19289:2879 321.19625:416	122.89329:927 125.87302:1502 127.86959:732 130.96455:940 141.8669:765 160.84055:1091 161.02341:1600 162.83784:1760 164.83575:1019 166.86479:1169 179.03423:1301 201.83211:643 202.84125:1961 204.83803:547 214.08682:188 219.84479:113 219.86365:2162 268.13199:1294 275.2009:3821 300.15863:5 319.18954:6363	0.00140451	0	0	0	0.00249527	0.00226495	0.00227518	0.00231875	0.00256246	0.0019879	0	0	0	0.00352366	0.00401107	0.00451322	0	0	0
451	15.305	319.19	Unknown	[M-H]-	ion correlated with 211; ion correlated with 682; found in higher mz's MsMs_682	0.048	TRUE	null	null	null	null	null	null	999	FALSE	FALSE	FALSE	Unit NormalizedByInternalStandardPeakHeight by alignment ID=360	FALSE	FALSE	null	null	null	null	null	null	null	208.18	319.18954:36824 320.19289:13924 321.19625:2317	96.95833:4355 116.92673:3233 132.02014:6138 133.02754:65448 134.03143:5748 134.8662:2467 134.89294:2561 135.96899:1015 145.92987:892 149.02251:18465 150.02843:3199 151.03795:3154 161.02243:126995 162.02599:12033 163.02792:2075 163.04044:2129 174.95392:9726 179.03384:2761 191.94325:2018 208.93582:407 255.02898:6071 267.06366:9845 269.0795:6357 285.88989:485 298.04663:5522 301.17896:3326 311.05426:…	0.00701947	0	0	0	0.00833115	0.00682652	0.00745599	0.0067447	0.00733559	0.00754771	0	0	0	0	0	0	0	0	0
452	16.028	319.19	Unknown	[M-H]-	ion correlated with 915; ion correlated with 811; ion correlated with 754; ion correlated with 685; found in higher mz's MsMs_915; found in higher mz's MsMs_811; found in higher mz's MsMs_848; found in higher mz's MsMs_754; found in higher mz's MsMs_1004; found in higher mz's MsMs_937; found in higher mz's MsMs_787; found in higher mz's MsMs_596	0.041	TRUE	null	null	null	null	null	null	999	FALSE	FALSE	FALSE	Unit NormalizedByInternalStandardPeakHeight by alignment ID=360	FALSE	FALSE	null	null	null	null	null	null	null	136.32	319.19229:9344 320.19564:3469 321.199:1282	61.98747:3894 79.95625:2569 96.95929:5003 99.92489:5809 100.92861:1444 116.92746:2079 130.96405:2903 135.0443:29 146.96384:7160 157.8625:2103 160.84119:1363 161.84918:1101 162.83815:1265 162.98366:854 180.91138:2358 197.90262:727 201.8026:562 204.95764:2132 219.84546:4030 221.84148:2600 221.85532:2386 232.87791:483 244.90721:10357 246.90388:8998 248.90094:2900 254.91614:509 254.97504:342 255.8226…	0	0	0	0	0	0	0.00162207	0	0.00167094	0	0	0	0	0.075942	0.0717066	0.0785571	0	0	0
453	18.735	319.191	Unknown	[M-H]-	ion correlated with 616; ion correlated with 869; ion correlated with 945; found in higher mz's MsMs_869	0.045	TRUE	null	null	null	null	null	null	999	FALSE	FALSE	FALSE	Unit NormalizedByInternalStandardPeakHeight by alignment ID=360	FALSE	FALSE	null	null	null	null	null	null	null	64.72	319.18991:6731 320.19326:2587 321.19662:978	61.98729:1949 99.92425:4936 100.92426:845 103.91836:915 160.84012:3851 162.83728:3626 219.84441:434 219.86287:1835 287.16388:2070 291.19537:5771 299.16306:2052 301.17859:2016 311.02295:82129 312.02692:13462 313.02023:52989 313.23755:3353 314.02393:8548 315.01898:8369 315.19543:6915 319.19037:6858	0.00128308	0	0	0	0	0.00135427	0	0.00121745	0	0	0	0	0	0	0	0	0	0	0
454	22.724	319.226	Unknown	[M-H]-	found in higher mz's MsMs_2053	0.048	TRUE	null	null	null	null	null	null	999	FALSE	FALSE	FALSE	Unit NormalizedByInternalStandardPeakHeight by alignment ID=360	FALSE	FALSE	null	null	null	null	null	null	null	144.57	319.22672:11987 320.23007:4606 321.23343:829	96.95848:10340 112.98351:3807 116.92662:112456 117.92738:11906 118.92903:3681 125.92696:1728 134.89246:21875 136.89023:8953 145.92912:7492 146.96358:5475 174.95334:22408 191.9435:5430 204.95503:2667 208.93372:1411 235.92358:28952 255.23283:347 293.211:2856	0.00228495	0	0	0	0.00278817	0.00247448	0.00272243	0.00266584	0.00286801	0.00265966	0	0	0	0	0	0	0	0	0
455	21.571	319.227	Unknown	[M-H]-		0.387	TRUE	null	null	null	null	null	null	999	FALSE	FALSE	FALSE	Unit NormalizedByInternalStandardPeakHeight by alignment ID=360	FALSE	FALSE	null	null	null	null	null	null	null	124.41	319.22629:11804 320.22964:4749 321.233:779	96.95893:7323 98.95449:514 99.92446:4448 112.98418:8287 114.93243:1662 116.92692:16109 117.92805:2055 118.92648:785 125.92644:1630 135.89366:548 144.92134:1127 145.9299:597 146.9628:10028 164.94644:997 180.97253:956 181.91925:1190 186.92751:777 191.94441:1044 201.92201:1515 208.93489:1806 217.8662:1284 219.85258:1889 265.1463:2756 271.21555:2964 271.2287:2995 277.2157:2018 291.19565:107254 292.20…	0	0	0	0	0	0	0	0.00199105	0	0	0	0.00420666	0.0021528	0	0	0	0	0	0
456	16.344	319.227	Unknown	[M-H]-		0.026	TRUE	null	null	null	null	null	null	999	FALSE	FALSE	FALSE	Unit NormalizedByInternalStandardPeakHeight by alignment ID=360	FALSE	FALSE	null	null	null	null	null	null	null	257.09	319.22742:6148 320.23077:3604 321.23413:642	96.95893:8201 112.98381:2023 114.93334:466 116.92672:15828 117.92747:1693 129.97472:476 145.92903:2747 146.93745:174 146.96373:4024 160.84039:3295 162.8374:3592 164.9295:746 174.95479:11717 180.91238:1077 191.94481:4659 195.80954:48624 197.8062:59908 199.80347:29868 204.95334:496 208.93402:609 217.86365:4154 219.84409:804 219.8615:961 221.84122:3105 223.83797:1090 225.92625:824 285.12497:20032 28…	0	0	0	0	0	0	0	0	0	0	0	0	0	0	0	0	0	0	0
457	20.657	319.227	Unknown	[M-H]-		0.019	TRUE	null	null	null	null	null	null	999	FALSE	FALSE	FALSE	Unit NormalizedByInternalStandardPeakHeight by alignment ID=360	FALSE	FALSE	null	null	null	null	null	null	null	129.07	319.2243:6254 320.22765:1876 321.23101:154	61.98686:5862 99.92412:16937 100.92462:3936 100.93214:3969 115.91902:1893 119.94502:1834 129.9735:2626 146.96327:1530 265.14563:2715 266.15051:416 275.20251:88137 293.20975:110296 294.21359:22324 297.15021:7015 315.25119:2590 317.20978:31932 318.21362:7360 319.2243:4799	0	0	0	0	0	0	0	0	0	0	0	0	0	0	0	0	0	0	0
458	21.816	319.227	Unknown	[M-H]-	found in higher mz's MsMs_1096; found in higher mz's MsMs_1180; found in higher mz's MsMs_1133; found in higher mz's MsMs_1105; found in higher mz's MsMs_968	0.301	TRUE	null	null	null	null	null	null	999	FALSE	FALSE	FALSE	Unit NormalizedByInternalStandardPeakHeight by alignment ID=360	FALSE	FALSE	null	null	null	null	null	null	null	78.44	319.22714:7950 320.23049:3357 321.23385:613	61.98684:5771 99.92415:17668 100.92498:2772 100.93459:2827 101.92336:1386 101.93935:1924 112.98386:4881 115.91907:3522 116.92684:4163 129.97379:2720 146.96379:14454 161.04523:3554 201.907:2130 233.92992:277 271.16675:271 277.2157:57912 278.2204:11776 285.18439:4412 288.9303:2138 299.16455:43760 300.17038:1897 315.19492:1363206 315.37671:2024 316.19815:296775 317.20117:36208 318.21097:21 319.22714…	0	0	0	0	0	0	0	0	0	0	0	0.00144971	0	0	0	0	0	0	0
459	15.126	320.028	Unknown	[M-H]-		0.253	TRUE	null	null	null	null	null	null	999	FALSE	FALSE	FALSE	Unit NormalizedByInternalStandardPeakHeight by alignment ID=360	FALSE	FALSE	null	null	null	null	null	null	null	56.24	320.02899:6743 321.03234:2494 322.0357:712	211.13235:10829 229.14285:12886 233.11458:2203 239.12723:5071 291.19516:3172 309.20572:8487	0	0	0	0	0	0	0	0	0	0	0	0	0	0	0	0	0.00108876	0	0.000931083
460	17.452	321.169	Unknown	[M-H]-	ion correlated with 2007; ion correlated with 626	0.045	TRUE	null	null	null	null	null	null	999	FALSE	FALSE	FALSE	Unit NormalizedByInternalStandardPeakHeight by alignment ID=360	FALSE	FALSE	null	null	null	null	null	null	null	145.12	321.16864:5631 322.17199:3253 323.17535:3486	96.95847:8933 112.98398:1495 114.93483:1496 116.92661:30529 117.92737:4125 134.88713:6758 134.89424:6737 136.89055:2890 145.9294:982 164.92931:431 174.9541:18351 191.94598:6217 195.80943:25493 197.80566:30934 199.80377:14234 204.95425:1020 208.93381:1340 209.15315:501 225.92502:649 231.93915:1343 235.13141:1090 265.14343:13698 269.12955:7073 285.20581:845 307.19043:3201	0	0	0	0	0.000905441	0.00105144	0.00109434	0	0	0	0	0	0	0	0	0	0	0	0
461	29.323	321.209	Unknown	[M-H]-	found in higher mz's MsMs_1735	0.089	TRUE	null	null	null	null	null	null	999	FALSE	FALSE	FALSE	Unit NormalizedByInternalStandardPeakHeight by alignment ID=360	FALSE	FALSE	null	null	null	null	null	null	null	330.77	321.20959:61547 322.21294:13467 323.2163:4765	112.98402:7213 114.93253:931 115.91906:561 116.92674:27134 117.92648:2524 118.92693:1079 125.92685:718 129.97397:656 134.8934:864 145.92378:544 146.92319:576 146.9371:637 151.99472:766 180.97141:4764 184.91577:520 212.90993:1119 229.90031:1284 238.93127:1936 248.95943:20517 249.96529:1391 287.97052:2242 288.94766:10404 306.91751:2267 316.94647:18002 321.20959:58175	0	0	0	0	0	0	0	0	0	0.0119201	0	0	0	0	0	0	0	0	0
462	20.677	323.106	Unknown	[M-H]-		0.401	TRUE	null	null	null	null	null	null	999	FALSE	FALSE	FALSE	Unit NormalizedByInternalStandardPeakHeight by alignment ID=360	FALSE	FALSE	null	null	null	null	null	null	null	16.7	323.10718:7200 324.11053:1254 325.11389:5544	61.98758:7753 111.9455:2226 112.98411:1077 114.93318:4419 116.92716:81878 117.9277:8661 118.92784:2763 123.90063:2507 125.89809:2244 131.91461:3096 132.86662:2811 132.92172:6548 134.86372:3802 134.89337:36700 135.89484:3310 135.9697:2870 136.89046:12882 141.92227:1799 145.93013:3012 157.91685:7022 158.97748:1527 164.92606:5242 166.92485:1719 174.95471:52811 175.96089:2738 176.96149:2830 178.97653…	0	0	0	0	0	0.0011891	0.00149954	0.00145821	0.00133553	0	0	0	0	0	0	0.00108032	0	0	0.00125944
463	16.05	323.185	Unknown	[M-H]-		0.599	TRUE	null	null	null	null	null	null	999	FALSE	FALSE	FALSE	Unit NormalizedByInternalStandardPeakHeight by alignment ID=360	FALSE	FALSE	null	null	null	null	null	null	null	22.39	323.18555:7506 324.1889:1457 325.19226:11858	61.98722:296 79.95618:177 103.91875:538 146.96423:313 199.85129:2 203.84235:460 217.86493:231 219.86331:3682 255.83923:50 301.18314:19481 313.06787:2904 315.15958:2648 319.19064:105	0.00143086	0	0	0	0.00184707	0.0016289	0.00165967	0.00163211	0.00172161	0.00165858	0	0.00100661	0	0	0	0	0.00211969	0.00208809	0.00173717
464	17.667	325.107	Unknown	[M-H]-		0.037	TRUE	null	null	null	null	null	null	999	FALSE	FALSE	FALSE	Unit NormalizedByInternalStandardPeakHeight by alignment ID=360	FALSE	FALSE	null	null	null	null	null	null	null	1104.36	325.10651:13042 326.10986:4574 327.11322:1582	61.98749:6989 99.92429:13048 103.91906:2214 146.96339:7826 160.84044:12303 162.83757:9764 164.83456:3136 184.87621:4410 217.86453:3940 219.84282:10326 219.86385:2016 269.1282:3505 283.05856:3224 293.11771:16596 293.21164:10289 311.21844:1970	0.00248617	0	0	0	0.0019543	0.00189213	0.00172861	0.00165396	0.00158125	0.002147	0	0	0	0	0	0	0	0	0
465	21.864	325.182	Unknown	[M-H]-		0.204	TRUE	null	null	null	null	null	null	999	FALSE	FALSE	FALSE	Unit NormalizedByInternalStandardPeakHeight by alignment ID=360	FALSE	FALSE	null	null	null	null	null	null	null	218.01	325.18332:32156 326.18667:6561 327.19003:2372	61.98751:6165 79.95679:1790 99.9248:22681 100.92967:5290 102.9565:3457 112.98445:4299 115.9191:2771 119.94549:1739 129.97418:3050 130.96274:5079 146.96344:7997 160.84291:3098 162.83899:3067 162.9818:1577 180.89977:1280 180.91428:1306 277.21732:41595 319.22806:14108 325.18332:8957	0	0	0	0	0	0.00531098	0.00573195	0.00573452	0.00561665	0	0	0	0	0	0	0	0	0	0
466	23.758	325.183	Unknown	[M-H]-	found in higher mz's MsMs_1664	0.1	TRUE	null	null	null	null	null	null	999	FALSE	FALSE	FALSE	Unit NormalizedByInternalStandardPeakHeight by alignment ID=360	FALSE	FALSE	null	null	null	null	null	null	null	1123.91	325.18289:75615 326.18624:16048 327.1896:5804	96.95849:34811 129.9744:12 131.91354:54 132.92134:33 146.96352:730 160.84023:968 162.83736:455 287.9324:28 293.17719:300063 294.18048:48300 295.17679:18553 296.18039:2467 325.18289:51949	0	0	0	0	0	0	0	0	0	0	0	0	0	0	0	0	0	0	0
467	22.316	325.183	Unknown	[M-H]-	found in higher mz's MsMs_1296; found in higher mz's MsMs_1233	0.145	TRUE	null	null	null	null	null	null	999	FALSE	FALSE	FALSE	Unit NormalizedByInternalStandardPeakHeight by alignment ID=360	FALSE	FALSE	null	null	null	null	null	null	null	93.46	325.1828:35420 326.18615:8114 327.18951:3368	61.98747:9345 99.92426:30993 100.92432:5913 100.93365:6071 115.91877:2357 146.9641:3613 271.17215:6666 277.21567:19112 299.15375:474 299.16943:674 300.1723:935 301.17892:119746 302.18387:19598 309.17276:73697 310.17615:11536 311.16693:87939 312.17053:16821 319.23099:2528 325.1828:8090	0	0	0	0	0.00569525	0.00643187	0.00696528	0	0.00684458	0	0	0	0	0	0	0	0	0	0
468	16.081	325.2	Unknown	[M-H]-		0.171	TRUE	null	null	null	null	null	null	999	FALSE	FALSE	FALSE	Unit NormalizedByInternalStandardPeakHeight by alignment ID=360	FALSE	FALSE	null	null	null	null	null	null	null	423.47	325.20032:14475 326.20367:5973 327.20703:33974	61.98724:7102 99.92404:4119 103.91965:1497 146.96379:2295 160.84055:5766 162.83748:5307 164.83562:1406 184.87532:1731 209.11708:5739 217.86496:99 219.84491:3470 219.86536:6251 221.83968:1606 221.85666:1275 301.18234:20719	0.00275927	0	0	0	0	0.00302486	0	0	0	0	0	0	0	0	0	0	0.0022677	0.00202242	0.0022524
469	15.433	325.201	Unknown	[M-H]-		0.171	TRUE	null	null	null	null	null	null	999	FALSE	FALSE	FALSE	Unit NormalizedByInternalStandardPeakHeight by alignment ID=360	FALSE	FALSE	null	null	null	null	null	null	null	155.61	325.20523:7041 326.20858:1875 327.21194:56599	61.98748:3290 79.95644:1365 99.92445:2946 125.87292:3228 130.96594:2505 133.02768:1900 146.96333:1688 149.02361:905 160.8409:2873 161.02364:23650 162.83786:2079 164.83261:559 180.90047:635 180.91452:694 219.84538:1350 219.8661:9324 325.19943:324	0	0	0	0	0	0	0	0	0	0	0	0	0	0	0	0	0	0	0
470	16.617	327.086	Unknown	[M-H]-	adduct linked to 677_[M+Cl]-	0.242	TRUE	null	null	null	null	null	null	999	FALSE	FALSE	FALSE	Unit NormalizedByInternalStandardPeakHeight by alignment ID=360	FALSE	FALSE	null	null	null	null	null	null	null	44.79	327.08521:24957 328.08856:10445 329.09192:1986	61.98721:5795 96.95879:3790 99.92396:7422 103.91763:1598 112.98357:3447 116.92683:5300 129.97354:2473 146.96387:10625 160.01405:1360 160.83943:9960 162.83751:8596 164.83437:2543 175.03728:11313 217.86507:4325 219.84477:6654 219.86328:3902 227.10562:2052 267.13757:3489 279.9184:17 283.16852:83809 284.17191:16757 285.17969:2906 299.0546:1279 301.17905:260932 302.18277:54671 303.18683:7143 309.20526…	0.00475745	0	0	0	0.0057249	0.00545718	0.00576433	0.00548553	0.00574826	0.00526148	0	0	0	0	0	0	0	0	0
471	16.903	327.158	Unknown	[M-H]-		0.097	TRUE	null	null	null	null	null	null	999	FALSE	FALSE	FALSE	Unit NormalizedByInternalStandardPeakHeight by alignment ID=360	FALSE	FALSE	null	null	null	null	null	null	null	112.45	327.15823:6714 328.16158:2956 329.16494:503	96.95875:14954 112.98383:2484 114.93202:1770 116.92687:39629 117.92773:3685 133.02821:1716 134.89311:16534 135.8968:1776 136.89049:6080 145.92929:2513 146.96259:340 174.95442:30731 176.96111:5016 191.94382:10351 195.81012:6963 197.80577:9503 199.80203:4200 204.95547:1967 208.93387:2950 225.92538:1005 231.94211:2589 279.91577:112685 281.91296:10619 309.2056:2282 327.14224:6222 327.15933:6428	0	0	0	0	0	0	0	0	0	0	0	0	0	0	0	0	0.00108404	0.00163548	0.00098105
472	19.925	327.159	Unknown	[M+K-2H]-	adduct linked to 388_[M+Na-2H]-	0.063	TRUE	null	null	null	null	null	null	999	FALSE	FALSE	FALSE	Unit NormalizedByInternalStandardPeakHeight by alignment ID=360	FALSE	FALSE	null	null	null	null	null	null	null	8.47	327.15756:152951 328.16091:57712 329.16427:18882	96.95745:16175 114.93137:4403 116.9258:108720 117.92627:12451 134.89211:30831 136.89009:11353 145.92746:7090 146.96286:4220 174.9534:39250 191.94519:12704 201.90031:1981 208.93304:3483 217.86368:2120 225.92485:1972 231.93919:4268 299.16312:1365 311.22061:55433 312.13632:298 312.22382:11478 313.22946:2138 315.15762:6102 317.17307:1546 327.15756:58221	0	0	0	0	0	0	0	0	0	0	0	0	0	0	0	0	0	0	0
473	19.634	327.159	Unknown	[M-H]-		0.067	TRUE	null	null	null	null	null	null	999	FALSE	FALSE	FALSE	Unit NormalizedByInternalStandardPeakHeight by alignment ID=360	FALSE	FALSE	null	null	null	null	null	null	null	22.15	327.1593:7777 328.16265:3537 329.16601:3026	61.98659:4160 96.95811:2284 99.92381:7481 100.92433:1736 100.93353:1876 112.98371:19069 115.9183:928 116.92635:5182 119.94468:1412 129.9734:6914 146.9632:5813 180.97128:3256 219.86516:2337 311.22156:8078 317.21133:2144 327.1593:3908	0	0	0	0	0	0	0	0	0	0	0	0	0	0	0	0	0	0	0
474	22.693	327.159	Unknown	[M-H]-	ion correlated with 657; found in higher mz's MsMs_2053; found in higher mz's MsMs_1123	0.071	TRUE	null	null	null	null	null	null	999	FALSE	FALSE	FALSE	Unit NormalizedByInternalStandardPeakHeight by alignment ID=360	FALSE	FALSE	null	null	null	null	null	null	null	34.18	327.15802:32758 328.16137:9515 329.16473:4149	114.93374:77 146.96332:18 217.86502:3671 293.21057:8161 294.21609:1609 317.17365:2068 319.22601:9322 320.22989:2163 327.15802:12771	0.0062445	0	0	0	0.00546219	0.00540305	0.00554609	0.00571929	0.00540704	0.00553942	0	0	0	0	0	0	0	0	0
475	23.767	327.159	Unknown	[M-H]-	ion correlated with 384; similar chromatogram in higher mz_703; found in higher mz's MsMs_703	0.037	TRUE	null	null	null	null	null	null	999	FALSE	FALSE	FALSE	Unit NormalizedByInternalStandardPeakHeight by alignment ID=360	FALSE	FALSE	null	null	null	null	null	null	null	31.95	327.15979:18054 328.16314:4836 329.1665:2537	96.95857:8071 112.98415:826 114.93219:3552 116.92683:78335 117.92648:8279 118.92652:2221 134.8931:15351 136.89085:5843 145.92934:4483 174.95419:24191 191.94455:5879 204.9545:2971 217.86456:1400 235.92499:31463 293.17801:398 294.18109:273 311.16495:8925 312.16599:1989 313.17725:7024 325.1828:42726 326.18729:7737 327.15979:17950	0.00344149	0	0	0	0	0	0	0	0	0	0	0	0	0	0	0	0	0	0
476	20.403	327.159	Unknown	[M-H]-	ion correlated with 1877; ion correlated with 1833; ion correlated with 117; ion correlated with 192; ion correlated with 186; found in higher mz's MsMs_1179	0.141	TRUE	null	null	null	null	null	null	999	FALSE	FALSE	FALSE	Unit NormalizedByInternalStandardPeakHeight by alignment ID=360	FALSE	FALSE	null	null	null	null	null	null	null	29.61	327.15964:17468 328.16299:7544 329.16635:317536	61.98745:992 96.95892:3453 118.92577:190 123.90064:1543 125.89856:1232 135.96989:877 174.95445:1090 191.94514:131 211.0775:2364 213.09229:1982 227.10675:18562 228.11076:3256 237.09184:2026 251.10719:4913 252.11465:2532 253.12268:10135 255.13892:3434 265.12381:2184 267.1377:36171 268.14566:21115 269.15051:1763 281.15387:4671 282.16309:2940 283.16946:585934 283.34079:4520 284.17297:124596 285.17908…	0	0	0	0	0.00280867	0.00285007	0.00290889	0.00279367	0.00313851	0	0.00776751	0.0173498	0.0179145	0	0	0	0	0	0
477	15.096	327.216	Unknown	[M-H]-	found in higher mz's MsMs_1766; found in higher mz's MsMs_853; found in higher mz's MsMs_478; found in higher mz's MsMs_856	0.97	TRUE	null	null	null	null	null	null	999	FALSE	FALSE	FALSE	Unit NormalizedByInternalStandardPeakHeight by alignment ID=360	FALSE	FALSE	null	null	null	null	null	null	null	1137.72	327.21564:431405 328.21899:197071 329.22235:28118	96.95881:11550 116.92693:8845 146.96364:1892 174.95444:18998 191.9438:6347 195.80997:26415 197.80518:33494 199.80316:14858 208.93272:1500 211.13181:5326 219.84497:1087 229.14217:6569 239.12675:3092 285.03717:2123 299.05319:31919 309.20508:4406 325.20096:10700 327.21564:717451 327.40057:8359	0.0822357	0	0	0	0.088616	0.0841162	0.087773	0.0837908	0.0859025	0.0864091	0.0332337	0.0442754	0.0440689	0.0144646	0.0133952	0.0165395	0.115162	0.101373	0.110845
478	15.125	327.399	Unknown	[M-H]-	found in higher mz's MsMs_752; found in higher mz's MsMs_621	0.301	TRUE	null	null	null	null	null	null	999	FALSE	FALSE	FALSE	Unit NormalizedByInternalStandardPeakHeight by alignment ID=360	FALSE	FALSE	null	null	null	null	null	null	null	524.27	327.40094:7624 328.40429:621 329.40765:78	211.13235:8983 229.1429:10258 239.12811:3936 284.03156:11364 285.03885:4814 291.19543:2572 299.05472:19940 300.05844:3246 309.20621:6349 325.20032:4164 327.21667:1057671 327.40094:25863	0	0	0	0	0.0012259	0	0	0	0.000893613	0	0	0	0	0	0	0	0.00211767	0.00131608	0.001747
479	17.051	328.057	Unknown	[M-H]-	ion correlated with 562; found in higher mz's MsMs_562	0.13	TRUE	null	null	null	null	null	null	999	FALSE	FALSE	FALSE	Unit NormalizedByInternalStandardPeakHeight by alignment ID=360	FALSE	FALSE	null	null	null	null	null	null	null	29.69	328.05856:6114 329.06191:2461 330.06527:546	61.98734:5909 99.92445:16823 100.92553:3356 101.94026:1536 103.91769:1764 115.91925:1504 135.04446:16263 146.96388:36582 160.84001:15866 162.83755:15059 164.83638:5105 184.87421:2307 217.86513:3127 219.84535:9290 219.86476:11006 221.84392:4969 279.91602:1305 291.19528:22809 309.20584:22136 310.20859:4384 313.03488:1631 315.19589:4339 319.1908:6150 328.05856:10964	0	0	0	0	0.000983067	0.000906293	0	0.000998783	0.000861525	0	0	0.00166745	0.00157526	0.0240222	0.023188	0.0263939	0	0	0
480	15.364	329.065	Unknown	[M-H]-	similar chromatogram in higher mz_779; found in higher mz's MsMs_779; found in higher mz's MsMs_763; found in higher mz's MsMs_800; found in higher mz's MsMs_1016; found in higher mz's MsMs_1029	0.532	TRUE	null	null	null	null	null	null	999	FALSE	FALSE	FALSE	Unit NormalizedByInternalStandardPeakHeight by alignment ID=360	FALSE	FALSE	null	null	null	null	null	null	null	863.65	329.06479:293928 330.06814:130626 331.0715:20333	133.02789:822 149.02254:699 161.02281:16626 219.84375:888 221.84149:17 253.84145:82 255.02913:2733 255.82077:258 267.06622:2135 298.04578:3128 299.01794:20941 300.02142:3259 301.11584:22951 313.02078:4389 313.03189:4368 314.04242:30045 315.04501:5310 329.06479:95811	0.0560293	0	0	0	0.0721191	0.0572084	0.0627504	0.0609501	0.0650005	0.0666956	0.056646	0.108794	0.0907128	0.0762505	0.062792	0.0719488	0.00932777	0.00812575	0.00550445
481	14.755	329.065	Unknown	[M-H]-	ion correlated with 319; ion correlated with 410	0.074	TRUE	null	null	null	null	null	null	999	FALSE	FALSE	FALSE	Unit NormalizedByInternalStandardPeakHeight by alignment ID=360	FALSE	FALSE	null	null	null	null	null	null	null	322.26	329.065:15910 330.06835:5783 331.07171:1242	96.95886:15587 112.98432:1383 116.92773:8672 133.02791:14493 135.04338:654 145.92816:1407 146.96312:419 149.0224:7424 161.02258:29489 162.02634:3189 174.95384:28377 191.94423:9248 208.93501:2798 267.0647:4156 271.05945:269134 272.06256:44458 299.01767:2054 300.15948:7 311.05524:6646 313.07007:156810 314.07544:29022 325.10934:4186 329.065:33616	0.00303273	0	0	0	0.00401703	0.00330412	0.00370724	0.00355058	0.0036034	0.00363298	0	0	0	0	0	0	0	0	0
482	14.344	329.066	Unknown	[M-H]-	found in higher mz's MsMs_641; similar chromatogram in higher mz_1482	0.264	TRUE	null	null	null	null	null	null	999	FALSE	FALSE	FALSE	Unit NormalizedByInternalStandardPeakHeight by alignment ID=360	FALSE	FALSE	null	null	null	null	null	null	null	421.68	329.06528:51898 330.06863:16830 331.07199:2698	61.98737:9107 99.92404:984 112.98386:1021 133.0278:652 146.96387:3523 160.84003:4249 162.83775:3580 164.83534:651 184.87682:549 217.86436:393 219.84409:4879 219.86308:4319 221.84213:1875 271.02301:2083 285.03958:2559 299.0184:1789 301.1636:103 314.04178:14604 315.04971:2344 327.04999:1951	0.00989286	0	0	0	0.0125075	0.0118187	0.0125595	0.0123284	0.0121823	0.011382	0	0	0	0.0141404	0.0143706	0.0170611	0.00152862	0.00155872	0.00124475
483	22.505	329.173	Unknown	[M-H]-	ion correlated with 767	0.071	TRUE	null	null	null	null	null	null	999	FALSE	FALSE	FALSE	Unit NormalizedByInternalStandardPeakHeight by alignment ID=360	FALSE	FALSE	null	null	null	null	null	null	null	23.58	329.1738:131606 330.17715:62820 331.18051:12379	174.9549:61 245.04129:2332 253.21518:1692 279.23099:2573 285.1839:76 293.21268:2323 297.2413:1104 301.17886:263 309.173:1183 313.17804:14067 314.1843:2942 329.1738:35291	0	0	0	0	0.021161	0.0171491	0.0172893	0.017105	0.0190313	0	0	0	0	0	0	0	0	0	0
484	22.205	329.174	Unknown	[M-H]-		0.067	TRUE	null	null	null	null	null	null	999	FALSE	FALSE	FALSE	Unit NormalizedByInternalStandardPeakHeight by alignment ID=360	FALSE	FALSE	null	null	null	null	null	null	null	21.32	329.1734:72471 330.17675:22216 331.18011:8094	99.92401:5388 114.93201:84 201.90396:995 208.93269:477 271.22546:3077 277.21564:5558 281.24515:2191 285.18457:7602 289.1788:1292 290.18262:181 293.20828:1236 299.16333:910 300.17007:110 301.17871:1123 302.18198:137 303.18909:188 309.17197:674 311.16626:98045 312.17023:18511 313.16565:1568 315.15768:7431 315.20023:3563 329.1734:52364	0	0	0	0	0.0116526	0.0111348	0.0115348	0.0113376	0.0119927	0	0	0	0	0	0	0	0	0	0
485	22.887	329.174	Unknown	[M-H]-		0.19	TRUE	null	null	null	null	null	null	999	FALSE	FALSE	FALSE	Unit NormalizedByInternalStandardPeakHeight by alignment ID=360	FALSE	FALSE	null	null	null	null	null	null	null	418.9	329.17474:78569 330.17809:26885 331.18145:14382432	61.98747:4261 99.9243:18675 103.91959:1588 115.91846:823 129.97403:551 146.96382:9919 269.15591:64 283.16882:247 284.17737:4012 284.22229:7628 285.18488:21907 286.18875:4611 287.20047:730 287.2876:1409 287.3732:1062 287.41739:780 287.50485:653 312.04962:393 313.14688:2160 314.15125:18008 317.17453:287 318.17963:461 327.12195:3767 329.17474:39085	0	0	0	0	0	0	0	0	0	0	0.0155459	0.0297145	0.0299995	0	0	0	0	0	0
486	24.496	329.174	Unknown	[M+Cl]-	found in higher mz's MsMs_1051; adduct linked to 509_[M+K-2H]-	0.063	TRUE	null	null	null	null	null	null	999	FALSE	FALSE	FALSE	Unit NormalizedByInternalStandardPeakHeight by alignment ID=360	FALSE	FALSE	null	null	null	null	null	null	null	15076.9	329.17569:71295 330.17904:18650 331.1824:36281	61.98717:8558 97.92982:1723 99.92448:30684 100.9254:6441 100.93414:6423 101.93965:2454 103.9182:1494 112.98347:2984 115.91873:3429 116.92682:5900 129.97391:1637 146.9637:14780 179.10648:9275 297.18411:3062 299.20114:15395 299.25873:3663 300.20389:3376 301.17953:21107 302.1825:4475 313.18109:3134 315.19601:10655 317.21063:594379 318.21402:134731 319.21722:17640 329.17569:39086 329.21353:6697	0	0	0	0	0.0114635	0.00881747	0.0098772	0.00962843	0.0096891	0	0.587159	1.18193	1.28415	0	0	0	0	0	0
487	17.446	329.174	Unknown	[M-H]-		0.1	TRUE	null	null	null	null	null	null	999	FALSE	FALSE	FALSE	Unit NormalizedByInternalStandardPeakHeight by alignment ID=360	FALSE	FALSE	null	null	null	null	null	null	null	11.18	329.17294:6885 330.17629:2778 331.17965:461	117.92737:400 136.88947:75 174.95358:1520 269.12769:12444 329.17294:6141	0	0	0	0	0	0	0	0	0	0	0	0	0	0	0	0	0	0	0
488	19.72	329.174	Unknown	[M-H]-	ion correlated with 764; found in higher mz's MsMs_764; found in higher mz's MsMs_1914; similar chromatogram in higher mz_1155; found in higher mz's MsMs_1155; found in higher mz's MsMs_1091; found in higher mz's MsMs_1034	0.041	TRUE	null	null	null	null	null	null	999	FALSE	FALSE	FALSE	Unit NormalizedByInternalStandardPeakHeight by alignment ID=360	FALSE	FALSE	null	null	null	null	null	null	null	848.55	329.17474:34241 330.17809:15183 331.18145:44197	61.98709:9248 79.95676:5042 99.92439:33323 100.92427:5790 100.93314:5870 101.94003:987 102.95619:4231 103.91905:1454 115.91967:2336 119.94578:1680 129.97368:1451 130.96449:9705 146.96413:4532 160.84026:5853 162.83914:4768 162.98158:2479 180.89987:2397 180.91328:2295 219.84465:1332 311.22311:44 317.21234:12878 318.21738:2661 319.22604:4183 327.16278:1428 329.17474:43346	0	0	0	0	0	0.00565535	0.00611196	0.00605185	0.00633285	0	0	0	0	0	0	0	0	0	0
489	15.549	329.174	Unknown	[M-H]-	found in higher mz's MsMs_1879	0.119	TRUE	null	null	null	null	null	null	999	FALSE	FALSE	FALSE	Unit NormalizedByInternalStandardPeakHeight by alignment ID=360	FALSE	FALSE	null	null	null	null	null	null	null	23.46	329.17465:22654 330.178:10616 331.18136:2030	61.98679:19076 99.92374:12091 111.94625:1094 129.97385:1514 146.96376:5921 160.84033:22979 162.83669:21161 164.83394:6252 217.86504:1266 219.84476:1470 221.84251:6761 290.948:1309 301.18011:4214 302.18356:551 329.06503:389 329.17465:553	0	0	0	0	0	0	0	0	0	0	0	0	0	0.00437378	0.0044014	0.00519207	0	0	0
490	24.776	329.174	Unknown	[M+Cl]-	adduct linked to 503_[M+K-2H]-; found in higher mz's MsMs_503	0.052	TRUE	null	null	null	null	null	null	999	FALSE	FALSE	FALSE	Unit NormalizedByInternalStandardPeakHeight by alignment ID=360	FALSE	FALSE	null	null	null	null	null	null	null	15.84	329.17416:23720 330.17751:7231 331.18087:169830	96.95872:3411 112.98395:2939 114.93311:1655 116.92668:33674 117.92737:4164 118.92574:721 125.92641:925 129.97397:1639 134.8931:5672 135.9697:1170 136.89102:1642 144.92215:1310 145.92863:2728 146.9351:303 146.96378:4094 174.95476:11718 180.97208:708 190.92662:900 191.94434:5221 201.90259:1813 204.95564:1941 206.97105:4872 208.93333:2015 217.86612:1007 225.92691:1022 231.94247:2589 235.92622:9069 2…	0	0	0	0	0.00381388	0.00329809	0.00358411	0.00345701	0.00347099	0	0	0	0	0	0	0	0	0	0
491	20.394	329.175	Unknown	[M-H]-	found in higher mz's MsMs_674	0.108	TRUE	null	null	null	null	null	null	999	FALSE	FALSE	FALSE	Unit NormalizedByInternalStandardPeakHeight by alignment ID=360	FALSE	FALSE	null	null	null	null	null	null	null	7143.96	329.17368:202055 330.17703:93308 331.18039:20528	61.98734:918 96.95916:1367 134.86499:1315 211.07365:2557 212.08211:1832 213.08807:2198 227.10571:22467 228.11063:4020 237.09195:2274 239.10529:1272 251.105:5876 252.11253:2636 253.12161:11232 254.12614:2141 255.1369:3750 265.12506:2142 267.13763:40754 268.14426:25092 269.14832:1597 281.15472:5434 282.16174:3338 283.16852:669957 283.33948:7262 284.17209:142648 293.18045:3566 297.14957:2509 300.170…	0	0	0	0	0	0.0333717	0.0371471	0.0383327	0	0	0.125867	0	0.303168	0.00186082	0	0	0	0	0
492	20.617	329.176	Unknown	[M-H]-	ion correlated with 255; adduct linked to 1606_[2M-H]-; found in higher mz's MsMs_1937; found in higher mz's MsMs_1788; found in higher mz's MsMs_1606; found in higher mz's MsMs_1457; found in higher mz's MsMs_867; found in higher mz's MsMs_500	0.186	TRUE	null	null	null	null	null	null	999	FALSE	FALSE	FALSE	Unit NormalizedByInternalStandardPeakHeight by alignment ID=360	FALSE	FALSE	null	null	null	null	null	null	null	74395.7	329.1741:3042244 330.17745:1284223 331.18081:148807	61.98732:8617 114.93246:2818 116.92703:64100 117.92844:6529 118.92814:2110 134.89301:28039 136.89047:8718 174.95398:18093 185.0607:3903 186.06662:2854 187.07474:2021 191.94682:5046 199.07529:3496 201.09001:51725 202.09492:7592 213.09076:3784 214.09763:3762 215.10568:2907 227.10573:4470 229.12108:3984 239.10544:5058 241.12206:5715 253.12215:8711 254.12717:2590 255.13696:16282 256.14166:3048 257.15…	0.579921	0	0	0	0.599348	0.564259	0.533996	0.496155	0.520118	0.636412	4.37213	5.3507	5.6965	0	0	0	0	0	0
493	20.712	329.188	Unknown	[M+Cl]-	adduct linked to 555_[M+FA-H]-	0.316	TRUE	null	null	null	null	null	null	999	FALSE	FALSE	FALSE	Unit NormalizedByInternalStandardPeakHeight by alignment ID=360	FALSE	FALSE	null	null	null	null	null	null	null	30.24	329.18845:5363 330.1918:2185 331.19516:3355	61.98725:3577 99.92413:12044 100.92453:1979 100.93315:1982 101.94009:1388 103.91972:1422 112.98402:3249 115.91855:1288 116.92686:6296 119.94549:2641 129.97392:5308 146.96387:17819 171.10225:86384 178.97592:2042 206.9711:3792 209.04375:2277 235.16823:37668 265.14658:137 266.14996:66 267.14169:246 275.20001:261474 276.20346:52978 285.94257:1377 286.94186:2068 290.94403:1479 293.21078:257864 294.214…	0	0	0	0	0	0	0	0	0	0	0	0	0	0	0	0	0.000866041	0	0.00093083
494	21.777	329.188	Unknown	[M+Cl]-	adduct linked to 510_[M+K-2H]-; similar chromatogram in higher mz_1008; found in higher mz's MsMs_807	0.483	TRUE	null	null	null	null	null	null	999	FALSE	FALSE	FALSE	Unit NormalizedByInternalStandardPeakHeight by alignment ID=360	FALSE	FALSE	null	null	null	null	null	null	null	34.3	329.18756:18180 330.19091:6392 331.19427:11229	61.98644:8779 96.95818:35984 99.92387:33178 100.92764:7604 101.93849:3410 103.91758:2588 112.98371:14945 114.93162:9510 115.91877:5663 116.92651:202407 117.92671:21895 118.92646:7529 119.94432:3048 125.92631:5840 129.97324:7893 130.98894:2128 131.91342:7136 132.8656:2868 132.92122:23336 133.92136:2510 134.8643:3778 134.89258:49885 135.89389:5067 135.96892:6925 136.88965:18719 137.89081:2532 141.9…	0	0	0	0	0	0	0	0	0	0	0	0	0	0	0	0	0	0	0
495	23.868	329.211	Unknown	[M-H]-	ion correlated with 314; found in higher mz's MsMs_1664	0.067	TRUE	null	null	null	null	null	null	999	FALSE	FALSE	FALSE	Unit NormalizedByInternalStandardPeakHeight by alignment ID=360	FALSE	FALSE	null	null	null	null	null	null	null	284.23	329.21118:31465 330.21453:12278 331.21789:0	61.98751:705 79.95664:912 99.9245:829 102.95532:758 103.91879:642 116.92715:1001 117.92765:107 118.92736:88 130.96373:2150 145.92961:222 146.96304:2648 162.98083:743 168.98882:139 174.95459:435 180.91164:1089 196.94502:17 205.83852:45 207.83685:51 209.83163:32 239.89996:1 241.12097:2079 241.88565:32 248.89977:65 269.21179:2962 297.18573:17621 298.18845:3714 329.21118:16308	0	0	0	0	0	0.00519675	0.00599757	0.00587304	0.00611536	0	0	0	0	0	0	0	0	0.00113999	0
496	24.505	329.211	Unknown	[M-H]-		0.033	TRUE	null	null	null	null	null	null	999	FALSE	FALSE	FALSE	Unit NormalizedByInternalStandardPeakHeight by alignment ID=360	FALSE	FALSE	null	null	null	null	null	null	null	131.13	329.21274:13849 330.21609:4570 331.21945:0	61.98748:7727 99.92422:38200 100.9244:5732 100.93343:5891 101.93948:3290 103.91827:2465 112.98317:3296 115.91892:3886 116.92661:7301 129.97466:3420 146.96365:13805 160.84056:1757 297.18536:4804 299.19977:14011 301.18015:11214 301.21646:352 302.18555:2307 313.17981:5416 315.19327:614 317.21024:510445 318.21375:112149 319.21701:14206 329.1749:35017 329.21179:8448	0.00263989	0	0	0	0	0	0	0	0	0.00282829	0	0	0	0	0	0	0	0	0
497	24.866	329.212	Unknown	[M-H]-		0.045	TRUE	null	null	null	null	null	null	999	FALSE	FALSE	FALSE	Unit NormalizedByInternalStandardPeakHeight by alignment ID=360	FALSE	FALSE	null	null	null	null	null	null	null	88.36	329.21234:7957 330.21569:4195 331.21905:238	61.98721:11654 79.95595:2004 96.95874:48750 97.93034:2815 98.95376:2694 99.92416:45879 100.92817:10590 101.94102:2967 103.91969:4430 105.93314:2223 107.94964:2426 111.94411:2101 112.98412:21586 114.93237:15428 115.91843:8504 116.9268:294188 117.92707:32172 118.01542:2052 118.92706:11162 119.94509:4795 123.94616:2677 125.92669:7660 129.97398:11948 131.9136:10059 132.86658:4507 132.92174:32820 133.…	0	0	0	0	0.00127946	0	0.00122088	0.00125584	0.00154825	0	0	0	0	0	0	0	0	0	0
498	15.811	329.232	Unknown	[M-H]-	found in higher mz's MsMs_863; found in higher mz's MsMs_808; found in higher mz's MsMs_627; found in higher mz's MsMs_1267; found in higher mz's MsMs_648; found in higher mz's MsMs_1210	0.974	TRUE	null	null	null	null	null	null	999	FALSE	FALSE	FALSE	Unit NormalizedByInternalStandardPeakHeight by alignment ID=360	FALSE	FALSE	null	null	null	null	null	null	null	465.39	329.23132:159640 330.23467:64703 331.23803:9883	103.91824:265 107.04978:45 118.99175:211 122.89358:353 125.87145:836 127.8689:268 134.89265:656 135.04391:525 141.86755:299 143.86334:271 145.92889:354 146.96342:2459 160.84016:499 162.83714:635 164.83528:125 184.87511:6 191.94386:196 204.83887:212 208.96843:127 211.13206:2020 229.14262:1319 257.08011:8414 313.06961:2060 327.21719:8003 329.23132:265764	0.0304311	0	0	0	0.0360583	0.033761	0.0357055	0.0336015	0.0349665	0.0330357	0.0113291	0.0166212	0.016016	0.00611337	0.00725069	0.00748997	0.0514669	0.0473486	0.0506927
499	29.036	329.248	Unknown	[M-H]-		0.019	TRUE	null	null	null	null	null	null	999	FALSE	FALSE	FALSE	Unit NormalizedByInternalStandardPeakHeight by alignment ID=360	FALSE	FALSE	null	null	null	null	null	null	null	1073.53	329.24786:6164 330.25121:333 331.25457:913	97.93018:8209 99.92437:174368 100.93022:33265 101.92411:9335 101.93276:9227 114.9324:20793 115.91903:42943 116.92683:489965 117.92663:53422 118.92672:16533 132.9225:94292 135.9695:5408 139.9431:3402 142.92731:2564 144.92174:53457 145.92239:11900 146.92207:1783 194.07988:2062 201.90411:2135 229.89983:2768 264.98978:2761 265.14575:1852 266.98444:2503 274.99408:2166 278.9856:2058 284.98569:2531 288.…	0.00117493	0	0	0	0.0010011	0	0	0	0	0	0	0	0	0	0	0	0	0	0
500	20.637	329.361	Unknown	[M-H]-		0.16	TRUE	null	null	null	null	null	null	999	FALSE	FALSE	FALSE	Unit NormalizedByInternalStandardPeakHeight by alignment ID=360	FALSE	FALSE	null	null	null	null	null	null	null	769.36	329.35919:52111 330.36254:24345 331.3659:384	61.98713:8933 114.9327:2818 116.9268:65544 117.92776:6681 134.89316:28039 135.89371:2396 136.89056:8718 174.95535:18258 185.06041:3911 186.06631:2854 187.07323:2088 191.94415:5138 199.07571:3500 201.08995:51725 202.09396:7591 213.09004:3789 214.0976:3762 215.10551:2907 227.10515:4469 229.12102:3992 239.10518:5054 241.12228:5711 253.12119:8714 254.12714:2590 255.13779:16282 256.14352:3140 257.1528…	0.00993361	0	0	0	0.01642	0.0111378	0.011104	0.0110718	0.0130756	0.0127733	0.0196588	0.0329216	0.0283558	0	0	0	0	0	0
501	17.109	331.06	Unknown	[M-H]-		0.045	TRUE	null	null	null	null	null	null	999	FALSE	FALSE	FALSE	Unit NormalizedByInternalStandardPeakHeight by alignment ID=360	FALSE	FALSE	null	null	null	null	null	null	null	174.2	331.0603:6468 332.06365:3289 333.06701:876	61.98724:13960 79.95644:3156 99.9244:23700 100.92809:4447 103.91895:1969 115.91867:1871 146.96371:22170 160.84109:19099 162.83679:17613 164.83453:5636 184.87363:2830 207.13631:1720 217.86435:1161 219.84534:9553 219.8653:11757 221.84279:4287 279.91705:2476 331.19153:6882	0	0	0	0	0.00104004	0.00109551	0.00112793	0.00116848	0.00110962	0.001093	0	0	0	0	0	0	0	0	0
502	14.952	331.082	Unknown	[M-H]-	found in higher mz's MsMs_810; found in higher mz's MsMs_791; found in higher mz's MsMs_740; found in higher mz's MsMs_694; found in higher mz's MsMs_551; found in higher mz's MsMs_2052; found in higher mz's MsMs_2019	0.182	TRUE	null	null	null	null	null	null	999	FALSE	FALSE	FALSE	Unit NormalizedByInternalStandardPeakHeight by alignment ID=360	FALSE	FALSE	null	null	null	null	null	null	null	315.16	331.08023:68972 332.08358:27522 333.08694:4529	61.98713:8172 99.92477:3200 112.98356:1318 135.04335:11283 146.96346:5008 160.83989:11790 162.83736:10248 164.83412:2572 184.87566:3519 217.86345:5932 219.84488:10527 219.86333:7794 221.84091:4236 269.04425:295 313.07147:8802 316.05603:3699 331.08023:13417	0.0131476	0	0	0	0.0148978	0.0145463	0.0154275	0.0151638	0.0150297	0.014268	0	0	0	0	0	0	0.00524219	0.00500133	0.00374571
503	24.768	331.189	Unknown	[M+K-2H]-	adduct linked to 490_[M+Cl]-	0.078	TRUE	null	null	null	null	null	null	999	FALSE	FALSE	FALSE	Unit NormalizedByInternalStandardPeakHeight by alignment ID=360	FALSE	FALSE	null	null	null	null	null	null	null	42.19	331.18973:119117 332.19308:40018 333.19644:4802	96.95872:6675 112.98395:4153 114.93311:2912 116.92668:59091 117.92737:6776 118.92574:1649 125.92641:1393 129.97397:1599 134.8931:10463 135.89638:621 135.9697:2210 136.89102:3397 144.92215:1721 145.92863:4202 146.9351:889 146.96378:6971 174.95476:19114 190.92662:1529 191.94434:7328 201.90259:2449 204.95564:2818 206.97105:6977 208.93333:2350 217.86612:1228 231.94247:3433 235.92622:14309 269.21143:2…	0	0	0	0	0.0191528	0.0165681	0.0154198	0.0137861	0	0.0197982	0	0	0	0	0	0	0	0	0
504	19.918	331.19	Unknown	[M-H]-	similar chromatogram in higher mz_522; found in higher mz's MsMs_522; found in higher mz's MsMs_1672	0.067	TRUE	null	null	null	null	null	null	999	FALSE	FALSE	FALSE	Unit NormalizedByInternalStandardPeakHeight by alignment ID=360	FALSE	FALSE	null	null	null	null	null	null	null	77261.2	331.18964:645005 332.19299:316193 333.19635:43593	96.95866:14362 114.93167:4574 116.92667:108115 117.92546:11023 117.93336:11025 118.92754:2802 134.89339:22701 135.89392:2326 136.89108:8976 145.92886:6952 146.96358:695 174.95418:40261 191.94412:9348 217.86433:2087 219.84381:1485 295.09625:41262 317.17206:932 329.17407:4453 331.18964:789056 331.37561:11296	0.122953	0	0	0	0.129641	0.118918	0.124056	0.120609	0.127046	0.126682	0	0	0	0	0	0	0	0	0
505	20.225	331.19	Unknown	[M-H]-	ion correlated with 726; adduct linked to 726_[M+FA-H]-; found in higher mz's MsMs_814; found in higher mz's MsMs_726; found in higher mz's MsMs_697	0.134	TRUE	null	null	null	null	null	null	999	FALSE	FALSE	FALSE	Unit NormalizedByInternalStandardPeakHeight by alignment ID=360	FALSE	FALSE	null	null	null	null	null	null	null	6100.99	331.18991:189011 332.19326:83781 333.19662:13215	61.98716:7225 96.95872:41355 99.92433:31954 100.92416:6420 100.93379:6502 115.9195:2096 146.96394:6818 160.84029:5918 162.83751:5249 256.18958:139 287.19989:2813 291.19537:2806 297.14923:3149 298.151:2241 299.1637:11502 300.16714:8474 311.09308:4884 313.17896:2409 315.19556:6575 317.21106:20876	0.0360297	0	0	0	0.0396493	0.0380342	0.0406042	0.0412019	0.0427725	0.0375504	0	0	0	0.822115	0.955928	1.47915	0	0	0
506	19.309	331.19	Unknown	[M-H]-		0.048	TRUE	null	null	null	null	null	null	999	FALSE	FALSE	FALSE	Unit NormalizedByInternalStandardPeakHeight by alignment ID=360	FALSE	FALSE	null	null	null	null	null	null	null	1121.74	331.18918:95382 332.19253:39408 333.19589:8308	96.9585:1311 112.98308:2378 114.93126:983 116.92661:9834 117.92713:582 134.89241:2403 135.89488:339 136.89037:1438 145.92825:1199 146.96338:3779 174.95377:5772 191.94339:1687 194.08012:89223 195.08362:9692 208.93317:614 303.1933:3846 325.20175:83 329.17328:2363	0	0	0	0	0	0	0	0	0	0	0	0	0	0	0	0	0	0	0
507	19.16	331.19	Unknown	[M-H]-		0.059	TRUE	null	null	null	null	null	null	999	FALSE	FALSE	FALSE	Unit NormalizedByInternalStandardPeakHeight by alignment ID=360	FALSE	FALSE	null	null	null	null	null	null	null	303.55	331.18979:314876 332.19314:130304 333.1965:22212	61.9871:9188 99.92424:21470 100.9235:3628 100.93269:3635 160.84009:6298 162.83755:5280 164.8347:1750 179.10521:7395 219.86311:2908 273.18619:8310 285.18362:9709 286.18954:2061 301.14117:2820 309.2038:3390 313.18042:7568 314.18298:1883 329.17581:4362 331.18979:247635	0	0	0	0	0	0	0	0	0	0	0	0.0574215	0.0584953	0	0	0	0	0	0
508	18.911	331.19	Unknown	[M-H]-	similar chromatogram in higher mz_521; found in higher mz's MsMs_812; found in higher mz's MsMs_521; found in higher mz's MsMs_1641	0.1	TRUE	null	null	null	null	null	null	999	FALSE	FALSE	FALSE	Unit NormalizedByInternalStandardPeakHeight by alignment ID=360	FALSE	FALSE	null	null	null	null	null	null	null	1002.51	331.18958:524112 332.19293:251555 333.19629:37646	96.95862:11485 112.98385:2367 116.92647:49044 117.92713:5083 134.89302:13381 135.89612:1480 136.88969:5525 145.92935:3802 146.96336:8078 174.95435:20688 191.94397:6425 208.93289:1497 217.86555:2452 219.86145:1874 233.11497:37 273.18396:38758 274.18735:7571 285.18445:15083 286.18811:2961 301.17889:9672 302.18381:2122 303.19464:158686 304.19769:32292 305.17548:51899 306.18073:9428 309.20523:334 331…	0.0999076	0	0	0	0.110452	0.107962	0.115898	0.109411	0.112784	0.111238	0	0	0	0	0	0	0	0	0
509	24.584	331.19	Unknown	[M+K-2H]-	adduct linked to 486_[M+Cl]-; found in higher mz's MsMs_935; found in higher mz's MsMs_598	0.171	TRUE	null	null	null	null	null	null	999	FALSE	FALSE	FALSE	Unit NormalizedByInternalStandardPeakHeight by alignment ID=360	FALSE	FALSE	null	null	null	null	null	null	null	1160.49	331.18942:212779 332.19277:78722 333.19613:10700	61.98731:351 99.9243:782 100.92569:216 144.92247:1095 215.10532:5669 229.12117:3735 257.15448:2758 269.15237:2033 271.1683:68859 272.17154:13060 284.17499:1881 285.18396:52331 286.19128:592389 287.1958:125848 288.19797:14875 300.17163:4088 301.21719:830963 313.17877:17109 314.18222:3246 329.17426:11004 329.21371:3355 330.17926:2141 331.18942:130535	0.0405605	0	0	0	0.0451209	0.040011	0.0420846	0.0402479	0.0549499	0.0472178	0.135631	0.255014	0.288426	0	0	0	0	0	0
510	21.769	331.19	Unknown	[M+K-2H]-	adduct linked to 494_[M+Cl]-	0.305	TRUE	null	null	null	null	null	null	999	FALSE	FALSE	FALSE	Unit NormalizedByInternalStandardPeakHeight by alignment ID=360	FALSE	FALSE	null	null	null	null	null	null	null	475.15	331.18466:7939 332.18801:2998 333.19137:612	61.98677:2273 99.92385:5513 100.92497:2182 115.91783:1050 129.97368:1499 146.96289:3577 162.98:253 201.05453:7520 293.21045:1420	0	0	0	0	0	0	0	0	0	0	0	0	0	0	0	0	0	0	0
511	19.728	331.19	Unknown	[M-H]-	found in higher mz's MsMs_1710	0.123	TRUE	null	null	null	null	null	null	999	FALSE	FALSE	FALSE	Unit NormalizedByInternalStandardPeakHeight by alignment ID=360	FALSE	FALSE	null	null	null	null	null	null	null	69.77	331.18906:16473 332.19241:7057 333.19577:1587	99.92366:5638 100.92731:1101 115.91866:305 146.9633:1165 160.83914:580 162.83789:1418 217.86377:1369 219.84779:530 219.86311:189 317.21051:1674 327.15894:1837 331.18906:10017	0	0	0	0	0	0	0	0	0	0	0	0	0	0	0	0	0	0	0
512	17.477	331.19	Unknown	[M-H]-	ion correlated with 546	0.045	TRUE	null	null	null	null	null	null	999	FALSE	FALSE	FALSE	Unit NormalizedByInternalStandardPeakHeight by alignment ID=360	FALSE	FALSE	null	null	null	null	null	null	null	413.14	331.18921:107216 332.19256:47060 333.19592:195154	174.95393:82 195.80852:164 197.80571:72 269.12869:3298 331.18921:58225	0	0	0	0	0	0	0	0	0	0	0	0	0	0	0	0	0	0	0
513	28.861	331.19	Unknown	[M-H]-	found in higher mz's MsMs_1987	0.052	TRUE	null	null	null	null	null	null	999	FALSE	FALSE	FALSE	Unit NormalizedByInternalStandardPeakHeight by alignment ID=360	FALSE	FALSE	null	null	null	null	null	null	null	3201.58	331.18961:19418 332.19296:12834 333.19632:2323	61.98713:8435 100.92953:8255 102.92961:2188 112.98385:8025 118.8981:2683 129.97418:3312 135.89621:752 146.96397:13579 209.04306:1578 277.21548:14394 278.21951:2482 279.23145:2580 291.19464:1474 293.2124:3182 299.20068:1057 309.20584:2983	0	0	0	0	0	0	0	0	0	0.0037608	0	0	0	0.00989996	0.00945518	0.00939564	0	0	0
514	16.032	331.19	Unknown	[M-H]-	similar chromatogram in higher mz_843; found in higher mz's MsMs_843	0.219	TRUE	null	null	null	null	null	null	999	FALSE	FALSE	FALSE	Unit NormalizedByInternalStandardPeakHeight by alignment ID=360	FALSE	FALSE	null	null	null	null	null	null	null	92.13	331.1908:6725 332.19415:2724 333.19751:1225	61.98665:15080 79.95572:7569 99.92401:22262 103.91824:2457 115.91801:1850 119.9448:2858 130.96445:15095 132.02142:2007 133.02721:8819 134.03484:2799 135.0433:29917 137.02106:4087 146.96327:7703 149.0218:31219 160.84216:672 161.02161:128988 162.02589:13147 179.03345:58927 180.90749:4593 197.04306:20282 219.04189:2224 219.84477:1290 244.90591:6089 246.90353:3823 265.04861:21938 266.05438:5769 267.0…	0	0	0	0	0	0	0	0	0	0	0	0	0	0	0	0	0	0	0
515	23.914	331.19	Unknown	[M-H]-	found in higher mz's MsMs_815	0.078	TRUE	null	null	null	null	null	null	999	FALSE	FALSE	FALSE	Unit NormalizedByInternalStandardPeakHeight by alignment ID=360	FALSE	FALSE	null	null	null	null	null	null	null	3453.53	331.19147:8749 332.19482:3227 333.19818:428	96.95859:30555 293.17749:300036 294.18085:48737 295.17694:18652 296.17917:2552 325.1828:38164 326.18671:7554 327.18042:2407 331.19147:52	0	0	0	0	0	0	0	0	0	0	0	0	0	0	0	0	0	0	0
516	22.811	331.19	Unknown	[M-H]-	ion correlated with 270; adduct linked to 1621_[2M-H]-; found in higher mz's MsMs_1671; found in higher mz's MsMs_1621; found in higher mz's MsMs_1799; found in higher mz's MsMs_813; found in higher mz's MsMs_872; found in higher mz's MsMs_1059; found in higher mz's MsMs_1522	0.149	TRUE	null	null	null	null	null	null	999	FALSE	FALSE	FALSE	Unit NormalizedByInternalStandardPeakHeight by alignment ID=360	FALSE	FALSE	null	null	null	null	null	null	null	32021.5	331.18958:3134223 332.19293:1157371 333.19629:405805	240.90892:108 243.13768:3380 244.14426:35393 245.15074:7966 252.91386:208 257.15247:2599 271.16864:27219 272.17267:6752 285.18457:28553 286.18826:6407 287.19958:2472195 287.28625:10365 287.37247:85850 287.50378:14181 288.20316:517444 289.20654:61114 290.20856:4447 315.15649:1940 317.17621:2394 331.18958:1493285 331.28448:3660 331.37454:38220 331.42166:2762 331.51657:4847	0.597454	0	0	0	0.0247665	0.0177989	0.0163403	0.0136143	0.0124687	0.0785096	7.4486	4.02254	5.97093	0	0	0	0	0	0
517	22.964	331.19	Unknown	[M+Na-2H]-	adduct linked to 588_[M+Cl]-; found in higher mz's MsMs_1990; found in higher mz's MsMs_872; found in higher mz's MsMs_840; found in higher mz's MsMs_588	0.059	TRUE	null	null	null	null	null	null	999	FALSE	FALSE	FALSE	Unit NormalizedByInternalStandardPeakHeight by alignment ID=360	FALSE	FALSE	null	null	null	null	null	null	null	26.78	331.1893:661390 332.19265:222655 333.19601:38642	116.92614:7227 174.95335:2976 181.12169:3264 235.92326:2037 273.14618:2578 273.18439:4518 274.15054:2821 284.22079:13 293.21054:1407 294.21628:473 295.18802:897 299.16693:2501 301.17862:17901 302.18399:3542 303.19406:21238 304.19888:4539 313.17892:11312 314.18536:2963 328.16022:145 331.1893:488803	0	0	0	0	0	0	0	0	0	0	0	0	0	0	0	0	0	0	0
518	20.876	331.191	Unknown	[M-H]-	similar chromatogram in higher mz_1019; similar chromatogram in higher mz_1196; found in higher mz's MsMs_1708; found in higher mz's MsMs_1391; found in higher mz's MsMs_1196; found in higher mz's MsMs_1019	0.071	TRUE	null	null	null	null	null	null	999	FALSE	FALSE	FALSE	Unit NormalizedByInternalStandardPeakHeight by alignment ID=360	FALSE	FALSE	null	null	null	null	null	null	null	154.33	331.19098:231712 332.19433:92530 333.19769:16295	61.98829:5386 79.95724:1482 99.92539:13201 100.92291:3167 100.93291:3195 115.92022:1367 119.94749:604 129.97478:421 130.96826:2344 146.96408:7811 229.12405:4517 287.16595:9871 293.21167:7998 294.21646:1620 297.15326:7922 298.15921:1037 303.20218:1542 325.18665:392	0	0	0	0	0	0	0	0	0	0	0	0	0.0470175	0	0	0	0	0	0
519	23.172	331.191	Unknown	[M-H]-	ion correlated with 711; ion correlated with 271	0.071	TRUE	null	null	null	null	null	null	999	FALSE	FALSE	FALSE	Unit NormalizedByInternalStandardPeakHeight by alignment ID=360	FALSE	FALSE	null	null	null	null	null	null	null	23924.3	331.18936:203681 332.19271:61262 333.19607:8358	96.95883:1161 112.98377:1429 114.93256:21 116.92666:15415 117.92755:1664 118.92633:1128 134.8931:5687 135.89819:1076 136.89069:2112 145.92838:691 146.93599:675 146.96361:4649 174.9538:1362 191.9444:422 204.95746:254 217.86548:1764 235.92386:1651 271.16812:5916 271.22583:1570 287.19974:201491 288.20334:39734 289.20682:4660 331.18936:24223	0.0388263	0	0	0	0.0279264	0.02143	0.0201686	0.0169431	0.0159542	0.0338598	0	0	0	0	0	0	0	0	0
520	20.706	331.191	Unknown	[M-H]-	found in higher mz's MsMs_1491; found in higher mz's MsMs_1161; found in higher mz's MsMs_973; found in higher mz's MsMs_964; found in higher mz's MsMs_960; found in higher mz's MsMs_905; found in higher mz's MsMs_847; found in higher mz's MsMs_736; adduct linked to 724_[M+FA-H]-; found in higher mz's MsMs_994	0.082	TRUE	null	null	null	null	null	null	999	FALSE	FALSE	FALSE	Unit NormalizedByInternalStandardPeakHeight by alignment ID=360	FALSE	FALSE	null	null	null	null	null	null	null	4560.25	331.1853:5549 332.18865:1334 333.19201:740	61.98689:6924 96.9586:5267 99.92432:10740 100.92617:3662 100.9328:3635 112.98389:3749 115.91914:842 119.94463:4438 129.97418:7244 134.89288:608 146.96362:16415 171.10025:187053 172.10626:18369 209.04253:1222 235.1687:193192 236.17328:32647 265.14636:136 266.15158:546 275.20013:731387 276.20392:150562 293.21078:795112 293.38495:17300 294.21426:160682 295.21695:19561 315.1954:58941	0	0	0	0	0	0	0	0	0	0	0	0	0	0	0	0	0	0	0
521	18.919	331.375	Unknown	[M-H]-	ion correlated with 268; ion correlated with 508; ion correlated with 812	0.03	TRUE	null	null	null	null	null	null	999	FALSE	FALSE	FALSE	Unit NormalizedByInternalStandardPeakHeight by alignment ID=360	FALSE	FALSE	null	null	null	null	null	null	null	1006.48	331.37589:8313 332.37924:590 333.3826:165	96.95856:35006 112.98392:5162 114.93191:8674 116.92678:183142 117.92729:20827 118.92802:6016 129.97449:2893 134.89285:38717 135.89499:4283 135.96959:5866 136.89134:14341 144.92113:2618 145.92909:11479 146.93483:2187 146.96378:2398 174.95439:69812 191.94505:23750 195.80872:34849 197.80484:44095 199.80362:19839 201.90486:4286 204.95755:6428 208.93457:8220 217.86617:717 219.86456:2294 221.84123:1010…	0	0	0	0	0.00133668	0.000965651	0.00105136	0.000994687	0.000906498	0	0	0	0	0	0	0	0	0	0
522	19.927	331.376	Unknown	[M-H]-	ion correlated with 504; ion correlated with 1672; ion correlated with 272	0.052	TRUE	null	null	null	null	null	null	999	FALSE	FALSE	FALSE	Unit NormalizedByInternalStandardPeakHeight by alignment ID=360	FALSE	FALSE	null	null	null	null	null	null	null	906.3	331.37561:6080 332.37896:442 333.38232:20	96.95866:14362 114.93167:4574 116.92667:108115 117.92546:11023 117.93336:11025 118.92754:2802 134.89339:22701 135.89392:2326 136.89108:8976 145.92886:6952 146.96358:698 174.95418:40261 191.94412:9348 217.86433:2087 219.84381:1486 295.09625:41262 317.17206:933 329.17407:4453 331.18964:789069 331.37561:11296	0.00115895	0	0	0	0.00204435	0.00153758	0.00159444	0.00145148	0.00154967	0.00130447	0	0	0	0	0	0	0	0	0
523	15.388	332.149	Unknown	[M-H]-		0.271	TRUE	null	null	null	null	null	null	999	FALSE	FALSE	FALSE	Unit NormalizedByInternalStandardPeakHeight by alignment ID=360	FALSE	FALSE	null	null	null	null	null	null	null	102.41	332.15015:6603 333.1535:3198 334.15686:755	133.02902:3162 134.8929:422 136.89061:272 149.02248:1903 161.02284:38811 184.87334:38 217.86395:1466 219.86426:3551 235.92393:136 257.81979:247 267.06332:2457 271.02588:1883 299.01843:44940 300.02518:7289 314.04257:66642 315.0419:11281 329.06506:160765 330.06815:29728 331.06985:1309 331.19019:1928	0	0	0	0	0.00106177	0	0	0	0	0	0	0	0	0	0	0	0	0	0
524	16.939	333.075	Unknown	[M-H]-		0.033	TRUE	null	null	null	null	null	null	999	FALSE	FALSE	FALSE	Unit NormalizedByInternalStandardPeakHeight by alignment ID=360	FALSE	FALSE	null	null	null	null	null	null	null	151.06	333.07501:8673 334.07836:5479 335.08172:2053	123.96868:7513 146.96353:13091 168.83556:199 176.96078:790 181.91534:107 181.93848:295 213.91841:2652 226.91342:62 229.91502:115 256.82303:44 265.84952:755 265.87167:1532 279.91602:3065824 280.00125:1046 280.08664:27468 280.21622:96 280.91797:108469 281.91235:252776 282.91522:9713 283.89426:8700 283.91351:8559 291.19424:2328 301.11856:5540 305.08124:1456 309.20547:7911 310.20874:2039 319.19073:16…	0	0	0	0	0.00139446	0	0	0	0.00115802	0	0	0	0	0	0	0	0	0	0
525	17.18	333.076	Unknown	[M-H]-		0.059	TRUE	null	null	null	null	null	null	999	FALSE	FALSE	FALSE	Unit NormalizedByInternalStandardPeakHeight by alignment ID=360	FALSE	FALSE	null	null	null	null	null	null	null	695.54	333.0751:16499 334.07845:7749 335.08181:979	96.95882:2926 116.92667:7574 174.95416:10683 178.97632:2739 191.94362:2280 195.80904:8625 197.80637:11418 199.80345:4818 205.83815:4381 206.97079:3209 207.83513:4014 207.92932:2739 209.15186:5681 219.84372:2485 230.88083:2591 235.92427:7171 253.14244:1831 253.84222:3862 255.82214:5567 255.84021:5566 257.81812:2772 257.83694:2955 331.19019:5277	0.00314508	0	0	0	0.00319954	0.00338866	0.00353882	0.00349808	0.00315792	0.00311942	0	0	0	0	0	0	0	0	0
526	28.827	333.151	Unknown	[M-H]-		0.327	TRUE	null	null	null	null	null	null	999	FALSE	FALSE	FALSE	Unit NormalizedByInternalStandardPeakHeight by alignment ID=360	FALSE	FALSE	null	null	null	null	null	null	null	19.4	333.14984:8720 334.15319:8581 335.15655:13463	61.98712:4056 100.92977:3431 118.89803:3229 134.89282:36985 135.89307:4709 135.90361:4727 135.96944:1575 136.89107:12097 146.92046:3741 146.9362:3935 190.92648:5557 192.92578:2046 235.92313:2067 277.21533:21672 278.21896:4074 326.2551:3540 326.26968:3598 327.12653:6886	0	0	0	0	0	0	0	0	0	0	0	0	0	0	0	0	0	0	0
527	19.477	333.169	Unknown	[M-H]-	ion correlated with 144; ion correlated with 279; found in higher mz's MsMs_654	0.045	TRUE	null	null	null	null	null	null	999	FALSE	FALSE	FALSE	Unit NormalizedByInternalStandardPeakHeight by alignment ID=360	FALSE	FALSE	null	null	null	null	null	null	null	30.52	333.1683:1340838 334.17165:563243 335.17501:82700	61.98653:5519 96.95804:15133 114.93203:4372 116.92603:83387 117.92596:9359 122.03468:21586 134.8924:39738 135.89258:3690 136.88878:14294 145.92567:4071 148.05054:3408 174.95288:27632 178.96117:6645 191.94434:8554 194.07993:21184 201.9035:1469 207.13638:2871 208.93483:1513 219.13611:1434 227.105:2513 231.09956:10314 231.94144:2717 241.1201:3231 245.11734:8344 246.12283:15139 247.1312:24060 248.134…	0	0	0	0	0	0	0	0	0	0	0	0	0	0	0	0	0	0	0
528	22.223	333.17	Unknown	[M-H]-	ion correlated with 330; ion correlated with 1749; ion correlated with 282; found in higher mz's MsMs_1749; adduct linked to 700_[M+Cl]-; adduct linked to 1749_[2M+FA-H]-; found in higher mz's MsMs_957; found in higher mz's MsMs_700; found in higher mz's MsMs_592; found in higher mz's MsMs_1862	0.138	TRUE	null	null	null	null	null	null	999	FALSE	FALSE	FALSE	Unit NormalizedByInternalStandardPeakHeight by alignment ID=360	FALSE	FALSE	null	null	null	null	null	null	null	157.46	333.16907:42043 334.17242:16904 335.17578:3199	158.97603:168 159.85724:117 233.92923:124 255.81914:1735 271.16827:82 277.2164:4776 289.17975:25177 290.18259:4712 299.16327:24882 300.17087:23645 301.17871:111308 302.18185:22860 303.18808:3202 311.16672:15834 312.17151:3083 315.15723:4944 329.1745:49222 330.17859:10538 331.18982:3954 333.16907:44097	0.00801439	0	0	0	0.0103915	0.00831571	0.0104458	0.0103155	0.0104588	0.0111537	0.041142	0.092376	0.127898	0	0	0	0	0	0
529	18.483	333.206	Unknown	[M-H]-	found in higher mz's MsMs_1526; found in higher mz's MsMs_1500; found in higher mz's MsMs_1347; found in higher mz's MsMs_1148	0.022	TRUE	null	null	null	null	null	null	999	FALSE	FALSE	FALSE	Unit NormalizedByInternalStandardPeakHeight by alignment ID=360	FALSE	FALSE	null	null	null	null	null	null	null	117.25	333.2049:18337 334.20825:7011 335.21161:1050	79.95641:646 97.92944:397 100.92474:1738 100.93453:1838 116.92697:103136 121.02737:857 125.87283:1416 130.96436:1201 132.97165:476 134.89378:16958 141.86613:597 146.96338:6567 166.86392:711 195.80887:37793 197.80612:47751 217.86407:1275 219.86122:2062 225.92351:926 297.1489:8119 308.09821:5385 315.1944:2485 316.19733:21 333.2049:41679	0	0	0	0	0	0	0	0	0	0	0	0	0	0	0	0	0	0	0
530	19.229	333.206	Unknown	[M-H]-	found in higher mz's MsMs_2060; found in higher mz's MsMs_2045; found in higher mz's MsMs_1654; found in higher mz's MsMs_1647; found in higher mz's MsMs_1570; found in higher mz's MsMs_1517; found in higher mz's MsMs_1499; found in higher mz's MsMs_1386; found in higher mz's MsMs_1346; found in higher mz's MsMs_1308; found in higher mz's MsMs_1278; found in higher mz's MsMs_1227; found in higher…	0.067	TRUE	null	null	null	null	null	null	999	FALSE	FALSE	FALSE	Unit NormalizedByInternalStandardPeakHeight by alignment ID=360	FALSE	FALSE	null	null	null	null	null	null	null	80.15	333.20508:129047 334.20843:64404 335.21179:12137	61.98682:9987 99.92387:9641 100.92425:1580 100.93385:1595 115.91869:377 162.8385:25 303.19574:6197 333.20508:9409	0	0	0	0	0	0	0	0	0	0	0	0	0	0	0	0	0	0	0
531	19.477	333.206	Unknown	[M-H]-		0.056	TRUE	null	null	null	null	null	null	999	FALSE	FALSE	FALSE	Unit NormalizedByInternalStandardPeakHeight by alignment ID=360	FALSE	FALSE	null	null	null	null	null	null	null	69.77	333.20483:516042 334.20818:241248 335.21154:32444	96.95831:16434 112.98358:5611 114.93282:5012 116.9266:99280 117.92707:10305 134.89212:19350 136.89072:7222 145.92867:6611 146.93488:2028 146.96306:7994 174.95438:36334 191.94504:11650 204.95689:3440 208.93524:3521 217.86433:3157 219.84471:1300 271.16818:961 273.18372:14379 274.18753:2242 285.18399:4383 286.1879:932 297.14972:2534 301.1785:2581 302.18433:595 303.19409:67502 304.19772:12852 311.220…	0	0	0	0	0	0	0	0	0	0	0	0	0	0	0	0	0	0	0
532	17.877	333.206	Unknown	[M-H]-		0.03	TRUE	null	null	null	null	null	null	999	FALSE	FALSE	FALSE	Unit NormalizedByInternalStandardPeakHeight by alignment ID=360	FALSE	FALSE	null	null	null	null	null	null	null	53.34	333.20544:28062 334.20879:10142 335.21215:2452	96.95872:89 112.98375:857 117.92855:308 127.86831:1150 134.89284:1430 136.89156:48 145.92949:463 146.96388:2713 191.9453:14149 197.80573:40337 208.93311:74 217.86407:1156 268.03629:6603 283.05927:71140 284.06314:12417 303.19547:129 307.19022:112 331.18921:2214 333.20544:14096	0.00534921	0	0	0	0.00609969	0.00604512	0.00618696	0	0	0.00605081	0	0	0	0	0	0	0	0	0
533	22.804	333.542	Unknown	[M-H]-	ion correlated with 1717; ion correlated with 1671; ion correlated with 140; ion correlated with 1760; ion correlated with 516	0.037	TRUE	null	null	null	null	null	null	999	FALSE	FALSE	FALSE	Unit NormalizedByInternalStandardPeakHeight by alignment ID=360	FALSE	FALSE	null	null	null	null	null	null	null	1378.13	333.54285:222613 334.5462:0 335.54956:369	131.91499:122 132.92233:987 159.04271:2020 173.06084:2266 175.07521:2119 185.05911:3188 186.06348:2299 187.07599:5030 188.0806:2021 189.09038:4581 199.07446:4599 200.08104:2578 201.09035:10978 202.09479:2604 203.10648:12132 204.11281:2174 213.0918:5022 214.09677:2171 215.10677:18179 216.11029:3180 227.10735:6084 229.1216:10140 239.10599:2906 241.12187:3633 242.12892:2674 243.13795:38656 244.14536…	0	0	0	0	0	0	0	0	0	0	0.0440469	0.017609	0.0307559	0	0	0	0	0	0
534	14.707	335.052	Unknown	[M-H]-		0.297	TRUE	null	null	null	null	null	null	999	FALSE	FALSE	FALSE	Unit NormalizedByInternalStandardPeakHeight by alignment ID=360	FALSE	FALSE	null	null	null	null	null	null	null	27.58	335.05219:7010 336.05554:2773 337.0589:1290	96.95873:14765 112.98447:1478 116.92721:7879 133.02733:14852 134.89345:2815 135.04382:892 145.93187:1402 146.96323:461 149.02254:7891 161.02248:30247 162.02568:3310 174.95456:27382 191.9446:8952 208.93509:2888 267.06641:4075 271.05936:269065 272.06238:44321 273.06641:6041 299.0191:2283 301.16309:557 311.05258:6438 313.07016:162077 314.04208:2070 314.07471:29876 329.06451:38651 335.05219:6037	0.00133621	0	0	0	0.00174385	0.00161434	0.00171203	0.00155574	0.0015789	0.0016811	0	0	0.00168651	0.00274073	0.00214406	0.00264724	0	0	0
535	15.277	335.052	Unknown	[M-H]-	ion correlated with 15	0.758	TRUE	null	null	null	null	null	null	999	FALSE	FALSE	FALSE	Unit NormalizedByInternalStandardPeakHeight by alignment ID=360	FALSE	FALSE	null	null	null	null	null	null	null	106.47	335.05072:51505 336.05407:21426 337.05743:3189	96.95844:12453 112.9839:1406 116.92671:9244 132.02002:6183 132.866:2945 133.0274:65130 134.0311:5611 134.86316:3689 134.89276:4289 135.9687:1692 145.92795:1810 149.02234:17867 150.02859:3148 151.03792:2937 161.02225:123730 162.02533:11763 163.02815:1963 174.95377:24520 179.03256:1319 191.94424:7108 208.93272:1776 267.06445:9549 269.07901:6198 299.05447:6897 299.09106:2028 301.1795:3684 311.05362:…	0.00981805	0	0	0	0.0113046	0.0108884	0.0110371	0.0103374	0.0109207	0.0108358	0.00335517	0.00508586	0.0064571	0.0116404	0.0104063	0.0106259	0.00489608	0.00396346	0.00508892
536	16.812	335.091	Unknown	[M-H]-		0.063	TRUE	null	null	null	null	null	null	999	FALSE	FALSE	FALSE	Unit NormalizedByInternalStandardPeakHeight by alignment ID=360	FALSE	FALSE	null	null	null	null	null	null	null	136.52	335.08963:6949 336.09298:2874 337.09634:1300	96.95844:17538 112.9845:1766 116.92696:35890 134.89308:11296 145.92896:3456 146.96246:5909 174.95433:28200 180.91171:1072 191.9456:10063 195.80869:53841 197.80615:68071 199.80226:29944 208.93565:2297 217.86469:363 219.84441:2750 219.86281:517 221.84232:2293 279.91568:180 281.91129:39 283.02328:1912 301.14343:3167 313.0697:13457 325.19812:9790 327.21512:2947 335.08963:16515	0.00132465	0	0	0	0.00149304	0.00145875	0.00157832	0.00138607	0.00119955	0.00125454	0	0	0	0	0	0	0	0	0
537	17.52	335.091	Unknown	[M-H]-		0.048	TRUE	null	null	null	null	null	null	999	FALSE	FALSE	FALSE	Unit NormalizedByInternalStandardPeakHeight by alignment ID=360	FALSE	FALSE	null	null	null	null	null	null	null	541.17	335.09122:13815 336.09457:4697 337.09793:764	99.92416:1879 100.92645:587 103.91887:907 146.96367:3139 160.84024:5379 162.83733:4053 164.83437:1301 175.95769:4 184.87555:1976 217.86458:2548 219.84644:2520 219.86494:3600 269.129:3317 293.2092:7615 299.16718:2834 307.19009:5192 317.17755:1020 329.17349:1179	0.0026334	0	0	0	0.00301612	0.0031354	0.0032387	0.00288743	0.00296149	0.00275409	0	0	0	0	0	0	0	0	0
538	14.345	335.169	Unknown	[M-H]-		0.375	TRUE	null	null	null	null	null	null	999	FALSE	FALSE	FALSE	Unit NormalizedByInternalStandardPeakHeight by alignment ID=360	FALSE	FALSE	null	null	null	null	null	null	null	53.84	335.17099:10369 336.17434:3856 337.1777:1090	61.98703:9336 99.92413:1074 112.98399:1009 133.02884:728 135.0437:4261 146.96342:3300 160.84091:4602 161.02177:7391 162.83673:3873 164.83395:733 177.01608:3789 184.87483:728 217.86482:468 219.84267:6329 219.86476:2839 221.84239:1898 271.02448:2028 285.03903:2550 299.0177:1693 301.16391:107 314.0412:14656 315.04837:2316 327.05045:1775 331.17523:3477	0.0019765	0	0	0	0.00231841	0.00212142	0.0023186	0.00211443	0.00216925	0.00210022	0	0	0	0	0	0	0.00446357	0.00428862	0.00477811
539	28.05	335.177	Unknown	[M+Cl]-	ion correlated with 1466; ion correlated with 600; adduct linked to 1466_[2M-H]-; adduct linked to 600_[M+FA-H]-	0.037	TRUE	null	null	null	null	null	null	999	FALSE	FALSE	FALSE	Unit NormalizedByInternalStandardPeakHeight by alignment ID=360	FALSE	FALSE	null	null	null	null	null	null	null	91.6	335.17651:5200 336.17986:3781 337.18322:4308	61.98692:6990 96.9586:36054 99.92423:34951 100.9277:6976 101.93951:3453 103.91951:3583 112.98392:14544 114.93263:11213 115.91927:5460 116.92684:210232 117.92715:23163 118.92704:7078 119.94498:2858 123.90068:3867 125.89803:3262 125.92709:6661 129.97447:8611 131.91441:7508 132.8665:5803 132.92155:23525 133.92105:3562 134.86374:7177 134.89272:34114 135.89372:4492 135.96902:6699 136.86075:2370 136.89…	0	0	0	0	0	0	0	0	0	0	0	0	0	0	0	0	0	0	0
540	20.18	335.185	Unknown	[M-H]-		0.123	TRUE	null	null	null	null	null	null	999	FALSE	FALSE	FALSE	Unit NormalizedByInternalStandardPeakHeight by alignment ID=360	FALSE	FALSE	null	null	null	null	null	null	null	37.19	335.18695:6079 336.1903:2516 337.19366:949	61.98692:4408 99.92396:20987 100.92661:3857 146.96341:1054 160.84055:4492 162.83778:4185 256.18896:22300 297.1861:3198 299.16312:21851 300.1673:4201 307.19016:971 311.09079:3265 315.19437:9561 316.19388:2088 317.21182:19626	0	0	0	0	0	0	0	0	0	0.00117739	0	0.00265178	0.00269321	0	0	0	0	0	0
541	19.292	335.185	Unknown	[M-H]-		0.056	TRUE	null	null	null	null	null	null	999	FALSE	FALSE	FALSE	Unit NormalizedByInternalStandardPeakHeight by alignment ID=360	FALSE	FALSE	null	null	null	null	null	null	null	33.96	335.18494:10638 336.18829:3999 337.19165:1704	61.98772:8454 79.95679:2247 99.92461:19087 100.92879:4149 130.96515:3994 194.08101:497 201.09167:2712 214.10013:5313 267.13898:9110 268.14117:1955 283.1694:199399 284.17285:41774 285.17633:6166 297.15167:4071 301.18127:1339 321.11447:1795	0	0	0	0	0	0	0.00184673	0	0.00164195	0.00169237	0	0	0	0	0	0	0	0	0
542	16.623	335.221	Unknown	[M-H]-	ion correlated with 748; adduct linked to 748_[M+FA-H]-; found in higher mz's MsMs_748	0.082	TRUE	null	null	null	null	null	null	999	FALSE	FALSE	FALSE	Unit NormalizedByInternalStandardPeakHeight by alignment ID=360	FALSE	FALSE	null	null	null	null	null	null	null	443.83	335.22116:11595 336.22451:5789 337.22787:1428	61.98721:5616 99.92396:7139 112.98357:2613 146.96387:7781 159.85942:309 160.01405:1355 160.83943:9471 162.83751:8195 164.83437:2421 175.03728:11298 179.93495:84 204.95706:96 207.83516:1081 215.86656:934 217.86507:2760 219.84477:4606 219.86328:2440 225.89594:64 227.10562:2107 230.88004:480 232.92624:52 239.90091:615 265.84946:230 267.13757:3553 283.16852:86742 284.17191:17320 285.17969:2957 299.05…	0.00221022	0	0	0	0.00293416	0.00263814	0.00296824	0.00285536	0.00301204	0.00248642	0	0	0	0.148715	0.154438	0.177049	0	0	0
543	14.407	335.221	Unknown	[M-H]-	found in higher mz's MsMs_1678; found in higher mz's MsMs_1212; found in higher mz's MsMs_884; found in higher mz's MsMs_817; found in higher mz's MsMs_783; found in higher mz's MsMs_772; found in higher mz's MsMs_634	0.015	TRUE	null	null	null	null	null	null	999	FALSE	FALSE	FALSE	Unit NormalizedByInternalStandardPeakHeight by alignment ID=360	FALSE	FALSE	null	null	null	null	null	null	null	318.3	335.22357:6068 336.22692:1861 337.23028:412	61.98751:19827 79.95587:2850 96.95872:6295 99.92397:7276 112.98384:11997 116.92697:2289 119.94572:2849 130.96492:3080 130.98889:104 145.92963:513 146.96353:7648 153.86746:25 157.8537:622 157.86301:588 166.924:184 174.95456:259 175.96234:280 180.89952:4143 180.91278:4103 184.87576:311 187.86046:484 187.87462:464 190.92831:2727 191.94453:1615 195.80937:1769 197.80667:1963 197.89717:943 199.80309:62…	0	0	0	0	0	0	0	0	0	0	0	0	0	0	0	0	0	0	0
544	14.584	335.221	Unknown	[M-H]-		0.074	TRUE	null	null	null	null	null	null	999	FALSE	FALSE	FALSE	Unit NormalizedByInternalStandardPeakHeight by alignment ID=360	FALSE	FALSE	null	null	null	null	null	null	null	327.87	335.22116:12167 336.22451:6505 337.22787:1115	122.89329:404 125.87302:389 127.86959:82 130.96455:157 141.8669:152 164.83575:531 166.86479:466 179.03423:445 202.84125:881 214.08682:173 219.86365:900 268.13199:1258 275.2009:3823 319.18954:6289	0.00231935	0	0	0	0.00267116	0.00244149	0.00241967	0.00232429	0.00240233	0.00257744	0	0	0	0	0	0	0	0	0
545	17.579	335.221	Unknown	[M-H]-		0.037	TRUE	null	null	null	null	null	null	999	FALSE	FALSE	FALSE	Unit NormalizedByInternalStandardPeakHeight by alignment ID=360	FALSE	FALSE	null	null	null	null	null	null	null	50.03	335.22275:6872 336.2261:3797 337.22946:608	61.98747:1484 79.95589:297 99.92478:1343 100.92464:309 100.93444:365 101.93961:702 103.91901:186 119.94547:810 125.87345:1021 130.96686:2124 160.84087:1265 162.83951:843 162.98209:795 164.83563:684 164.94765:2885 180.91168:824 184.87808:558 209.11867:7988 211.13194:8007 219.84209:2167 221.84387:1527 221.85762:972 235.13339:18425 246.1248:2214 269.13:3510 277.18314:71 289.16299:415 291.19339:2562 …	0	0	0	0	0	0	0	0	0	0	0	0	0	0	0	0	0	0	0
546	17.434	335.221	Unknown	[M-H]-	ion correlated with 512	0.052	TRUE	null	null	null	null	null	null	999	FALSE	FALSE	FALSE	Unit NormalizedByInternalStandardPeakHeight by alignment ID=360	FALSE	FALSE	null	null	null	null	null	null	null	97.27	335.22122:9709 336.22457:4449 337.22793:973	96.95867:7026 112.98409:1166 114.93196:1242 116.92695:23734 117.92712:3357 134.89285:5461 136.89047:2277 144.92252:556 145.9299:550 164.92555:316 174.95383:14268 191.94475:4907 195.80936:20801 197.80562:25256 199.80209:11706 208.93427:928 209.94405:1900 219.86472:1257 225.92551:490 231.94131:884 235.1347:1086 243.16002:71029 265.14136:13728 269.1301:7073 285.20795:1004 307.19073:2151 323.18716:10…	0	0	0	0	0.00156118	0	0.00150296	0.0014564	0.00142904	0	0	0	0	0.0155512	0.0155102	0.0165234	0	0	0
[truncated: 1,515 more rows]
[truncated: 201 more columns]
