# Supplementary material for: Functional divergence of CYP76AKs shapes the chemodiversity of abietane-type diterpenoids in genus Salvia
Source: Nat Commun. 2023 Aug 4;14:4696. doi: 10.1038/s41467-023-40401-y (PMC10403556; doi:10.1038/s41467-023-40401-y)
Supplement: Supplementary file 10 — Supplementary Data 7 [file 41467_2023_40401_MOESM10_ESM.xlsx]

## Sheet: Supplementary Data 7
Supplementary Data 7. Feature table of ATDs fraction (14.0-29.5 min) from Salvia leaf samples in the positive-ion mode.
Alignment ID	Average Rt(min)	Average Mz	Metabolite name	Adduct type	Post curation result	Fill %	MS/MS assigned	Reference RT	Reference m/z	Formula	Ontology	INCHIKEY	SMILES	Annotation tag (VS1.0)	RT matched	m/z matched	MS/MS matched	Comment	Manually modified for quantification	Manually modified for annotation	Isotope tracking parent ID	Isotope tracking weight number	Total score	RT similarity	Dot product	Reverse dot product	Fragment presence %	S/N average	MS1 isotopic spectrum	MS/MS spectrum	POS-BLANK-10	POS-BLANK-5	POS-QC-11	POS-QC-17	POS-QC-22	POS-QC-26	POS-QC-6	POS-Salvia-rosmarinus-1	POS-Salvia-rosmarinus-2	POS-Salvia-rosmarinus-3	POS-Salvia-adenophora-1	POS-Salvia-adenophora-2	POS-Salvia-adenophora-3	POS-Salvia-aerea-1	POS-Salvia-aerea-2	POS-Salvia-aerea-3	POS-Salvia-circinnata-1	POS-Salvia-circinnata-2	POS-Salvia-circinnata-3
0	28.928	105.068	Unknown	[M+H]+		0.798	TRUE	null	null	null	null	null	null	999	FALSE	FALSE	FALSE	Unit NormalizedByInternalStandardPeakHeight by alignment ID=134	FALSE	FALSE	null	null	null	null	null	null	null	190.1	105.0691:12705 106.07245:389 107.07581:2431	105.0691:12820	0	0	0.0112732	0.0239869	0.0202485	0.0211323	0.00913379	0	0.00443577	0.00383507	0	0.00685658	0	0	0.00511612	0.00368052	0	0	0.00464948
1	29.043	107.084	Unknown	[M+H]+		0.492	TRUE	null	null	null	null	null	null	999	FALSE	FALSE	FALSE	Unit NormalizedByInternalStandardPeakHeight by alignment ID=134	FALSE	FALSE	null	null	null	null	null	null	null	61.54	107.08562:8296 108.08897:383 109.09233:19422	105.06923:17103 107.08562:7678	0	0	0	0.00428263	0.00609788	0.0032583	0	0	0	0.00564932	0	0.0089644	0.0041455	0	0	0.00301406	0	0.00590537	0.00279067
2	19.568	108.019	Unknown	[M+H]+	ion correlated with 11; ion correlated with 12; ion correlated with 114; ion correlated with 78	0.151	TRUE	null	null	null	null	null	null	999	FALSE	FALSE	FALSE	Unit NormalizedByInternalStandardPeakHeight by alignment ID=134	FALSE	FALSE	null	null	null	null	null	null	null	550.44	108.01984:5208 109.02319:468 110.02655:47	105.07169:1412 107.08539:1179 108.01984:9225	0	0	0	0	0	0.00229392	0	0.0352602	0.0397639	0.040504	0	0	0	0	0	0	0	0	0
3	29.06	111.116	Unknown	[M+H]+	ion correlated with 13	0.314	TRUE	null	null	null	null	null	null	999	FALSE	FALSE	FALSE	Unit NormalizedByInternalStandardPeakHeight by alignment ID=134	FALSE	FALSE	null	null	null	null	null	null	null	27.52	111.117:5755 112.12035:250 113.12371:389	105.06938:18333 107.08514:8391 109.1004:24780 111.00932:1038 111.08146:1751 111.11637:5797	0	0	0	0.00297095	0.00475603	0	0	0	0	0.00340653	0	0.00708319	0	0	0	0.0024458	0	0.00676004	0
4	20.489	115.053	Unknown	[M+H]+		0.14	TRUE	null	null	null	null	null	null	999	FALSE	FALSE	FALSE	Unit NormalizedByInternalStandardPeakHeight by alignment ID=134	FALSE	FALSE	null	null	null	null	null	null	null	326.57	115.05406:5392 116.05741:921 117.06077:1353	103.05412:1621 115.05406:7904	0	0	0.00478462	0	0	0	0	0.0576443	0.0797882	0.0654082	0	0	0	0	0	0	0	0	0
5	28.985	119.084	Unknown	[M+H]+		0.209	TRUE	null	null	null	null	null	null	999	FALSE	FALSE	FALSE	Unit NormalizedByInternalStandardPeakHeight by alignment ID=134	FALSE	FALSE	null	null	null	null	null	null	null	38.74	119.08537:6045 120.08872:365 121.09208:18893	105.06965:6952 107.08504:8502 109.10062:12610 111.00777:1738 111.08109:1792 111.11732:3628 117.07056:2351 117.09232:1572 119.08537:6276	0	0	0	0	0	0	0	0	0	0	0	0	0.00308503	0	0	0	0	0	0
6	15.391	128.061	Unknown	[M+H]+	ion correlated with 125; ion correlated with 64; ion correlated with 110; ion correlated with 138; ion correlated with 381; ion correlated with 171; ion correlated with 97; ion correlated with 203	0.027	TRUE	null	null	null	null	null	null	999	FALSE	FALSE	FALSE	Unit NormalizedByInternalStandardPeakHeight by alignment ID=134	FALSE	FALSE	null	null	null	null	null	null	null	1920.74	128.06264:5765 129.06599:1041 130.06935:302	81.51968:0 115.05459:5767 128.06264:11209	0	0	0	0.00297595	0.00295392	0.00332986	0	0	0	0	0	0	0	0	0	0	0	0	0.00230957
7	20.472	128.061	Unknown	[M+H]+	ion correlated with 29; ion correlated with 21; ion correlated with 23; ion correlated with 20; ion correlated with 14; ion correlated with 45; ion correlated with 77; ion correlated with 32; ion correlated with 65; ion correlated with 40; ion correlated with 57; ion correlated with 42	0.12	TRUE	null	null	null	null	null	null	999	FALSE	FALSE	FALSE	Unit NormalizedByInternalStandardPeakHeight by alignment ID=134	FALSE	FALSE	null	null	null	null	null	null	null	100.49	128.06099:44759 129.06434:49601 130.0677:3124	102.04655:2510 103.05323:16783 105.07015:2495 109.10105:1142 115.05289:97495 116.05771:4671 116.06527:1737 117.06946:9544 123.04529:4476 126.0471:4004 127.05354:26515 128.06099:77662	0	0	0	0	0	0	0	0.0452637	0.0627648	0.0509358	0	0	0	0	0	0	0	0	0
8	19.462	128.106	Unknown	[M+H]+		0.248	TRUE	null	null	null	null	null	null	999	FALSE	FALSE	FALSE	Unit NormalizedByInternalStandardPeakHeight by alignment ID=134	FALSE	FALSE	null	null	null	null	null	null	null	183.05	128.10635:19040 129.1097:1520 130.11306:85	119.08643:1427 128.10635:39682	0	0	0	0	0	0	0	0	0	0	0	0	0	0	0	0	0	0	0
9	14.428	130.008	Unknown	[M+H]+		0.376	TRUE	null	null	null	null	null	null	999	FALSE	FALSE	FALSE	Unit NormalizedByInternalStandardPeakHeight by alignment ID=134	FALSE	FALSE	null	null	null	null	null	null	null	3.57	130.00827:8159 131.01162:143 132.01498:1005	81.51942:9946 89.50597:8402 100.07471:3947 102.01291:5138 102.03391:2420 110.01978:1439 125.98629:13494 128.95049:3932 130.00807:8279	0	0	0	0	0.00375465	0.00387084	0	0	0	0.00512333	0	0	0.00479568	0	0	0.00403525	0	0	0.004356
10	28.929	131.082	Unknown	[M+H]+		0.283	TRUE	null	null	null	null	null	null	999	FALSE	FALSE	FALSE	Unit NormalizedByInternalStandardPeakHeight by alignment ID=134	FALSE	FALSE	null	null	null	null	null	null	null	63.43	131.08458:5528 132.08793:631 133.09129:154275	105.0685:42833 107.08512:7774 109.06596:1117 109.10048:16207 111.00706:1090 111.08182:1571 111.11651:4558 115.05404:1046 117.0683:1141 117.09102:1239 119.08555:4005 121.0647:2320 121.10011:28579 123.11666:8738 125.09823:1102 125.13324:1036 129.01863:1175 129.07019:1355 131.06781:1234 131.07513:1196 131.08458:4185 131.09206:1876	0	0	0	0	0.00254388	0.00239123	0	0	0	0	0	0	0.00258904	0	0	0	0	0	0
11	19.567	133.064	Unknown	[M+H]+	ion correlated with 2; ion correlated with 12; ion correlated with 114; ion correlated with 78	0.151	TRUE	null	null	null	null	null	null	999	FALSE	FALSE	FALSE	Unit NormalizedByInternalStandardPeakHeight by alignment ID=134	FALSE	FALSE	null	null	null	null	null	null	null	60.66	133.06485:5209 134.0682:534 135.07156:145	105.07169:1412 107.08539:1179 108.01984:9225 119.08839:1051 132.0573:4820 133.06485:9471	0	0	0	0	0	0.00229434	0	0.0320121	0.0373344	0.03699	0	0	0	0	0	0	0	0	0
12	19.568	136.015	Unknown	[M+H]+	ion correlated with 11; ion correlated with 2; ion correlated with 114; ion correlated with 78	0.14	TRUE	null	null	null	null	null	null	999	FALSE	FALSE	FALSE	Unit NormalizedByInternalStandardPeakHeight by alignment ID=134	FALSE	FALSE	null	null	null	null	null	null	null	600.46	136.01456:30060 137.01791:1331 138.02127:116	108.01881:59199 109.02518:1314 115.0546:1010 117.03568:1663 132.0562:30475 133.06342:53061 134.06905:1701 135.0434:21576 136.01456:51501	0	0	0	0	0	0	0	0.0303985	0.0350464	0.036242	0	0	0	0	0	0	0	0	0
13	29.06	137.132	Unknown	[M+H]+	ion correlated with 3	0.322	TRUE	null	null	null	null	null	null	999	FALSE	FALSE	FALSE	Unit NormalizedByInternalStandardPeakHeight by alignment ID=134	FALSE	FALSE	null	null	null	null	null	null	null	154.49	137.13361:7441 138.13696:587 139.14032:475	105.06938:18333 107.08514:8391 109.1004:24780 111.00932:1038 111.08146:1751 111.11637:5797 119.0872:2589 121.10085:30324 122.10648:1195 123.1171:15683 125.09812:1154 125.1344:1339 129.01912:1068 131.08647:2931 133.01378:1903 133.09203:63591 134.09183:1116 134.1082:1208 135.11684:28710 136.1226:1497 137.13367:6927	0	0	0	0.00384099	0.00476886	0	0	0	0	0.00409135	0	0.00694346	0	0	0	0.00241135	0	0.00644316	0
14	20.473	141.069	Unknown	[M+H]+	ion correlated with 29; ion correlated with 21; ion correlated with 23; ion correlated with 7; ion correlated with 20; ion correlated with 45; ion correlated with 77; ion correlated with 32; ion correlated with 65; ion correlated with 40; ion correlated with 57; ion correlated with 42	0.12	TRUE	null	null	null	null	null	null	999	FALSE	FALSE	FALSE	Unit NormalizedByInternalStandardPeakHeight by alignment ID=134	FALSE	FALSE	null	null	null	null	null	null	null	27.21	141.06926:40350 142.07261:13686 143.07597:12139	102.04655:2510 103.05323:16783 105.07015:2495 109.10105:1142 115.05289:97495 116.05771:4671 116.06527:1737 117.06946:9544 123.04529:4476 126.0471:4004 127.05354:26515 128.06099:77662 129.06856:49601 130.07343:2125 131.04854:35458 131.08553:2443 132.05602:1506 133.10269:1735 137.06239:1657 139.05544:5159 141.06926:68353	0	0	0	0	0	0	0	0.0408052	0.0603508	0.0511834	0	0	0	0	0	0	0	0	0
15	29.08	141.113	Unknown	[M+H]+		0.151	TRUE	null	null	null	null	null	null	999	FALSE	FALSE	FALSE	Unit NormalizedByInternalStandardPeakHeight by alignment ID=134	FALSE	FALSE	null	null	null	null	null	null	null	17.19	141.11322:35592 142.11657:1115 143.11993:41	105.07076:1458 107.08734:1994 109.10083:1981 112.08761:1970 121.10191:3273 123.11813:1706 133.0997:19452 134.10565:1112 135.11769:3436 137.13414:1303 141.11322:36930	0	0	0	0	0	0	0	0.0359931	0	0	0	0	0	0	0	0	0	0	0
16	19.597	142.122	Unknown	[M+H]+		0.19	TRUE	null	null	null	null	null	null	999	FALSE	FALSE	FALSE	Unit NormalizedByInternalStandardPeakHeight by alignment ID=134	FALSE	FALSE	null	null	null	null	null	null	null	109.17	142.12312:5671 143.12647:951 144.12983:71	142.12312:22686	0	0	0	0.0029273	0	0	0	0	0	0	0	0	0	0	0	0	0	0	0
17	23.782	145.025	Unknown	[M+H]+	ion correlated with 38	0.066	TRUE	null	null	null	null	null	null	999	FALSE	FALSE	FALSE	Unit NormalizedByInternalStandardPeakHeight by alignment ID=134	FALSE	FALSE	null	null	null	null	null	null	null	104.6	145.02557:43085 146.02892:1353 147.03228:87	116.04901:7971 117.0571:2645 118.06522:1373 130.06673:1533 131.07291:8297 132.07755:1708 132.08524:1982 141.1163:1205 145.02557:54272	0	0	0	0	0	0	0	0	0	0	0	0	0	0	0	0	0	0	0
18	19.569	145.025	Unknown	[M+H]+	ion correlated with 31; ion correlated with 48	0.081	TRUE	null	null	null	null	null	null	999	FALSE	FALSE	FALSE	Unit NormalizedByInternalStandardPeakHeight by alignment ID=134	FALSE	FALSE	null	null	null	null	null	null	null	116.24	145.02518:88010 146.02853:6021 147.03189:232	125.02076:1045 130.0291:7374 145.02518:144284	0	0	0	0	0	0	0	0	0	0	0	0	0	0	0	0	0	0	0
19	18.109	147.08	Unknown	[M+H]+		0.609	TRUE	null	null	null	null	null	null	999	FALSE	FALSE	FALSE	Unit NormalizedByInternalStandardPeakHeight by alignment ID=134	FALSE	FALSE	null	null	null	null	null	null	null	46.31	147.08133:6323 148.08468:615 149.08804:178	121.02902:94966 128.06303:3438 129.06865:6918 147.08133:7460	0	0	0	0.00326393	0.00400283	0.00438699	0	0	0.00330218	0.00368743	0	0	0.0042174	0	0.00305461	0.00439861	0	0.00334978	0.00473028
20	20.473	149.059	Unknown	[M+H]+	ion correlated with 29; ion correlated with 21; ion correlated with 23; ion correlated with 7; ion correlated with 14; ion correlated with 45; ion correlated with 77; ion correlated with 32; ion correlated with 65; ion correlated with 40; ion correlated with 57; ion correlated with 42	0.128	TRUE	null	null	null	null	null	null	999	FALSE	FALSE	FALSE	Unit NormalizedByInternalStandardPeakHeight by alignment ID=134	FALSE	FALSE	null	null	null	null	null	null	null	88.19	149.05928:31393 150.06263:4226 151.06599:12523	102.04655:2510 103.05323:16783 105.07015:2495 109.10105:1142 115.05289:97495 116.05771:4671 116.06527:1737 117.06946:9544 123.04529:4476 126.0471:4004 127.05354:26515 128.06099:77662 129.06856:49601 130.07343:2125 131.04854:35458 131.08553:2443 132.05602:1506 133.10269:1735 137.06239:1657 139.05544:5159 141.06926:68353 142.07661:13686 143.04974:9082 143.08525:12139 144.05739:3275 144.09145:1189 1…	0	0	0	0	0	0	0	0.0317469	0.0477186	0.042109	0	0	0	0	0	0	0	0	0
21	20.472	152.061	Unknown	[M+H]+	ion correlated with 29; ion correlated with 23; ion correlated with 7; ion correlated with 20; ion correlated with 14; ion correlated with 45; ion correlated with 77; ion correlated with 32; ion correlated with 65; ion correlated with 40; ion correlated with 57; ion correlated with 42	0.12	TRUE	null	null	null	null	null	null	999	FALSE	FALSE	FALSE	Unit NormalizedByInternalStandardPeakHeight by alignment ID=134	FALSE	FALSE	null	null	null	null	null	null	null	122.19	152.06161:39607 153.06496:100588 154.06832:59776	115.05289:13108 128.06099:14198 129.06856:1797 139.05544:2359 141.06926:6474 142.07661:1023 145.06462:4448 149.05928:1291 150.04636:1222 150.06549:1293 152.06161:34163	0	0	0	0	0	0	0	0.0400536	0.0596357	0.0458831	0	0	0	0	0	0	0	0	0
22	18.076	152.062	Unknown	[M+H]+		0.066	TRUE	null	null	null	null	null	null	999	FALSE	FALSE	FALSE	Unit NormalizedByInternalStandardPeakHeight by alignment ID=134	FALSE	FALSE	null	null	null	null	null	null	null	290.16	152.06207:7389 153.06542:16427 154.06878:10945	105.06897:1090 115.05393:2871 128.06143:4036 131.0856:1582 141.06966:3483 142.07762:1675 143.08527:1256 145.10158:4094 152.06207:5994	0	0	0	0	0	0	0	0	0	0	0	0	0.00377096	0.00595157	0	0.0026331	0	0	0
23	20.472	153.069	Unknown	[M+H]+	ion correlated with 29; ion correlated with 21; ion correlated with 7; ion correlated with 20; ion correlated with 14; ion correlated with 45; ion correlated with 77; ion correlated with 32; ion correlated with 65; ion correlated with 40; ion correlated with 57; ion correlated with 42	0.12	TRUE	null	null	null	null	null	null	999	FALSE	FALSE	FALSE	Unit NormalizedByInternalStandardPeakHeight by alignment ID=134	FALSE	FALSE	null	null	null	null	null	null	null	136.4	153.07048:5238 154.07383:5284 155.07719:4504	103.05441:1519 115.05421:9039 117.07016:1384 127.05577:3193 128.06215:6986 129.06812:3666 129.07613:1592 131.05078:3689 141.07004:6527 141.11475:2069 142.07747:1902 143.05072:1557 143.08752:1844 145.06541:4234 149.06123:6139 151.0551:1501 152.063:6160 153.07048:9292	0	0	0	0	0	0	0.00512827	0.0586443	0.0807918	0.0662996	0	0	0	0	0	0	0	0	0
24	20.62	157.101	Unknown	[M+H]+	ion correlated with 297; ion correlated with 52; ion correlated with 44	0.035	TRUE	null	null	null	null	null	null	999	FALSE	FALSE	FALSE	Unit NormalizedByInternalStandardPeakHeight by alignment ID=134	FALSE	FALSE	null	null	null	null	null	null	null	1228.35	157.10226:5366 158.10561:983 159.10897:5250	105.06985:4216 107.08621:1676 115.05472:1432 117.0718:1114 119.08672:2343 121.10289:1173 128.06136:1155 129.07045:2130 131.08629:1868 133.10185:2303 141.07085:2642 141.1154:1626 142.07893:3334 143.08678:1766 145.10228:3366 147.1192:2060 157.10226:9269	0	0	0	0.00277014	0.00287246	0.00278201	0	0	0	0	0	0	0	0	0	0	0	0	0
25	16.474	158.154	Unknown	[M+H]+		0.457	TRUE	null	null	null	null	null	null	999	FALSE	FALSE	FALSE	Unit NormalizedByInternalStandardPeakHeight by alignment ID=134	FALSE	FALSE	null	null	null	null	null	null	null	33.65	158.15559:5051 159.15894:343 160.1623:44	81.51901:9572 89.50629:4253 90.50609:1019 100.07559:4538 102.0128:4245 102.03405:2400 110.02072:1130 111.02054:1124 125.9862:11942 128.95183:3906 130.00847:5700 141.11536:1149 141.95988:5859 143.0412:2054 158.00294:26715 158.15559:5450	0	0	0	0	0.00232447	0.00226077	0	0	0	0.0028519	0	0	0.00306118	0	0	0.00261524	0	0	0.00295718
26	18.106	163.039	Unknown	[M+H]+	ion correlated with 72; similar chromatogram in higher mz_41	0.981	TRUE	null	null	null	null	null	null	999	FALSE	FALSE	FALSE	Unit NormalizedByInternalStandardPeakHeight by alignment ID=134	FALSE	FALSE	null	null	null	null	null	null	null	2660.16	163.03888:201422 164.04223:12416 165.04559:484	102.01092:52 128.0641:2554 141.11571:2564 147.08159:2975 152.06387:2247 163.03888:63899	0	0	0.17872	0.175537	0.169826	0.181628	0.174265	0.183796	0.171666	0.1724	0.172642	0.165977	0.187122	0.176966	0.168903	0.178248	0.177129	0.165809	0.186162
27	14.614	163.039	Unknown	[M+H]+		0.182	TRUE	null	null	null	null	null	null	999	FALSE	FALSE	FALSE	Unit NormalizedByInternalStandardPeakHeight by alignment ID=134	FALSE	FALSE	null	null	null	null	null	null	null	329.15	163.03978:6649 164.04313:568 165.04649:92	135.04527:2115 139.03996:3439 145.0321:1190 163.03978:14688	0	0	0.00589965	0.00406577	0.00383749	0.00442592	0	0	0	0	0	0	0	0	0	0.00440916	0	0	0
28	17.973	165.054	Unknown	[M+H]+	ion correlated with 242	0.074	TRUE	null	null	null	null	null	null	999	FALSE	FALSE	FALSE	Unit NormalizedByInternalStandardPeakHeight by alignment ID=134	FALSE	FALSE	null	null	null	null	null	null	null	675.26	165.05664:5345 166.05999:584 167.06335:19	121.0303:1077 141.07213:1016 142.07921:1114 152.06436:1563 153.07114:1383 155.08777:1152 163.0405:1670 165.05664:10121 165.0742:1360	0	0	0	0	0	0.00235424	0	0	0	0	0	0	0	0	0	0	0	0	0
29	20.471	165.071	Unknown	[M+H]+	ion correlated with 21; ion correlated with 23; ion correlated with 7; ion correlated with 20; ion correlated with 14; ion correlated with 45; ion correlated with 77; ion correlated with 32; ion correlated with 65; ion correlated with 40; ion correlated with 57; ion correlated with 42	0.12	TRUE	null	null	null	null	null	null	999	FALSE	FALSE	FALSE	Unit NormalizedByInternalStandardPeakHeight by alignment ID=134	FALSE	FALSE	null	null	null	null	null	null	null	147.63	165.0712:39866 166.07455:13958 167.07791:24379	115.05289:13108 128.06099:14198 129.06856:1797 139.05544:2359 141.06926:6474 142.07661:1023 145.06462:4448 149.05928:1291 150.04636:1222 150.06549:1293 152.06161:34163 153.06894:16541 154.07655:3372 155.08464:4627 157.06488:2445 163.05423:2005 163.07555:2784 165.0712:27875	0	0	0	0	0	0	0	0.0403157	0.0580889	0.04844	0	0	0	0	0	0	0	0	0
30	29.021	171.138	Unknown	[M+H]+		0.368	TRUE	null	null	null	null	null	null	999	FALSE	FALSE	FALSE	Unit NormalizedByInternalStandardPeakHeight by alignment ID=134	FALSE	FALSE	null	null	null	null	null	null	null	36.1	171.13846:10987 172.14181:1165 173.14517:1889	105.06856:36113 106.07375:1419 107.08483:13176 109.09986:31798 110.10461:1116 111.08134:2496 111.11631:10527 113.09724:1027 117.09379:1141 119.08633:3736 121.06579:2688 121.10014:56066 122.10558:2490 123.11638:18942 125.09613:1663 125.1321:1318 129.01797:1736 129.07016:1145 131.0713:1726 131.08542:3690 133.08739:93722 134.08897:1663 134.10663:1170 135.08566:1322 135.11613:55512 136.12163:2756 137…	0	0	0	0	0.00505606	0.00486718	0	0	0	0.00582551	0	0	0.00635853	0	0	0.0051092	0	0	0.00524473
31	19.568	173.021	Unknown	[M+H]+	ion correlated with 18; ion correlated with 48	0.143	TRUE	null	null	null	null	null	null	999	FALSE	FALSE	FALSE	Unit NormalizedByInternalStandardPeakHeight by alignment ID=134	FALSE	FALSE	null	null	null	null	null	null	null	345.1	173.02176:5458 174.02511:490 175.02847:112	105.06992:1120 108.02026:6450 119.08692:1274 132.05836:3707 133.0654:6581 135.04512:2795 136.01622:5637 141.07127:1157 142.12392:4299 145.02759:3506 169.0668:1502 173.02176:9797	0	0	0	0.00281757	0.00281698	0.00289808	0	0	0	0	0	0	0	0	0	0	0	0	0
32	20.474	173.06	Unknown	[M+H]+	ion correlated with 29; ion correlated with 21; ion correlated with 23; ion correlated with 7; ion correlated with 20; ion correlated with 14; ion correlated with 45; ion correlated with 77; ion correlated with 65; ion correlated with 40; ion correlated with 57; ion correlated with 42; ion correlated with 50	0.14	TRUE	null	null	null	null	null	null	999	FALSE	FALSE	FALSE	Unit NormalizedByInternalStandardPeakHeight by alignment ID=134	FALSE	FALSE	null	null	null	null	null	null	null	300.33	173.06053:7234 174.06388:1142 175.06724:1633	103.05412:1621 115.05406:7904 117.07066:1353 127.05593:2836 128.06157:6261 129.06931:4893 131.04907:3274 131.05643:1085 141.07059:6548 141.11455:2068 142.07707:1713 143.05161:1297 143.08641:1915 145.0657:5192 149.06059:6241 152.06297:5921 153.07042:8433 154.07808:5588 155.08589:4296 157.06726:3624 161.06117:1195 163.07639:2073 165.07062:5923 165.09457:2001 166.08162:1176 167.08693:2193 168.09439:…	0	0	0.0064187	0.00303147	0.00249806	0.00251132	0.00627199	0.0565736	0.0798959	0.0705533	0	0	0	0	0	0	0	0	0
33	18.112	173.132	Unknown	[M+H]+	ion correlated with 34; ion correlated with 59; ion correlated with 68	0.074	TRUE	null	null	null	null	null	null	999	FALSE	FALSE	FALSE	Unit NormalizedByInternalStandardPeakHeight by alignment ID=134	FALSE	FALSE	null	null	null	null	null	null	null	763.5	173.13245:113035 174.1358:10360 175.13916:409	91.05493:2 105.0702:3586 115.05411:11567 116.06219:1734 128.06206:26351 129.06812:14590 131.08583:5832 141.07085:7207 141.11427:2563 142.07928:4028 143.08673:6011 145.10223:1604 147.0831:2730 152.0631:12632 153.07039:25342 155.08775:19795 163.03877:56147 164.04393:1841 165.07208:6507 167.07722:7605 167.08809:7591 168.09004:8128 173.13245:1338	0	0	0	0	0	0	0	0	0	0	0	0	0	0.112473	0.044819	0.0334832	0	0	0
34	18.104	183.117	Unknown	[M+H]+	ion correlated with 59; ion correlated with 68; ion correlated with 33	0.074	TRUE	null	null	null	null	null	null	999	FALSE	FALSE	FALSE	Unit NormalizedByInternalStandardPeakHeight by alignment ID=134	FALSE	FALSE	null	null	null	null	null	null	null	1482.28	183.11716:5064 184.12051:1104 185.12387:4981	105.06897:1215 115.05393:2765 128.06143:3956 129.06805:807 129.0751:806 131.0856:1525 141.06966:3479 142.07762:1681 143.08527:1266 145.10158:4076 152.06207:5578 153.06973:3952 154.07729:1542 155.08553:4020 156.09293:1423 157.10091:2089 165.0697:10647 166.07698:1679 167.08539:1797 168.09367:1362 169.101:16466 170.10724:1387 171.11778:2215 173.1338:2294 178.07924:1599 179.08617:2107 181.10152:3211 …	0	0	0	0	0	0	0	0	0	0	0	0	0.00258449	0.0768916	0.0282382	0.0215886	0	0	0
35	20.484	184.073	Unknown	[M+H]+		0.078	TRUE	null	null	null	null	null	null	999	FALSE	FALSE	FALSE	Unit NormalizedByInternalStandardPeakHeight by alignment ID=134	FALSE	FALSE	null	null	null	null	null	null	null	61.21	184.07323:23763 185.07658:965 186.07994:155	125.00052:2453 184.07323:45583	0	0	0	0	0	0	0	0	0	0	0	0	0	0	0	0	0	0	0
36	21.522	184.073	Unknown	[M+H]+		0.395	TRUE	null	null	null	null	null	null	999	FALSE	FALSE	FALSE	Unit NormalizedByInternalStandardPeakHeight by alignment ID=134	FALSE	FALSE	null	null	null	null	null	null	null	18.78	184.07465:6306 185.078:333 186.08136:99	104.1071:4709 105.07084:1600 107.08582:1161 119.08564:1260 141.11595:2012 152.06479:1727 184.07465:9733	0	0	0	0	0	0	0	0	0	0	0	0	0	0	0	0	0	0	0
37	28.933	184.074	Unknown	[M+H]+		0.353	TRUE	null	null	null	null	null	null	999	FALSE	FALSE	FALSE	Unit NormalizedByInternalStandardPeakHeight by alignment ID=134	FALSE	FALSE	null	null	null	null	null	null	null	14.57	184.07468:11516 185.07803:456 186.08139:83	105.0685:42833 107.08512:7774 109.06596:1117 109.10048:16207 111.00706:1090 111.08182:1571 111.11651:4558 115.05404:1046 117.0683:1141 117.09102:1239 119.08555:4005 121.0647:2320 121.10011:28579 123.11666:8738 125.09823:1102 125.13324:1036 129.01863:1175 129.07019:1355 131.06781:1234 131.07513:1196 131.08458:4185 131.09206:1876 133.08728:154275 134.08908:3133 134.10722:1342 135.11647:28849 136.12…	0	0	0	0	0.0052994	0	0	0	0	0	0	0.00322615	0.00321257	0	0	0	0.00832081	0	0.00261181
38	23.797	186.052	Unknown	[M+H]+	ion correlated with 17	0.074	TRUE	null	null	null	null	null	null	999	FALSE	FALSE	FALSE	Unit NormalizedByInternalStandardPeakHeight by alignment ID=134	FALSE	FALSE	null	null	null	null	null	null	null	466.38	186.05278:55593 187.05613:1895 188.05949:91	141.1163:3997 186.05278:30880	0	0	0	0	0	0	0	0	0	0	0	0	0	0	0	0	0	0	0
39	18.616	189.164	Unknown	[M+H]+	ion correlated with 53; ion correlated with 156	0.023	TRUE	null	null	null	null	null	null	999	FALSE	FALSE	FALSE	Unit NormalizedByInternalStandardPeakHeight by alignment ID=134	FALSE	FALSE	null	null	null	null	null	null	null	1511.32	189.16495:6588 190.1683:1213 191.17166:235	81.51937:8021 89.50586:1709 100.07581:3935 102.0126:2591 102.03326:2125 111.02047:1830 125.98654:9664 128.95163:3804 130.00905:4896 139.99016:1222 141.11385:1614 141.95947:2527 143.04083:1513 158.00296:20977 158.96257:5131 167.01337:4569 167.02168:1547 169.97928:4641 175.11589:1457 182.98776:2237 186.95894:1747 189.16495:11592	0	0	0	0	0.00303152	0.00306185	0	0	0	0	0	0	0	0	0	0	0	0	0
40	20.475	191.107	Unknown	[M+H]+	ion correlated with 29; ion correlated with 21; ion correlated with 23; ion correlated with 7; ion correlated with 206; ion correlated with 20; ion correlated with 14; ion correlated with 45; ion correlated with 77; ion correlated with 32; ion correlated with 65; ion correlated with 57; ion correlated with 42; ion correlated with 50	0.14	TRUE	null	null	null	null	null	null	999	FALSE	FALSE	FALSE	Unit NormalizedByInternalStandardPeakHeight by alignment ID=134	FALSE	FALSE	null	null	null	null	null	null	null	141.84	191.10718:7884 192.11053:1265 193.11389:377	103.05412:1621 115.05406:7904 117.07066:1353 127.05593:2836 128.06157:6261 129.06931:4893 131.04907:3274 131.05643:1085 141.07059:6548 141.11455:2068 142.07707:1713 143.05161:1297 143.08641:1915 145.0657:5192 149.06059:6241 152.06297:5921 153.07042:8433 154.07808:5588 155.08589:4296 157.06726:3624 161.06117:1195 163.07639:2073 165.07062:5923 165.09457:2001 166.08162:1176 167.08693:2193 168.09439:…	0	0	0.00699544	0.00341896	0.0028122	0.00271205	0.00705344	0.0574231	0.0737162	0.0644502	0	0	0	0	0	0	0	0	0
41	18.106	194.547	Unknown	[M+H]+		0.957	TRUE	null	null	null	null	null	null	999	FALSE	FALSE	FALSE	Unit NormalizedByInternalStandardPeakHeight by alignment ID=134	FALSE	FALSE	null	null	null	null	null	null	null	661.62	194.5479:16196 195.55125:746 196.55461:584	102.01092:52 128.0641:2554 141.11571:2564 147.08159:2975 152.06387:2247 163.03888:63899 164.04327:2428 165.06992:2680 174.03484:1373 186.56:2	0	0	0.0143704	0.00580166	0.00356502	0.00354748	0.0137825	0.0139927	0.00603985	0.00371848	0.0162488	0.00612748	0.00392909	0.00705668	0.00345435	0.00262073	0.0180154	0.00678739	0.0044292
42	20.475	197.096	Unknown	[M+H]+	ion correlated with 23; ion correlated with 206; ion correlated with 45; ion correlated with 77; ion correlated with 32; ion correlated with 40; ion correlated with 57; ion correlated with 50	0.143	TRUE	null	null	null	null	null	null	999	FALSE	FALSE	FALSE	Unit NormalizedByInternalStandardPeakHeight by alignment ID=134	FALSE	FALSE	null	null	null	null	null	null	null	440.19	197.09642:12055 198.09977:1623 199.10313:1277	103.05412:1621 115.05406:7904 117.07066:1353 127.05593:2836 128.06157:6261 129.06931:4893 131.04907:3274 131.05643:1085 141.07059:6548 141.11455:2068 142.07707:1713 143.05161:1297 143.08641:1915 145.0657:5192 149.06059:6241 152.06297:5921 153.07042:8433 154.07808:5588 155.08589:4296 157.06726:3624 161.06117:1195 163.07639:2073 165.07062:5923 165.09457:2001 166.08162:1176 167.08693:2193 168.09439:…	0	0	0.0106966	0.00497069	0.00427955	0.00398121	0.0113314	0.0861856	0.109348	0.0949632	0	0	0	0	0	0	0	0	0
43	21.684	197.133	Unknown	[M+H]+		0.035	TRUE	null	null	null	null	null	null	999	FALSE	FALSE	FALSE	Unit NormalizedByInternalStandardPeakHeight by alignment ID=134	FALSE	FALSE	null	null	null	null	null	null	null	2950.48	197.13393:8854 198.13728:1308 199.14064:257	145.1006:1016 155.08542:1276 156.09456:1149 169.10304:2143 182.1122:1222 197.13393:12908	0	0	0	0.00457038	0.00494416	0.0045541	0	0	0	0	0	0	0	0	0	0	0	0	0
44	20.65	199.148	Unknown	[M+H]+	ion correlated with 24; ion correlated with 52	0.027	TRUE	null	null	null	null	null	null	999	FALSE	FALSE	FALSE	Unit NormalizedByInternalStandardPeakHeight by alignment ID=134	FALSE	FALSE	null	null	null	null	null	null	null	382.48	199.14897:6493 200.15232:868 201.15568:232	147.11664:3225 147.12454:3229 157.10191:1159 159.11929:993 189.16505:2311 199.14897:16707	0	0	0	0	0	0	0	0	0	0	0	0	0	0	0	0	0	0	0
45	20.473	200.084	Unknown	[M+NH4]+	ion correlated with 29; ion correlated with 21; ion correlated with 23; ion correlated with 7; ion correlated with 20; ion correlated with 14; ion correlated with 77; ion correlated with 32; ion correlated with 65; ion correlated with 40; ion correlated with 57; ion correlated with 42; ion correlated with 50; adduct linked to 50_[M+CH3OH+H]+	0.128	TRUE	null	null	null	null	null	null	999	FALSE	FALSE	FALSE	Unit NormalizedByInternalStandardPeakHeight by alignment ID=134	FALSE	FALSE	null	null	null	null	null	null	null	345.69	200.0843:6190 201.08765:2750 202.09101:839	103.05412:1621 115.05406:7904 117.07066:1353 127.05593:2836 128.06157:6261 129.06931:4893 131.04907:3274 131.05643:1085 141.07059:6548 141.11455:2068 142.07707:1713 143.05161:1297 143.08641:1915 145.0657:5192 149.06059:6241 152.06297:5921 153.07042:8433 154.07808:5588 155.08589:4296 157.06726:3624 161.06117:1195 163.07639:2073 165.07062:5923 165.09457:2001 166.08162:1176 167.08693:2193 168.09439:…	0	0	0.00549256	0	0	0	0.00570891	0.0512952	0.07562	0.0660478	0	0	0	0	0	0	0	0	0
46	21.46	205.123	Unknown	[M+H]+	ion correlated with 388; ion correlated with 197; ion correlated with 119	0.023	TRUE	null	null	null	null	null	null	999	FALSE	FALSE	FALSE	Unit NormalizedByInternalStandardPeakHeight by alignment ID=134	FALSE	FALSE	null	null	null	null	null	null	null	220.54	205.12334:6057 206.12669:759 207.13005:185	103.05479:1214 131.0508:1568 141.11546:1728 148.05252:2348 163.07687:2106 205.12334:11419	0	0	0	0.0031268	0.00421662	0.00534708	0	0	0	0	0	0	0	0	0	0	0	0	0
47	24.952	205.123	Unknown	[M+H]+	ion correlated with 63; ion correlated with 55; ion correlated with 129; ion correlated with 394	0.105	TRUE	null	null	null	null	null	null	999	FALSE	FALSE	FALSE	Unit NormalizedByInternalStandardPeakHeight by alignment ID=134	FALSE	FALSE	null	null	null	null	null	null	null	251.46	205.12314:13948 206.12649:1226 207.12985:99	81.51925:13213 89.50691:1895 90.50735:3265 100.07582:1324 102.0134:2393 102.03458:3234 111.02006:5058 111.98605:1619 112.01997:1166 125.98652:7643 128.95169:8856 130.00851:4707 130.96924:1115 132.00546:1355 139.98898:3463 141.11504:3469 141.96034:4375 141.98625:1445 143.04176:1710 158.0034:25397 158.96213:14994 167.01447:3968 169.97856:12181 182.98796:4815 186.95894:6234 205.12314:15744 205.19756…	0	0	0.0123761	0.00285074	0.00290791	0.00317527	0.00806455	0.03708	0.0112838	0.0119361	0	0	0	0	0	0	0	0	0
48	19.574	208.014	Unknown	[M+H]+	ion correlated with 31; ion correlated with 18	0.097	TRUE	null	null	null	null	null	null	999	FALSE	FALSE	FALSE	Unit NormalizedByInternalStandardPeakHeight by alignment ID=134	FALSE	FALSE	null	null	null	null	null	null	null	659.26	208.01364:114381 209.01699:5871 210.02035:45825	130.02919:1441 145.02507:444 208.01364:19744	0	0	0	0	0	0	0	0	0	0	0	0	0	0	0	0	0	0	0
49	17.96	213.091	Unknown	[M+H]+		0.023	TRUE	null	null	null	null	null	null	999	FALSE	FALSE	FALSE	Unit NormalizedByInternalStandardPeakHeight by alignment ID=134	FALSE	FALSE	null	null	null	null	null	null	null	2502.64	213.09251:6150 214.09586:703 215.09922:265	128.06322:1221 165.05589:5488 165.07114:1207 195.08197:1043 213.09251:11037	0	0	0	0.00317483	0.00293955	0.0028448	0	0	0	0	0	0	0	0	0	0	0	0	0
50	20.475	215.107	Unknown	[M+CH3OH+H]+	ion correlated with 206; adduct linked to 45_[M+NH4]+	0.163	TRUE	null	null	null	null	null	null	999	FALSE	FALSE	FALSE	Unit NormalizedByInternalStandardPeakHeight by alignment ID=134	FALSE	FALSE	null	null	null	null	null	null	null	600.09	215.1069:36815 216.11025:4462 217.11361:3527	115.05406:1102 128.06157:1572 152.06297:3398 153.07042:1578 165.07062:2689 173.06053:3058 183.08167:1169 191.10718:1475 197.09642:2273 200.0843:1065 203.10962:10274 205.12434:1338 215.1069:25167	0	0	0.0326656	0.0146379	0.0124754	0.011394	0.0362252	0.175499	0.205137	0.183185	0	0	0	0	0	0	0	0	0
51	18.538	216.102	Unknown	[M+H]+		0.322	TRUE	null	null	null	null	null	null	999	FALSE	FALSE	FALSE	Unit NormalizedByInternalStandardPeakHeight by alignment ID=134	FALSE	FALSE	null	null	null	null	null	null	null	799.68	216.10295:5561 217.1063:1022 218.10966:107	117.07095:1032 119.08749:1610 141.11528:2558 145.10168:1980 216.10295:15170	0	0	0.00493401	0.00759046	0.00610522	0.0062955	0.00612553	0	0	0	0	0	0	0	0	0	0	0	0
52	20.646	217.159	Unknown	[M+H]+	ion correlated with 24; ion correlated with 44	0.031	TRUE	null	null	null	null	null	null	999	FALSE	FALSE	FALSE	Unit NormalizedByInternalStandardPeakHeight by alignment ID=134	FALSE	FALSE	null	null	null	null	null	null	null	413.59	217.1597:5607 218.16305:915 219.16641:132	145.10176:2774 189.16734:1877 199.14926:9915 217.1597:13708	0	0	0	0	0.00258001	0	0	0	0	0	0	0	0	0	0	0	0	0	0
53	18.632	217.159	Unknown	[M+H]+	ion correlated with 39; ion correlated with 156	0.039	TRUE	null	null	null	null	null	null	999	FALSE	FALSE	FALSE	Unit NormalizedByInternalStandardPeakHeight by alignment ID=134	FALSE	FALSE	null	null	null	null	null	null	null	995.74	217.15996:13168 218.16331:2496 219.16667:372	81.51973:14440 90.50691:1098 100.07552:2792 102.01328:1069 102.03378:2945 111.0206:1928 125.98684:14495 128.95166:2662 130.00919:2183 139.99152:1519 141.11568:2169 141.96089:1475 151.03706:1480 158.00375:9933 158.96289:3478 167.0143:7968 169.97841:3818 182.98863:2128 184.00743:1192 186.95903:1311 189.16559:8495 199.15274:1016 217.15996:24882	0	0	0	0.00679767	0.00826033	0.00809454	0	0	0	0	0	0	0	0	0	0	0	0	0
54	19.749	217.159	Unknown	[M+H]+	similar chromatogram in higher mz_247	0.043	TRUE	null	null	null	null	null	null	999	FALSE	FALSE	FALSE	Unit NormalizedByInternalStandardPeakHeight by alignment ID=134	FALSE	FALSE	null	null	null	null	null	null	null	252.4	217.15965:28114 218.163:3635 219.16636:451	61.00638:1049 81.51928:12933 89.50644:1827 90.50671:2466 100.07565:1173 102.01378:2989 102.03144:2022 102.03746:1273 111.02052:4155 111.98442:1012 125.98654:8450 128.06433:1635 128.9516:5302 130.00856:5381 133.10387:1277 139.98993:2837 141.06984:1015 141.11568:1868 141.96056:2878 142.07957:1247 143.04181:1537 143.08963:1197 157.10344:3360 158.00336:24593 158.96291:8518 159.1203:1144 161.09813:135…	0	0	0	0	0	0	0	0	0	0	0	0	0	0	0	0	0	0	0
55	24.955	219.138	Unknown	[M+H]+	ion correlated with 47; ion correlated with 129; ion correlated with 394	0.105	TRUE	null	null	null	null	null	null	999	FALSE	FALSE	FALSE	Unit NormalizedByInternalStandardPeakHeight by alignment ID=134	FALSE	FALSE	null	null	null	null	null	null	null	768.71	219.13956:17915 220.14291:1353 221.14627:187	81.51925:13213 89.50691:1895 90.50735:3265 100.07582:1324 102.0134:2393 102.03458:3234 111.02006:5058 111.98605:1619 112.01997:1166 125.98652:7643 128.95169:8856 130.00851:4707 130.96924:1115 132.00546:1355 139.98898:3463 141.11504:3469 141.96034:4375 141.98625:1445 143.04176:1710 158.0034:25397 158.96213:14994 167.01447:3968 169.97856:12181 182.98796:4815 186.95894:6234 205.12314:15744 205.19756…	0	0	0.015896	0.0036736	0.00341468	0.00373189	0.0099084	0.0343934	0.00996471	0.0107093	0	0	0	0	0	0	0	0	0
56	28.923	225.127	Unknown	[M+H]+	ion correlated with 175; ion correlated with 73; similar chromatogram in higher mz_438; similar chromatogram in higher mz_419	0.264	TRUE	null	null	null	null	null	null	999	FALSE	FALSE	FALSE	Unit NormalizedByInternalStandardPeakHeight by alignment ID=134	FALSE	FALSE	null	null	null	null	null	null	null	136.48	225.12863:5180 226.13198:651 227.13534:1265	133.08772:1043 149.09787:1538 195.12221:8592	0	0	0	0	0	0.00228149	0	0	0	0	0	0	0	0	0	0	0	0	0
57	20.475	225.128	Unknown	[M+H]+	ion correlated with 29; ion correlated with 21; ion correlated with 23; ion correlated with 7; ion correlated with 206; ion correlated with 20; ion correlated with 14; ion correlated with 45; ion correlated with 77; ion correlated with 32; ion correlated with 65; ion correlated with 40; ion correlated with 42; ion correlated with 50	0.14	TRUE	null	null	null	null	null	null	999	FALSE	FALSE	FALSE	Unit NormalizedByInternalStandardPeakHeight by alignment ID=134	FALSE	FALSE	null	null	null	null	null	null	null	302.09	225.12848:8391 226.13183:1031 227.13519:798	115.05406:1102 128.06157:1572 152.06297:3398 153.07042:1578 165.07062:2689 173.06053:3058 183.08167:1169 191.10718:1475 197.09642:2273 200.0843:1065 203.10962:10274 205.12434:1338 215.1069:25167 216.1127:1610 225.12848:3988	0	0	0.00744563	0.00356516	0.00313657	0.00298495	0.0080535	0.0539107	0.0685482	0.0601382	0	0	0	0	0	0	0	0	0
58	16.638	228.197	Unknown	[M+H]+		0.593	TRUE	null	null	null	null	null	null	999	FALSE	FALSE	FALSE	Unit NormalizedByInternalStandardPeakHeight by alignment ID=134	FALSE	FALSE	null	null	null	null	null	null	null	57.56	228.19804:7619 229.20139:782 230.20475:75	61.00641:1178 73.53159:1056 81.51946:12995 89.50534:1730 100.07603:3194 102.03393:3773 111.02063:1129 125.98613:17633 128.95224:2418 130.00867:3139 139.98994:1004 141.11494:1420 141.95995:2966 151.03687:1287 158.00348:12234 158.15686:2414 158.96271:3204 165.07277:1088 167.01385:8232 169.97974:3735 182.9879:2671 184.00818:1462 186.55161:1367 186.96231:1169 223.06615:3643 228.19804:8604	0	0	0	0.00393319	0.004168	0.00402958	0	0	0	0	0	0.00432476	0.00439695	0	0.00368039	0.00346658	0	0.00302901	0.00343211
59	18.11	229.123	Unknown	[M+H]+	ion correlated with 68	0.097	TRUE	null	null	null	null	null	null	999	FALSE	FALSE	FALSE	Unit NormalizedByInternalStandardPeakHeight by alignment ID=134	FALSE	FALSE	null	null	null	null	null	null	null	2662.27	229.12375:15247 230.1271:2044 231.13046:119	102.01092:52 128.0641:2554 141.11571:2564 147.08159:2975 152.06387:2247 163.03888:63899 164.04327:2428 165.06992:2680 174.03484:1373 186.56:2 203.5351:1 210.55684:2 223.07808:2736	0	0	0.0135284	0.00493574	0.00448688	0.00448305	0.0129352	0	0	0	0	0	0	0.280131	0.118545	0.0872978	0	0	0
60	17.101	230.248	Unknown	[M+H]+		0.539	TRUE	null	null	null	null	null	null	999	FALSE	FALSE	FALSE	Unit NormalizedByInternalStandardPeakHeight by alignment ID=134	FALSE	FALSE	null	null	null	null	null	null	null	156.23	230.2489:16331 231.25225:2280 232.25561:83	81.51942:9943 89.506:5773 90.50657:1363 100.07632:1128 102.00974:1024 102.01807:1178 102.03451:2416 110.01949:1122 111.02086:2363 125.98679:7646 128.95129:4107 130.00838:3971 139.98897:2026 141.11511:1705 141.95958:6336 143.04091:1517 158.00325:20823 158.96277:4063 167.01453:4042 169.97905:6628 182.98627:6654 186.95966:1659 203.1825:1917 213.58437:1577 215.11119:1065 217.12558:1137 219.10458:1497…	0	0	0	0	0	0	0	0.0165151	0	0.00336121	0	0.00336372	0.00286298	0	0	0	0	0	0.00321932
61	17.015	231.102	Unknown	[M+H]+	ion correlated with 124; ion correlated with 83; ion correlated with 393	0.105	TRUE	null	null	null	null	null	null	999	FALSE	FALSE	FALSE	Unit NormalizedByInternalStandardPeakHeight by alignment ID=134	FALSE	FALSE	null	null	null	null	null	null	null	33.69	231.10207:187511 232.10542:21476 233.10878:7988	115.0537:34257 128.06181:26049 129.06935:18189 131.05089:4641 139.05602:1361 141.07129:24210 142.07808:10687 145.06664:9995 149.05795:4111 149.09808:1081 152.06244:13834 153.06953:16053 154.07802:6439 155.08806:4756 157.06644:13886 161.06206:8156 163.0784:1491 165.0706:24883 165.0954:3015 166.0762:3901 167.08626:4868 168.08395:1125 169.06783:3923 169.10156:5590 171.08246:5771 173.06119:10435 174.…	0	0	0	0	0	0	0	0.189625	0.0590944	0.0498738	0	0	0	0	0	0	0	0	0
62	19.923	231.102	Unknown	[M+H]+	ion correlated with 219; ion correlated with 67	0.089	TRUE	null	null	null	null	null	null	999	FALSE	FALSE	FALSE	Unit NormalizedByInternalStandardPeakHeight by alignment ID=134	FALSE	FALSE	null	null	null	null	null	null	null	53.79	231.10287:5716 232.10622:843 233.10958:311	115.05447:1218 141.11559:2843 215.11021:1654 231.10287:9390	0	0	0	0.00295042	0.00285552	0.00314706	0	0.0750082	0.114539	0.123385	0	0	0	0	0	0	0	0	0
63	24.948	231.139	Unknown	[M+H]+	ion correlated with 47; ion correlated with 55; ion correlated with 129; ion correlated with 394	0.081	TRUE	null	null	null	null	null	null	999	FALSE	FALSE	FALSE	Unit NormalizedByInternalStandardPeakHeight by alignment ID=134	FALSE	FALSE	null	null	null	null	null	null	null	67.1	231.14038:8209 232.14373:1391 233.14709:393	81.51938:10275 89.50633:1723 90.50682:3013 91.5051:1004 100.07611:1099 102.0132:1320 102.0326:2027 102.03849:1002 111.02029:4585 111.98677:1287 112.01802:1670 115.05486:1397 125.98653:6770 128.95125:7968 130.00784:3572 139.98872:5245 141.11533:1497 141.96075:5134 141.98279:1110 158.00342:17199 158.9621:7071 167.01419:3350 169.97852:13186 182.98669:5849 186.95882:3784 191.10788:9240 205.12256:5322…	0	0	0	0	0	0	0	0.00830167	0	0.00301559	0	0	0	0	0	0	0	0	0
64	15.412	241.123	Unknown	[M+H]+	ion correlated with 6; ion correlated with 125; ion correlated with 110; ion correlated with 138; ion correlated with 171; ion correlated with 97; ion correlated with 203	0.023	TRUE	null	null	null	null	null	null	999	FALSE	FALSE	FALSE	Unit NormalizedByInternalStandardPeakHeight by alignment ID=134	FALSE	FALSE	null	null	null	null	null	null	null	3032.8	241.12431:6592 242.12766:1112 243.13102:663	81.51974:0 115.05453:5845 128.06209:11337 131.08345:24623 131.09038:24633 141.07137:4410 142.08028:5068 143.0873:16538 145.10307:11042 152.06281:1230 153.07022:1655 155.08781:3865 157.10188:8929 159.1176:1961 165.07152:3628 169.1032:2794 171.11926:4674 179.0892:1267 181.10207:3200 185.13571:2542 195.12082:2976 241.12431:2396	0	0	0	0.00340309	0.00383241	0.00448283	0	0	0	0	0	0	0	0	0	0	0	0	0
65	20.474	243.138	Unknown	[M+H]+	ion correlated with 29; ion correlated with 21; ion correlated with 23; ion correlated with 7; ion correlated with 20; ion correlated with 14; ion correlated with 45; ion correlated with 77; ion correlated with 32; ion correlated with 40; ion correlated with 57; ion correlated with 42; ion correlated with 50	0.124	TRUE	null	null	null	null	null	null	999	FALSE	FALSE	FALSE	Unit NormalizedByInternalStandardPeakHeight by alignment ID=134	FALSE	FALSE	null	null	null	null	null	null	null	115.1	243.13928:5086 244.14263:847 245.14599:765	115.05406:1102 128.06157:1572 152.06297:3398 153.07042:1578 165.07062:2689 173.06053:3058 183.08167:1169 191.10718:1475 197.09642:2273 200.0843:1065 203.10962:10274 205.12434:1338 215.1069:25167 216.1127:1610 225.12848:3988 229.12424:3356 243.13928:7329	0	0	0.00451315	0	0	0	0	0.0354695	0.0455942	0.0398156	0	0	0	0	0	0	0	0	0
66	17.665	244.264	Unknown	[M+H]+		0.57	TRUE	null	null	null	null	null	null	999	FALSE	FALSE	FALSE	Unit NormalizedByInternalStandardPeakHeight by alignment ID=134	FALSE	FALSE	null	null	null	null	null	null	null	52.67	244.2662:5987 245.26955:849 246.27291:255	81.51952:12871 89.50581:1371 90.5064:1083 100.07635:2759 102.01405:1671 102.03331:2343 111.01948:1429 125.98643:13983 128.95239:2497 130.00932:2893 139.98962:1184 141.11555:1509 141.96068:1920 143.04245:1053 151.0369:1222 158.00356:10227 158.96342:3327 167.01471:7171 169.97958:3887 182.98778:1990 186.96091:1221 225.089:1084 244.2662:10184	0	0	0	0.00309053	0	0.00259124	0	0	0	0	0	0.00358185	0.00340308	0	0.00367754	0.00291209	0	0.00241693	0.00259649
67	19.922	245.118	Unknown	[M+H]+	ion correlated with 219; ion correlated with 62	0.105	TRUE	null	null	null	null	null	null	999	FALSE	FALSE	FALSE	Unit NormalizedByInternalStandardPeakHeight by alignment ID=134	FALSE	FALSE	null	null	null	null	null	null	null	162.1	245.11823:9858 246.12158:1481 247.12494:64	115.05566:1348 141.1153:2475 165.07236:1066 215.10905:1402 230.09837:1166 231.10321:9868 245.11823:17458	0	0	0	0.00508855	0.00469197	0.00481723	0	0.102501	0.159318	0.169374	0	0	0	0	0	0	0	0	0
68	18.111	247.133	Unknown	[M+H]+	ion correlated with 59	0.101	TRUE	null	null	null	null	null	null	999	FALSE	FALSE	FALSE	Unit NormalizedByInternalStandardPeakHeight by alignment ID=134	FALSE	FALSE	null	null	null	null	null	null	null	2842.74	247.13422:20390 248.13757:2300 249.14093:227	102.01092:52 128.0641:2554 141.11571:2564 147.08159:2975 152.06387:2247 163.03888:63899 164.04327:2428 165.06992:2680 174.03484:1373 186.56:2 203.5351:1 210.55684:2 223.07808:2736	0	0	0.0180921	0.00680624	0.00581627	0.00520733	0.0161057	0	0	0	0	0	0	0.313563	0.152313	0.0971954	0	0	0
69	29.285	247.243	Unknown	[M+H]+		0.252	TRUE	null	null	null	null	null	null	999	FALSE	FALSE	FALSE	Unit NormalizedByInternalStandardPeakHeight by alignment ID=134	FALSE	FALSE	null	null	null	null	null	null	null	269.18	247.24445:7622 248.2478:1866 249.25116:254	89.50729:2568 90.50706:1016 100.07688:1128 103.95576:1472 111.02024:1525 141.11528:6108 144.98323:8596 146.98212:2416 212.20554:1197 226.22105:1848 240.23747:1213 247.24445:19661	0	0	0.00676267	0	0	0	0.00777699	0	0	0	0.012673	0	0	0	0	0	0.00696492	0	0
70	20.755	251.07	Unknown	[M+H]+	similar chromatogram in higher mz_158; similar chromatogram in higher mz_284	0.884	TRUE	null	null	null	null	null	null	999	FALSE	FALSE	FALSE	Unit NormalizedByInternalStandardPeakHeight by alignment ID=134	FALSE	FALSE	null	null	null	null	null	null	null	214.43	251.07152:18177 252.07487:2499 253.07823:261	81.51951:13065 89.50653:1289 90.50616:3013 90.51184:1183 91.50446:1319 100.07645:1253 102.01436:2087 102.03278:2249 102.03851:1367 111.02064:5345 112.01957:1491 125.98692:7599 128.95174:4814 130.00888:5006 139.98938:3458 141.11301:2933 141.11961:1398 141.96069:2870 141.98636:1375 143.04063:1204 158.00328:23081 158.96317:6549 167.01495:4281 169.97852:6672 182.98349:1134 182.99205:1164 186.95897:32…	0	0	0.0161282	0.0320044	0.0350332	0.0387366	0.0108152	0.0997659	0.0165713	0.0124967	0.00978837	0.00636202	0.0119481	0	0	0.00260819	0.00740737	0.0152456	0.0265253
71	21.399	251.071	Unknown	[M+H]+		0.674	TRUE	null	null	null	null	null	null	999	FALSE	FALSE	FALSE	Unit NormalizedByInternalStandardPeakHeight by alignment ID=134	FALSE	FALSE	null	null	null	null	null	null	null	134.06	251.07214:8217 252.07549:1116 253.07885:19	81.51903:443 141.11537:7455 158.00333:6 251.07214:1254	0	0	0.00729063	0.0158446	0.0187639	0.0231923	0.00527559	0.13933	0.00997924	0.00799902	0.00504543	0	0.00571248	0	0	0	0	0.00701914	0.0128247
72	18.106	251.071	Unknown	[M+H]+	ion correlated with 26	0.981	TRUE	null	null	null	null	null	null	999	FALSE	FALSE	FALSE	Unit NormalizedByInternalStandardPeakHeight by alignment ID=134	FALSE	FALSE	null	null	null	null	null	null	null	2061.15	251.07104:193484 252.07439:28638 253.07775:1199	102.01092:52 128.0641:2554 141.11571:2564 147.08159:2975 152.06387:2247 163.03888:63899 164.04327:2428 165.06992:2680 174.03484:1373 186.56:2 203.5351:1 210.55684:2 223.07808:2736 251.07104:35701	0	0	0.171677	0.161703	0.153539	0.162055	0.166603	0.176352	0.157027	0.154091	0.167594	0.151713	0.168991	0.16179	0.150065	0.157763	0.174297	0.151042	0.168921
73	28.918	251.143	Unknown	[M+H]+	ion correlated with 175; ion correlated with 56	0.264	TRUE	null	null	null	null	null	null	999	FALSE	FALSE	FALSE	Unit NormalizedByInternalStandardPeakHeight by alignment ID=134	FALSE	FALSE	null	null	null	null	null	null	null	153.63	251.146:5912 252.14935:1044 253.15271:3457	133.09401:1215 149.09622:1567 189.11343:1128 195.12245:8689 239.14952:5997	0	0	0	0	0	0.0026042	0	0	0	0	0	0	0	0	0	0	0	0	0
74	29.07	256.264	Unknown	[M+H]+		0.481	TRUE	null	null	null	null	null	null	999	FALSE	FALSE	FALSE	Unit NormalizedByInternalStandardPeakHeight by alignment ID=134	FALSE	FALSE	null	null	null	null	null	null	null	115.57	256.26489:8462 257.26824:1292 258.2716:42	256.26489:542430	0	0	0.00750865	0	0	0	0.00993832	0	0	0	0.0167625	0	0	0.00833021	0	0	0.0102095	0	0
75	29.064	265.254	Unknown	[M+H]+		0.469	TRUE	null	null	null	null	null	null	999	FALSE	FALSE	FALSE	Unit NormalizedByInternalStandardPeakHeight by alignment ID=134	FALSE	FALSE	null	null	null	null	null	null	null	399.49	265.25461:12611 266.25796:1602 267.26132:449	149.04832:5892 207.03345:2294 209.03075:1569 223.06586:34761 256.26749:123550	0	0	0	0.00651001	0.016308	0.00527556	0	0	0	0.0105413	0	0.0270332	0.00566386	0	0.0058095	0.00897666	0	0.0276154	0.00360158
76	29.286	265.254	Unknown	[M+H]+	adduct linked to 95_[M+NH4]+	0.442	TRUE	null	null	null	null	null	null	999	FALSE	FALSE	FALSE	Unit NormalizedByInternalStandardPeakHeight by alignment ID=134	FALSE	FALSE	null	null	null	null	null	null	null	544.09	265.25452:26948 266.25787:5464 267.26123:464	89.50729:2568 90.50706:1016 100.07688:1128 103.95576:1472 111.02024:1525 141.11528:6108 144.98323:8596 146.98212:2416 212.20554:1197 226.22105:1848 240.23747:1213 247.24445:19661 248.24947:1866 265.25452:66911	0	0	0.0239109	0	0	0	0.0296413	0	0	0	0.0433485	0	0	0.0184314	0	0	0.0241141	0	0
77	20.473	267.175	Unknown	[M+H]+	ion correlated with 29; ion correlated with 23; ion correlated with 7; ion correlated with 206; ion correlated with 14; ion correlated with 45; ion correlated with 32; ion correlated with 65; ion correlated with 40; ion correlated with 57; ion correlated with 42; ion correlated with 50	0.14	TRUE	null	null	null	null	null	null	999	FALSE	FALSE	FALSE	Unit NormalizedByInternalStandardPeakHeight by alignment ID=134	FALSE	FALSE	null	null	null	null	null	null	null	335.33	267.17542:9307 268.17877:1544 269.18213:224	115.05406:1093 128.06157:1578 143.05161:918 152.06297:3395 153.07042:1568 165.07062:2671 173.06053:3049 183.08167:1104 191.10718:1385 197.09642:2219 200.0843:1053 203.10962:10394 205.12434:1353 215.1069:25136 216.1127:1603 225.12848:3989 229.12424:3375 243.13928:7486 267.17542:21377	0	0	0.00825794	0.00369461	0.00313264	0.00283753	0.00892433	0.0594861	0.067795	0.0580674	0	0	0	0	0	0	0	0	0
78	19.569	268.073	Unknown	[M+H]+		0.209	TRUE	null	null	null	null	null	null	999	FALSE	FALSE	FALSE	Unit NormalizedByInternalStandardPeakHeight by alignment ID=134	FALSE	FALSE	null	null	null	null	null	null	null	1538.45	268.07388:8883 269.07723:889 270.08059:111	108.02174:2478 132.05862:1849 133.0661:2484 135.04498:1004 136.01683:2328 145.02733:1454 173.02104:3056 184.07564:1631 208.01656:2093 268.07388:16766	0	0	0.00788142	0.011998	0.0121095	0.0124022	0.0072227	0.142008	0.137245	0.133399	0	0	0	0	0	0	0	0	0
79	16.675	269.081	Unknown	[M+H]+		0.039	TRUE	null	null	null	null	null	null	999	FALSE	FALSE	FALSE	Unit NormalizedByInternalStandardPeakHeight by alignment ID=134	FALSE	FALSE	null	null	null	null	null	null	null	2506.91	269.08203:44821 270.08538:3073 271.08874:411	152.063:11381 153.07066:5497 165.07108:19996 166.07812:4916 176.06448:2021 177.07071:3836 178.07993:26319 179.08781:42420 189.07182:7345 190.07794:3533 191.08876:5422 192.08597:1019 202.07892:45112 203.08618:20453 204.09193:5237 205.0694:1892 215.08615:5832 216.09245:2753 217.10732:9837 223.08189:7617 226.07585:2152 226.09035:2235 227.08253:3729 229.10243:3403 245.09886:7744 247.10165:1347 247.11…	0	0	0	0	0	0	0	0	0	0	0	0	0	0	0	0	0	0	0
80	18.547	270.15	Unknown	[M+H]+	ion correlated with 402	0.159	TRUE	null	null	null	null	null	null	999	FALSE	FALSE	FALSE	Unit NormalizedByInternalStandardPeakHeight by alignment ID=134	FALSE	FALSE	null	null	null	null	null	null	null	520.33	270.14978:17740 271.15313:3240 272.15649:254	217.10686:328 270.14978:7857	0	0	0	0	0	0	0	0	0	0	0	0	0	0	0	0	0	0	0
81	14.504	273.076	Unknown	[M+H]+		0.093	TRUE	null	null	null	null	null	null	999	FALSE	FALSE	FALSE	Unit NormalizedByInternalStandardPeakHeight by alignment ID=134	FALSE	FALSE	null	null	null	null	null	null	null	1273.48	273.07791:6914 274.08126:918 275.08462:46	81.51904:10433 89.50551:11629 90.50689:1031 100.07561:1788 102.01299:5262 102.03391:1913 111.02142:1136 122.09856:1073 125.98646:12806 128.95085:5091 130.00845:7427 141.95885:11639 143.04033:3026 158.00301:33256 158.96246:6168 167.01425:5594 169.97932:5422 182.98634:9440 184.00578:1161 186.9601:1727 273.07791:12478	0	0	0.0061344	0	0	0	0	0	0	0	0	0	0	0	0	0	0	0	0
82	17.661	273.185	Unknown	[M+H]+	ion correlated with 392; ion correlated with 165	0.081	TRUE	null	null	null	null	null	null	999	FALSE	FALSE	FALSE	Unit NormalizedByInternalStandardPeakHeight by alignment ID=134	FALSE	FALSE	null	null	null	null	null	null	null	206.65	273.18533:262938 274.18868:64200 275.19204:2932	115.05525:8054 128.06245:8467 141.06944:5295 145.06526:2118 152.06274:5072 153.06978:7967 157.06836:4415 165.07047:9275 166.0789:1708 169.06743:1617 169.10316:4626 173.06129:3520 178.07996:839 179.08839:3055 181.06699:3439 182.07495:2692 183.08311:1279 189.06148:2913 191.1075:884 197.0981:10794 200.0869:4229 203.09836:1010 203.11002:952 204.5789:4 205.08707:783 213.13206:922 215.1071:18411 216.08…	0	0	0	0	0	0	0	0.265901	0.0432946	0.0289431	0	0	0	0	0	0	0	0	0
83	17.023	273.185	Unknown	[M+H]+	ion correlated with 124; ion correlated with 169	0.167	TRUE	null	null	null	null	null	null	999	FALSE	FALSE	FALSE	Unit NormalizedByInternalStandardPeakHeight by alignment ID=134	FALSE	FALSE	null	null	null	null	null	null	null	368.92	273.18701:11916 274.19036:1875 275.19372:656	81.51945:11176 89.50675:6035 90.50755:1510 100.07588:1404 102.01315:3621 102.03375:3327 111.02484:1021 122.09757:1264 125.98688:9239 128.95103:4763 130.00824:6159 139.98991:1519 141.1151:2693 141.95984:5988 143.04182:2156 149.06882:1140 158.00316:26482 158.96259:6305 167.0148:4753 167.08357:2445 169.97914:6269 182.98744:6565 186.95935:1943 213.58374:1033 226.10971:1084 231.10425:7753 234.09857:11…	0	0	0.0105726	0.00611461	0.00436086	0.00482164	0.00804562	0.595484	0.149785	0.121727	0	0	0	0	0	0	0	0	0
84	20.275	273.186	Unknown	[M+H]+	ion correlated with 400; ion correlated with 240; similar chromatogram in higher mz_127	0.136	TRUE	null	null	null	null	null	null	999	FALSE	FALSE	FALSE	Unit NormalizedByInternalStandardPeakHeight by alignment ID=134	FALSE	FALSE	null	null	null	null	null	null	null	479.97	273.18674:9641 274.19009:1743 275.19345:279	165.07291:942 177.09251:9847 205.09236:1748 215.11148:2040 217.12675:1769 231.10208:1467 245.12065:4077 273.18674:1194	0	0	0.00855437	0.00525276	0.00412136	0.00387108	0.006913	0.79741	0.196128	0.194193	0	0	0	0	0	0	0	0	0
85	21.426	275.201	Unknown	[M+H]+	ion correlated with 112	0.291	TRUE	null	null	null	null	null	null	999	FALSE	FALSE	FALSE	Unit NormalizedByInternalStandardPeakHeight by alignment ID=134	FALSE	FALSE	null	null	null	null	null	null	null	264.74	275.203:5842 276.20635:1243 277.20971:331	141.11565:7489 205.12521:3868 251.07318:1359	0	0	0.00518319	0.00393915	0.00360074	0.00334043	0	0	0	0	0	0	0	0.00509589	0.00427379	0.00444975	0	0	0
86	15.047	275.201	Unknown	[M+H]+	ion correlated with 111	0.508	TRUE	null	null	null	null	null	null	999	FALSE	FALSE	FALSE	Unit NormalizedByInternalStandardPeakHeight by alignment ID=134	FALSE	FALSE	null	null	null	null	null	null	null	248.05	275.20227:10509 276.20562:1508 277.20898:289	81.51958:10402 89.50591:9075 100.07584:2029 102.01343:3444 102.03426:1789 110.01633:1003 111.02174:1515 125.98669:9801 128.95146:4673 130.00842:7455 132.00743:1146 141.11606:1888 141.95879:10522 143.04109:2365 158.00301:26638 158.96283:5732 167.01483:4782 169.97899:4629 182.98634:8572 184.0033:1301 184.09445:1722 186.95879:1382 204.6152:1021 275.20227:18090	0	0	0.00932445	0.00848136	0.00856195	0.00938567	0.00870354	0	0	0	0	0	0	0.014474	0.0101391	0.016118	0	0	0
87	22.411	277.217	Unknown	[M+H]+		0.403	TRUE	null	null	null	null	null	null	999	FALSE	FALSE	FALSE	Unit NormalizedByInternalStandardPeakHeight by alignment ID=134	FALSE	FALSE	null	null	null	null	null	null	null	269.05	277.21729:23448 278.22064:2626 279.224:285	61.00581:1090 81.51917:13909 89.50683:1765 90.50684:3537 91.50563:1261 102.01408:2242 102.03452:3597 111.02068:5051 112.01918:1493 125.9866:7860 128.95172:7427 130.00882:5554 132.00494:1136 139.98909:2965 141.11449:3339 141.9599:3613 141.98563:1175 143.04007:1485 158.00311:26051 158.9619:10824 167.01506:5016 169.97856:10184 182.9875:3623 186.95895:4377 205.19775:1067 277.21729:33333	0	0	0.0208056	0.00586963	0.00542243	0.00512803	0.0187896	0	0	0	0	0	0	0.0108326	0	0.00408151	0.00631634	0	0
88	20.79	277.217	Unknown	[M+H]+		0.903	TRUE	null	null	null	null	null	null	999	FALSE	FALSE	FALSE	Unit NormalizedByInternalStandardPeakHeight by alignment ID=134	FALSE	FALSE	null	null	null	null	null	null	null	388.62	277.21698:117934 278.22033:20522 279.22369:1102	81.51923:11837 89.50534:1430 90.507:2989 100.07556:1237 102.01297:1828 102.03509:3266 111.02023:5006 112.01706:1469 123.08097:1030 125.9866:9299 128.95015:3643 130.00856:4188 132.00722:1187 139.98991:3456 141.11508:2730 141.95993:2810 141.98511:1079 143.04146:1244 158.00323:22554 158.96315:6821 167.01498:4725 169.97807:5529 169.98611:1592 182.98764:2248 186.9584:2938 201.16716:1672 251.07306:6576…	0	0	0.104642	0.0292791	0.0231683	0.0210266	0.0952687	0.00828207	0	0	0.048341	0	0.00881093	0.0395491	0.00938237	0.00901552	0.0279736	0.0156293	0.0149209
89	14.544	279.102	Unknown	[M+H]+	ion correlated with 254	0.023	TRUE	null	null	null	null	null	null	999	FALSE	FALSE	FALSE	Unit NormalizedByInternalStandardPeakHeight by alignment ID=134	FALSE	FALSE	null	null	null	null	null	null	null	270.68	279.10333:6564 280.10668:1139 281.11004:81	81.51959:261 125.9862:2 163.04282:5242 279.10333:5042	0	0	0	0.00338852	0.00470069	0.00462195	0	0	0	0	0	0	0	0	0	0	0.290735	0.248352	0.16072
90	16.48	279.102	Unknown	[M+H]+		0.264	TRUE	null	null	null	null	null	null	999	FALSE	FALSE	FALSE	Unit NormalizedByInternalStandardPeakHeight by alignment ID=134	FALSE	FALSE	null	null	null	null	null	null	null	11.07	279.10306:5889 280.10641:971 281.10977:130	81.51901:9572 89.50629:4253 90.50609:1019 100.07559:4538 102.0128:4245 102.03405:2400 110.02072:1130 111.02054:1124 125.9862:11942 128.95183:3906 130.00847:5700 141.11536:1149 141.95988:5859 143.0412:2054 158.00294:26715 158.15559:5450 158.96259:4746 167.01443:6362 169.97952:4336 182.98714:4635 186.95952:1434 228.19934:1414 234.09851:1109 263.16913:1236 273.18893:2240 279.10306:7321	0	0	0	0	0.00271018	0.00290042	0	0	0	0	0	0	0	0	0	0	0	0.00551977	0.00361189
91	19.801	279.102	Unknown	[M+H]+		0.132	TRUE	null	null	null	null	null	null	999	FALSE	FALSE	FALSE	Unit NormalizedByInternalStandardPeakHeight by alignment ID=134	FALSE	FALSE	null	null	null	null	null	null	null	63.15	279.10214:5272 280.10549:1054 281.10885:79	81.51943:11838 90.50896:1008 100.07428:1946 102.03375:2757 111.02044:2724 125.98663:12760 128.95232:2618 130.00952:2063 139.9899:1637 141.11453:2496 141.96074:1406 158.0043:7911 158.96324:3479 167.01469:6925 169.97929:3285 182.98602:1003 189.16695:1220 217.16077:3979 269.19202:2695 272.29846:1593 279.10214:7602	0	0	0	0.00272155	0.00288185	0.00296457	0	0	0	0	0	0	0	0.00855863	0.041319	0.0149863	0	0	0
92	21.882	279.233	Unknown	[M+H]+		0.496	TRUE	null	null	null	null	null	null	999	FALSE	FALSE	FALSE	Unit NormalizedByInternalStandardPeakHeight by alignment ID=134	FALSE	FALSE	null	null	null	null	null	null	null	65.49	279.23358:18977 280.23693:2502 281.24029:205	81.51906:13583 89.50622:1329 90.50732:3793 91.50493:1142 102.01338:2009 102.03418:2936 111.02049:5768 111.98612:1194 112.01881:1194 125.98685:8020 128.951:6280 130.00845:5809 132.00633:1126 139.98738:2772 139.99472:1059 141.11549:2189 141.9606:3619 141.98509:1316 158.00331:24775 158.96266:9445 167.01483:4675 169.97881:8689 182.98676:3327 186.95863:3443 235.17131:7074 279.23358:26999	0	0	0.0168379	0.0039737	0.00336102	0.00291662	0.0102409	0	0	0	0	0	0	0.0125621	0.00311487	0.00331144	0	0	0
93	16.156	280.155	Unknown	[M+H]+		0.275	TRUE	null	null	null	null	null	null	999	FALSE	FALSE	FALSE	Unit NormalizedByInternalStandardPeakHeight by alignment ID=134	FALSE	FALSE	null	null	null	null	null	null	null	163.51	280.15591:8740 281.15926:2524 282.16262:299	81.51917:56 89.50517:27 100.07571:542 102.03408:190 111.01944:17 128.95134:2 141.95892:41 158.00345:214 158.96329:155 167.01399:350 169.97972:45 182.98724:204 280.15591:11989	0	0	0	0.0045115	0.00351393	0.00311348	0	0	0	0	0	0	0	0	0	0	0	0	0
94	28.203	280.264	Unknown	[M+H]+		0.744	TRUE	null	null	null	null	null	null	999	FALSE	FALSE	FALSE	Unit NormalizedByInternalStandardPeakHeight by alignment ID=134	FALSE	FALSE	null	null	null	null	null	null	null	205.24	280.26492:26142 281.26827:2884 282.27163:258	81.51893:16226 89.50571:1247 90.50634:3647 100.0758:1301 102.01392:2255 102.03321:3139 111.02024:6642 111.98707:1301 112.01772:2006 125.98624:7678 128.95111:8240 130.00877:5588 132.0052:1440 139.98956:4773 141.11484:4666 141.95996:4081 141.98531:1858 143.04169:1283 144.9854:1234 158.0029:23493 158.96219:12707 167.015:5287 169.97818:11939 182.9866:4320 184.00595:1345 184.98923:1085 186.95827:6142 …	0	0	0.023196	0.00662126	0.0055521	0.00462218	0.0231858	0	0	0	0.0274032	0.00665765	0.00474367	0.00498369	0	0	0.017331	0	0.00296781
95	29.29	282.281	Unknown	[M+NH4]+	adduct linked to 76_[M+H]+	0.973	TRUE	null	null	null	null	null	null	999	FALSE	FALSE	FALSE	Unit NormalizedByInternalStandardPeakHeight by alignment ID=134	FALSE	FALSE	null	null	null	null	null	null	null	9876.77	282.2811:13195 283.28445:2864 284.28781:136	141.11404:57522 282.2811:2083	0	0	0.8496	0.134999	0.100071	0.107304	1.02795	0.155963	0.0652073	0.059921	1.32402	0.20423	0.190564	0.765717	0.189575	0.0711446	0.896168	0	0.0981349
96	29.284	282.452	Unknown	[M+H]+		0.364	TRUE	null	null	null	null	null	null	999	FALSE	FALSE	FALSE	Unit NormalizedByInternalStandardPeakHeight by alignment ID=134	FALSE	FALSE	null	null	null	null	null	null	null	2518.82	282.45175:25065 283.4551:38 284.45846:0	89.50729:2568 90.50706:1016 100.07688:1128 103.95576:1472 111.02024:1525 141.11528:6108 144.98323:8596 146.98212:2416 212.20554:1197 226.22105:1848 240.23747:1213 247.24445:19661 248.24947:1866 265.25452:66911 266.25992:5464 279.0986:3203 282.28043:2089085 282.45175:78147	0	0	0.0222403	0	0	0	0.0348804	0	0	0	0.0516059	0	0	0.0153022	0	0	0.0149554	0	0
97	15.419	283.17	Unknown	[M+H]+	ion correlated with 138; ion correlated with 203	0.043	TRUE	null	null	null	null	null	null	999	FALSE	FALSE	FALSE	Unit NormalizedByInternalStandardPeakHeight by alignment ID=134	FALSE	FALSE	null	null	null	null	null	null	null	17105.4	283.17029:254966 284.17364:76573 285.177:5061	115.05495:2925 128.06288:5729 131.08743:11626 141.07253:2215 145.10214:5177 158.00375:126 165.0712:1770 185.13762:1451 241.12514:978 283.17029:10	0	0	0.22623	0.215116	0.214291	0.226984	0.215447	0	0	0	0	0	0	0	0	0	0	0	0
98	26.712	283.17	Unknown	[M+H]+		0.085	TRUE	null	null	null	null	null	null	999	FALSE	FALSE	FALSE	Unit NormalizedByInternalStandardPeakHeight by alignment ID=134	FALSE	FALSE	null	null	null	null	null	null	null	111.73	283.17023:41082 284.17358:4400 285.17694:1832	81.51907:14373 89.50682:2219 90.50617:4292 91.50472:1567 100.07617:1207 102.01421:1791 102.03418:2670 111.02022:8216 111.985:1680 112.01931:2480 125.98647:7724 128.95068:10302 130.00932:4152 139.98901:5648 141.1145:2802 141.95966:5680 143.0403:1070 158.00302:23075 158.96225:9676 167.01472:4402 169.97844:17797 172.97978:2114 182.987:6854 184.98999:1085 186.95728:4165 202.09113:1007 283.17023:49645	0	0	0	0	0	0	0	0.0415452	0.0432242	0.0274757	0	0	0	0	0	0	0	0	0
99	17.04	283.17	Unknown	[M+H]+		0.159	TRUE	null	null	null	null	null	null	999	FALSE	FALSE	FALSE	Unit NormalizedByInternalStandardPeakHeight by alignment ID=134	FALSE	FALSE	null	null	null	null	null	null	null	255.36	283.17172:5508 284.17507:1001 285.17843:411	81.51945:11176 89.50675:6035 90.50755:1510 100.07588:1404 102.01315:3621 102.03375:3327 111.02484:1021 122.09757:1264 125.98688:9239 128.95103:4763 130.00824:6159 139.98991:1519 141.1151:2693 141.95984:5988 143.04182:2156 149.06882:1140 158.00316:26482 158.96259:6305 167.0148:4753 167.08357:2445 169.97914:6269 182.98744:6565 186.95935:1943 213.58374:1033 226.10971:1084 231.10425:7753 234.09857:11…	0	0	0.00488713	0.00312168	0.00240725	0.00261061	0	0.278624	0.076992	0.0631953	0.0209893	0.0107799	0.0111937	0	0	0	0	0	0
100	20.29	283.17	Unknown	[M+H]+	ion correlated with 84; ion correlated with 400	0.112	TRUE	null	null	null	null	null	null	999	FALSE	FALSE	FALSE	Unit NormalizedByInternalStandardPeakHeight by alignment ID=134	FALSE	FALSE	null	null	null	null	null	null	null	327.76	283.17157:5138 284.17492:1191 285.17828:1821	115.05472:683 165.07298:730 177.09276:8997 191.10809:1828 205.0891:1746 215.10895:1551 217.12569:1631 231.1051:1281 245.11977:3285 273.18674:1603 283.17157:1330	0	0	0	0	0.00236435	0.00255146	0	0.255944	0.0728827	0.0755396	0	0	0	0	0	0	0	0	0
101	19.126	283.17	Unknown	[M+H]+	ion correlated with 214; ion correlated with 107; ion correlated with 172	0.016	TRUE	null	null	null	null	null	null	999	FALSE	FALSE	FALSE	Unit NormalizedByInternalStandardPeakHeight by alignment ID=134	FALSE	FALSE	null	null	null	null	null	null	null	8618.63	283.17224:5089 284.17559:733 285.17895:2061	81.51929:13123 89.50636:2802 90.50662:2638 100.07656:1832 102.01279:2764 102.03438:2302 111.02052:3674 111.98582:1347 112.01855:1430 125.98634:9778 128.95111:5661 130.00891:6109 132.00677:1565 139.98947:2484 141.11388:2691 141.96013:4029 141.98537:1010 143.04195:2051 158.00302:26941 158.96213:8811 167.01489:4949 169.97885:6865 182.98695:4044 184.00488:1021 186.95872:3055 240.10002:1201 283.17224:…	0	0	0.00451532	0	0	0	0	0	0	0	0	0	0	0	0	0	0	0	0
102	14.78	285.076	Unknown	[M+H]+		0.023	TRUE	null	null	null	null	null	null	999	FALSE	FALSE	FALSE	Unit NormalizedByInternalStandardPeakHeight by alignment ID=134	FALSE	FALSE	null	null	null	null	null	null	null	1853.84	285.07584:581932 286.07919:167729 287.08255:9302	153.01842:1115 242.05774:27271 243.06374:1964 270.0528:4526 285.07584:166368	0	0	0	0	0	0	0	0	0	0	0	0	0	0	0	0	0	0	0
103	17.718	285.077	Unknown	[M+H]+	similar chromatogram in higher mz_373	0.264	TRUE	null	null	null	null	null	null	999	FALSE	FALSE	FALSE	Unit NormalizedByInternalStandardPeakHeight by alignment ID=134	FALSE	FALSE	null	null	null	null	null	null	null	367.84	285.0787:5848 286.08205:885 287.08541:135	81.51932:14027 89.50733:1434 100.07631:2749 102.01397:1363 102.0348:3239 122.09798:1087 125.98653:14957 128.95242:2732 130.00952:3247 139.99042:1030 141.11644:1744 141.96103:2044 151.03839:1641 158.00409:10266 158.96323:3689 167.0141:7961 169.97989:3484 172.17186:2680 182.98752:1886 184.0045:1232 186.9597:1256 244.26585:1093 275.20465:1737 277.18439:1450 285.0784:14308	0	0	0	0.00301886	0.0028185	0.002758	0	0.217191	0.130577	0.125524	0	0	0	0	0	0	0	0	0.00396379
104	18.144	285.185	Unknown	[M+H]+	ion correlated with 139	0.035	TRUE	null	null	null	null	null	null	999	FALSE	FALSE	FALSE	Unit NormalizedByInternalStandardPeakHeight by alignment ID=134	FALSE	FALSE	null	null	null	null	null	null	null	1005.52	285.18808:5516 286.19143:1339 287.19479:188	128.06302:3371 141.11519:1399 147.08179:7309 152.0636:3943 153.07181:3752 163.03893:126279 164.04297:5575 165.07108:4612 178.08025:4647 186.55949:7 194.54817:40 202.53429:11 223.07674:6337 251.07104:67811 252.07497:6695	0	0	0	0.00284763	0.00351241	0.00386674	0	0	0	0	0	0	0	0	0	0	0	0	0
105	20.275	285.186	Unknown	[M+Na]+	adduct linked to 126_[M+K]+	0.016	TRUE	null	null	null	null	null	null	999	FALSE	FALSE	FALSE	Unit NormalizedByInternalStandardPeakHeight by alignment ID=134	FALSE	FALSE	null	null	null	null	null	null	null	97.48	285.18561:317987 286.18896:80607 287.19232:3490	103.05416:11175 109.10056:187063 115.05312:72394 116.0605:5470 123.04504:9473 128.06122:66317 129.06874:46737 131.04964:24844 139.05566:4072 141.07008:45325 142.07764:16131 145.06552:14792 149.06073:41457 149.09671:38035 150.04839:3486 152.06168:43022 153.06879:52249 154.0773:29802 155.08565:14741 157.06625:34960 158.07367:4176 161.06079:54760 162.06767:3641 163.05681:6499 163.07773:2914 165.0707…	0	0	0	0	0	0	0	0.321572	0	0	0	0	0	0	0	0	0	0	0
106	20.451	285.186	Unknown	[M+H]+		0.14	TRUE	null	null	null	null	null	null	999	FALSE	FALSE	FALSE	Unit NormalizedByInternalStandardPeakHeight by alignment ID=134	FALSE	FALSE	null	null	null	null	null	null	null	310.2	285.18579:16014 286.18914:2457 287.1925:140	115.05418:1044 128.06213:1460 143.04863:972 152.06302:3336 153.06938:1528 165.06993:2587 165.07828:2645 173.06059:3025 181.06705:863 183.08186:1033 191.10754:1356 197.09683:2218 200.08408:1077 203.10938:10567 205.12579:1351 215.10678:24904 216.11224:1636 217.12462:666 225.12833:3969 229.12434:3372 243.13902:7442 267.17538:21062 268.18225:1961 285.18579:277380	0	0	0.0142095	0.00614667	0.00454813	0.00424131	0.0178882	0	0.149962	0.109965	0	0	0	0	0	0	0	0	0
107	19.165	285.186	Unknown	[M+H]+	ion correlated with 101; ion correlated with 172	0.031	TRUE	null	null	null	null	null	null	999	FALSE	FALSE	FALSE	Unit NormalizedByInternalStandardPeakHeight by alignment ID=134	FALSE	FALSE	null	null	null	null	null	null	null	597.84	285.18634:12850 286.18969:2692 287.19305:347	81.51849:11541 89.50683:3194 90.50381:1391 100.0758:1353 102.01277:2535 102.03328:2515 111.02136:3947 111.98604:1066 112.01839:1114 122.09766:1144 125.98642:8568 128.95137:5107 130.00874:6117 132.00523:1402 139.98846:2037 141.11549:2614 141.9593:3742 143.04164:1952 158.00301:25494 158.96185:8545 165.073:1085 167.01469:5593 169.97885:6810 182.98735:4348 186.95839:2793 225.09378:1224 234.59048:1061…	0	0	0.0114019	0	0	0	0.0127016	0	0	0	0	0	0	0	0	0	0	0	0
108	28.828	285.186	Unknown	[M+H]+	adduct linked to 133_[M+Na]+	0.151	TRUE	null	null	null	null	null	null	999	FALSE	FALSE	FALSE	Unit NormalizedByInternalStandardPeakHeight by alignment ID=134	FALSE	FALSE	null	null	null	null	null	null	null	387.53	285.18625:48222 286.1896:8640 287.19296:503	89.50581:6065 90.50674:1480 103.95612:1058 110.01973:1288 111.02133:2416 141.11546:3089 141.96465:1294 144.98312:8130 146.98386:2166 182.98871:2466 270.32019:2297 279.09793:1999 280.26755:2211 284.33188:2245124 284.50369:92031 284.63263:1320 285.18625:103378 285.33557:478190	0	0	0.042787	0.0336265	0.040009	0.035723	0.0524828	0.151562	0.706813	1.04327	0	0	0	0	0	0	0	0	0
109	17.214	291.196	Unknown	[M+H]+		0.496	TRUE	null	null	null	null	null	null	999	FALSE	FALSE	FALSE	Unit NormalizedByInternalStandardPeakHeight by alignment ID=134	FALSE	FALSE	null	null	null	null	null	null	null	69.35	291.19788:6602 292.20123:2097 293.20459:340	81.51932:65 89.50637:114 102.01321:506 102.03453:200 110.0194:235 111.02071:118 128.95135:143 141.95988:86 158.9626:219 182.98743:221 288.29446:16 291.19788:7150	0	0	0.0058578	0.00507107	0.00501744	0.00487732	0.00724796	0	0	0	0	0	0	0.0155448	0.00970447	0.009841	0	0	0
110	15.413	293.154	Unknown	[M+H]+	ion correlated with 6; ion correlated with 125; ion correlated with 64; ion correlated with 138; ion correlated with 171; ion correlated with 97; ion correlated with 203	0.019	TRUE	null	null	null	null	null	null	999	FALSE	FALSE	FALSE	Unit NormalizedByInternalStandardPeakHeight by alignment ID=134	FALSE	FALSE	null	null	null	null	null	null	null	2580.74	293.15628:5344 294.15963:1305 295.16299:272	115.05397:6642 128.06212:13369 129.06982:11402 131.08517:27652 141.07013:5006 142.07619:6312 143.08411:19249 143.09254:19231 145.10249:13555 152.0645:1494 153.07005:1950 155.08527:4582 157.10341:10071 159.11891:2346 165.07094:4374 169.10242:3799 171.11617:5286 179.08836:1422 185.13402:3247 195.12128:3356 241.12457:2256 283.16989:67	0	0	0	0	0.00245928	0.00274961	0	0	0	0	0	0	0	0	0	0	0	0	0
111	15.046	293.212	Unknown	[M+H]+	ion correlated with 86	0.422	TRUE	null	null	null	null	null	null	999	FALSE	FALSE	FALSE	Unit NormalizedByInternalStandardPeakHeight by alignment ID=134	FALSE	FALSE	null	null	null	null	null	null	null	263.77	293.21335:5649 294.2167:884 295.22006:44	81.51958:10402 89.50591:9075 100.07584:2029 102.01343:3444 102.03426:1789 110.01633:1003 111.02174:1515 125.98669:9801 128.95146:4673 130.00842:7455 132.00743:1146 141.11606:1888 141.95879:10522 143.04109:2365 158.00301:26638 158.96283:5732 167.01483:4782 169.97899:4629 182.98634:8572 184.0033:1301 184.09445:1722 186.95879:1382 204.6152:1021 275.20227:18090 276.20871:1508 285.19:2280 293.21335:96…	0	0	0.00501208	0.00509317	0.00511329	0.00516855	0	0	0	0	0	0	0	0.00789645	0.00641003	0.00945536	0	0	0
112	21.426	293.212	Unknown	[M+H]+	ion correlated with 85; adduct linked to 150_[M+Na]+	0.178	TRUE	null	null	null	null	null	null	999	FALSE	FALSE	FALSE	Unit NormalizedByInternalStandardPeakHeight by alignment ID=134	FALSE	FALSE	null	null	null	null	null	null	null	377.81	293.21384:5957 294.21719:1414 295.22055:128	73.53169:1080 81.51903:12597 90.50629:1522 100.07533:3244 102.01443:1404 102.03354:3413 111.02065:3154 125.98622:12309 128.95131:2329 130.00967:2116 139.99002:1992 141.11447:4402 151.03897:1072 158.00427:7424 158.96342:2971 167.01448:7142 169.97803:2641 184.00655:1251 275.20239:13516 276.20859:1369 279.09784:1009 293.21384:11506	0	0	0	0	0	0	0	0	0	0	0	0	0	0	0.00355447	0.0031051	0	0	0
113	21.23	295.17	Unknown	[M+H]+	ion correlated with 144	0.035	TRUE	null	null	null	null	null	null	999	FALSE	FALSE	FALSE	Unit NormalizedByInternalStandardPeakHeight by alignment ID=134	FALSE	FALSE	null	null	null	null	null	null	null	92.3	295.17014:51496 296.17349:12640 297.17685:980	81.5194:707 90.50723:301 102.01505:504 111.02061:428 125.98725:467 128.95209:345 130.00902:446 139.98958:232 141.95987:337 158.96313:86 165.07187:1249 167.01486:624 169.97905:686 182.98743:390 186.95956:17 211.11461:806 227.11012:1497 235.59833:9123 236.10115:1826 239.11069:1196 243.08238:1624 243.5845:1045 244.58603:1311 253.12648:2038 256.11282:3110 257.11972:1599 265.09918:1417 267.17728:4797 …	0	0	0	0	0	0	0	0	0	0	0	0	0	0	0	0	0	0	0
114	19.569	296.068	Unknown	[M+H]+	ion correlated with 78	0.174	TRUE	null	null	null	null	null	null	999	FALSE	FALSE	FALSE	Unit NormalizedByInternalStandardPeakHeight by alignment ID=134	FALSE	FALSE	null	null	null	null	null	null	null	1123.62	296.06863:10998 297.07198:1538 298.07534:113	105.06992:1120 108.02026:6450 119.08692:1274 132.05836:3707 133.0654:6581 135.04512:2795 136.01622:5637 141.07127:1157 142.12392:4299 145.02759:3506 169.0668:1502 173.02176:9797 184.07964:1703 208.01445:4476 240.08318:1736 261.22275:1243 268.07376:42188 269.07858:3048 296.06863:20595	0	0	0	0.00567699	0.00585563	0.00568044	0	0.071097	0.07043	0.0682125	0	0	0	0	0	0	0	0	0
115	19.834	297.186	Unknown	[M+H]+	ion correlated with 153	0.039	TRUE	null	null	null	null	null	null	999	FALSE	FALSE	FALSE	Unit NormalizedByInternalStandardPeakHeight by alignment ID=134	FALSE	FALSE	null	null	null	null	null	null	null	2872.36	297.18646:10908 298.18981:2108 299.19317:1044	81.51926:12811 89.50615:2054 90.50708:3117 91.5055:1083 100.07665:1924 102.0112:1045 102.01815:1229 102.03425:2687 111.0202:3948 112.01891:1442 125.98621:8379 128.95172:5230 130.00827:5885 132.00545:1308 139.98929:2162 141.11494:2947 141.95996:3342 143.04048:1256 158.00304:23866 158.963:8981 167.01514:4555 169.97841:6337 182.98605:2778 186.95847:3205 217.16203:1188 269.19354:4065 278.64337:1213 2…	0	0	0.00967858	0.00544836	0.00523489	0.00553203	0.00848081	0	0.00631595	0.00708781	0	0	0	0	0	0	0	0	0
116	28.917	297.186	Unknown	[M+H]+		0.027	TRUE	null	null	null	null	null	null	999	FALSE	FALSE	FALSE	Unit NormalizedByInternalStandardPeakHeight by alignment ID=134	FALSE	FALSE	null	null	null	null	null	null	null	5942.22	297.18634:6169 298.18969:2305 299.19305:300	133.08987:200 195.12083:3477 281.05505:294 284.33194:549823 285.33713:115371 297.18634:5847	0	0	0	0.00318464	0.00339575	0.00299642	0	0	0	0	0	0	0	0	0	0	0	0	0
117	20.729	299.092	Unknown	[M+H]+		0.26	TRUE	null	null	null	null	null	null	999	FALSE	FALSE	FALSE	Unit NormalizedByInternalStandardPeakHeight by alignment ID=134	FALSE	FALSE	null	null	null	null	null	null	null	3250.55	299.09238:37591 300.09573:4661 301.09909:558	81.5192:13603 89.50757:1378 90.50697:3739 100.07694:1493 102.01402:2618 102.03426:2982 111.02105:4988 111.98571:1424 112.01976:1993 125.9866:7698 128.95181:4444 130.00838:4573 130.01637:1094 139.98999:3109 141.11502:3676 141.96075:2343 158.00327:22441 158.96301:7017 167.01439:4220 169.97891:6951 182.98477:1418 182.99432:1051 186.95918:2636 251.07146:27306 252.07736:1933 261.22491:3303 277.14017:4…	0	0	0.0333538	0.0414018	0.0412809	0.0373349	0.0292396	0.232211	0.2395	0.332462	0	0	0	0	0	0	0	0	0
118	20.952	299.164	Unknown	[M+H]+		0.081	TRUE	null	null	null	null	null	null	999	FALSE	FALSE	FALSE	Unit NormalizedByInternalStandardPeakHeight by alignment ID=134	FALSE	FALSE	null	null	null	null	null	null	null	229.09	299.1655:18083 300.16885:4011 301.17221:1660	81.51929:2564 90.50559:616 102.03386:768 111.0201:870 112.01945:238 125.98716:1360 128.95178:451 130.00929:455 139.98975:291 141.9608:282 158.0034:2821 158.96255:685 167.01497:397 169.97865:1109 182.98845:263 186.95892:461 299.1655:5160 299.20529:1682	0	0	0	0	0	0	0	0.0182873	0.0119954	0.0102183	0	0	0	0	0	0	0	0	0
119	21.42	299.201	Unknown	[M+H]+	ion correlated with 197	0.054	TRUE	null	null	null	null	null	null	999	FALSE	FALSE	FALSE	Unit NormalizedByInternalStandardPeakHeight by alignment ID=134	FALSE	FALSE	null	null	null	null	null	null	null	3172.75	299.20178:22784 300.20513:4007 301.20849:560	141.11565:8279 158.00319:55 205.12521:3927 251.07318:1372 299.20178:12	0	0	0.0202163	0.0277434	0.025636	0.0255039	0.0199281	0	0	0	0	0	0	0	0	0	0	0	0
120	15.441	300.16	Unknown	[M+H]+		0.306	TRUE	null	null	null	null	null	null	999	FALSE	FALSE	FALSE	Unit NormalizedByInternalStandardPeakHeight by alignment ID=134	FALSE	FALSE	null	null	null	null	null	null	null	371.01	300.16104:10731 301.16439:2292 302.16775:336	61.00523:2092 73.531:1604 81.51897:26621 82.02165:1003 89.50567:10030 90.50716:1220 100.07538:1597 102.01309:4792 102.03383:5165 110.01585:2326 111.01897:1502 111.98635:1015 122.09793:1832 125.98582:28988 128.95172:5808 130.00873:7999 141.11543:2231 141.95944:10302 143.04105:2719 151.0376:2051 158.00308:29146 158.96298:6730 167.01416:12894 169.97986:6375 182.98625:7571 184.00507:2272 186.95805:20…	0	0	0	0	0	0	0	0	0	0	0	0	0	0	0	0	0	0	0
121	15.011	301.071	Unknown	[M+H]+		0.143	TRUE	null	null	null	null	null	null	999	FALSE	FALSE	FALSE	Unit NormalizedByInternalStandardPeakHeight by alignment ID=134	FALSE	FALSE	null	null	null	null	null	null	null	297.99	301.07388:5400 302.07723:875 303.08059:149	61.00605:1029 81.51954:14207 89.50699:4361 100.07674:3199 102.01275:1691 102.0341:2962 111.01872:1097 125.98625:18495 128.95267:2087 130.00842:3763 130.01591:1075 141.96033:3814 143.04181:1201 151.03886:1376 158.00388:14767 158.96321:3152 167.01459:9458 169.98047:3077 182.98772:4188 184.00844:1303 275.2041:2613 285.18814:2160 293.21542:2290 301.07388:8116	0	0	0	0.00278764	0.0029683	0.00299096	0	0.160432	0.124826	0.110474	0	0	0	0	0	0	0	0	0
122	16.495	301.18	Unknown	[M+H]+		0.124	TRUE	null	null	null	null	null	null	999	FALSE	FALSE	FALSE	Unit NormalizedByInternalStandardPeakHeight by alignment ID=134	FALSE	FALSE	null	null	null	null	null	null	null	11.28	301.18188:8932 302.18523:1528 303.18859:138	81.51925:11589 89.5059:7427 90.50678:1421 100.07574:1685 102.01264:3345 102.03284:2441 110.0209:1435 111.02031:1812 111.9856:1575 122.09789:1485 125.98637:9758 128.95145:5499 130.00851:8082 141.11487:2401 141.95926:9164 143.04158:2717 158.00291:31900 158.15631:2612 158.96249:7790 167.01384:5427 169.97937:8471 182.98639:8190 184.00389:1355 186.9593:2287 231.10661:1285 273.18826:2241 279.10278:2227…	0	0	0.0079255	0.00376593	0.00322319	0	0.00614653	0.320306	0.200245	0.133096	0	0	0	0	0	0	0	0	0
123	17.664	301.18	Unknown	[M+H]+		0.097	TRUE	null	null	null	null	null	null	999	FALSE	FALSE	FALSE	Unit NormalizedByInternalStandardPeakHeight by alignment ID=134	FALSE	FALSE	null	null	null	null	null	null	null	15.9	301.18195:7469 302.1853:1568 303.18866:180	81.51932:13503 89.50625:5496 90.50733:2150 100.07665:1664 102.0132:3611 102.0341:2814 110.01551:1232 111.0204:2723 112.01846:1190 125.98666:10350 128.95126:6189 130.00858:8221 132.00479:1249 139.991:1774 141.11513:2677 141.95979:6862 143.04149:2506 158.00328:30772 158.96259:9084 167.01485:4830 169.97923:7388 182.98712:5810 184.00417:1559 186.95757:2216 225.09357:2840 244.26653:6695 248.567:1461 2…	0	0	0.00662732	0.00396611	0.00491036	0.00583767	0.00504281	0.399178	0	0.0975971	0	0	0	0	0	0	0	0	0
124	17.019	301.18	Unknown	[M+H]+		0.174	TRUE	null	null	null	null	null	null	999	FALSE	FALSE	FALSE	Unit NormalizedByInternalStandardPeakHeight by alignment ID=134	FALSE	FALSE	null	null	null	null	null	null	null	41.93	301.18063:68018 302.18398:10675 303.18734:931	81.51945:11176 89.50675:6035 90.50755:1510 100.07588:1404 102.01315:3621 102.03375:3327 111.02484:1021 122.09757:1264 125.98688:9239 128.95103:4763 130.00824:6159 139.98991:1519 141.1151:2693 141.95984:5988 143.04182:2156 149.06882:1140 158.00316:26482 158.96259:6305 167.0148:4753 167.08357:2445 169.97914:6269 182.98744:6565 186.95935:1943 213.58374:1033 226.10971:1084 231.10425:7753 234.09857:11…	0	0	0.0603523	0.0319891	0.0237858	0.0243855	0.0530214	1.35418	0.448548	0.378346	0.00696379	0.00417278	0.00568115	0	0	0	0	0	0
125	15.411	301.181	Unknown	[M+H]+	ion correlated with 138; ion correlated with 171; ion correlated with 97; ion correlated with 203	0.031	TRUE	null	null	null	null	null	null	999	FALSE	FALSE	FALSE	Unit NormalizedByInternalStandardPeakHeight by alignment ID=134	FALSE	FALSE	null	null	null	null	null	null	null	629.09	301.18094:28530 302.18429:4321 303.18765:526	115.05495:2925 128.06288:5729 131.08743:11626 141.07253:2215 145.10214:5177 158.00375:126 165.0712:1770 185.13762:1451 241.12514:978 283.17029:10 284.17392:161 301.18094:1069	0	0	0.0253142	0.0303354	0.0306441	0.034384	0.0215976	0	0	0	0	0	0	0	0	0	0	0	0
126	20.296	301.181	Unknown	[M+K]+	adduct linked to 105_[M+Na]+	0.132	TRUE	null	null	null	null	null	null	999	FALSE	FALSE	FALSE	Unit NormalizedByInternalStandardPeakHeight by alignment ID=134	FALSE	FALSE	null	null	null	null	null	null	null	14.23	301.18137:12001 302.18472:2635 303.18808:223	165.07291:931 177.09251:9847 205.09236:1747 215.11148:1946 217.12675:1764 231.10208:1467 245.12065:4077 273.18674:1195	0	0	0.010648	0.00622591	0.00500337	0.00512727	0.00922446	0.585624	0.206892	0.204696	0	0	0	0	0	0	0	0	0
127	20.204	301.217	Unknown	[M+H]+		0.035	TRUE	null	null	null	null	null	null	999	FALSE	FALSE	FALSE	Unit NormalizedByInternalStandardPeakHeight by alignment ID=134	FALSE	FALSE	null	null	null	null	null	null	null	95.23	301.2168:73043 302.22015:23018 303.22351:123342	61.00687:1268 81.51959:14324 89.50648:2021 90.50644:3390 91.50509:1304 100.077:1737 102.01388:2364 102.03381:2904 111.02015:5152 111.98589:1154 112.01852:1455 125.98665:9083 128.95093:6558 130.00874:6003 132.00595:1261 139.98882:3160 141.11481:3326 141.96008:3789 141.98422:1373 143.04062:1669 158.00323:28693 158.96269:9262 167.01491:5489 169.97885:9532 182.98705:4310 184.00571:1020 186.95836:3696…	0	0	0	0	0	0	0	0	0	0	0	0	0	0	0	0	0	0	0
128	21.224	301.217	Unknown	[M+H]+		0.027	TRUE	null	null	null	null	null	null	999	FALSE	FALSE	FALSE	Unit NormalizedByInternalStandardPeakHeight by alignment ID=134	FALSE	FALSE	null	null	null	null	null	null	null	627.19	301.21835:5332 302.2217:1604 303.22506:242	81.51926:15031 89.50585:1710 90.50587:2367 91.50464:1197 100.0754:1081 102.01429:2158 102.03417:3128 111.0203:5813 112.01913:1873 125.98657:7253 128.95155:5778 130.00841:4575 139.9895:3060 141.11426:2655 141.95961:2880 141.98505:1352 143.0426:1887 158.00323:25785 158.96301:8361 167.01527:4704 169.97932:7199 182.98787:2572 184.00632:1127 186.95802:3446 219.17824:3286 221.15585:1286 243.13844:5563 …	0	0	0.00473093	0.00278774	0.00334941	0.00367284	0	0	0	0	0	0	0	0	0	0	0	0	0
129	24.959	301.217	Unknown	[M+H]+		0.128	TRUE	null	null	null	null	null	null	999	FALSE	FALSE	FALSE	Unit NormalizedByInternalStandardPeakHeight by alignment ID=134	FALSE	FALSE	null	null	null	null	null	null	null	3603.25	301.21692:177490 302.22027:25454 303.22363:1171	81.51925:13213 89.50691:1895 90.50735:3265 100.07582:1324 102.0134:2393 102.03458:3234 111.02006:5058 111.98605:1619 112.01997:1166 125.98652:7643 128.95169:8856 130.00851:4707 130.96924:1115 132.00546:1355 139.98898:3463 141.11504:3469 141.96034:4375 141.98625:1445 143.04176:1710 158.0034:25397 158.96213:14994 167.01447:3968 169.97856:12181 182.98796:4815 186.95894:6234 205.12314:15744 205.19756…	0	0	0.157486	0.043604	0.0401604	0.0401533	0.115365	0.263024	0.107797	0.106226	0	0	0	0	0	0	0	0	0
130	18.562	302.176	Unknown	[M+H]+	ion correlated with 177	0.298	TRUE	null	null	null	null	null	null	999	FALSE	FALSE	FALSE	Unit NormalizedByInternalStandardPeakHeight by alignment ID=134	FALSE	FALSE	null	null	null	null	null	null	null	470.78	302.17657:9929 303.17992:2588 304.18328:406	81.51897:159 100.07555:388 102.03413:493 111.02035:226 125.98608:657 128.95195:307 141.96124:195 158.00352:120 158.96425:466 167.01425:25 169.97873:454 182.98862:169 216.1059:3 270.15213:692 272.25998:962 302.17657:6832	0	0	0	0.00512565	0.00609474	0.00626701	0	0	0	0	0	0	0	0	0	0	0	0	0
131	14.401	302.176	Unknown	[M+H]+		0.407	TRUE	null	null	null	null	null	null	999	FALSE	FALSE	FALSE	Unit NormalizedByInternalStandardPeakHeight by alignment ID=134	FALSE	FALSE	null	null	null	null	null	null	null	1402.52	302.17566:55220 303.17901:4445 304.18237:466	81.51939:10868 89.50569:11860 100.07582:1839 102.01328:4834 102.02992:1034 102.03676:1088 110.02077:1585 111.02177:1027 122.09746:1051 125.98629:11302 128.95114:4525 130.00839:7600 132.00464:1261 141.11469:1361 141.95909:13291 143.04036:2680 158.00311:33837 158.96194:5128 167.01463:4934 169.97919:5320 182.98648:9369 186.95798:1193 213.15019:2436 273.07983:3081 301.14471:1147 302.17566:60425	0	0	0.0489966	0.0529904	0.0513898	0.0529966	0.0437777	0	0	0	0	0	0	0	0	0	0	0	0
132	28.8	303.233	Unknown	[M+H]+		0.047	TRUE	null	null	null	null	null	null	999	FALSE	FALSE	FALSE	Unit NormalizedByInternalStandardPeakHeight by alignment ID=134	FALSE	FALSE	null	null	null	null	null	null	null	892.07	303.23245:105049 304.2358:22985 305.23916:928	89.50692:4361 90.50739:2453 111.02122:3353 139.98924:2569 141.96078:1656 144.98354:4744 146.98274:1623 175.1501:2139 182.98795:1825 203.18248:1121 233.15639:2884 247.1712:2534 256.30356:1275 261.18732:1318 263.24213:1562 270.31793:9693 271.32123:1080 280.26605:3215 284.26593:1363 284.33188:3248322 284.36819:1160 285.336:425610 286.34268:16520 286.513:1526 286.6629:1051 286.68686:1538 287.3461:128…	0	0	0.0932097	0.0198753	0.0152792	0.0137612	0.082967	0	0	0	0	0	0	0	0	0	0	0	0
133	28.828	307.167	Unknown	[M+Na]+	adduct linked to 108_[M+H]+	0.151	TRUE	null	null	null	null	null	null	999	FALSE	FALSE	FALSE	Unit NormalizedByInternalStandardPeakHeight by alignment ID=134	FALSE	FALSE	null	null	null	null	null	null	null	4773.04	307.16766:168366 308.17101:51961 309.17437:2538	89.50581:6065 90.50674:1480 103.95612:1058 110.01973:1288 111.02133:2416 141.11546:3089 141.96465:1294 144.98312:8130 146.98386:2166 182.98871:2466 270.32019:2297 279.09793:1999 280.26755:2211 284.33188:2245124 284.50369:92031 284.63263:1320 285.18625:103378 285.33557:478190 286.19122:8640 286.3396:26767 288.29187:1075 301.14285:3781 303.23297:35443 304.23871:2811 307.16766:360587	0	0	0.149391	0.023977	0.0172745	0.0198105	0.147309	0.30796	0.416721	0.427704	0	0	0	0	0	0	0	0	0
134	18.106	309.113	Unknown	[M+H]+	adduct linked to 161_[M+NH4]+; adduct linked to 179_[M+Na]+; adduct linked to 198_[M+K]+	0.981	TRUE	null	null	null	null	null	null	999	FALSE	FALSE	FALSE	Unit NormalizedByInternalStandardPeakHeight by alignment ID=134	FALSE	FALSE	null	null	null	null	null	null	null	12473.4	309.11295:1127023 310.1163:322768 311.11966:20982	128.0641:2658 141.11571:2443 147.08159:2983 152.06387:2289 163.03888:63962 164.04327:2440 165.06992:2959 174.03484:1378 223.07808:2750 251.07104:35628 252.07529:2815 309.11295:1047 309.29218:1	0	0	1	1	1	1	1	1	1	1	1	1	1	1	1	1	1	1	1
135	19.147	309.149	Unknown	[M+H]+		0.039	TRUE	null	null	null	null	null	null	999	FALSE	FALSE	FALSE	Unit NormalizedByInternalStandardPeakHeight by alignment ID=134	FALSE	FALSE	null	null	null	null	null	null	null	1666.58	309.14975:14542 310.1531:2805 311.15646:619	61.00537:1031 81.51943:11238 89.50614:2680 90.50652:2406 100.07655:1481 102.01332:3505 102.03265:2523 111.02051:4211 111.98562:1211 122.09912:1033 125.98666:8305 128.95119:5767 130.00842:5364 132.00591:1334 139.9894:2315 141.1158:2779 141.95969:4319 143.04092:1692 158.00304:26164 158.96275:8751 167.015:4792 169.97894:7022 182.987:4140 184.005:1142 186.95886:2419 215.10921:1451 267.17456:2273 267.…	0	0	0.0129027	0.00388588	0.00331708	0.00371564	0.0118206	0	0	0	0	0	0	0	0	0	0	0	0
136	18.106	309.292	Unknown	[M+H]+		0.888	TRUE	null	null	null	null	null	null	999	FALSE	FALSE	FALSE	Unit NormalizedByInternalStandardPeakHeight by alignment ID=134	FALSE	FALSE	null	null	null	null	null	null	null	762.33	309.29218:11765 310.29553:39 311.29889:0	128.0641:2658 141.11571:2443 147.08159:2983 152.06387:2289 163.03888:63962 164.04327:2440 165.06992:2959 174.03484:1378 223.07808:2750 251.07104:35628 252.07529:2815 309.11295:1047 309.29218:1	0	0	0.0104394	0.0330942	0.0374722	0.0380918	0.00822217	0.00721367	0.0277198	0.0321266	0.00652355	0.025719	0.0351518	0.007234	0.0286272	0.0382077	0	0.0354348	0.0390438
137	19.281	311.128	Unknown	[M+H]+		0.031	TRUE	null	null	null	null	null	null	999	FALSE	FALSE	FALSE	Unit NormalizedByInternalStandardPeakHeight by alignment ID=134	FALSE	FALSE	null	null	null	null	null	null	null	3677.06	311.12857:98192 312.13192:15845 313.13528:1178	81.51927:251 125.98596:248 128.95183:161 130.00887:90 141.11577:7235 158.00331:5 158.96269:289 167.01508:102 169.97893:121 195.08398:1568 240.08055:1303	0	0	0.0871249	0.0232414	0.0167873	0.0177898	0.0793017	0	0	0	0	0	0	0	0	0	0	0	0
138	15.414	311.165	Unknown	[M+H]+	ion correlated with 171; ion correlated with 97; ion correlated with 203	0.043	TRUE	null	null	null	null	null	null	999	FALSE	FALSE	FALSE	Unit NormalizedByInternalStandardPeakHeight by alignment ID=134	FALSE	FALSE	null	null	null	null	null	null	null	10337.7	311.16528:248642 312.16863:73804 313.17199:3691	115.05495:2924 128.06288:5733 131.08743:11627 141.07253:2215 145.10214:5178 158.00375:125 165.0712:1770 185.13762:1451 241.12514:986 283.17029:1171 284.17392:278 301.18094:1131	0	0	0.220619	0.213921	0.21631	0.225756	0.210577	0	0	0	0	0	0	0	0	0	0	0	0
139	18.158	313.18	Unknown	[M+H]+	ion correlated with 104	0.016	TRUE	null	null	null	null	null	null	999	FALSE	FALSE	FALSE	Unit NormalizedByInternalStandardPeakHeight by alignment ID=134	FALSE	FALSE	null	null	null	null	null	null	null	8943.6	313.1803:632058 314.18365:201798 315.18701:9736	105.07017:13326 115.05471:3043 119.08662:14306 128.06259:5139 145.10246:2943 147.0817:3369 152.06459:1881 161.09694:1940 163.03847:42685 164.04372:1496 165.07253:2572 169.1022:1887 174.03436:1105 223.07782:2049 251.07059:24364 252.07573:2188 285.18546:1059 309.11261:155 313.1803:2095	0	0	0	0	0	0	0	0	0	0	0	0	0	0	0	0	0	0	0
140	16.101	313.18	Unknown	[M+H]+		0.016	TRUE	null	null	null	null	null	null	999	FALSE	FALSE	FALSE	Unit NormalizedByInternalStandardPeakHeight by alignment ID=134	FALSE	FALSE	null	null	null	null	null	null	null	784.49	313.18124:7154 314.18459:1402 315.18795:10476	81.51935:10984 89.50694:2212 100.07564:2578 102.01572:1762 102.03551:2041 110.00971:1089 125.98655:14795 128.95122:1925 130.00996:2799 141.96024:2782 151.03857:1131 152.06412:1232 158.00412:9378 158.96365:2803 167.01428:5497 169.97961:2166 182.98776:2217 197.13589:1823 239.14523:1704 241.15863:1081 243.14241:1160 257.15753:2213 259.17221:4014 273.18951:1293 281.19482:1397 289.18307:1678 297.18695…	0	0	0	0	0	0	0	0	0	0	0	0	0	0	0	0	0	0	0
141	21.798	313.18	Unknown	[M+H]+	ion correlated with 263	0.027	TRUE	null	null	null	null	null	null	999	FALSE	FALSE	FALSE	Unit NormalizedByInternalStandardPeakHeight by alignment ID=134	FALSE	FALSE	null	null	null	null	null	null	null	27.39	313.18051:205308 314.18386:40571 315.18722:1843	81.51957:11414 89.50691:1051 90.50665:2949 102.0121:1337 102.03275:1592 111.01977:4162 112.01881:1540 125.9872:6786 128.95169:5624 130.00903:4200 139.98982:3030 141.96017:2906 141.98572:1263 143.04176:1047 158.0031:18841 158.96167:5620 167.01437:3396 169.979:8989 182.98749:3838 186.95999:3198 227.6095:1203 235.59846:11692 236.10011:2495 243.08086:1605 243.58545:1450 244.58521:1977 253.12709:1413 …	0	0	0	0	0	0	0	0	0	0	0	0	0	0	0	0	0	0	0
142	14.983	313.18	Unknown	[M+H]+	ion correlated with 233	0.027	TRUE	null	null	null	null	null	null	999	FALSE	FALSE	FALSE	Unit NormalizedByInternalStandardPeakHeight by alignment ID=134	FALSE	FALSE	null	null	null	null	null	null	null	3894.96	313.18207:20803 314.18542:1423 315.18878:198	81.51925:9862 89.50584:10108 100.07664:1699 102.01346:3637 102.03436:1629 105.06975:1122 110.02027:1822 111.02211:1240 122.09747:1109 125.98658:9063 128.95184:3592 130.00858:6904 141.95944:10034 143.03729:1112 158.00328:28317 158.96359:3577 167.0155:4572 169.97998:4578 182.98642:7770 184.00435:1326 186.96173:1093 214.59413:1589 223.59853:2592 239.18344:3334 246.24643:1326 269.19464:1555 285.18616…	0	0	0	0	0	0	0	0	0	0	0.0209606	0.0296362	0.0246542	0	0	0	0	0	0
143	19.661	313.18	Unknown	[M+H]+		0.05	TRUE	null	null	null	null	null	null	999	FALSE	FALSE	FALSE	Unit NormalizedByInternalStandardPeakHeight by alignment ID=134	FALSE	FALSE	null	null	null	null	null	null	null	911.35	313.181:13549 314.18435:2317 315.18771:623	81.51926:12719 89.50697:1898 90.50796:2302 100.07625:1484 102.01359:2565 102.03163:2041 102.03804:1054 111.0202:4087 112.01928:1268 122.09914:1038 125.9866:8616 128.95157:4732 130.00883:6091 132.00468:1218 139.99074:1506 141.11526:1992 141.96101:3468 143.04251:1382 158.00266:24206 158.96245:7577 167.01404:4159 169.97925:8283 182.98874:3482 184.00494:1149 186.95859:2818 261.22421:4699 288.29538:13…	0	0	0.0120223	0.013762	0.0153031	0.01812	0.00968522	0	0	0	0	0	0	0	0	0	0	0	0
144	21.229	313.18	Unknown	[M+H]+		0.054	TRUE	null	null	null	null	null	null	999	FALSE	FALSE	FALSE	Unit NormalizedByInternalStandardPeakHeight by alignment ID=134	FALSE	FALSE	null	null	null	null	null	null	null	44.98	313.18182:7538 314.18517:2278 315.18853:4692	100.0754:140 301.21835:3387 313.18182:8212	0	0	0.00668827	0.00771412	0.0107873	0.0132251	0	0	0	0	0	0	0	0	0	0	0	0	0
145	19.618	314.079	Unknown	[M+H]+		0.174	TRUE	null	null	null	null	null	null	999	FALSE	FALSE	FALSE	Unit NormalizedByInternalStandardPeakHeight by alignment ID=134	FALSE	FALSE	null	null	null	null	null	null	null	402.39	314.07913:9804 315.08248:784 316.08584:103	225.05779:5306 240.07951:719 268.07321:0 285.07828:1343 296.06805:284 313.07394:3734 314.07913:14304	0	0	0	0	0	0	0	0.00991411	0.012613	0.0139731	0	0	0	0	0	0	0	0	0
146	15.265	315.087	Unknown	[M+H]+		0.027	TRUE	null	null	null	null	null	null	999	FALSE	FALSE	FALSE	Unit NormalizedByInternalStandardPeakHeight by alignment ID=134	FALSE	FALSE	null	null	null	null	null	null	null	2027.09	315.08835:5616 316.0917:1238 317.09506:78	270.05743:1169 315.08835:12139	0	0	0.00498332	0.00347766	0.00314777	0.00362019	0	0	0	0	0	0	0	0	0	0	0	0	0
147	16.614	315.087	Unknown	[M+H]+		0.287	TRUE	null	null	null	null	null	null	999	FALSE	FALSE	FALSE	Unit NormalizedByInternalStandardPeakHeight by alignment ID=134	FALSE	FALSE	null	null	null	null	null	null	null	2184.59	315.08731:45201 316.09066:5911 317.09402:472	81.5192:12479 89.50598:7428 90.50701:1411 100.07615:1793 102.01393:4949 102.03268:1862 111.01966:2347 122.09737:1406 125.98683:11091 128.95166:6137 130.00858:8031 132.00606:1490 139.98996:1503 141.11443:3422 141.95982:8980 143.04034:1849 158.00323:33470 158.15836:1919 158.96246:7287 167.0148:6313 169.97887:7070 182.98743:7772 186.95847:2188 223.06679:2300 228.19872:2496 250.18109:1580 269.08331:1…	0	0	0.0401068	0.0409107	0.0404186	0.0411963	0.0362773	1.16455	0.928857	0.928324	0	0	0	0	0	0	0	0	0
148	16.987	315.087	Unknown	[M+H]+		0.236	TRUE	null	null	null	null	null	null	999	FALSE	FALSE	FALSE	Unit NormalizedByInternalStandardPeakHeight by alignment ID=134	FALSE	FALSE	null	null	null	null	null	null	null	1023.76	315.08771:18440 316.09106:3510 317.09442:201	81.51952:853 90.50719:56 100.07577:296 102.01317:0 102.03459:219 111.02041:110 128.95177:61 130.00888:121 149.0748:1319 167.08325:2219 169.97813:154 186.95973:193 301.18124:956 315.08771:6512	0	0	0.0163618	0.0163815	0.0183187	0.0184886	0.013191	0.245878	0.183436	0.194739	0	0	0.00312413	0	0	0	0	0	0.00254651
149	18.071	315.087	Unknown	[M+H]+		0.05	TRUE	null	null	null	null	null	null	999	FALSE	FALSE	FALSE	Unit NormalizedByInternalStandardPeakHeight by alignment ID=134	FALSE	FALSE	null	null	null	null	null	null	null	162	315.08719:25706 316.09054:3309 317.0939:451	141.11472:3416 147.08261:2571 163.03851:56338 164.04243:1905 165.07161:3317 223.07968:2764 251.07062:31579 252.07516:2569 309.11252:2308	0	0	0	0	0	0	0	0	0	0	0.0259007	0.0167402	0.0229345	0	0	0	0	0	0
150	21.427	315.194	Unknown	[M+Na]+	adduct linked to 112_[M+H]+	0.109	TRUE	null	null	null	null	null	null	999	FALSE	FALSE	FALSE	Unit NormalizedByInternalStandardPeakHeight by alignment ID=134	FALSE	FALSE	null	null	null	null	null	null	null	377.75	315.19415:29189 316.1975:4451 317.20086:735	61.00518:2466 73.52824:1138 73.53374:1009 81.51892:33147 82.02184:1311 90.50558:2882 90.51123:1250 91.5058:1443 100.07572:1204 102.0106:1355 102.03367:6080 111.02036:5699 111.98662:1252 112.01708:1531 122.09786:1420 125.98594:19783 128.95111:5118 130.00874:4222 139.9897:3465 141.1145:3798 141.95932:1930 141.98502:1254 143.04112:1222 151.03596:1723 158.00316:19872 158.96295:8075 167.01396:10031 16…	0	0	0	0	0	0	0	0	0	0	0	0	0	0	0	0	0	0	0
151	20.719	315.196	Unknown	[M+H]+		0.031	TRUE	null	null	null	null	null	null	999	FALSE	FALSE	FALSE	Unit NormalizedByInternalStandardPeakHeight by alignment ID=134	FALSE	FALSE	null	null	null	null	null	null	null	410.89	315.19608:9572 316.19943:1767 317.20279:503	81.51927:10328 90.50645:1367 100.07594:2727 102.03474:2378 111.02044:2477 125.98659:10563 128.9511:1739 130.01306:1034 139.989:1536 141.11403:2801 141.96016:1112 158.00421:5934 158.96295:2444 167.0145:5143 169.979:2288 182.98779:1060 187.1492:13359 188.15337:1021 251.07349:4259 271.17255:1830 273.18701:10719 277.2186:8495 278.22357:1171 297.18787:1081 299.16742:2610 315.19608:11864	0	0	0	0	0	0	0	0	0	0	0	0	0	0	0	0	0	0	0
152	18.8	315.196	Unknown	[M+H]+		0.031	TRUE	null	null	null	null	null	null	999	FALSE	FALSE	FALSE	Unit NormalizedByInternalStandardPeakHeight by alignment ID=134	FALSE	FALSE	null	null	null	null	null	null	null	1413.92	315.19669:15709 316.20004:4163 317.2034:533	81.51928:1405 89.50434:160 89.51112:160 100.076:309 102.01041:144 102.01817:236 102.034:251 111.02104:243 125.98673:319 128.95146:111 130.00891:119 141.95949:628 167.01462:342 169.97926:143 182.98723:227 186.9593:29 275.20547:1104 287.2037:2356 302.30801:1373 315.19669:13130	0	0	0.0139384	0.00735776	0.00563591	0.0048603	0.0161679	0	0	0	0	0	0	0	0	0	0	0	0
153	19.824	315.196	Unknown	[M+H]+		0.105	TRUE	null	null	null	null	null	null	999	FALSE	FALSE	FALSE	Unit NormalizedByInternalStandardPeakHeight by alignment ID=134	FALSE	FALSE	null	null	null	null	null	null	null	988	315.19608:100180 316.19943:19141 317.20279:1279	81.51926:12811 89.50615:2054 90.50708:3117 91.5055:1083 100.07665:1924 102.0112:1045 102.01815:1229 102.03425:2687 111.0202:3948 112.01891:1442 125.98621:8379 128.95172:5230 130.00827:5885 132.00545:1308 139.98929:2162 141.11494:2947 141.95996:3342 143.04048:1256 158.00304:23866 158.963:8981 167.01514:4555 169.97841:6337 182.98605:2778 186.95847:3205 217.16203:1188 269.19354:4065 278.64337:1213 2…	0	0	0.0888888	0.0485894	0.0474307	0.0491898	0.0840692	0.0525096	0.0864176	0.0735814	0	0	0	0	0	0	0	0	0
154	20.253	315.196	Unknown	[M+H]+		0.14	TRUE	null	null	null	null	null	null	999	FALSE	FALSE	FALSE	Unit NormalizedByInternalStandardPeakHeight by alignment ID=134	FALSE	FALSE	null	null	null	null	null	null	null	454.35	315.19766:5639 316.20101:1315 317.20437:349	115.05565:995 165.0713:718 167.01396:6 177.09352:11023 191.11198:2042 205.08995:2100 215.10764:2116 217.12643:2057 231.09923:1799 231.11006:1796 241.10669:1005 245.12006:4262 273.18729:1753 283.17139:1365 301.18182:1029	0	0	0	0.00291101	0.00239977	0.0023682	0	0.153535	0.0663444	0.0736046	0.149622	0.0468718	0.0561671	0	0	0	0	0	0
155	19.145	316.322	Unknown	[M+H]+		0.279	TRUE	null	null	null	null	null	null	999	FALSE	FALSE	FALSE	Unit NormalizedByInternalStandardPeakHeight by alignment ID=134	FALSE	FALSE	null	null	null	null	null	null	null	41.01	316.32242:9312 317.32577:2132 318.32913:143	81.51994:7167 89.50674:1452 100.07478:3112 102.0134:2768 102.03396:1957 111.0195:1659 125.98624:10402 128.95117:2850 130.0085:4661 132.00507:1333 139.98874:1564 141.11508:1303 141.96051:2109 143.03958:1388 158.00322:19742 158.96242:4702 167.01335:4891 169.97887:3367 182.98474:1321 186.95932:1681 279.09726:1054 288.29254:1808 305.18372:1183 316.32242:15970	0	0	0	0	0	0	0	0	0	0	0	0	0.00475276	0	0.00512445	0.00468429	0	0	0
156	18.632	317.212	Unknown	[M+H]+	ion correlated with 39; ion correlated with 53	0.054	TRUE	null	null	null	null	null	null	999	FALSE	FALSE	FALSE	Unit NormalizedByInternalStandardPeakHeight by alignment ID=134	FALSE	FALSE	null	null	null	null	null	null	null	394.86	317.21384:6459 318.21719:1779 319.22055:439	81.51937:8021 89.50586:1709 100.07581:3935 102.0126:2591 102.03326:2125 111.02047:1830 125.98654:9664 128.95163:3804 130.00905:4896 139.99016:1222 141.11385:1614 141.95947:2527 143.04083:1513 158.00296:20977 158.96257:5131 167.01337:4569 167.02168:1547 169.97928:4641 175.11589:1457 182.98776:2237 186.95894:1747 189.16495:11592 190.17059:1213 217.15965:31558 218.16402:2234 235.17172:5298 267.19852…	0	0	0	0	0.00297209	0.00281744	0	0	0	0	0	0	0	0	0	0	0	0	0
157	28.779	321.183	Unknown	[M+H]+		0.047	TRUE	null	null	null	null	null	null	999	FALSE	FALSE	FALSE	Unit NormalizedByInternalStandardPeakHeight by alignment ID=134	FALSE	FALSE	null	null	null	null	null	null	null	1161.95	321.1842:7478 322.18755:1749 323.19091:347	89.50665:2125 90.50737:1113 100.07587:1692 111.02083:1884 123.07959:1240 139.99219:1202 141.11487:2161 141.96246:1051 182.99063:1423 256.30206:6975 270.31723:2313 279.09778:2068 279.16434:1014 281.29993:1195 284.33194:780292 285.33533:162466 286.34073:6060 288.29269:3312 299.20474:1905 303.2338:20300 304.23904:2303 316.32263:15328 317.32849:1845 321.1842:18752	0	0	0	0.00386003	0.0028584	0.00281574	0	0	0	0	0	0	0	0	0	0	0	0	0
158	20.754	323.128	Unknown	[M+H]+		0.965	TRUE	null	null	null	null	null	null	999	FALSE	FALSE	FALSE	Unit NormalizedByInternalStandardPeakHeight by alignment ID=134	FALSE	FALSE	null	null	null	null	null	null	null	782.47	323.12878:56482 324.13213:8056 325.13549:848	81.51951:13065 89.50653:1289 90.50616:3013 90.51184:1183 91.50446:1319 100.07645:1253 102.01436:2087 102.03278:2249 102.03851:1367 111.02064:5345 112.01957:1491 125.98692:7599 128.95174:4814 130.00888:5006 139.98938:3458 141.11301:2933 141.11961:1398 141.96069:2870 141.98636:1375 143.04063:1204 158.00328:23081 158.96317:6549 167.01495:4281 169.97852:6672 182.98349:1134 182.99205:1164 186.95897:32…	0	0	0.0501158	0.0916091	0.0982331	0.101577	0.0396903	0.230448	0.057721	0.0448964	0.0323405	0.0246574	0.0369981	0	0.00298863	0.00890173	0.0205579	0.0522174	0.0713474
159	21.395	323.128	Unknown	[M+H]+		0.919	TRUE	null	null	null	null	null	null	999	FALSE	FALSE	FALSE	Unit NormalizedByInternalStandardPeakHeight by alignment ID=134	FALSE	FALSE	null	null	null	null	null	null	null	476.05	323.12909:27455 324.13244:4352 325.1358:356	141.11537:8279 251.07214:1351	0	0	0.0243603	0.0530917	0.0615677	0.0678304	0.0185068	0.319591	0.0378742	0.0302145	0.0162784	0.0113029	0.0193923	0	0	0.00455976	0.0105104	0.0280304	0.0409081
160	29.228	323.2	Unknown	[M+H]+		0.074	TRUE	null	null	null	null	null	null	999	FALSE	FALSE	FALSE	Unit NormalizedByInternalStandardPeakHeight by alignment ID=134	FALSE	FALSE	null	null	null	null	null	null	null	444.06	323.19962:42813 324.20297:11239 325.20633:656	141.11526:44938 323.19962:1233	0	0	0	0	0	0	0	0	0	0	0	0	0	0	0	0	0	0	0
161	18.108	326.14	Unknown	[M+NH4]+	adduct linked to 134_[M+H]+	0.609	TRUE	null	null	null	null	null	null	999	FALSE	FALSE	FALSE	Unit NormalizedByInternalStandardPeakHeight by alignment ID=134	FALSE	FALSE	null	null	null	null	null	null	null	175.72	326.14017:9136 327.14352:1729 328.14688:234	121.02902:94779 128.06303:3485 129.06865:7000 147.08133:7451 152.06445:4066 163.03882:126499 164.0428:5627 165.07152:5310 174.03429:2234 176.06567:1311 178.08092:4756 205.06631:2685 223.07712:6483 233.06264:1692 251.07091:67452 252.07443:6682 309.11273:1158	0	0	0	0.004716	0.00426147	0.00383371	0	0	0.00404978	0.00428663	0	0.00472179	0.00366721	0	0	0.00249376	0	0.00501042	0.003638
162	19.169	327.16	Unknown	[M+H]+		0.05	TRUE	null	null	null	null	null	null	999	FALSE	FALSE	FALSE	Unit NormalizedByInternalStandardPeakHeight by alignment ID=134	FALSE	FALSE	null	null	null	null	null	null	null	630.19	327.15955:153539 328.1629:31789 329.16626:1829	115.05426:13631 128.06248:12066 129.06984:7304 131.05067:7010 139.05553:1782 141.07027:15656 145.06578:22218 150.04872:1394 152.06207:19639 153.06956:12320 155.08694:10768 157.0668:2096 163.05423:2256 163.0629:2556 165.06967:50401 166.07573:13198 167.0872:9855 168.05934:1298 168.08508:1493 169.06656:6096 169.1039:2324 171.08127:3411 176.06357:1969 177.07043:1443 178.07883:15516 179.08641:14540 18…	0	0	0	0	0	0	0	0	0	0	0	0	0	0	0	0	0	0	0
163	19.619	329.103	Unknown	[M+H]+		0.295	TRUE	null	null	null	null	null	null	999	FALSE	FALSE	FALSE	Unit NormalizedByInternalStandardPeakHeight by alignment ID=134	FALSE	FALSE	null	null	null	null	null	null	null	2325.8	329.10251:40619 330.10586:9087 331.10922:766	81.51899:1210 89.50679:511 90.50648:99 100.07692:766 102.0136:508 102.03497:399 111.02049:573 112.01895:57 125.98658:33 128.95129:315 130.00853:340 139.98932:91 141.9604:265 158.96216:283 167.01474:344 169.97852:189 186.95908:293 313.18121:1871 316.32175:2453 329.10251:168747	0	0	0.0360406	0.0436793	0.0579894	0.0682387	0.0202945	0.359619	0.452265	0.604309	0	0	0.00559453	0	0	0	0	0	0.00524438
164	18.701	329.175	Unknown	[M+H]+		0.078	TRUE	null	null	null	null	null	null	999	FALSE	FALSE	FALSE	Unit NormalizedByInternalStandardPeakHeight by alignment ID=134	FALSE	FALSE	null	null	null	null	null	null	null	318.33	329.17676:10651 330.18011:1850 331.18347:79335	81.51939:12715 89.50636:2690 90.50735:2314 100.07555:1375 102.014:2349 102.03371:2548 111.02063:3008 111.98576:1212 112.01756:1082 125.98682:8990 128.95177:5083 130.00868:5054 139.99017:2350 141.11572:1438 141.96048:4237 158.00298:29330 158.96281:7172 167.01489:5006 169.97913:9009 182.98705:5092 186.95905:2747 214.5928:1329 235.10889:2235 243.59677:1239 267.17709:1323 285.1882:3037 288.29413:1662…	0	0	0	0	0	0	0	0	0	0	0	0	0	0	0	0	0	0	0
165	17.666	329.175	Unknown	[M+H]+		0.163	TRUE	null	null	null	null	null	null	999	FALSE	FALSE	FALSE	Unit NormalizedByInternalStandardPeakHeight by alignment ID=134	FALSE	FALSE	null	null	null	null	null	null	null	368.99	329.17621:15912 330.17956:2933 331.18292:962	81.51932:13503 89.50625:5496 90.50733:2150 100.07665:1664 102.0132:3611 102.0341:2814 110.01551:1232 111.0204:2723 112.01846:1190 125.98666:10350 128.95126:6189 130.00858:8221 132.00479:1249 139.991:1774 141.11513:2677 141.95979:6862 143.04149:2506 158.00328:30772 158.96259:9084 167.01485:4830 169.97923:7388 182.98712:5810 184.00417:1559 186.95757:2216 225.09357:2840 244.26653:6695 248.567:1461 2…	0	0	0.0141186	0.00775449	0	0	0.0108427	0.652229	0.188872	0.137596	0	0	0	0	0	0	0	0	0
166	15.94	329.175	Unknown	[M+H]+		0.039	TRUE	null	null	null	null	null	null	999	FALSE	FALSE	FALSE	Unit NormalizedByInternalStandardPeakHeight by alignment ID=134	FALSE	FALSE	null	null	null	null	null	null	null	229.98	329.17535:75049 330.1787:13548 331.18206:1741	105.07034:17063 115.05481:2883 128.06313:5209 129.06905:2631 131.08563:3779 141.07092:5227 142.07912:5005 143.08626:4448 145.10201:3899 152.06314:2708 153.07025:3758 154.07869:2518 155.08636:4100 156.09532:2797 157.1028:4357 158.00392:11 165.07101:7908 166.07706:2180 167.08902:2918 169.10223:14009 170.10832:2233 171.11913:3390 173.13405:1240 178.07973:1210 179.08817:2124 181.10257:4280 183.12318:…	0	0	0	0	0	0	0	0	0	0	0.075618	0.0587227	0.056353	0	0	0	0	0	0
167	14.474	329.175	Unknown	[M+H]+		0.031	TRUE	null	null	null	null	null	null	999	FALSE	FALSE	FALSE	Unit NormalizedByInternalStandardPeakHeight by alignment ID=134	FALSE	FALSE	null	null	null	null	null	null	null	715.19	329.1752:723189 330.17855:233829 331.18191:17823	115.05428:5429 128.06236:6206 141.07068:5240 142.08205:7966 143.0871:7315 145.10393:12604 152.06293:1885 153.073:2488 155.0874:3833 157.10402:15661 159.11951:15341 165.07135:6002 169.10362:3232 171.11957:3314 173.13437:2630 178.07924:1326 179.08794:2717 181.10513:3760 187.14919:7754 209.13744:1388 237.16602:2398 255.17555:2951 265.1615:1160 283.16962:5667 301.18033:10522 302.1842:1279 311.16467:3…	0	0	0	0	0	0	0	0	0	0	0	0	0	0	0	0	0	0	0
168	19.859	329.175	Unknown	[M+H]+		0.089	TRUE	null	null	null	null	null	null	999	FALSE	FALSE	FALSE	Unit NormalizedByInternalStandardPeakHeight by alignment ID=134	FALSE	FALSE	null	null	null	null	null	null	null	186.79	329.17532:189166 330.17867:106354 331.18203:20752	81.51961:3756 90.5049:1076 111.02113:1772 115.05344:2788 115.05978:1163 125.98775:2810 128.06314:2668 128.95277:2130 130.00929:1434 139.99063:2799 141.07237:1602 141.96088:1629 152.06358:6202 153.07104:2905 158.00429:4799 158.96375:1817 165.07169:6333 167.01495:1947 168.06194:1136 169.97935:2890 173.06065:2334 178.07954:1404 179.08768:1193 181.06493:1398 182.98798:2279 183.08289:1195 191.11067:11…	0	0	0	0	0	0	0	0.191298	0.105541	0.0815101	0	0	0	0	0	0	0	0	0
169	17.043	329.175	Unknown	[M+H]+	ion correlated with 83; ion correlated with 393	0.143	TRUE	null	null	null	null	null	null	999	FALSE	FALSE	FALSE	Unit NormalizedByInternalStandardPeakHeight by alignment ID=134	FALSE	FALSE	null	null	null	null	null	null	null	244.43	329.17532:523825 330.17867:176750 331.18203:11705	115.0537:37991 128.06181:28995 129.06935:20465 131.05089:5114 139.05602:1468 141.07129:27086 142.07808:11879 145.06664:11003 149.05795:4099 149.09808:1081 152.06244:15108 153.06953:17800 154.07802:7272 155.08806:5344 157.06644:15636 161.06206:9009 163.0784:1648 165.0706:27688 165.0954:3368 166.0762:4400 167.08626:4758 168.08395:1171 169.06783:4375 169.10156:6252 171.08246:6458 173.06119:11595 174…	0	0	0	0	0	0	0	0.52973	0.0911903	0.0648554	0.00799463	0.00624495	0.00615112	0	0	0	0	0	0
170	18.118	329.175	Unknown	[M+H]+	ion correlated with 221; adduct linked to 221_[M+CH3OH+H]+	0.081	TRUE	null	null	null	null	null	null	999	FALSE	FALSE	FALSE	Unit NormalizedByInternalStandardPeakHeight by alignment ID=134	FALSE	FALSE	null	null	null	null	null	null	null	775.04	329.17624:15442 330.17959:3420 331.18295:1097	81.51991:1529 115.0554:953 125.98789:1074 128.06361:1070 141.07112:1345 152.0629:1116 153.06953:281 158.00426:1406 165.07112:1606 166.078:337 167.08746:1398 168.08621:57 176.06586:170 178.07928:310 179.08633:151 181.0687:187 189.07117:127 195.08243:1471 198.06898:582 213.09151:32254 213.58554:722 214.09497:759 219.08321:298 223.11592:144 234.0994:687 234.60278:499 244.26633:1010 251.07129:36 253.…	0	0	0	0	0	0	0	0	0	0	0	0	0	0	0	0	0	0	0
171	15.417	329.176	Unknown	[M+H]+	ion correlated with 125; ion correlated with 138; ion correlated with 97; ion correlated with 203	0.039	TRUE	null	null	null	null	null	null	999	FALSE	FALSE	FALSE	Unit NormalizedByInternalStandardPeakHeight by alignment ID=134	FALSE	FALSE	null	null	null	null	null	null	null	9441.58	329.17566:88570 330.17901:15407 331.18237:924	115.05495:2926 128.06288:5732 131.08743:11620 141.07253:2219 145.10214:5180 158.00375:111 165.0712:1778 185.13762:1457 241.12514:986 283.17029:1172 284.17392:279 301.18094:1131 312.16882:6	0	0	0.0785876	0.0820829	0.0833736	0.0881228	0.0725947	0	0	0	0	0	0	0	0	0	0	0	0
172	19.178	329.176	Unknown	[M+H]+	ion correlated with 101; ion correlated with 107	0.023	TRUE	null	null	null	null	null	null	999	FALSE	FALSE	FALSE	Unit NormalizedByInternalStandardPeakHeight by alignment ID=134	FALSE	FALSE	null	null	null	null	null	null	null	802.51	329.17542:23691 330.17877:4902 331.18213:1186	81.51849:11541 89.50683:3194 90.50381:1391 100.0758:1353 102.01277:2535 102.03328:2515 111.02136:3947 111.98604:1066 112.01839:1114 122.09766:1144 125.98642:8568 128.95137:5107 130.00874:6117 132.00523:1402 139.98846:2037 141.11549:2614 141.9593:3742 143.04164:1952 158.00301:25494 158.96185:8545 165.073:1085 167.01469:5593 169.97885:6810 182.98735:4348 186.95839:2793 225.09378:1224 234.59048:1061…	0	0	0.0210208	0.00593006	0	0	0.0237492	0	0	0	0	0	0	0	0	0	0	0	0
173	20.301	329.176	Unknown	[M+H]+	adduct linked to 220_[M+CH3OH+H]+	0.174	TRUE	null	null	null	null	null	null	999	FALSE	FALSE	FALSE	Unit NormalizedByInternalStandardPeakHeight by alignment ID=134	FALSE	FALSE	null	null	null	null	null	null	null	786.54	329.17621:14044 330.17956:2861 331.18292:1264	165.07291:931 177.09251:9847 205.09236:1747 215.11148:1946 217.12675:1764 231.10208:1467 245.12065:4077 273.18674:1195	0	0	0.0124616	0.00781651	0	0.0100241	0.0107218	0.844446	0.233668	0.221487	0	0	0	0	0	0	0	0	0
174	16.539	329.176	Unknown	[M+H]+		0.027	TRUE	null	null	null	null	null	null	999	FALSE	FALSE	FALSE	Unit NormalizedByInternalStandardPeakHeight by alignment ID=134	FALSE	FALSE	null	null	null	null	null	null	null	1124.43	329.17691:6492 330.18026:1080 331.18362:1233	81.51923:7868 89.5037:2303 89.50972:1965 100.07536:3264 102.01277:4727 102.03254:2329 110.01868:1672 111.01897:1220 111.9874:1137 125.98603:14190 128.95053:5045 130.00787:7451 132.00528:1267 139.99052:1225 141.95897:7637 143.04044:2759 151.03769:1241 158.00279:29622 158.15459:5197 158.96214:6512 167.01379:8175 169.97842:5709 182.98642:6888 228.19791:3587 250.17648:1022 260.07651:1618 267.17737:21…	0	0	0	0	0	0	0	0	0	0	0	0	0	0	0	0	0	0	0
175	28.912	329.191	Unknown	[M+H]+	similar chromatogram in higher mz_450	0.291	TRUE	null	null	null	null	null	null	999	FALSE	FALSE	FALSE	Unit NormalizedByInternalStandardPeakHeight by alignment ID=134	FALSE	FALSE	null	null	null	null	null	null	null	365.03	329.19165:9324 330.195:1803 331.19836:773	105.06859:35431 106.07466:1059 107.08537:1696 109.10068:3058 119.08598:877 121.10124:3349 123.11702:1741 131.07002:2811 131.08537:2800 133.09642:31259 134.10382:624 135.1167:3093 149.13361:1074 177.11263:8085 184.07532:4253 221.14052:986 225.12973:1805 237.22388:2539 239.23918:1078 251.14433:2302 265.25562:1150 282.2829:1560 310.31381:1376 329.19165:3622	0	0	0	0.00481314	0	0	0	0	0	0	0	0	0	0	0	0	0	0	0
176	22.981	329.212	Unknown	[M+H]+	ion correlated with 248	0.039	TRUE	null	null	null	null	null	null	999	FALSE	FALSE	FALSE	Unit NormalizedByInternalStandardPeakHeight by alignment ID=134	FALSE	FALSE	null	null	null	null	null	null	null	1225.43	329.21307:11414 330.21642:1248 331.21978:173	81.51905:13298 89.50654:1881 90.50688:4409 91.50591:1294 100.07681:1218 102.01292:1469 102.03395:2832 111.02048:6509 111.98484:1498 112.01849:1852 125.98613:6646 128.95105:8088 130.00902:3942 139.9895:4264 141.11511:2642 141.96072:4130 141.98573:1756 158.00296:22160 158.96248:6898 167.01543:4047 169.97852:13580 172.97986:2093 182.98689:4910 186.95862:3008 227.60144:1975 247.13416:1066 277.22052:1…	0	0	0	0	0	0	0	0	0	0	0	0	0	0	0	0	0	0	0
177	18.563	330.207	Unknown	[M+H]+	ion correlated with 130; similar chromatogram in higher mz_319	0.326	TRUE	null	null	null	null	null	null	999	FALSE	FALSE	FALSE	Unit NormalizedByInternalStandardPeakHeight by alignment ID=134	FALSE	FALSE	null	null	null	null	null	null	null	873.88	330.20828:6229 331.21163:2791 332.21499:516	81.51915:475 89.50616:39 90.50723:29 100.07628:274 102.01345:478 102.03409:1352 111.02143:214 125.98679:463 139.99011:113 143.04176:4 158.96223:14 167.01521:391 182.98727:232 186.95952:399 216.10446:1037 302.17737:2266 316.28638:59233 330.20828:2860	0	0	0.00552695	0.00599146	0.0076389	0.00804373	0	0	0	0	0	0	0	0	0	0	0	0	0
178	14.328	331.082	Unknown	[M+H]+		0.105	TRUE	null	null	null	null	null	null	999	FALSE	FALSE	FALSE	Unit NormalizedByInternalStandardPeakHeight by alignment ID=134	FALSE	FALSE	null	null	null	null	null	null	null	1492.52	331.08307:5295 332.08642:1485 333.08978:222	81.51934:56 89.50649:60 100.07549:1401 102.03456:449 110.00952:107 125.98604:302 130.00827:192 158.96288:79 169.9799:160 182.9868:272 255.17651:2099 283.1727:875 331.08307:35817	0	0	0	0	0	0	0	0	0	0	0	0.00336279	0.00486559	0	0	0	0.172315	0.150253	0.162064
179	18.106	331.095	Unknown	[M+Na]+	adduct linked to 134_[M+H]+	0.981	TRUE	null	null	null	null	null	null	999	FALSE	FALSE	FALSE	Unit NormalizedByInternalStandardPeakHeight by alignment ID=134	FALSE	FALSE	null	null	null	null	null	null	null	3682.46	331.09503:416591 332.09838:101036 333.10174:3705	128.0641:2658 141.11571:2443 147.08159:2983 152.06387:2289 163.03888:63962 164.04327:2440 165.06992:2959 174.03484:1378 223.07808:2750 251.07104:35628 252.07529:2815 309.11295:1047 309.29218:1 331.09503:41617	0	0	0.369639	0.0981773	0.0704976	0.0732723	0.353745	0.357762	0.0916219	0.0663298	0.348861	0.0848427	0.0675548	0.442716	0.143474	0.109425	0.355632	0.0895903	0.0717519
180	18.637	331.191	Unknown	[M+H]+		0.039	TRUE	null	null	null	null	null	null	999	FALSE	FALSE	FALSE	Unit NormalizedByInternalStandardPeakHeight by alignment ID=134	FALSE	FALSE	null	null	null	null	null	null	null	47.64	331.19293:5767 332.19628:1177 333.19964:4164	61.00585:1080 81.51938:13517 89.5071:3602 90.507:2018 100.07603:1584 102.01273:3389 102.03444:2870 111.02113:3944 111.98543:1082 112.01962:1479 125.98689:10378 128.95134:6531 130.00877:6736 132.00583:1457 139.99001:2200 141.11613:2869 141.95987:4708 143.03972:1644 158.00316:28067 158.96275:8587 167.01503:4763 169.97887:7664 182.98677:4715 186.95961:2660 189.16656:1353 217.16197:2950 275.20456:224…	0	0	0.00511729	0	0	0	0	0	0	0	0	0	0	0	0	0	0	0	0
181	19.672	331.191	Unknown	[M+H]+	ion correlated with 143	0.035	TRUE	null	null	null	null	null	null	999	FALSE	FALSE	FALSE	Unit NormalizedByInternalStandardPeakHeight by alignment ID=134	FALSE	FALSE	null	null	null	null	null	null	null	928.75	331.19153:11373 332.19488:2639 333.19824:314	81.51932:11010 90.50736:1297 100.07597:3164 102.03401:2971 111.02136:1761 125.98618:11714 128.952:2275 130.00925:2232 139.98938:1609 141.11536:1973 141.96053:1349 151.03699:1114 158.00455:8211 158.9635:3133 167.01469:7243 169.97963:3101 261.22281:2211 285.18814:2772 288.29221:1584 295.17517:1265 313.18079:43983 314.08688:1710 314.186:4243 315.19366:1198 316.08786:1066 316.32156:221193 317.32614:2…	0	0	0	0.0058709	0.00658928	0.00634079	0	0	0	0	0	0	0	0	0	0	0	0	0
182	20.697	331.191	Unknown	[M+H]+		0.124	TRUE	null	null	null	null	null	null	999	FALSE	FALSE	FALSE	Unit NormalizedByInternalStandardPeakHeight by alignment ID=134	FALSE	FALSE	null	null	null	null	null	null	null	173.6	331.19125:70881 332.1946:9990 333.19796:3249	141.11559:2370 251.07111:15263 252.07652:1186 256.07611:21195 277.21912:1151 284.07242:4059 285.18631:2217 299.09222:9702 323.12878:737	0	0	0	0	0	0	0	0.0716802	0.0838604	0.081014	0	0	0	0	0	0	0	0	0
183	20.389	331.191	Unknown	[M+H]+		0.155	TRUE	null	null	null	null	null	null	999	FALSE	FALSE	FALSE	Unit NormalizedByInternalStandardPeakHeight by alignment ID=134	FALSE	FALSE	null	null	null	null	null	null	null	966.03	331.19095:29465 332.1943:10185 333.19766:1264	61.00586:1082 81.51949:14003 89.5055:1174 90.5063:2625 100.07567:1100 102.01373:2198 102.03474:2823 111.02071:4443 112.01733:1424 125.9869:7931 128.95212:5090 130.00861:4560 132.00525:1080 139.99005:3264 141.11494:3629 141.95952:2448 143.04163:1606 158.00316:21995 158.96291:7302 167.01474:4272 169.97916:6733 182.98756:3379 186.95912:2859 203.09448:1030 223.06721:2355 226.10124:1394 241.10814:1983…	0	0	0.0261437	0.0137823	0.00808987	0.00500563	0.0643561	0.323356	0.380943	0.205688	0	0	0	0	0	0	0	0	0
184	14.858	333.097	Unknown	[M+H]+		0.066	TRUE	null	null	null	null	null	null	999	FALSE	FALSE	FALSE	Unit NormalizedByInternalStandardPeakHeight by alignment ID=134	FALSE	FALSE	null	null	null	null	null	null	null	559.82	333.09769:153291 334.10104:53181 335.1044:3443	81.5195:2753 89.50556:1766 100.07594:1258 102.01364:277 102.03389:815 110.02052:574 125.98649:2924 128.95045:773 130.0081:1514 141.95918:2023 143.04099:669 158.00323:7026 158.96323:1184 167.01486:1694 169.97935:1507 182.98692:2351 186.95993:257 197.04799:0 227.05505:2005 235.04198:1367 245.12192:900 263.13101:9417 333.09769:132647	0	0	0	0	0	0	0	0	0	0	0	0	0	0	0	0	0	0	0
185	17.673	335.092	Unknown	[M+H]+		0.047	TRUE	null	null	null	null	null	null	999	FALSE	FALSE	FALSE	Unit NormalizedByInternalStandardPeakHeight by alignment ID=134	FALSE	FALSE	null	null	null	null	null	null	null	3288.62	335.09207:445652 336.09542:128102 337.09878:7987	152.06242:1678 165.07213:2409 178.08229:100 189.07222:516 202.0797:2672 203.08658:3141 215.08922:748 228.55417:32 236.54135:12 249.56943:14 256.5524:44 317.08627:396	0	0	0	0	0	0	0	0	0	0	0	0	0	0	0	0	0	0	0
186	17.067	335.092	Unknown	[M+H]+		0.066	TRUE	null	null	null	null	null	null	999	FALSE	FALSE	FALSE	Unit NormalizedByInternalStandardPeakHeight by alignment ID=134	FALSE	FALSE	null	null	null	null	null	null	null	4780.06	335.09348:8793 336.09683:1577 337.10019:182	61.00687:1146 81.51911:11604 89.50616:7107 90.50452:1010 100.07537:1491 102.01284:4298 102.035:2480 110.01914:1036 111.02148:2394 111.98617:1094 112.01867:1004 125.98675:11116 128.95134:6940 130.00856:7421 132.00645:1287 139.98996:1754 141.11528:2596 141.95921:8070 143.04199:2194 158.00288:31035 158.96265:7714 167.01433:4473 167.08246:1273 169.97919:7309 182.98776:6256 186.95915:2458 230.24881:11…	0	0	0.007802	0.00441638	0.00498352	0.00484578	0.0062082	0	0	0	0	0	0	0	0	0	0	0	0
187	28.962	335.259	Unknown	[M+H]+		0.453	TRUE	null	null	null	null	null	null	999	FALSE	FALSE	FALSE	Unit NormalizedByInternalStandardPeakHeight by alignment ID=134	FALSE	FALSE	null	null	null	null	null	null	null	104.73	335.26031:6445 336.26366:1201 337.26702:358	133.08885:152 281.05472:278 284.33203:549966 285.3371:115387 297.18817:5847 315.1889:12609	0	0	0	0.00332676	0.00291903	0.00295772	0	0	0	0	0.00590369	0.0219252	0.0227151	0	0	0	0.00705989	0	0.0138854
188	16.655	337.108	Unknown	[M+H]+	adduct linked to 213_[M+Na]+	0.105	TRUE	null	null	null	null	null	null	999	FALSE	FALSE	FALSE	Unit NormalizedByInternalStandardPeakHeight by alignment ID=134	FALSE	FALSE	null	null	null	null	null	null	null	16388.3	337.10767:181294 338.11102:38628 339.11438:3682	81.51939:11293 89.50607:6974 90.50715:1843 100.07653:1739 102.01333:3952 102.03423:3018 110.01936:1180 111.02036:2028 122.0979:1179 125.98656:10882 128.95171:5879 130.00891:7941 132.00435:1133 139.98918:1196 141.11484:3937 141.95979:8166 143.04089:2377 158.00296:29459 158.96266:7446 165.07416:1035 167.01549:5264 169.97885:7151 182.98657:6811 184.00273:1161 186.55035:1113 186.95897:2187 216.53149:…	0	0	0.160861	0.113541	0.104573	0.103865	0.177869	0	0	0	0	0	0	0	0	0	0	0	0
189	17.167	341.139	Unknown	[M+H]+		0.07	TRUE	null	null	null	null	null	null	999	FALSE	FALSE	FALSE	Unit NormalizedByInternalStandardPeakHeight by alignment ID=134	FALSE	FALSE	null	null	null	null	null	null	null	962.08	341.13879:187984 342.14214:45788 343.1455:2775	81.51885:10750 89.50589:5958 90.50699:1512 100.0758:1987 102.01249:4362 102.03407:2822 111.02007:2386 111.98438:1118 122.09789:1292 125.98609:11742 128.95055:5646 130.00854:7652 132.00575:1803 139.98929:1701 141.1152:3060 141.95964:7548 143.04153:2659 152.06532:1023 158.00282:34262 158.96254:7460 165.07243:1925 167.01411:5851 167.08597:1363 169.9785:8957 178.08241:1174 182.9866:7580 184.00722:101…	0	0	0	0	0	0	0	0	0	0	0	0	0	0	0	0	0	0	0
190	17.58	343.154	Unknown	[M+H]+		0.031	TRUE	null	null	null	null	null	null	999	FALSE	FALSE	FALSE	Unit NormalizedByInternalStandardPeakHeight by alignment ID=134	FALSE	FALSE	null	null	null	null	null	null	null	1368.8	343.15448:152746 344.15783:32382 345.16119:2250	61.00598:1464 81.51912:12964 89.50592:5499 90.50632:1699 100.07476:1552 102.01381:4220 102.03427:3001 110.01808:1027 111.0203:3101 111.98565:1324 112.01915:1329 125.98647:11052 128.95142:6752 130.00848:8270 132.00513:1477 139.99037:2211 141.11554:3583 141.95946:6003 143.04057:2664 158.00276:33726 158.96228:9215 167.01453:6142 169.97858:8458 182.98695:6498 184.00446:1690 186.95839:2643 211.57066:1…	0	0	0	0	0	0	0	0	0	0	0	0	0	0	0	0	0	0	0
191	28.765	344.282	Unknown	[M+H]+		0.38	TRUE	null	null	null	null	null	null	999	FALSE	FALSE	FALSE	Unit NormalizedByInternalStandardPeakHeight by alignment ID=134	FALSE	FALSE	null	null	null	null	null	null	null	15.56	344.28046:6228 345.28381:1741 346.28717:383	89.50665:2125 90.50737:1113 100.07587:1692 111.02083:1884 123.07959:1240 139.99219:1202 141.11487:2161 141.96246:1051 182.99063:1423 256.30206:6975 270.31723:2313 279.09778:2068 279.16434:1014 281.29993:1195 284.33194:780292 285.33533:162466 286.34073:6060 288.29269:3312 299.20474:1905 303.2338:20300 304.23904:2303 316.32263:15328 317.32849:1845 321.1842:18752 322.18842:1749 329.16617:1139 330.34…	0	0	0	0.00321478	0.00396587	0.00356085	0	0	0	0.00402746	0	0	0	0	0.00361134	0.00400987	0	0.00257916	0.00380013
192	19.792	345.097	Unknown	[M+H]+		0.066	TRUE	null	null	null	null	null	null	999	FALSE	FALSE	FALSE	Unit NormalizedByInternalStandardPeakHeight by alignment ID=134	FALSE	FALSE	null	null	null	null	null	null	null	4278.61	345.0994:6804 346.10275:1511 347.10611:218	81.51943:11838 90.50896:1008 100.07428:1946 102.03375:2757 111.02044:2724 125.98663:12760 128.95232:2618 130.00952:2063 139.9899:1637 141.11453:2496 141.96074:1406 158.0043:7911 158.96324:3479 167.01469:6925 169.97929:3285 182.98602:1003 189.16695:1220 217.16077:3979 269.19202:2695 272.29846:1593 279.10214:7602 288.29395:1317 297.18634:15918 298.19128:1950 315.19598:139512 316.20053:16003 316.323…	0	0	0	0.00351252	0.00343895	0.0034274	0	0	0	0	0	0	0	0	0	0	0	0	0
193	15.958	345.097	Unknown	[M+H]+		0.058	TRUE	null	null	null	null	null	null	999	FALSE	FALSE	FALSE	Unit NormalizedByInternalStandardPeakHeight by alignment ID=134	FALSE	FALSE	null	null	null	null	null	null	null	2803.45	345.09961:5416 346.10296:936 347.10632:44	73.5313:1358 81.51917:14134 89.50594:2376 100.07635:3392 102.01174:1389 102.03387:3562 125.98656:17516 128.95226:2653 130.00896:3075 141.11458:1043 141.95982:2845 143.04269:1187 151.03766:1503 158.00368:15134 158.9631:3928 167.0143:9167 169.97977:3987 182.98807:3639 184.00537:1963 225.15289:1141 255.18054:1023 343.15833:2212 345.09961:8132	0	0	0	0.00279579	0.00306605	0.00315314	0	0	0	0	0	0	0	0	0	0	0.226579	0.191821	0.200737
194	16.973	345.098	Unknown	[M+H]+		0.236	TRUE	null	null	null	null	null	null	999	FALSE	FALSE	FALSE	Unit NormalizedByInternalStandardPeakHeight by alignment ID=134	FALSE	FALSE	null	null	null	null	null	null	null	800.79	345.09921:6337 346.10256:1782 347.10592:257	81.51952:853 90.50719:56 100.07577:296 102.01317:0 102.03459:219 111.02041:110 128.95177:61 130.00888:121 149.0748:1319 167.08325:2219 169.97813:154 186.95973:193 301.18124:956 315.08771:6512 343.16006:1361 345.09921:4098	0	0	0.00562282	0.00846859	0.0106617	0.0113335	0	0.00825836	0.0124374	0.0172061	0.397414	0.420983	0.46979	0	0	0	0	0	0
195	20.796	345.17	Unknown	[M+H]+	similar chromatogram in higher mz_299	0.035	TRUE	null	null	null	null	null	null	999	FALSE	FALSE	FALSE	Unit NormalizedByInternalStandardPeakHeight by alignment ID=134	FALSE	FALSE	null	null	null	null	null	null	null	87.85	345.1705:74806 346.17385:11257 347.17721:7962	81.51936:11980 90.50719:2708 100.07602:1189 102.01366:1487 102.03417:2872 111.02058:5011 112.01897:1871 125.98702:7824 128.95207:3775 130.0089:4092 132.00633:1180 139.98944:3884 141.11462:1759 141.96082:2120 141.98456:1189 143.04192:1111 158.00354:20539 158.96281:5045 167.01543:5050 169.97913:6821 182.98772:2696 184.99103:1080 186.95906:2537 270.32132:1236 277.21704:171931 278.22134:16691 295.172…	0	0	0	0	0	0	0	0	0	0	0	0	0	0	0	0	0	0	0
196	19.837	345.17	Unknown	[M+H]+		0.124	TRUE	null	null	null	null	null	null	999	FALSE	FALSE	FALSE	Unit NormalizedByInternalStandardPeakHeight by alignment ID=134	FALSE	FALSE	null	null	null	null	null	null	null	153.52	345.17249:6454 346.17584:896 347.1792:327	81.51836:10747 81.52347:4619 89.50683:2071 90.50705:2680 100.07618:1058 102.01307:2520 102.03475:2448 111.02004:3718 111.9855:1120 112.0186:1315 122.09718:1020 125.98635:8561 128.95128:5011 130.00926:5678 132.00534:1610 139.98938:2806 141.1156:3153 141.9597:3051 158.0032:24043 158.96281:8104 167.01509:4480 169.97852:7185 182.98776:3871 186.95872:2906 269.19403:1653 278.64258:1085 288.29312:1088 2…	0	0	0.00572619	0	0	0	0	0.19188	0.0251183	0.0126522	0	0	0	0	0	0	0	0	0
197	21.42	345.207	Unknown	[M+H]+		0.039	TRUE	null	null	null	null	null	null	999	FALSE	FALSE	FALSE	Unit NormalizedByInternalStandardPeakHeight by alignment ID=134	FALSE	FALSE	null	null	null	null	null	null	null	973.05	345.2067:182385 346.21005:52949 347.21341:2723	141.11565:8074 205.12521:4018 251.07318:1372 299.20178:3063	0	0	0.161829	0.172075	0.153112	0.142181	0.174224	0	0	0	0	0	0	0	0	0	0	0	0
198	18.106	347.068	Unknown	[M+K]+	adduct linked to 134_[M+H]+	0.973	TRUE	null	null	null	null	null	null	999	FALSE	FALSE	FALSE	Unit NormalizedByInternalStandardPeakHeight by alignment ID=134	FALSE	FALSE	null	null	null	null	null	null	null	192.11	347.07062:8451 348.07397:1351 349.07733:567	128.0641:2658 141.11571:2443 147.08159:2983 152.06387:2289 163.03888:63962 164.04327:2440 165.06992:2959 174.03484:1378 223.07808:2750 251.07104:35628 252.07529:2815 309.11295:1047 309.29218:1 331.09503:41617 332.09872:3759 347.07062:1116	0	0	0.00749841	0.00857034	0.01829	0.0184345	0.00764994	0.00761048	0.00778871	0.0176662	0.00712097	0.00726719	0.017295	0.00884159	0.00900702	0.0218638	0.00730217	0.00764828	0.0180189
199	18.569	347.186	Unknown	[M+H]+	similar chromatogram in higher mz_234; similar chromatogram in higher mz_319	0.097	TRUE	null	null	null	null	null	null	999	FALSE	FALSE	FALSE	Unit NormalizedByInternalStandardPeakHeight by alignment ID=134	FALSE	FALSE	null	null	null	null	null	null	null	128.16	347.18582:62674 348.18917:15715 349.19253:1630	81.51925:1428 89.50625:431 90.50551:75 102.03478:98 110.01833:251 111.02113:94 112.01925:69 125.98685:473 128.95123:539 130.00926:115 139.98984:317 141.95987:186 158.96222:633 167.01451:368 169.97881:821 182.98656:187 186.96049:214 299.16693:1346 301.1832:894 316.28723:46019 317.17783:889 347.18582:29370	0	0	0	0	0	0	0	0.0633804	0.0240529	0.0188307	0	0	0	0	0	0	0	0	0
200	17.033	347.186	Unknown	[M+H]+	ion correlated with 124; adduct linked to 229_[M+Na]+	0.186	TRUE	null	null	null	null	null	null	999	FALSE	FALSE	FALSE	Unit NormalizedByInternalStandardPeakHeight by alignment ID=134	FALSE	FALSE	null	null	null	null	null	null	null	286.57	347.18652:37988 348.18987:6440 349.19323:942	81.51945:11176 89.50675:6035 90.50755:1510 100.07588:1404 102.01315:3621 102.03375:3327 111.02484:1021 122.09757:1264 125.98688:9239 128.95103:4763 130.00824:6159 139.98991:1519 141.1151:2693 141.95984:5988 143.04182:2156 149.06882:1140 158.00316:26482 158.96259:6305 167.0148:4753 167.08357:2445 169.97914:6269 182.98744:6565 186.95935:1943 213.58374:1033 226.10971:1084 231.10425:7753 234.09857:11…	0	0	0.0337063	0.0229661	0.0164823	0.014897	0.0287049	0.467822	0.280263	0.240785	0	0	0	0	0	0	0	0	0
201	15.961	347.186	Unknown	[M+H]+		0.035	TRUE	null	null	null	null	null	null	999	FALSE	FALSE	FALSE	Unit NormalizedByInternalStandardPeakHeight by alignment ID=134	FALSE	FALSE	null	null	null	null	null	null	null	993.84	347.18759:11075 348.19094:1787 349.1943:440	105.07034:17062 115.05481:2875 128.06313:5195 129.06905:2625 131.08563:3773 141.07092:5213 142.07912:4992 143.08626:4437 145.10201:3889 152.06314:2700 153.07025:3749 154.07869:2512 155.08636:4092 156.09532:2792 157.1028:4343 158.00392:152 165.07101:7883 166.07706:2172 167.08902:2911 169.10223:13977 170.10832:2233 171.11913:3381 173.13405:1238 178.07973:1205 179.08817:2115 181.10257:4265 183.12318…	0	0	0	0	0	0	0	0	0	0	0.0111593	0.00802199	0.00752433	0	0	0	0	0	0
202	17.665	347.186	Unknown	[M+H]+	adduct linked to 226_[M+NH4]+	0.132	TRUE	null	null	null	null	null	null	999	FALSE	FALSE	FALSE	Unit NormalizedByInternalStandardPeakHeight by alignment ID=134	FALSE	FALSE	null	null	null	null	null	null	null	186.88	347.1868:13896 348.19015:2775 349.19351:681	61.00581:1041 81.51937:13477 89.50616:1430 90.50579:1216 100.07609:2441 102.01268:1664 102.0335:2835 111.02012:1453 125.9866:14244 128.95233:2951 130.00841:3173 139.99098:1161 141.11525:1387 141.95784:1354 151.03857:1535 158.00372:10198 158.96442:3744 167.01472:7292 169.9799:3803 182.98727:1997 184.00592:1176 225.09259:1953 244.26605:8614 248.56532:1540 259.13602:2909 273.1882:2974 285.07901:1388…	0	0	0	0.00717329	0.00705155	0.00780996	0	0.298555	0.223863	0.185854	0	0	0	0	0	0	0	0	0
203	15.421	347.186	Unknown	[M+H]+	ion correlated with 125; ion correlated with 138; ion correlated with 171; ion correlated with 97; adduct linked to 381_[2M+H]+	0.043	TRUE	null	null	null	null	null	null	999	FALSE	FALSE	FALSE	Unit NormalizedByInternalStandardPeakHeight by alignment ID=134	FALSE	FALSE	null	null	null	null	null	null	null	8780.47	347.18631:345854 348.18966:115777 349.19302:5894	81.5199:24 115.05495:2913 128.06288:5766 131.08743:11643 141.07253:2214 145.10214:5187 158.00375:120 165.0712:1773 185.13762:1451 241.12514:1051 283.17029:10176 284.17392:1191 301.18094:1624 311.16528:7539 312.16882:857 329.17566:1132	0	0	0.306874	0.303982	0.310412	0.315424	0.298934	0	0	0	0	0	0	0	0	0	0	0	0
204	19.611	351.085	Unknown	[M+H]+	ion correlated with 389	0.136	TRUE	null	null	null	null	null	null	999	FALSE	FALSE	FALSE	Unit NormalizedByInternalStandardPeakHeight by alignment ID=134	FALSE	FALSE	null	null	null	null	null	null	null	497.42	351.08508:48746 352.08843:2113 353.09179:212	240.0798:688 285.08005:1260 296.0687:262 313.07159:3487 314.07959:13321 329.10306:1527218 330.10782:292891 351.08508:185624	0	0	0	0	0	0	0	0.0492952	0.0279577	0.0287945	0	0	0	0	0	0	0	0	0
205	15.044	351.215	Unknown	[M+H]+		0.465	TRUE	null	null	null	null	null	null	999	FALSE	FALSE	FALSE	Unit NormalizedByInternalStandardPeakHeight by alignment ID=134	FALSE	FALSE	null	null	null	null	null	null	null	230.53	351.215:16564 352.21835:2386 353.22171:213	81.51958:10402 89.50591:9075 100.07584:2029 102.01343:3444 102.03426:1789 110.01633:1003 111.02174:1515 125.98669:9801 128.95146:4673 130.00842:7455 132.00743:1146 141.11606:1888 141.95879:10522 143.04109:2365 158.00301:26638 158.96283:5732 167.01483:4782 169.97899:4629 182.98634:8572 184.0033:1301 184.09445:1722 186.95879:1382 204.6152:1021 275.20227:18090 276.20871:1508 285.19:2280 293.21335:96…	0	0	0.0146969	0.00702207	0.00467963	0.00502344	0.0126691	0	0	0	0	0	0	0.0203255	0.00649567	0.00873505	0	0	0
206	20.473	353.173	Unknown	[M+H]+	ion correlated with 50	0.147	TRUE	null	null	null	null	null	null	999	FALSE	FALSE	FALSE	Unit NormalizedByInternalStandardPeakHeight by alignment ID=134	FALSE	FALSE	null	null	null	null	null	null	null	921.41	353.17282:26981 354.17617:5180 355.17953:379	115.05406:942 128.06157:1382 143.05161:980 152.06297:3264 153.07042:1432 165.07062:2475 173.06053:2971 183.08167:982 191.10718:1144 197.09642:2103 200.0843:1049 203.10962:10449 205.12434:1334 215.1069:24583 216.1127:1595 225.12848:3901 229.12424:3337 243.13928:7398 267.17542:20953 268.18121:1941 285.18588:276351 286.18912:41379 331.1911:991308 353.17282:161440	0	0	0.0239401	0.00744861	0.00439867	0.00473016	0.0259678	0.234343	0.219921	0.163148	0	0	0	0	0	0	0	0	0
207	19.285	353.269	Unknown	[M+H]+		0.535	TRUE	null	null	null	null	null	null	999	FALSE	FALSE	FALSE	Unit NormalizedByInternalStandardPeakHeight by alignment ID=134	FALSE	FALSE	null	null	null	null	null	null	null	113.88	353.27005:11248 354.2734:2382 355.27676:212	81.51927:464 125.98596:202 128.95183:175 130.00887:117 141.11577:7174 158.00331:5 158.96269:273 167.01508:149 169.97893:123 195.08398:1568 240.08055:1312	0	0	0.00997987	0.00373166	0.00314048	0.00328413	0.00901616	0.0075983	0	0.00397491	0.0119162	0	0.00394551	0	0	0	0.006642	0.00291232	0.00677856
208	20.73	353.269	Unknown	[M+H]+		0.605	TRUE	null	null	null	null	null	null	999	FALSE	FALSE	FALSE	Unit NormalizedByInternalStandardPeakHeight by alignment ID=134	FALSE	FALSE	null	null	null	null	null	null	null	239.47	353.26999:16160 354.27334:3708 355.2767:283	81.5192:13603 89.50757:1378 90.50697:3739 100.07694:1493 102.01402:2618 102.03426:2982 111.02105:4988 111.98571:1424 112.01976:1993 125.9866:7698 128.95181:4444 130.00838:4573 130.01637:1094 139.98999:3109 141.11502:3676 141.96075:2343 158.00327:22441 158.96301:7017 167.01439:4220 169.97891:6951 182.98477:1418 182.99432:1051 186.95918:2636 251.07146:27306 252.07736:1933 261.22491:3303 277.14017:4…	0	0	0.0143387	0.00926903	0.00860034	0.00835729	0.0127678	0.00515192	0	0.00475118	0.0663972	0.0354788	0.0328502	0	0	0	0.0340853	0.00545668	0.0238101
209	19.623	353.269	Unknown	[M+H]+		0.671	TRUE	null	null	null	null	null	null	999	FALSE	FALSE	FALSE	Unit NormalizedByInternalStandardPeakHeight by alignment ID=134	FALSE	FALSE	null	null	null	null	null	null	null	158.29	353.26935:26005 354.2727:7245 355.27606:692	81.51899:1217 89.50679:511 90.50648:99 100.07692:768 102.0136:505 102.03497:400 111.02049:574 112.01895:56 125.98658:35 128.95129:314 130.00853:341 139.98932:92 141.9604:266 158.96216:285 167.01474:348 169.97852:188 186.95908:293 313.18121:1871 316.32175:2456 329.10251:168746 330.10883:19489 351.08746:7421 353.26935:4636	0	0	0.0230744	0.00653443	0.00570647	0.00622847	0.0201682	0.00754167	0	0	0.0130718	0	0.00372472	0.00636491	0	0.00240061	0.00673771	0	0.00534932
210	14.932	355.082	Unknown	[M+H]+		0.054	TRUE	null	null	null	null	null	null	999	FALSE	FALSE	FALSE	Unit NormalizedByInternalStandardPeakHeight by alignment ID=134	FALSE	FALSE	null	null	null	null	null	null	null	826.82	355.08017:8609 356.08352:2266 357.08688:472	81.51916:3774 89.50602:900 100.0757:2099 102.01201:1620 102.03087:3090 125.98588:4578 128.95175:1214 130.00833:1323 132.0062:185 141.07146:1955 141.95886:2896 143.03963:721 158.00301:5708 158.96309:1595 165.07079:2040 167.01447:2438 169.97893:1143 171.11842:2183 182.98604:2714 186.95876:525 199.1131:678 217.12:294 227.05374:1681 227.10854:2422 235.04045:1109 243.10371:3480 245.11845:1837 263.1284…	0	0	0	0	0	0	0	0	0	0	0	0	0	0	0	0	0	0	0
211	15.605	357.097	Unknown	[M+H]+		0.066	TRUE	null	null	null	null	null	null	999	FALSE	FALSE	FALSE	Unit NormalizedByInternalStandardPeakHeight by alignment ID=134	FALSE	FALSE	null	null	null	null	null	null	null	554.77	357.09949:7105 358.10284:1581 359.1062:191	81.51921:9881 89.50607:6551 100.07541:4042 102.01328:4596 102.03259:1689 125.98605:12848 128.95116:4271 130.00883:7334 141.95929:7621 143.03955:2443 158.00282:28095 158.9626:4971 163.04167:1021 167.01453:5342 169.97905:4633 182.98634:6147 186.95921:1605 243.10471:1467 245.11891:1633 263.13083:1469 279.09888:1483 343.08279:1019 357.09949:11661	0	0	0	0	0	0	0	0	0	0	0	0	0	0	0	0	0	0	0
212	20.838	357.17	Unknown	[M+H]+	ion correlated with 243	0.019	TRUE	null	null	null	null	null	null	999	FALSE	FALSE	FALSE	Unit NormalizedByInternalStandardPeakHeight by alignment ID=134	FALSE	FALSE	null	null	null	null	null	null	null	1637.97	357.17273:5143 358.17608:1418 359.17944:778	90.50689:40 251.07195:13305 252.07689:1216 299.09344:1831	0	0	0	0	0.00236675	0.00277891	0	0	0	0	0	0	0	0	0	0	0	0	0
213	16.661	359.09	Unknown	[M+Na]+	adduct linked to 188_[M+H]+	0.039	TRUE	null	null	null	null	null	null	999	FALSE	FALSE	FALSE	Unit NormalizedByInternalStandardPeakHeight by alignment ID=134	FALSE	FALSE	null	null	null	null	null	null	null	1663.2	359.08994:79897 360.09329:8715 361.09665:1101	152.063:12085 153.07066:5873 165.07108:20722 166.07812:5099 176.06448:1915 177.07071:3893 178.07993:26865 179.08781:43423 189.07182:7197 190.07794:3683 191.08876:5670 192.08597:1148 202.07892:46394 203.08618:21318 204.09193:5526 205.0694:1946 215.08615:5778 216.09245:2818 217.10732:10305 223.08189:7849 226.07585:2127 226.09035:2159 227.08253:3673 229.10243:3403 245.09886:7852 247.10165:1369 247.1…	0	0	0	0	0	0	0	0	0	0	0	0	0	0	0	0	0	0	0
214	19.093	359.186	Unknown	[M+H]+	ion correlated with 101	0.027	TRUE	null	null	null	null	null	null	999	FALSE	FALSE	FALSE	Unit NormalizedByInternalStandardPeakHeight by alignment ID=134	FALSE	FALSE	null	null	null	null	null	null	null	1505.87	359.18631:8909 360.18966:2722 361.19302:299	100.07635:542 240.0999:904 283.17148:3077 327.16263:1244 359.18631:6744	0	0	0.00790529	0.00331624	0.00301237	0.00242355	0	0	0	0	0	0	0	0	0	0	0	0	0
215	20.269	359.186	Unknown	[M+H]+		0.023	TRUE	null	null	null	null	null	null	999	FALSE	FALSE	FALSE	Unit NormalizedByInternalStandardPeakHeight by alignment ID=134	FALSE	FALSE	null	null	null	null	null	null	null	724.12	359.18594:263758 360.18929:81268 361.19265:4928	81.51947:12046 89.50723:1211 90.5069:2572 100.07714:1799 102.01389:2155 102.03438:2322 111.02035:3168 112.01976:1670 125.98712:6821 128.95183:4049 130.00876:4596 132.00548:1255 139.98981:2506 141.11551:1951 141.96056:2141 158.00352:21260 158.96249:6499 165.0723:1537 167.01585:4341 169.97897:5796 182.98825:2538 186.95901:2270 205.08945:4981 227.61183:1470 229.09056:1142 235.59868:9647 236.09937:19…	0	0	0	0	0	0	0	0	0	0	0	0	0	0	0	0	0	0	0
216	17.196	361.165	Unknown	[M+H]+		0.035	TRUE	null	null	null	null	null	null	999	FALSE	FALSE	FALSE	Unit NormalizedByInternalStandardPeakHeight by alignment ID=134	FALSE	FALSE	null	null	null	null	null	null	null	296.78	361.16696:5520 362.17031:1559 363.17367:358	81.51932:4596 89.50637:1771 90.50728:620 100.07568:1309 102.01321:1305 102.03453:1482 110.0194:741 111.02071:999 125.98665:3745 128.95135:1992 130.00835:2551 141.11501:250 141.95988:2451 143.03853:675 158.00333:9396 158.9626:2596 167.01488:1785 169.97899:1903 182.98743:1981 186.95998:929 291.19788:9003 331.18646:1850 331.19931:1810 341.14307:295 361.16696:6940	0	0	0.00489743	0.00260008	0.00737573	0.00928308	0	0	0	0	0	0	0	0	0	0	0	0	0
217	19.215	361.165	Unknown	[M+H]+		0.023	TRUE	null	null	null	null	null	null	999	FALSE	FALSE	FALSE	Unit NormalizedByInternalStandardPeakHeight by alignment ID=134	FALSE	FALSE	null	null	null	null	null	null	null	1352.12	361.16617:5005 362.16952:1584 363.17288:495	81.51968:7610 100.07553:4065 102.01261:1685 102.03346:1820 111.02041:1681 125.98634:9134 128.95216:2698 130.00899:4095 139.98955:1033 141.11459:1209 141.96068:1799 143.04114:1602 158.00325:17459 158.96263:4094 167.01482:4848 169.97891:3593 182.98691:2245 186.95886:1570 216.07014:1276 261.22485:1887 271.17166:1098 283.13693:1379 288.29117:1012 311.12863:45282 312.13342:4441 317.17743:1259 335.2630…	0	0	0	0	0.0023033	0	0	0	0	0	0	0	0	0	0	0	0	0	0
218	20.819	361.199	Unknown	[M+H]+		0.05	TRUE	null	null	null	null	null	null	999	FALSE	FALSE	FALSE	Unit NormalizedByInternalStandardPeakHeight by alignment ID=134	FALSE	FALSE	null	null	null	null	null	null	null	1838.07	361.20084:6881 362.20419:1451 363.20755:350	61.00669:1497 81.51968:13563 89.50635:1589 90.50659:2919 100.07508:1224 102.0117:1474 102.0331:2078 111.02022:5219 112.01836:1636 122.1001:1182 125.98585:7148 125.99229:2550 128.95139:5039 130.00906:5008 132.007:1040 139.98941:2946 141.11417:2756 141.9588:2128 141.98589:1196 143.04193:1565 144.98477:1147 158.00308:22403 158.96271:7118 167.01498:4069 169.97842:6707 182.98946:2210 186.95891:3317 20…	0	0	0.00610528	0	0	0	0.00548258	0	0	0	0	0	0	0	0	0	0	0	0
219	19.881	361.201	Unknown	[M+H]+	ion correlated with 67	0.12	TRUE	null	null	null	null	null	null	999	FALSE	FALSE	FALSE	Unit NormalizedByInternalStandardPeakHeight by alignment ID=134	FALSE	FALSE	null	null	null	null	null	null	null	686.04	361.20197:14407 362.20532:4560 363.20868:179	81.51939:11700 90.50738:1317 100.07563:2343 102.03246:2275 111.01973:2409 125.98618:11145 128.95358:1879 130.01025:2526 139.99062:1768 141.11458:2565 151.03772:1139 158.00426:8671 158.96327:2586 167.01376:6259 169.97858:2446 182.98933:1311 256.30341:2941 273.1886:1833 278.25061:2377 279.10309:2076 285.18814:1130 287.20435:1528 288.29272:1650 297.18796:2965 301.18253:3747 301.22021:1495 315.19662:…	0	0	0	0.00743706	0.00534661	0.00416827	0	0.342999	0.427165	0.399319	0	0	0	0	0	0	0	0	0
220	20.282	361.202	Unknown	[M+CH3OH+H]+	adduct linked to 173_[M+H]+	0.171	TRUE	null	null	null	null	null	null	999	FALSE	FALSE	FALSE	Unit NormalizedByInternalStandardPeakHeight by alignment ID=134	FALSE	FALSE	null	null	null	null	null	null	null	7819.97	361.20154:510697 362.20489:170217 363.20825:9569	165.07291:931 177.09251:9847 205.09236:1747 215.11148:1946 217.12675:1764 231.10208:1467 245.12065:4077 273.18674:1195	0	0	0.453138	0.277314	0.216435	0.200474	0.453925	4.87455	3.07648	3.17169	0	0	0	0	0	0	0	0	0
221	18.145	361.202	Unknown	[M+CH3OH+H]+	ion correlated with 170; adduct linked to 170_[M+H]+	0.027	TRUE	null	null	null	null	null	null	999	FALSE	FALSE	FALSE	Unit NormalizedByInternalStandardPeakHeight by alignment ID=134	FALSE	FALSE	null	null	null	null	null	null	null	4655.22	361.20123:10596 362.20458:3446 363.20794:244	115.0541:29914 116.06005:1515 128.0621:31036 129.06882:3019 139.05519:9685 141.07018:51187 142.07727:16645 143.08665:2318 145.06636:2663 150.04906:4991 152.06216:99751 153.06927:26221 154.07793:3497 155.08705:4220 157.06644:5092 157.10405:4294 163.0773:2003 164.04515:692 165.07042:123106 166.07622:17521 167.0865:17125 168.05966:3597 168.08253:7281 169.06721:8969 169.1046:2168 170.07434:7398 173.0…	0	0	0	0	0	0	0	0	0	0	0	0	0	0	0	0	0	0	0
222	24.411	361.222	Unknown	[M+H]+		0.651	TRUE	null	null	null	null	null	null	999	FALSE	FALSE	FALSE	Unit NormalizedByInternalStandardPeakHeight by alignment ID=134	FALSE	FALSE	null	null	null	null	null	null	null	152.35	361.22455:8389 362.2279:1343 363.23126:157	73.53126:1236 81.51897:12120 90.50909:1034 100.07615:3425 102.03384:3306 111.02048:2296 123.08009:1094 125.98598:11400 128.95135:2391 130.00974:1816 139.98984:1847 141.11504:4231 141.96092:1474 151.03772:1255 158.00371:7723 158.96336:4417 167.01384:7293 169.97887:5429 182.98456:1234 184.00148:1192 186.95882:1960 205.08839:1035 259.16043:1936 279.16351:1662 284.33319:16101 285.33856:2105 301.14465…	0	0	0	0.00433064	0.0087483	0.00913249	0	0	0.00503592	0.0103921	0	0.00664968	0.0123175	0	0.00453534	0.0104596	0	0.00492184	0.010887
223	28.837	361.223	Unknown	[M+H]+	similar chromatogram in higher mz_407; similar chromatogram in higher mz_321; similar chromatogram in higher mz_285; similar chromatogram in higher mz_296; similar chromatogram in higher mz_318; similar chromatogram in higher mz_365; similar chromatogram in higher mz_341	0.562	TRUE	null	null	null	null	null	null	999	FALSE	FALSE	FALSE	Unit NormalizedByInternalStandardPeakHeight by alignment ID=134	FALSE	FALSE	null	null	null	null	null	null	null	80.4	361.22418:6356 362.22753:1188 363.23089:146	89.50625:1425 100.07666:1446 141.11259:1078 141.95901:1246 144.98369:2994 182.98888:1657 259.15863:2744 279.09744:4133 284.33179:1466092 284.50378:23113 285.18588:144719 285.33563:317278 286.19055:14209 286.34012:15942 288.29556:1751 303.23505:5147 307.16776:109138 308.17264:9253 312.36502:5032 316.32361:1698 321.18646:1160 330.24628:4095 361.22418:9708	0	0	0	0.00328098	0.00445179	0.00438317	0	0	0.00392785	0	0	0.0052717	0.00577022	0	0.00514502	0.00534202	0	0.00373337	0.00536333
224	20.282	361.396	Unknown	[M+H]+		0.081	TRUE	null	null	null	null	null	null	999	FALSE	FALSE	FALSE	Unit NormalizedByInternalStandardPeakHeight by alignment ID=134	FALSE	FALSE	null	null	null	null	null	null	null	1251.75	361.39536:125773 362.39871:31135 363.40207:0	109.10093:187020 115.05334:72146 123.04513:9550 126.04727:2192 128.06146:66069 129.06934:46441 131.05345:24776 139.05528:4094 141.07059:45149 142.07498:16058 145.0661:14803 149.06119:41331 149.09673:37905 150.04726:3447 152.0618:43254 153.06917:52216 154.073:29679 154.08331:29663 155.08609:14761 157.06654:34810 159.08389:7112 161.0605:54558 163.05579:4883 163.07732:2918 165.07159:68939 165.09312:…	0	0	0	0	0	0	0	0.12719	0.0531331	0.0311701	0	0	0	0	0	0	0	0	0
225	19.098	363.181	Unknown	[M+H]+		0.031	TRUE	null	null	null	null	null	null	999	FALSE	FALSE	FALSE	Unit NormalizedByInternalStandardPeakHeight by alignment ID=134	FALSE	FALSE	null	null	null	null	null	null	null	555.44	363.18121:18204 364.18456:5085 365.18792:466	100.07635:541 240.0999:903 283.17148:3072 327.16263:1241 359.18631:6732 363.18121:13179	0	0	0.0161525	0.00575512	0.00293718	0.00226531	0.0108833	0	0	0	0	0	0	0	0	0	0	0	0
226	17.667	364.213	Unknown	[M+NH4]+	ion correlated with 202; adduct linked to 202_[M+H]+	0.074	TRUE	null	null	null	null	null	null	999	FALSE	FALSE	FALSE	Unit NormalizedByInternalStandardPeakHeight by alignment ID=134	FALSE	FALSE	null	null	null	null	null	null	null	316.69	364.21237:43707 365.21572:5885 366.21908:473	115.05525:8273 128.06245:8648 128.95282:5 141.06944:5427 145.06526:2173 152.06274:5151 153.06978:8099 157.06836:4528 165.07047:9428 166.0789:1715 169.06743:1643 169.10316:4707 173.06129:3576 178.07996:771 179.08839:3082 181.06699:3517 182.07495:2730 183.08311:1100 189.06148:2971 191.1075:903 197.0981:10939 200.0869:4266 203.09836:1074 203.11002:1023 205.08707:747 213.13206:945 215.1071:18613 216.…	0	0	0	0	0	0	0	0.0441998	0.0777618	0.0646834	0	0	0	0	0	0	0	0	0
227	23.352	365.233	Unknown	[M+H]+		0.023	TRUE	null	null	null	null	null	null	999	FALSE	FALSE	FALSE	Unit NormalizedByInternalStandardPeakHeight by alignment ID=134	FALSE	FALSE	null	null	null	null	null	null	null	6523.75	365.23434:8539 366.23769:1675 367.24105:219	81.51923:11465 90.50649:1441 100.07558:2145 102.034:3265 111.01944:2249 112.01913:1003 125.98663:11464 128.95001:1685 130.01201:1587 139.9901:2147 141.11516:3280 141.96078:1418 151.03754:1331 158.00426:7994 158.96335:4494 167.01428:6955 169.97853:4249 182.98897:1636 184.00629:1421 186.96011:1757 284.33237:48461 285.33743:4573 365.23434:12186	0	0	0	0.00440765	0.00750518	0.00864193	0	0	0	0	0.530944	0.716276	0.955253	0	0	0	0	0	0
228	18.191	367.152	Unknown	[M+H]+		0.124	TRUE	null	null	null	null	null	null	999	FALSE	FALSE	FALSE	Unit NormalizedByInternalStandardPeakHeight by alignment ID=134	FALSE	FALSE	null	null	null	null	null	null	null	76.74	367.15372:17641 368.15707:2790 369.16043:634	81.51922:13070 89.50723:4174 90.50687:1840 100.07638:1612 102.01299:4136 102.03429:2398 111.02046:3460 112.01955:1356 125.98679:8795 128.95126:5738 130.00876:6156 132.00403:1256 139.99095:1571 141.11501:3991 141.96014:4547 143.04262:1812 158.00323:28555 158.96246:8225 163.03969:18559 167.01511:5220 169.9791:7340 182.98769:5188 184.00479:1148 186.96036:2363 194.54825:1889 229.12753:1064 233.09163:…	0	0	0.0156524	0	0.00542989	0.00854478	0.00774994	0.169499	0.015297	0.0420456	0	0	0	0	0	0	0	0	0
229	17.022	369.167	Unknown	[M+Na]+	adduct linked to 200_[M+H]+	0.093	TRUE	null	null	null	null	null	null	999	FALSE	FALSE	FALSE	Unit NormalizedByInternalStandardPeakHeight by alignment ID=134	FALSE	FALSE	null	null	null	null	null	null	null	264.38	369.16788:192720 370.17123:32908 371.17459:1694	115.0537:37062 128.06181:28181 129.06935:19863 131.05089:5022 139.05602:1425 141.07129:26303 142.07808:11729 145.06664:10885 149.05795:3963 149.09808:1081 152.06244:14711 153.06953:17353 154.07802:7108 155.08806:5203 157.06644:15214 161.06206:8879 163.0784:1599 165.0706:26939 165.0954:3274 166.0762:4272 167.08626:4620 168.08395:1138 169.06783:4310 169.10156:6105 171.08246:6298 173.06119:11318 174…	0	0	0	0	0	0	0	0.194892	0.0475717	0.0345099	0	0	0	0	0	0	0	0	0
230	15.417	369.168	Unknown	[M+H]+	ion correlated with 381	0.043	TRUE	null	null	null	null	null	null	999	FALSE	FALSE	FALSE	Unit NormalizedByInternalStandardPeakHeight by alignment ID=134	FALSE	FALSE	null	null	null	null	null	null	null	2445.4	369.1683:331810 370.17165:100057 371.17501:4432	81.5199:74 89.50598:43 115.05495:2768 125.98669:175 128.06288:5520 131.08743:10981 141.07253:2135 141.9597:65 145.10214:4966 158.00375:135 165.0712:1713 167.0148:4 169.97935:26 182.98692:156 185.13762:1339 241.12514:1105 283.17029:12049 284.17392:1406 301.18094:1915 311.16528:8929 312.16882:1013 329.17566:1341 348.18976:89 369.1683:97198	0	0	0.294413	0.1161	0.0931365	0.0956455	0.272986	0	0	0	0	0	0	0	0	0	0	0	0
231	24.912	369.204	Unknown	[M+H]+	ion correlated with 394	0.078	TRUE	null	null	null	null	null	null	999	FALSE	FALSE	FALSE	Unit NormalizedByInternalStandardPeakHeight by alignment ID=134	FALSE	FALSE	null	null	null	null	null	null	null	626.03	369.20505:11781 370.2084:2005 371.21176:320	115.05373:688 163.07719:272 205.12323:37004 219.14125:36011 231.14017:6086 301.2196:243287 339.19632:9406 369.20505:5703	0	0	0	0	0	0	0	0.0119142	0	0	0	0	0	0	0	0	0	0	0
232	15.396	371.113	Unknown	[M+H]+		0.031	TRUE	null	null	null	null	null	null	999	FALSE	FALSE	FALSE	Unit NormalizedByInternalStandardPeakHeight by alignment ID=134	FALSE	FALSE	null	null	null	null	null	null	null	17818.6	371.1156:9086 372.11895:2436 373.12231:604	81.51942:830 89.50634:191 100.07537:314 102.03477:291 125.98677:104 130.00902:186 158.96341:84 167.01495:139 169.9791:54 283.17014:25762 284.17395:2533 301.181:853 311.16504:25941 312.16891:2488 329.17569:6609 347.18616:47411 348.18954:5352 371.11432:3259	0	0	0.00806181	0.00649951	0.00654954	0.007254	0.00635449	0	0	0	0	0	0	0	0	0	1.36009	1.22464	1.40004
233	15.018	371.183	Unknown	[M+H]+	ion correlated with 142	0.016	TRUE	null	null	null	null	null	null	999	FALSE	FALSE	FALSE	Unit NormalizedByInternalStandardPeakHeight by alignment ID=134	FALSE	FALSE	null	null	null	null	null	null	null	2682.28	371.1846:8851 372.18795:1189 373.19131:3916	61.00655:1014 81.51962:9804 89.50628:3200 100.07542:2359 102.01395:2404 102.03429:1813 122.09801:1179 125.98644:13892 128.9521:2218 130.00511:1405 130.01201:1863 137.13327:5766 141.96005:3379 143.0415:1084 158.00366:8855 158.96387:1984 165.07385:1128 167.01489:4665 169.97963:1828 182.98784:2301 203.18214:1173 241.16211:2162 249.06105:1225 257.15778:1041 271.17365:1476 284.10114:4130 295.173:1717 …	0	0	0	0	0	0	0	0	0	0	0	0	0	0	0	0	0	0	0
234	18.567	374.197	Unknown	[M+H]+	similar chromatogram in higher mz_319; adduct linked to 250_[M+Na]+	0.391	TRUE	null	null	null	null	null	null	999	FALSE	FALSE	FALSE	Unit NormalizedByInternalStandardPeakHeight by alignment ID=134	FALSE	FALSE	null	null	null	null	null	null	null	4326.29	374.19687:67089 375.20022:24927 376.20358:1505	81.51915:475 89.50616:39 90.50723:29 100.07628:274 102.01345:478 102.03409:1352 111.02143:214 125.98679:463 139.99011:113 143.04176:4 158.96223:14 167.01521:391 182.98727:232 186.95952:399 216.10446:1037 302.17737:2266 316.28638:59233 330.20828:2860 347.18826:855 374.19687:34629	0	0	0.0595274	0.0554322	0.0644254	0.0641183	0.0419498	0	0	0	0	0	0	0	0	0	0	0	0
235	19.737	376.213	Unknown	[M+H]+		0.066	TRUE	null	null	null	null	null	null	999	FALSE	FALSE	FALSE	Unit NormalizedByInternalStandardPeakHeight by alignment ID=134	FALSE	FALSE	null	null	null	null	null	null	null	212.59	376.21332:20085 377.21667:11727 378.22003:519	81.51942:8228 90.505:1024 100.0751:3978 102.01377:1740 102.03233:1373 111.01996:1885 125.98648:8999 128.95128:2480 130.00742:3562 130.01436:1240 139.99063:1648 141.11559:1621 143.04102:1420 158.00325:16662 158.96321:4734 167.01416:5392 169.97969:4200 182.98695:1904 186.96262:1124 217.16248:1840 272.29892:2819 279.10165:3030 283.1723:2055 297.15378:2449 297.18384:1002 315.19653:36795 316.20203:391…	0	0	0	0	0.00924262	0.0142437	0	0.0123863	0.0227099	0.104221	0	0	0	0	0	0	0	0	0
236	19.806	377.233	Unknown	[M+H]+		0.027	TRUE	null	null	null	null	null	null	999	FALSE	FALSE	FALSE	Unit NormalizedByInternalStandardPeakHeight by alignment ID=134	FALSE	FALSE	null	null	null	null	null	null	null	693.04	377.23312:168740 378.23647:46892 379.23983:2423	115.05532:1570 128.06253:4421 141.07196:1380 143.08746:5978 145.104:1764 157.10339:3221 199.14937:2404 217.15944:1194 238.108:1 339.19742:2384	0	0	0	0	0	0	0	0	0	0	0	0	0	0	0	0	0	0	0
237	20.285	378.228	Unknown	[M+NH4]+	ion correlated with 399; adduct linked to 240_[M+Na]+	0.124	TRUE	null	null	null	null	null	null	999	FALSE	FALSE	FALSE	Unit NormalizedByInternalStandardPeakHeight by alignment ID=134	FALSE	FALSE	null	null	null	null	null	null	null	316.47	378.22876:24199 379.23211:5402 380.23547:2349	115.05565:980 165.0713:713 167.01396:13 177.09352:11016 191.11198:2042 205.08995:2089 215.10764:2107 217.12643:2056 231.09923:1770 231.11006:1766 241.10669:1001 245.12006:4233 273.18729:1724 283.17139:1361 301.18182:957 361.20169:3199	0	0	0	0.0124916	0.00995882	0.00735311	0	0.00946418	0.144189	0.14142	0	0	0	0	0	0	0	0	0
238	21.071	381.167	Unknown	[M+H]+		0.128	TRUE	null	null	null	null	null	null	999	FALSE	FALSE	FALSE	Unit NormalizedByInternalStandardPeakHeight by alignment ID=134	FALSE	FALSE	null	null	null	null	null	null	null	793.52	381.1673:29232 382.17065:5766 383.17401:911	141.11421:3178 283.1731:8290 381.1673:127159	0	0	0.0259371	0.00588493	0.0337363	0.0531567	0.0117699	0.35663	0.0697918	0.161146	0	0	0	0	0	0	0	0	0
239	19.899	383.183	Unknown	[M+H]+		0.089	TRUE	null	null	null	null	null	null	999	FALSE	FALSE	FALSE	Unit NormalizedByInternalStandardPeakHeight by alignment ID=134	FALSE	FALSE	null	null	null	null	null	null	null	617.21	383.185:6373 384.18835:2021 385.19171:251	81.51929:13312 89.50636:2011 90.50671:2687 102.01337:2027 102.03476:2324 111.02068:5097 112.01945:1706 125.98592:6312 128.95183:6149 130.00929:3974 139.99004:2687 141.11674:1913 141.96062:2884 141.98613:1124 158.00337:21591 158.9637:6708 167.01555:3455 169.97932:7494 182.98798:3405 184.98877:1060 186.95866:2448 256.30243:10071 273.18842:1308 285.19037:1270 297.18997:1616 301.1853:2940 301.22418:1…	0	0	0	0	0	0	0.00623992	1.07487	0.180062	0.139418	0	0	0	0	0	0	0	0	0
240	20.282	383.184	Unknown	[M+Na]+	ion correlated with 84; ion correlated with 400; adduct linked to 237_[M+NH4]+	0.151	TRUE	null	null	null	null	null	null	999	FALSE	FALSE	FALSE	Unit NormalizedByInternalStandardPeakHeight by alignment ID=134	FALSE	FALSE	null	null	null	null	null	null	null	711.14	383.18353:76451 384.18688:14110 385.19024:1278	165.07291:967 177.09251:9871 205.09236:1758 215.11148:2023 217.12675:1782 231.10208:1517 245.12065:4077 273.18674:1260 381.17215:1777 383.18353:18834	0	0	0.0678349	0.0212853	0.0120678	0.0111033	0.0597894	1.10212	0.293665	0.254213	0	0	0	0	0	0	0	0	0
241	17.695	388.131	Unknown	[M+H]+		0.12	TRUE	null	null	null	null	null	null	999	FALSE	FALSE	FALSE	Unit NormalizedByInternalStandardPeakHeight by alignment ID=134	FALSE	FALSE	null	null	null	null	null	null	null	1923.89	388.13205:12774 389.1354:2715 390.13876:5200	61.00598:1300 81.51906:13341 89.50647:5579 90.50808:1934 100.07648:1605 102.01359:3255 102.03387:2680 110.0194:1095 111.01981:2276 111.98539:1317 125.98692:10779 128.95157:6574 130.00807:7663 132.00676:1308 141.11497:2475 141.95921:5826 143.04166:2396 158.0029:32291 158.96216:8634 167.01439:5949 169.97856:8227 182.98724:5557 184.00523:1237 186.95874:2771 225.09636:1319 244.26662:4192 259.13608:12…	0	0	0.0113345	0.0189168	0.0224873	0.0232573	0.00946983	0	0	0	0	0	0	0	0	0	0	0	0
242	18.03	388.131	Unknown	[M+H]+	ion correlated with 28	0.066	TRUE	null	null	null	null	null	null	999	FALSE	FALSE	FALSE	Unit NormalizedByInternalStandardPeakHeight by alignment ID=134	FALSE	FALSE	null	null	null	null	null	null	null	425.36	388.13138:47168 389.13473:15066 390.13809:29698	81.51904:894 100.07631:1082 102.01373:121 102.03355:618 111.02017:456 139.98988:59 141.95975:185 167.01477:150 169.97833:495 186.96182:206 242.28763:964 244.26585:829 251.071:714 301.0647:217 309.11258:32736 310.1163:2675 331.0946:3843 388.13138:0	0	0	0	0	0	0	0	0	0	0	0	0	0	0	0	0	0	0	0
243	20.853	389.196	Unknown	[M+H]+	ion correlated with 212	0.016	TRUE	null	null	null	null	null	null	999	FALSE	FALSE	FALSE	Unit NormalizedByInternalStandardPeakHeight by alignment ID=134	FALSE	FALSE	null	null	null	null	null	null	null	2047.9	389.1962:307848 390.19955:104810 391.20291:6416	115.05606:1901 128.06345:1327 141.07101:1524 152.06364:1677 165.07109:5027 166.07768:2211 178.07979:2180 179.08685:1851 189.0735:927 209.09918:10381 217.08928:1089 227.11041:4245 237.09412:22174 251.14757:9061 254.09628:12619 255.10307:15311 268.11411:1921 269.1571:4406 279.14127:10894 280.14713:1244 297.14899:77282 298.1535:8169 325.14673:1266 337.14594:5873 357.17001:12046 358.17377:1358	0	0	0	0	0	0	0	0	0	0	0	0	0	0	0	0	0	0	0
244	20.322	389.196	Unknown	[M+H]+	adduct linked to 259_[M+Na]+	0.05	TRUE	null	null	null	null	null	null	999	FALSE	FALSE	FALSE	Unit NormalizedByInternalStandardPeakHeight by alignment ID=134	FALSE	FALSE	null	null	null	null	null	null	null	341.25	389.1973:17739 390.20065:3970 391.20401:611	165.07152:587 231.10577:1198 245.12105:3174 273.18729:1126 283.17233:1307 381.16977:3310 383.1843:8540 384.18982:1120	0	0	0	0	0.0081629	0.00941256	0	0	0	0	0	0	0	0	0	0	0	0	0
245	17.697	390.129	Unknown	[M+H]+	ion correlated with 241	0.093	TRUE	null	null	null	null	null	null	999	FALSE	FALSE	FALSE	Unit NormalizedByInternalStandardPeakHeight by alignment ID=134	FALSE	FALSE	null	null	null	null	null	null	null	1608.53	390.13055:7237 391.1339:1790 392.13726:327	61.00495:1211 81.51928:13248 89.50714:1473 100.07586:2730 102.01361:1597 102.03104:1956 102.03794:1485 111.02093:1312 125.9863:14814 128.9518:2546 130.00961:2687 141.11571:1889 141.96022:2172 151.03822:1424 158.00403:10320 158.96362:3498 167.01424:7418 169.97928:4238 182.98776:2297 184.00555:1520 225.09335:1284 244.26588:3895 259.13617:2522 273.18756:1881 275.20404:1467 285.07867:3004 285.19135:1…	0	0	0	0.00373597	0.00470288	0.00487797	0	0	0	0	0	0	0	0	0	0	0	0	0
246	19.834	391.175	Unknown	[M+H]+	ion correlated with 257; adduct linked to 257_[M+NH4]+; adduct linked to 261_[M+Na]+	0.07	TRUE	null	null	null	null	null	null	999	FALSE	FALSE	FALSE	Unit NormalizedByInternalStandardPeakHeight by alignment ID=134	FALSE	FALSE	null	null	null	null	null	null	null	279.61	391.17557:198075 392.17892:56559 393.18228:6497	81.51944:5668 90.50704:1635 102.01373:1022 102.03278:1051 111.02055:2427 112.02116:1020 115.05542:1258 125.98759:4093 128.06316:1417 128.95236:2905 130.00963:2165 139.98987:3208 141.95964:2056 141.98692:1018 152.06439:2438 153.07025:1115 158.00345:9412 158.96329:2760 165.073:2182 167.01541:2770 169.97838:3812 182.9875:3099 205.0912:1299 215.10875:5305 225.09468:4351 225.59883:1022 231.10417:4716 …	0	0	0	0	0	0	0	0.200307	0.0378256	0.0415973	0	0	0	0	0	0	0	0	0
247	19.659	391.249	Unknown	[M+H]+		0.023	TRUE	null	null	null	null	null	null	999	FALSE	FALSE	FALSE	Unit NormalizedByInternalStandardPeakHeight by alignment ID=134	FALSE	FALSE	null	null	null	null	null	null	null	508.83	391.24844:136158 392.25179:34070 393.25515:2022	61.00638:1049 81.51928:12933 89.50644:1827 90.50671:2466 100.07565:1173 102.01378:2989 102.03144:2022 102.03746:1273 111.02052:4155 111.98442:1012 125.98654:8450 128.06433:1635 128.9516:5302 130.00856:5381 133.10387:1277 139.98993:2837 141.06984:1015 141.11568:1868 141.96056:2878 142.07957:1247 143.04181:1537 143.08963:1197 157.10344:3360 158.00336:24593 158.96291:8518 159.1203:1144 161.09813:135…	0	0	0	0	0	0	0	0	0	0	0	0	0	0	0	0	0	0	0
248	22.964	392.243	Unknown	[M+H]+	ion correlated with 176	0.035	TRUE	null	null	null	null	null	null	999	FALSE	FALSE	FALSE	Unit NormalizedByInternalStandardPeakHeight by alignment ID=134	FALSE	FALSE	null	null	null	null	null	null	null	1488.3	392.24374:187413 393.24709:28393 394.25045:1802	81.51917:9968 90.50606:1593 100.07584:2628 102.01511:1272 102.03385:2859 111.02051:2999 112.01772:1094 125.98673:11082 128.95227:2674 130.00874:2283 139.99107:1797 141.11491:3701 141.95865:1075 158.00372:7181 158.96315:4227 167.01463:5942 169.979:3527 182.98878:1576 186.95905:1680 191.1084:9044 205.12437:3384 217.1259:2202 227.59872:2182 233.12009:2723 247.13568:6380 269.1911:2183 284.332:108774 …	0	0	0	0	0	0	0	0	0	0	0	0	0	0	0	0	0	0	0
249	17.099	395.113	Unknown	[M+H]+		0.016	TRUE	null	null	null	null	null	null	999	FALSE	FALSE	FALSE	Unit NormalizedByInternalStandardPeakHeight by alignment ID=134	FALSE	FALSE	null	null	null	null	null	null	null	8274.94	395.11475:5298 396.1181:1281 397.12146:360	81.51938:12978 89.50594:6530 90.50738:1878 100.0763:1631 102.01328:4202 102.03164:1831 111.02116:2236 111.9846:1169 122.09558:1020 125.98647:11371 128.95122:6239 130.00896:7363 132.00551:1498 139.99072:1430 141.11412:2413 141.95995:8475 143.04114:2683 158.00319:32689 158.96251:8415 167.0145:5357 167.08347:1001 169.9789:7726 182.98691:6066 186.95921:2174 229.12509:1155 230.25098:2639 234.0999:1699…	0	0	0.00470109	0	0	0	0	0	0	0	0	0	0	0	0	0	0	0	0
250	18.562	396.179	Unknown	[M+Na]+	adduct linked to 402_[2M+H]+; adduct linked to 234_[M+H]+	0.248	TRUE	null	null	null	null	null	null	999	FALSE	FALSE	FALSE	Unit NormalizedByInternalStandardPeakHeight by alignment ID=134	FALSE	FALSE	null	null	null	null	null	null	null	489.45	396.17975:12914 397.1831:4375 398.18646:347	81.51915:475 89.50616:39 90.50723:29 100.07628:274 102.01345:478 102.03409:1352 111.02143:214 125.98679:463 139.99011:113 143.04176:4 158.96223:14 167.01521:391 182.98727:232 186.95952:399 216.10446:1037 302.17737:2266 316.28638:59233 330.20828:2860 347.18826:855 374.19687:34629 375.2012:3971 396.17975:5666	0	0	0.0114585	0	0	0	0.0061493	0	0	0	0	0	0	0	0	0	0	0	0
251	19.619	397.054	Unknown	[M+H]+		0.14	TRUE	null	null	null	null	null	null	999	FALSE	FALSE	FALSE	Unit NormalizedByInternalStandardPeakHeight by alignment ID=134	FALSE	FALSE	null	null	null	null	null	null	null	1631.53	397.05518:5574 398.05853:1755 399.06189:3973	81.51936:1170 90.50822:84 100.07575:1183 102.01327:300 102.03427:557 111.01953:436 125.98636:125 139.99028:185 141.95959:340 158.00342:0 158.96309:70 167.01469:305 186.96141:123 261.22415:1015 268.07663:2017 313.18085:3712 314.08234:2215 316.32169:4947 329.10266:336495 330.10675:56122 331.11206:3191 331.19211:1683 351.08664:4580 353.26987:4013 397.05518:46514	0	0	0	0	0.00256484	0.00305485	0	0	0	0	0	0	0	0	0	0	0	0	0
252	19.618	399.051	Unknown	[M+H]+	ion correlated with 251	0.074	TRUE	null	null	null	null	null	null	999	FALSE	FALSE	FALSE	Unit NormalizedByInternalStandardPeakHeight by alignment ID=134	FALSE	FALSE	null	null	null	null	null	null	null	918.34	399.05203:41598 400.05538:7822 401.05874:389	81.51911:891 89.50645:275 90.50592:169 100.07597:1076 102.03378:1277 111.01975:363 112.01995:201 125.98616:847 128.9521:375 130.00903:154 139.98904:498 141.03668:4649 141.95993:546 143.0423:179 158.00323:1 158.96275:266 167.01434:82 169.97893:1009 182.98692:399 208.01582:18992 210.0141:3294 261.22296:1426 353.26929:12330 354.27441:1291 358.16614:2311 397.05447:876038 398.05807:150603 399.05203:28…	0	0	0	0	0	0	0	0	0	0	0	0	0	0	0	0	0	0	0
253	20.683	399.178	Unknown	[M+H]+		0.027	TRUE	null	null	null	null	null	null	999	FALSE	FALSE	FALSE	Unit NormalizedByInternalStandardPeakHeight by alignment ID=134	FALSE	FALSE	null	null	null	null	null	null	null	504.22	399.17841:192609 400.18176:91821 401.18512:7267	81.51958:2400 90.50694:121 102.01554:573 102.0364:769 111.02116:274 125.98729:296 128.06396:1188 128.95219:145 139.98961:451 141.95917:627 157.10367:1379 158.00359:7 158.96335:475 167.0154:302 169.97974:258 182.98735:882 187.14845:41994 188.15369:2666 201.12949:1895 203.1087:1786 206.59532:1193 227.18285:1323 228.59012:1604 249.10449:1883 258.09314:1360 271.17233:1768 273.18561:37217 274.19083:31…	0	0	0	0	0	0	0	0	0	0	0	0	0	0	0	0	0	0	0
254	14.544	403.139	Unknown	[M+H]+	ion correlated with 89; adduct linked to 270_[M+Na]+	0.031	TRUE	null	null	null	null	null	null	999	FALSE	FALSE	FALSE	Unit NormalizedByInternalStandardPeakHeight by alignment ID=134	FALSE	FALSE	null	null	null	null	null	null	null	11661	403.14023:11991 404.14358:2698 405.14694:459	81.51951:9177 89.50544:10511 100.07593:1945 102.01401:4648 102.03448:2345 122.09814:1059 125.98608:10418 128.95198:5039 130.00893:7890 141.95903:12215 143.0412:2581 158.00294:32770 158.96243:5145 167.01511:4882 169.97952:5108 182.98653:10699 184.00754:1315 273.0787:1498 279.10376:3958 302.17709:13745 303.18192:1333 329.18192:1608 345.17389:2567 347.18967:1187 403.14023:22374	0	0	0.0106398	0.0186791	0.0247952	0.0256974	0.00790375	0	0	0	0	0	0	0	0	0	0.945036	0.775698	0.515242
255	20.326	405.192	Unknown	[M+H]+		0.023	TRUE	null	null	null	null	null	null	999	FALSE	FALSE	FALSE	Unit NormalizedByInternalStandardPeakHeight by alignment ID=134	FALSE	FALSE	null	null	null	null	null	null	null	1626.33	405.19418:5191 406.19753:932 407.20089:168	81.51923:13702 89.50689:1813 90.50428:1598 90.50964:1341 91.50501:1352 100.07721:2032 102.01396:2463 102.0339:3492 111.02038:5272 111.98635:1077 122.09824:1374 125.98662:9353 128.95129:5844 130.00896:5906 132.00661:1387 139.98953:2962 141.11353:2421 141.9601:2553 141.98563:1057 143.04071:1526 158.00334:26617 158.96335:7979 167.01553:4055 169.97908:7732 182.98352:1727 182.9938:1437 184.00499:1233 …	0	0	0	0	0	0	0	0	0	0	0	0	0	0	0	0	0	0	0
256	24.417	406.281	Unknown	[M+H]+		0.415	TRUE	null	null	null	null	null	null	999	FALSE	FALSE	FALSE	Unit NormalizedByInternalStandardPeakHeight by alignment ID=134	FALSE	FALSE	null	null	null	null	null	null	null	92.59	406.28323:7668 407.28658:1256 408.28994:214	81.51913:7276 90.50743:1409 100.07463:4076 102.01015:1197 102.03272:1919 111.01976:2359 123.08114:1244 125.98658:8066 128.95131:3815 130.00844:4237 139.99043:1728 141.11478:2493 141.95583:1025 141.96425:1088 143.04124:1398 158.00313:16902 158.96252:6639 167.01405:5023 169.97842:5796 182.98804:2376 186.95755:2475 205.08781:1124 259.15607:4617 279.16299:2592 281.18991:1165 284.33322:11883 285.3367:…	0	0	0	0	0.00352855	0.00397451	0	0	0	0	0	0	0.00634384	0	0	0.00368805	0	0	0.00434452
257	19.838	408.202	Unknown	[M+NH4]+	ion correlated with 246; adduct linked to 246_[M+H]+	0.062	TRUE	null	null	null	null	null	null	999	FALSE	FALSE	FALSE	Unit NormalizedByInternalStandardPeakHeight by alignment ID=134	FALSE	FALSE	null	null	null	null	null	null	null	489.22	408.20209:72908 409.20544:14357 410.2088:1461	81.51944:5668 90.50704:1635 102.01373:1022 102.03278:1051 111.02055:2427 112.02116:1020 115.05542:1258 125.98759:4093 128.06316:1417 128.95236:2905 130.00963:2165 139.98987:3208 141.95964:2056 141.98692:1018 152.06439:2438 153.07025:1115 158.00345:9412 158.96329:2760 165.073:2182 167.01541:2770 169.97838:3812 182.9875:3099 205.0912:1299 215.10875:5305 225.09468:4351 225.59883:1022 231.10417:4716 …	0	0	0	0	0	0	0	0.0737298	0.043785	0.0486033	0	0	0	0	0	0	0	0	0
258	23.875	409.137	Unknown	[M+H]+		0.132	TRUE	null	null	null	null	null	null	999	FALSE	FALSE	FALSE	Unit NormalizedByInternalStandardPeakHeight by alignment ID=134	FALSE	FALSE	null	null	null	null	null	null	null	975.07	409.1391:10389 410.14245:1621 411.14581:151	81.51899:7836 90.50781:1153 100.07545:3662 102.01212:1252 102.03342:2301 111.01955:2439 125.98615:8599 128.95195:3765 130.0079:3422 132.00618:1085 139.9922:1495 141.11386:2062 141.96133:1734 143.04134:1183 158.00325:17193 158.96239:6662 167.01523:4946 169.97835:5135 182.98769:2407 186.95891:2491 199.15222:1372 259.17245:1275 279.16205:1884 284.33276:18874 285.33676:2294 301.14337:3018 313.27423:1…	0	0	0	0	0.00478076	0.00660514	0	0	0	0	0	0	0	0	0	0	0	0	0
259	20.312	411.178	Unknown	[M+Na]+	adduct linked to 244_[M+H]+	0.05	TRUE	null	null	null	null	null	null	999	FALSE	FALSE	FALSE	Unit NormalizedByInternalStandardPeakHeight by alignment ID=134	FALSE	FALSE	null	null	null	null	null	null	null	324.73	411.1788:9876 412.18215:2118 413.18551:308	245.12019:4073 273.1875:1260 381.17053:1777 383.18362:18829 384.18915:1817	0	0	0.00876259	0	0.00307293	0.00385833	0.00634757	0	0	0	0	0	0	0	0	0	0	0	0
260	19.286	412.234	Unknown	[M+NH4]+	adduct linked to 265_[M+Na]+	0.043	TRUE	null	null	null	null	null	null	999	FALSE	FALSE	FALSE	Unit NormalizedByInternalStandardPeakHeight by alignment ID=134	FALSE	FALSE	null	null	null	null	null	null	null	938.1	412.23526:6583 413.23861:2009 414.24197:125	81.51917:11 100.07597:74 119.08484:52440 141.11627:3998 158.00381:98 167.01453:5 316.32626:826	0	0	0	0.003398	0.00368053	0.00365432	0	0	0	0	0	0	0	0	0	0	0	0	0
261	19.833	413.157	Unknown	[M+Na]+	adduct linked to 246_[M+H]+	0.062	TRUE	null	null	null	null	null	null	999	FALSE	FALSE	FALSE	Unit NormalizedByInternalStandardPeakHeight by alignment ID=134	FALSE	FALSE	null	null	null	null	null	null	null	336.06	413.15759:296036 414.16094:98346 415.1643:6024	231.10417:938 233.12173:540 247.10046:2722 257.15701:1002 274.19183:252 285.15009:2947 303.16153:2125 311.16391:66 331.1561:2808 345.17017:2326 391.17557:4195 413.15759:78038	0	0	0	0	0	0	0	0.299373	0.0142474	0.0112389	0	0	0	0	0	0	0	0	0
262	21.225	413.194	Unknown	[M+H]+		0.066	TRUE	null	null	null	null	null	null	999	FALSE	FALSE	FALSE	Unit NormalizedByInternalStandardPeakHeight by alignment ID=134	FALSE	FALSE	null	null	null	null	null	null	null	1079.81	413.19424:25302 414.19759:7614 415.20095:732	81.51926:3357 89.50585:326 90.50587:744 100.0754:738 102.01429:749 102.03417:758 111.0203:648 112.01913:397 125.98657:1490 128.95155:1373 130.00841:899 139.9895:511 141.11426:221 141.95961:701 158.00323:4767 158.96301:1897 167.01527:944 169.97932:1154 182.98787:755 186.95802:750 301.21835:3452 313.18182:8147 315.19629:272 381.17212:1 413.19424:25393	0	0	0.0224507	0.0196898	0.0199171	0.0231622	0.0114412	0	0	0	0	0	0	0	0	0	0	0	0
263	21.784	413.194	Unknown	[M+H]+	ion correlated with 141	0.043	TRUE	null	null	null	null	null	null	999	FALSE	FALSE	FALSE	Unit NormalizedByInternalStandardPeakHeight by alignment ID=134	FALSE	FALSE	null	null	null	null	null	null	null	363.04	413.19403:87303 414.19738:15886 415.20074:1765	81.51957:11414 89.50691:1051 90.50665:2949 102.0121:1337 102.03275:1592 111.01977:4162 112.01881:1540 125.9872:6786 128.95169:5624 130.00903:4200 139.98982:3030 141.96017:2906 141.98572:1263 143.04176:1047 158.0031:18841 158.96167:5620 167.01437:3396 169.979:8989 182.98749:3838 186.95999:3198 227.6095:1203 235.59846:11692 236.10011:2495 243.08086:1605 243.58545:1450 244.58521:1977 253.12709:1413 …	0	0	0	0	0	0	0	0	0	0	0	0	0	0	0	0	0	0	0
264	19.664	413.194	Unknown	[M+H]+	ion correlated with 415	0.039	TRUE	null	null	null	null	null	null	999	FALSE	FALSE	FALSE	Unit NormalizedByInternalStandardPeakHeight by alignment ID=134	FALSE	FALSE	null	null	null	null	null	null	null	1564.59	413.19525:8850 414.1986:1478 415.20196:251	81.51926:12719 89.50697:1898 90.50796:2302 100.07625:1484 102.01359:2565 102.03163:2041 102.03804:1054 111.0202:4087 112.01928:1268 122.09914:1038 125.9866:8616 128.95157:4732 130.00883:6091 132.00468:1218 139.99074:1506 141.11526:1992 141.96101:3468 143.04251:1382 158.00266:24206 158.96245:7577 167.01404:4159 169.97925:8283 182.98874:3482 184.00494:1149 186.95859:2818 261.22421:4699 288.29538:13…	0	0	0.00785231	0.0032737	0	0.00245788	0.00655521	0	0	0	0	0	0	0	0	0	0	0	0
265	19.284	417.189	Unknown	[M+Na]+	adduct linked to 260_[M+NH4]+	0.035	TRUE	null	null	null	null	null	null	999	FALSE	FALSE	FALSE	Unit NormalizedByInternalStandardPeakHeight by alignment ID=134	FALSE	FALSE	null	null	null	null	null	null	null	354.89	417.18924:393328 418.19259:127175 419.19595:47437	81.51934:7842 89.50606:1826 90.50725:1916 102.01428:1999 102.03528:2108 111.02119:2256 111.9874:1023 125.98672:6032 128.06381:1660 128.95169:3704 130.01004:3609 139.99019:2122 141.96007:2683 158.0036:16306 158.96332:4179 167.01558:3715 169.97975:6557 173.10103:1326 182.98747:4038 186.96185:2189 187.1499:6071 201.09273:3789 201.12996:8777 206.59662:3459 227.10854:1383 228.59126:3444 242.01601:1290…	0	0	0	0	0	0	0	0	0	0	0	0	0	0	0	0	0	0	0
266	19.817	417.225	Unknown	[M+H]+		0.023	TRUE	null	null	null	null	null	null	999	FALSE	FALSE	FALSE	Unit NormalizedByInternalStandardPeakHeight by alignment ID=134	FALSE	FALSE	null	null	null	null	null	null	null	1566.05	417.22598:6418 418.22933:1607 419.23269:621	81.51926:12811 89.50615:2054 90.50708:3117 91.5055:1083 100.07665:1924 102.0112:1045 102.01815:1229 102.03425:2687 111.0202:3948 112.01891:1442 125.98621:8379 128.95172:5230 130.00827:5885 132.00545:1308 139.98929:2162 141.11494:2947 141.95996:3342 143.04048:1256 158.00304:23866 158.963:8981 167.01514:4555 169.97841:6337 182.98605:2778 186.95847:3205 217.16203:1188 269.19354:4065 278.64337:1213 2…	0	0	0.00569446	0	0	0	0.00514906	0	0	0	0	0	0	0	0	0	0	0	0
267	18.611	417.225	Unknown	[M+H]+		0.035	TRUE	null	null	null	null	null	null	999	FALSE	FALSE	FALSE	Unit NormalizedByInternalStandardPeakHeight by alignment ID=134	FALSE	FALSE	null	null	null	null	null	null	null	1916.15	417.22525:46845 418.2286:8816 419.23196:922	81.51941:12767 89.50627:3788 90.50716:2546 100.07393:1015 102.01264:3215 102.03365:3015 111.02119:3495 111.9856:1188 112.01868:1353 122.09805:1130 125.98621:8703 128.95186:5889 130.00809:6155 139.98972:2135 141.11501:2396 141.9595:4727 143.041:2525 158.00302:28804 158.96225:9443 167.01453:4706 169.97957:8458 182.98691:4870 186.95862:3014 189.16588:2117 217.16162:6086 272.26294:2310 288.29425:2022…	0	0	0.0415655	0.0137507	0.0108929	0.0121257	0.0362934	0	0	0	0	0	0	0	0	0	0	0	0
268	19.304	419.207	Unknown	[M+H]+		0.023	TRUE	null	null	null	null	null	null	999	FALSE	FALSE	FALSE	Unit NormalizedByInternalStandardPeakHeight by alignment ID=134	FALSE	FALSE	null	null	null	null	null	null	null	885.58	419.20941:5021 420.21276:1752 421.21612:240	81.51924:106 100.07536:142 119.08547:58382 125.98622:52 261.22437:993 416.21573:1222 417.20978:208 417.22791:151	0	0	0	0	0	0.0022114	0	0	0	0	0	0	0	0	0	0	0	0	0
269	29.186	421.347	Unknown	[M+H]+		0.035	TRUE	null	null	null	null	null	null	999	FALSE	FALSE	FALSE	Unit NormalizedByInternalStandardPeakHeight by alignment ID=134	FALSE	FALSE	null	null	null	null	null	null	null	810.18	421.35019:6304 422.35354:2443 423.3569:1090	100.076:966 259.15701:181 281.05725:5492 361.22321:179 398.23755:20807 421.35019:290	0	0	0	0	0	0.00277668	0	0	0	0	0	0	0	0	0	0	0	0	0
270	14.544	425.121	Unknown	[M+Na]+	adduct linked to 254_[M+H]+	0.023	TRUE	null	null	null	null	null	null	999	FALSE	FALSE	FALSE	Unit NormalizedByInternalStandardPeakHeight by alignment ID=134	FALSE	FALSE	null	null	null	null	null	null	null	4603.04	425.12296:6704 426.12631:1701 427.12967:141	81.51959:370 125.9862:122 163.04282:5245 279.10333:5058 323.05652:1633	0	0	0	0.00346067	0.00410891	0.00445547	0	0	0	0	0	0	0	0	0	0	0.44837	0.16912	0.108375
271	29.245	425.379	Unknown	[M+H]+		0.101	TRUE	null	null	null	null	null	null	999	FALSE	FALSE	FALSE	Unit NormalizedByInternalStandardPeakHeight by alignment ID=134	FALSE	FALSE	null	null	null	null	null	null	null	294.29	425.37973:13002 426.38308:6424 427.38644:443	89.50927:1076 103.95725:2208 141.11539:3214 144.98257:12020 146.9828:3582 279.09854:2503 282.2814:12976 283.28647:1222 284.33231:151502 285.18793:9721 285.33777:16812 288.29285:4248 301.14548:1040 301.18216:3763 315.19827:10540 316.3251:1462 327.23425:1154 331.1929:13764 332.20029:1391 341.27081:2414 347.18924:1830 355.28476:4782 361.20526:9940 362.21066:1196 377.32306:11183 378.32742:2505 379.33…	0	0	0	0	0	0	0	0.013149	0.00735709	0.00682284	0	0	0	0	0	0	0.0490969	0	0.00232164
272	15.935	429.118	Unknown	[M+H]+		0.488	TRUE	null	null	null	null	null	null	999	FALSE	FALSE	FALSE	Unit NormalizedByInternalStandardPeakHeight by alignment ID=134	FALSE	FALSE	null	null	null	null	null	null	null	86.66	429.12051:5196 430.12386:1664 431.12722:400	81.51952:9300 89.50566:5150 100.07536:4669 102.01299:4484 102.03225:1908 125.98598:12415 128.95094:3930 130.00795:7078 141.95927:6350 143.04108:2371 158.00279:26433 158.96262:5191 167.01422:6128 169.97861:4251 182.98784:5461 184.00522:1210 186.95853:1184 237.07802:1322 255.1777:3653 279.09814:1077 279.1615:1025 283.17325:2190 311.16937:1709 329.17694:2756 343.15805:3402 345.09927:5890 347.18985:1…	0	0	0	0	0.00239127	0.00242367	0	0	0	0.00306098	0	0	0.00265051	0	0	0.00260764	0	0	0.00265618
273	20.313	434.254	Unknown	[M+H]+	ion correlated with 244	0.039	TRUE	null	null	null	null	null	null	999	FALSE	FALSE	FALSE	Unit NormalizedByInternalStandardPeakHeight by alignment ID=134	FALSE	FALSE	null	null	null	null	null	null	null	250.89	434.25479:27153 435.25814:4832 436.2615:563	141.11668:6469 287.1655:1205 383.18646:2204 411.17816:40658 412.1817:4652	0	0	0	0	0	0	0	0	0	0	0	0	0	0	0	0	0	0	0
274	21.75	437.342	Unknown	[M+H]+		0.132	TRUE	null	null	null	null	null	null	999	FALSE	FALSE	FALSE	Unit NormalizedByInternalStandardPeakHeight by alignment ID=134	FALSE	FALSE	null	null	null	null	null	null	null	161.24	437.34308:12204 438.34643:5415 439.34979:489	81.51893:0 89.50639:9 102.01403:595 111.02051:122 112.01744:85 128.95145:163 130.00891:281 139.98943:244 141.95808:352 141.96539:212 158.96254:633 167.0155:243 169.97874:413 182.98825:151 186.9581:28 284.33191:1226205 284.42026:1551 284.5036:51745 284.63248:5779 285.33542:260670 285.50629:1734 286.33881:17446 409.35178:1131 437.34308:32495	0	0	0	0	0	0	0	0	0	0	0	0	0	0	0	0	0.0142578	0	0.00346308
275	29.192	439.358	Unknown	[M+H]+		0.605	TRUE	null	null	null	null	null	null	999	FALSE	FALSE	FALSE	Unit NormalizedByInternalStandardPeakHeight by alignment ID=134	FALSE	FALSE	null	null	null	null	null	null	null	940.09	439.35861:27425 440.36196:9120 441.36532:953	141.1142:42292 383.20511:561	0	0	0.0243338	0.00501349	0.00651388	0.00855951	0.0396142	0.0057457	0.0174929	0.0132764	0.118456	0.0112973	0.0113829	0.122453	0.0147753	0.00723436	0.100219	0	0
276	24.406	441.264	Unknown	[M+H]+		0.016	TRUE	null	null	null	null	null	null	999	FALSE	FALSE	FALSE	Unit NormalizedByInternalStandardPeakHeight by alignment ID=134	FALSE	FALSE	null	null	null	null	null	null	null	3218.81	441.26767:5459 442.27102:1451 443.27438:194	81.51981:6870 90.50795:1122 100.07518:3278 102.01396:1917 102.03465:2098 111.02139:2474 125.98666:9656 128.95117:3841 130.00876:4419 139.99043:1351 141.11488:2054 141.96034:1937 143.04294:1510 158.00377:18396 158.96306:5968 167.01407:5453 169.97949:5634 182.98761:2049 184.00562:1074 186.9592:2214 205.08948:1100 227.20325:1025 259.15701:5545 279.16391:1946 281.19385:1139 284.33365:10519 287.15369:…	0	0	0	0	0	0.00240448	0	0.230587	0.308168	0.518884	0	0	0	0	0	0	0	0	0
277	29.054	441.298	Unknown	[M+H]+		0.054	TRUE	null	null	null	null	null	null	999	FALSE	FALSE	FALSE	Unit NormalizedByInternalStandardPeakHeight by alignment ID=134	FALSE	FALSE	null	null	null	null	null	null	null	1017.48	441.29907:13022 442.30242:5326 443.30578:393	311.2594:801 383.20657:368685 419.22153:1342 441.29907:16059	0	0	0.0115543	0	0	0	0.0128788	0	0	0	0	0	0	0	0	0	0	0	0
278	28.77	441.373	Unknown	[M+H]+		0.016	TRUE	null	null	null	null	null	null	999	FALSE	FALSE	FALSE	Unit NormalizedByInternalStandardPeakHeight by alignment ID=134	FALSE	FALSE	null	null	null	null	null	null	null	725.92	441.37283:126709 442.37618:42146 443.37954:2546	89.50642:3294 90.50623:5168 91.505:1819 110.02072:1282 111.02005:9742 112.01883:3592 128.95168:1043 139.98872:5664 141.11647:1550 141.96019:1759 144.98344:4326 146.98254:1449 169.98158:1209 182.98756:1765 256.30362:1761 284.33167:295922 285.33569:43143 286.34341:1477 288.29297:3686 301.1452:2410 316.32248:13433 317.32999:1300 344.27911:1079 383.20749:5347 405.35809:1302 406.28415:1262 423.36298:2…	0	0	0	0	0	0	0	0	0	0	0	0	0	0	0	0	0	0	0
279	18.117	449.219	Unknown	[M+H]+		0.833	TRUE	null	null	null	null	null	null	999	FALSE	FALSE	FALSE	Unit NormalizedByInternalStandardPeakHeight by alignment ID=134	FALSE	FALSE	null	null	null	null	null	null	null	229.19	449.21988:21327 450.22323:2901 451.22659:373	128.0641:2658 141.11571:2443 147.08159:2983 152.06387:2289 163.03888:63962 164.04327:2440 165.06992:2959 174.03484:1378 223.07808:2750 251.07104:35628 252.07529:2815 309.11295:1047 309.29218:1 331.09503:41617 332.09872:3759 347.07062:1116	0	0	0.018923	0.00390151	0	0	0.0174382	0.0151156	0.00709566	0.00275866	0.024986	0.0073855	0	0.0152515	0	0	0.0321234	0.00520287	0.00225825
280	19.318	453.337	Unknown	[M+H]+		0.205	TRUE	null	null	null	null	null	null	999	FALSE	FALSE	FALSE	Unit NormalizedByInternalStandardPeakHeight by alignment ID=134	FALSE	FALSE	null	null	null	null	null	null	null	356.57	453.33783:9600 454.34118:3752 455.34454:515	119.08644:13104 437.19366:1479 438.19962:153	0	0	0.00851831	0	0	0	0.0101185	0.0635839	0.0196642	0.0210725	0	0	0	0.0158919	0.0042954	0	0	0	0
281	21.376	454.293	Unknown	[M+H]+		0.469	TRUE	null	null	null	null	null	null	999	FALSE	FALSE	FALSE	Unit NormalizedByInternalStandardPeakHeight by alignment ID=134	FALSE	FALSE	null	null	null	null	null	null	null	210.04	454.29568:5294 455.29903:1218 456.30239:121	141.11537:8074 251.07214:1351 299.20309:3064 346.21246:63 367.18927:7676 368.19363:978	0	0	0.00469739	0	0	0	0.00525936	0	0	0	0	0	0	0	0	0	0	0	0
282	29.389	455.347	Unknown	[M+2H]2+		0.368	TRUE	null	null	null	null	null	null	999	FALSE	FALSE	FALSE	Unit NormalizedByInternalStandardPeakHeight by alignment ID=134	FALSE	FALSE	null	null	null	null	null	null	null	104.53	455.3475:20851 456.35085:7508 457.35421:18944	141.11612:1507 151.09814:1820 195.12512:4890 239.15234:3384 270.28082:56059 271.28543:4907 279.09842:1987 281.05655:2094 282.28275:5271 283.17664:2359 284.33234:113565 285.33725:12507 288.29385:2147 316.3252:1060 327.20697:1116 331.19788:1151 344.28363:1290 347.3197:1510 354.34009:1429 355.07571:1881 355.2869:1248 361.21869:2013 363.31265:2099 364.34659:1715 369.30038:3425 371.23306:1026 377.3275…	0	0	0	0	0.00959491	0.00899665	0	0	0	0.00843492	0	0	0.00945964	0	0	0.0101303	0	0	0.0105836
283	21.491	459.236	Unknown	[M+H]+		0.035	TRUE	null	null	null	null	null	null	999	FALSE	FALSE	FALSE	Unit NormalizedByInternalStandardPeakHeight by alignment ID=134	FALSE	FALSE	null	null	null	null	null	null	null	3878.48	459.23639:23452 460.23974:8951 461.2431:923	141.11456:7808 205.12593:4056 251.07507:1370 299.20197:3996 345.20682:6174 346.21072:699 367.1886:11076 368.19339:1313 390.26544:544	0	0	0.0208084	0.00595428	0.00382055	0.00386098	0.0553388	0	0	0	0	0	0	0	0	0	0	0	0
284	20.741	463.235	Unknown	[M+H]+		0.252	TRUE	null	null	null	null	null	null	999	FALSE	FALSE	FALSE	Unit NormalizedByInternalStandardPeakHeight by alignment ID=134	FALSE	FALSE	null	null	null	null	null	null	null	197.52	463.2352:14303 464.23855:3632 465.24191:470	81.51951:13065 89.50653:1289 90.50616:3013 90.51184:1183 91.50446:1319 100.07645:1253 102.01436:2087 102.03278:2249 102.03851:1367 111.02064:5345 112.01957:1491 125.98692:7599 128.95174:4814 130.00888:5006 139.98938:3458 141.11301:2933 141.11961:1398 141.96069:2870 141.98636:1375 143.04063:1204 158.00328:23081 158.96317:6549 167.01495:4281 169.97852:6672 182.98349:1134 182.99205:1164 186.95897:32…	0	0	0.0126913	0	0	0	0.0084714	0.0185347	0	0	0.0132814	0	0	0	0	0	0.00975421	0	0
285	28.837	468.392	Unknown	[M+H]+	ion correlated with 296; ion correlated with 318; ion correlated with 341; ion correlated with 365	0.368	TRUE	null	null	null	null	null	null	999	FALSE	FALSE	FALSE	Unit NormalizedByInternalStandardPeakHeight by alignment ID=134	FALSE	FALSE	null	null	null	null	null	null	null	70.46	468.39343:6616 469.39678:1555 470.40014:356	89.50783:1323 100.07491:1980 141.96043:1111 144.98357:2032 182.98987:1354 229.12621:1497 243.1407:1434 259.1579:3817 270.32089:1684 279.09628:2835 279.16965:1038 280.26801:1187 284.33185:1122268 284.50406:6170 285.18576:226504 285.33566:247224 286.18985:28426 286.33975:11805 287.19351:1471 288.29468:1255 299.20529:1687 301.146:1101 303.23526:5817 307.16776:106621 308.17279:11271 312.36615:4372 31…	0	0	0	0	0.00304448	0.00308986	0	0	0	0	0	0	0.00386095	0	0	0.00336143	0	0	0.00366117
286	18.196	471.272	Unknown	[M+H]+		0.019	TRUE	null	null	null	null	null	null	999	FALSE	FALSE	FALSE	Unit NormalizedByInternalStandardPeakHeight by alignment ID=134	FALSE	FALSE	null	null	null	null	null	null	null	595.36	471.27377:5035 472.27712:2153 473.28048:435	81.51908:7799 89.50488:1359 100.07561:3721 102.01357:3434 102.03425:2111 111.0208:1771 125.98643:9485 128.06355:1053 128.94949:2645 128.95705:1177 130.00879:5140 141.1144:1145 141.95905:2605 143.03986:1768 152.06459:1192 158.00311:19821 158.96321:4778 163.03865:57947 164.04422:2581 165.07249:1531 167.0141:5410 169.97913:4279 182.98723:2691 186.95679:1384 225.13115:1834 229.12634:1555 231.10246:12…	0	0	0	0	0.00231706	0.00255205	0	0	0	0	0	0	0	0	0	0	0	0	0
287	19.169	471.347	Unknown	[M+H]+		0.225	TRUE	null	null	null	null	null	null	999	FALSE	FALSE	FALSE	Unit NormalizedByInternalStandardPeakHeight by alignment ID=134	FALSE	FALSE	null	null	null	null	null	null	null	158.85	471.34918:13028 472.35253:3455 473.35589:573	81.51897:13119 89.50712:3313 90.50592:2383 100.07702:2252 102.01405:3129 102.0335:3024 111.02011:3939 112.01906:1174 125.98711:7988 128.95135:5433 130.00908:5907 139.98985:2552 141.11458:3492 141.96034:3681 143.04166:1910 158.00316:29289 158.96249:7380 167.01469:4635 169.97932:7106 182.98759:4365 184.00494:1148 186.95927:2563 201.16794:1323 205.16266:1462 288.29398:1176 305.18521:2249 316.32428:7…	0	0	0	0	0	0	0	0	0	0	0.0131268	0.00348436	0.00306273	0	0	0	0	0	0
288	19.742	476.278	Unknown	[M+H]+		0.252	TRUE	null	null	null	null	null	null	999	FALSE	FALSE	FALSE	Unit NormalizedByInternalStandardPeakHeight by alignment ID=134	FALSE	FALSE	null	null	null	null	null	null	null	61.93	476.27924:9899 477.28259:2508 478.28595:343	81.51925:13510 90.50773:1653 100.07437:2340 102.01589:1111 102.034:3150 111.02006:2332 123.07994:1002 125.9864:11900 128.95258:2228 130.00829:2418 139.99117:1351 141.11549:3767 141.95995:1349 158.00359:7941 158.96342:2913 167.01433:7786 169.97952:3097 182.98792:1394 184.00662:1328 186.95992:1503 272.29813:3699 316.323:15277 317.32776:1537 329.10379:20260 330.11102:1895 344.28516:1431 345.09915:14…	0	0	0	0	0	0	0	0	0	0	0	0	0	0	0	0	0	0	0
289	29.377	477.36	Unknown	[M+2H]2+		0.457	TRUE	null	null	null	null	null	null	999	FALSE	FALSE	FALSE	Unit NormalizedByInternalStandardPeakHeight by alignment ID=134	FALSE	FALSE	null	null	null	null	null	null	null	228.81	477.36023:50735 478.36358:12549 479.36694:816	141.11516:7099 281.056:17975 282.28207:10372 355.07376:50931	0	0	0	0	0.0233468	0.0264867	0	0	0.00533392	0.0217897	0	0	0.028847	0	0.00592923	0.0273734	0	0	0.0299634
290	20.698	478.293	Unknown	[M+H]+		0.391	TRUE	null	null	null	null	null	null	999	FALSE	FALSE	FALSE	Unit NormalizedByInternalStandardPeakHeight by alignment ID=134	FALSE	FALSE	null	null	null	null	null	null	null	291.26	478.29498:5791 479.29833:1639 480.30169:268	81.51911:12319 89.50713:1344 90.5073:3286 100.07685:1263 102.01405:2062 102.03393:2987 111.02055:4827 111.9854:1023 112.01819:1854 122.09851:1320 125.98684:8113 128.95193:4666 130.00957:4934 132.00615:1190 139.98967:2773 141.1147:3633 141.96085:2645 141.98557:1077 158.00334:22851 158.96233:6116 167.01462:3897 169.97966:7038 182.98834:3227 186.95892:3049 251.07259:9638 261.22546:1987 277.14096:324…	0	0	0.00513875	0	0	0	0	0	0	0	0	0	0	0	0	0	0	0	0
291	17.019	482.151	Unknown	[M+H]+		0.14	TRUE	null	null	null	null	null	null	999	FALSE	FALSE	FALSE	Unit NormalizedByInternalStandardPeakHeight by alignment ID=134	FALSE	FALSE	null	null	null	null	null	null	null	212.44	482.15176:10165 483.15511:3102 484.15847:351	81.51945:11176 89.50675:6035 90.50755:1510 100.07588:1404 102.01315:3621 102.03375:3327 111.02484:1021 122.09757:1264 125.98688:9239 128.95103:4763 130.00824:6159 139.98991:1519 141.1151:2693 141.95984:5988 143.04182:2156 149.06882:1140 158.00316:26482 158.96259:6305 167.0148:4753 167.08357:2445 169.97914:6269 182.98744:6565 186.95935:1943 213.58374:1033 226.10971:1084 231.10425:7753 234.09857:11…	0	0	0.00901971	0.00280274	0.00316053	0.00290033	0.00745332	0.0792437	0.0312812	0.0356885	0	0	0	0	0	0	0	0	0
292	26.11	485.359	Unknown	[M+H]+		0.384	TRUE	null	null	null	null	null	null	999	FALSE	FALSE	FALSE	Unit NormalizedByInternalStandardPeakHeight by alignment ID=134	FALSE	FALSE	null	null	null	null	null	null	null	48.92	485.35791:6100 486.36126:1236 487.36462:72	81.51956:8178 90.50673:1504 100.07569:5158 102.01376:2352 102.03345:2255 111.01933:2678 112.01771:1125 125.98625:9802 128.95023:4116 130.00858:4401 139.98874:1878 141.11464:2646 141.95958:1861 143.04179:1144 158.00285:18932 158.96243:6726 167.01434:6147 169.97839:6517 182.98717:2111 186.95874:2406 284.33255:8566 285.33563:1313 291.23544:1506 301.14484:1113 463.34494:4046 463.84372:1523 485.35791:…	0	0	0	0	0.00280686	0.00265285	0	0	0	0.00319961	0	0	0.0032092	0	0	0.002971	0	0	0.00311145
293	20.275	496.166	Unknown	[M+H]+		0.147	TRUE	null	null	null	null	null	null	999	FALSE	FALSE	FALSE	Unit NormalizedByInternalStandardPeakHeight by alignment ID=134	FALSE	FALSE	null	null	null	null	null	null	null	626.24	496.16641:35869 497.16976:9017 498.17312:1148	165.07291:967 177.09251:9871 205.09236:1758 215.11148:2023 217.12675:1782 231.10208:1517 245.12065:4077 273.18674:1260 381.17215:1777 383.18353:18834 384.18829:1814 455.14227:1537	0	0	0.0318262	0.00615724	0.00686381	0.00604318	0.0329534	0.0730209	0.0236429	0.0254348	0	0	0	0	0	0	0	0	0
294	21.45	496.34	Unknown	[M+H]+		0.248	TRUE	null	null	null	null	null	null	999	FALSE	FALSE	FALSE	Unit NormalizedByInternalStandardPeakHeight by alignment ID=134	FALSE	FALSE	null	null	null	null	null	null	null	298.33	496.34161:5201 497.34496:1951 498.34832:190	141.11508:6749 299.20251:3372 345.20654:2165 367.18875:8786 368.19409:856 460.24026:321	0	0	0	0	0	0	0.00509281	0	0	0	0	0	0	0	0	0	0	0	0
295	16.078	507.257	Unknown	[M+H]+		0.035	TRUE	null	null	null	null	null	null	999	FALSE	FALSE	FALSE	Unit NormalizedByInternalStandardPeakHeight by alignment ID=134	FALSE	FALSE	null	null	null	null	null	null	null	1523.73	507.25873:6334 508.26208:1001 509.26544:313	73.53105:1003 81.51906:13105 89.50624:2485 100.074:2118 100.079:1213 102.0138:2229 102.03365:2923 111.02005:1536 125.98611:17320 128.9529:2493 130.00891:3386 141.11459:1198 141.96045:2901 143.04158:1295 151.0376:1447 158.00333:13705 158.96396:4039 167.01399:8776 169.98039:3328 182.98756:2718 184.00496:1117 186.95901:1174 203.18137:3768 307.15942:1114 475.09766:1228 502.30328:3907 507.25873:10915	0	0	0	0.0032694	0.00344712	0.00351447	0	0	0	0	0	0	0	0	0	0	0	0	0
296	28.837	512.419	Unknown	[M+H]+	ion correlated with 318; ion correlated with 341; ion correlated with 285; ion correlated with 365	0.376	TRUE	null	null	null	null	null	null	999	FALSE	FALSE	FALSE	Unit NormalizedByInternalStandardPeakHeight by alignment ID=134	FALSE	FALSE	null	null	null	null	null	null	null	82.46	512.41833:7437 513.42168:2162 514.42504:229	89.50783:1323 100.07491:1980 141.96043:1111 144.98357:2032 182.98987:1354 229.12621:1497 243.1407:1434 259.1579:3817 270.32089:1684 279.09628:2835 279.16965:1038 280.26801:1187 284.33185:1122268 284.50406:6170 285.18576:226504 285.33566:247224 286.18985:28426 286.33975:11805 287.19351:1471 288.29468:1255 299.20529:1687 301.146:1101 303.23526:5817 307.16776:106621 308.17279:11271 312.36615:4372 31…	0	0	0	0	0.00342227	0.00357056	0	0	0	0.00304006	0	0	0.00465388	0	0	0.003921	0	0	0.00407842
297	20.62	517.278	Unknown	[M+H]+		0.035	TRUE	null	null	null	null	null	null	999	FALSE	FALSE	FALSE	Unit NormalizedByInternalStandardPeakHeight by alignment ID=134	FALSE	FALSE	null	null	null	null	null	null	null	5198.85	517.27728:16092 518.28063:4204 519.28399:665	199.15082:2794 217.16098:3105 517.27728:171976	0	0	0.014278	0.0113522	0.00850932	0.00983395	0.0142941	0	0	0	0	0	0	0	0	0	0	0	0
298	19.83	518.324	Unknown	[M+H]+		0.833	TRUE	null	null	null	null	null	null	999	FALSE	FALSE	FALSE	Unit NormalizedByInternalStandardPeakHeight by alignment ID=134	FALSE	FALSE	null	null	null	null	null	null	null	454.47	518.32471:32674 519.32806:7503 520.33142:963	81.51836:10747 81.52347:4619 89.50683:2071 90.50705:2680 100.07618:1058 102.01307:2520 102.03475:2448 111.02004:3718 111.9855:1120 112.0186:1315 122.09718:1020 125.98635:8561 128.95128:5011 130.00926:5678 132.00534:1610 139.98938:2806 141.1156:3153 141.9597:3051 158.0032:24043 158.96281:8104 167.01509:4480 169.97852:7185 182.98776:3871 186.95872:2906 269.19403:1653 278.64258:1085 288.29312:1088 2…	0	0	0.0289913	0.0161773	0.0156857	0.0158713	0.0273404	0.0075247	0.0042518	0.00812675	0.00622269	0.00656125	0.00262625	0.0195741	0.00995534	0.0123718	0.023586	0.00330566	0.0133475
299	20.793	520.34	Unknown	[M+H]+		0.826	TRUE	null	null	null	null	null	null	999	FALSE	FALSE	FALSE	Unit NormalizedByInternalStandardPeakHeight by alignment ID=134	FALSE	FALSE	null	null	null	null	null	null	null	260.61	520.34076:35849 521.34411:7239 522.34747:903	81.51923:11837 89.50534:1430 90.507:2989 100.07556:1237 102.01297:1828 102.03509:3266 111.02023:5006 112.01706:1469 123.08097:1030 125.9866:9299 128.95015:3643 130.00856:4188 132.00722:1187 139.98991:3456 141.11508:2730 141.95993:2810 141.98511:1079 143.04146:1244 158.00323:22554 158.96315:6821 167.01498:4725 169.97807:5529 169.98611:1592 182.98764:2248 186.9584:2938 201.16716:1672 251.07306:6576…	0	0	0.0318089	0.0168989	0.0167786	0.015937	0.029304	0	0	0.00331689	0	0.00446924	0	0.00647204	0.00526026	0.00622382	0.00881233	0	0.00504431
300	14.553	521.108	Unknown	[M+H]+	similar chromatogram in higher mz_397	0.202	TRUE	null	null	null	null	null	null	999	FALSE	FALSE	FALSE	Unit NormalizedByInternalStandardPeakHeight by alignment ID=134	FALSE	FALSE	null	null	null	null	null	null	null	3295.32	521.10876:19774 522.11211:6825 523.11547:808	81.51911:1352 89.50623:634 100.07616:1293 102.03461:544 110.02016:258 125.98627:601 128.95137:213 141.95905:0 158.0032:0 158.96274:655 167.01288:682 167.02074:653 169.97917:472 273.07925:1941 302.17801:927 521.10876:21386	0	0	0.0175457	0.0102179	0.00878222	0.00931866	0.0232808	0	0	0	0	0	0	0	0	0	0	0	0
301	29.066	521.458	Unknown	[M+H]+		0.225	TRUE	null	null	null	null	null	null	999	FALSE	FALSE	FALSE	Unit NormalizedByInternalStandardPeakHeight by alignment ID=134	FALSE	FALSE	null	null	null	null	null	null	null	574.21	521.45831:65187 522.46166:13512 523.46502:4433	149.04832:6273 207.03345:2483 209.03075:1696 223.06586:37403 256.26749:123544 281.05276:65921 282.05438:12257 283.05328:7820 355.07236:14808 356.07462:3028 357.07648:1913 371.10623:44420 441.30289:17538 445.12701:23781 508.27988:1595	0	0	0	0.0336501	0	0	0	0	0	0	0	0.00747186	0	0	0	0	0	0.00724012	0
302	22.324	522.356	Unknown	[M+H]+		0.345	TRUE	null	null	null	null	null	null	999	FALSE	FALSE	FALSE	Unit NormalizedByInternalStandardPeakHeight by alignment ID=134	FALSE	FALSE	null	null	null	null	null	null	null	364.86	522.35883:6305 523.36218:1616 524.36554:363	81.51937:12546 90.50703:1670 100.07558:2955 102.0337:3324 111.02077:2950 123.07959:1121 125.9861:12009 128.95065:2339 130.00978:2088 139.98845:2006 141.11426:4012 151.03619:1210 158.00351:7320 158.96317:3981 167.0143:6904 169.97908:3636 182.98677:1194 184.00502:1416 186.95988:1259 284.33182:218792 285.33618:28678 286.34326:1377 522.35883:9230	0	0	0	0	0	0	0	0	0	0	0	0	0	0	0	0	0	0	0
303	18.62	526.301	Unknown	[M+H]+		0.016	TRUE	null	null	null	null	null	null	999	FALSE	FALSE	FALSE	Unit NormalizedByInternalStandardPeakHeight by alignment ID=134	FALSE	FALSE	null	null	null	null	null	null	null	3120.18	526.3017:59176 527.30505:14002 528.30841:1638	213.13115:985 231.14018:1332 316.28775:5 371.18604:6413	0	0	0	0	0	0	0	0	0	0	0	0	0	0	0	0	0	0	0
304	28.837	529.334	Unknown	[M+2H]2+	ion correlated with 315	0.275	TRUE	null	null	null	null	null	null	999	FALSE	FALSE	FALSE	Unit NormalizedByInternalStandardPeakHeight by alignment ID=134	FALSE	FALSE	null	null	null	null	null	null	null	673.46	529.33417:17086 530.33752:7717 531.34088:908	89.50625:1425 100.07666:1446 141.11259:1078 141.95901:1246 144.98369:2994 182.98888:1657 259.15863:2744 279.09744:4133 284.33179:1466092 284.50378:23113 285.18588:144719 285.33563:317278 286.19055:14209 286.34012:15942 288.29556:1751 303.23505:5147 307.16776:109138 308.17264:9253 312.36502:5032 316.32361:1698 321.18646:1160 330.24628:4095 361.22418:9708 362.2316:1188 372.31287:4297 373.20297:3669…	0	0	0	0.00881976	0.00961877	0.00962104	0	0	0	0	0	0	0	0	0	0	0	0	0
305	20.731	532.349	Unknown	[M+NH4]+	adduct linked to 310_[M+Na]+	0.419	TRUE	null	null	null	null	null	null	999	FALSE	FALSE	FALSE	Unit NormalizedByInternalStandardPeakHeight by alignment ID=134	FALSE	FALSE	null	null	null	null	null	null	null	165.26	532.34949:15028 533.35284:5014 534.3562:438	251.07103:10324 256.07986:4668 299.09207:1829	0	0	0	0.00775756	0.00824673	0.00687421	0	0	0	0.00413599	0	0.0345159	0.029179	0	0	0	0	0.00495735	0.0208812
306	28.899	535.288	Unknown	[M+H]+	similar chromatogram in higher mz_424	0.252	TRUE	null	null	null	null	null	null	999	FALSE	FALSE	FALSE	Unit NormalizedByInternalStandardPeakHeight by alignment ID=134	FALSE	FALSE	null	null	null	null	null	null	null	643.06	535.28815:10133 536.2915:2273 537.29486:357	133.09894:1561 284.33191:987362 285.33594:214392 383.20935:1622 398.2468:2858 399.31058:118864 443.33496:170709 444.34064:25643 485.29556:144606 487.36118:152082 488.36499:24449 507.27209:1361270 507.50095:25786 508.27557:409712 509.27856:63465 510.28326:3626 523.24829:70211 524.25165:9874 531.38739:141140 532.39215:20017 533.3974:1752	0	0	0.00899137	0	0	0	0.00922133	0	0	0	0.0399478	0.010807	0.00903493	0	0	0	0.010706	0	0.00261109
307	29.207	536.167	Unknown	[M+H]+		0.174	TRUE	null	null	null	null	null	null	999	FALSE	FALSE	FALSE	Unit NormalizedByInternalStandardPeakHeight by alignment ID=134	FALSE	FALSE	null	null	null	null	null	null	null	437.83	536.1684:11190 537.17175:4050 538.17511:2724	141.11478:1452 195.1225:1672 239.15327:1362 259.15643:5109 279.09628:2476 281.05536:2663 283.17636:1055 284.33224:239321 285.33597:34335 286.34311:1717 287.15466:1385 288.29227:2403 331.19608:1303 338.34525:2093 344.28296:1565 355.07547:1270 355.28903:1259 357.31906:2820 361.2211:24529 362.21393:1160 362.22891:2484 363.31253:2137 369.28467:1691 377.32678:11068 378.32755:1538 380.34171:2960 383.20…	0	0	0	0	0.00514922	0	0	0	0	0.00573169	0	0	0	0	0	0	0	0	0
308	29.342	536.167	Unknown	[M+H]+		0.24	TRUE	null	null	null	null	null	null	999	FALSE	FALSE	FALSE	Unit NormalizedByInternalStandardPeakHeight by alignment ID=134	FALSE	FALSE	null	null	null	null	null	null	null	439.65	536.16803:24558 537.17138:9662 538.17474:5903	141.11446:5757 247.24466:3355 265.25677:13817 281.05502:47 282.2804:18219 283.28448:2074 311.26416:3716	0	0	0	0	0	0.0108167	0	0	0	0	0	0	0.00936465	0	0	0.012561	0	0	0.00900907
309	21.051	537.304	Unknown	[M+H]+		0.36	TRUE	null	null	null	null	null	null	999	FALSE	FALSE	FALSE	Unit NormalizedByInternalStandardPeakHeight by alignment ID=134	FALSE	FALSE	null	null	null	null	null	null	null	377.97	537.30353:16322 538.30688:4861 539.31024:527	141.11421:3075 283.1731:8282 381.1673:127158 382.17374:14369 537.30353:78974	0	0	0.0144822	0	0	0	0.0119631	0	0	0	0.0391989	0.00579422	0.00482654	0	0	0	0.00831964	0	0
310	20.729	537.304	Unknown	[M+Na]+	adduct linked to 305_[M+NH4]+	0.543	TRUE	null	null	null	null	null	null	999	FALSE	FALSE	FALSE	Unit NormalizedByInternalStandardPeakHeight by alignment ID=134	FALSE	FALSE	null	null	null	null	null	null	null	473.97	537.30457:31217 538.30792:8452 539.31128:1058	81.5192:13603 89.50757:1378 90.50697:3739 100.07694:1493 102.01402:2618 102.03426:2982 111.02105:4988 111.98571:1424 112.01976:1993 125.9866:7698 128.95181:4444 130.00838:4573 130.01637:1094 139.98999:3109 141.11502:3676 141.96075:2343 158.00327:22441 158.96301:7017 167.01439:4220 169.97891:6951 182.98477:1418 182.99432:1051 186.95918:2636 251.07146:27306 252.07736:1933 261.22491:3303 277.14017:4…	0	0	0.0276989	0.00498865	0.00336214	0.00329105	0.0209289	0.0124135	0	0	0.107981	0.0217557	0.0143235	0	0	0	0.0610297	0.00285292	0.00980265
311	14.543	539.119	Unknown	[M+H]+	ion correlated with 300	0.081	TRUE	null	null	null	null	null	null	999	FALSE	FALSE	FALSE	Unit NormalizedByInternalStandardPeakHeight by alignment ID=134	FALSE	FALSE	null	null	null	null	null	null	null	742.98	539.12054:5187 540.12389:2167 541.12725:443	163.04051:12686 181.05328:2074 295.06226:1200 323.05786:2842 521.10809:36 522.11243:304 539.12054:88	0	0	0	0	0	0	0	0	0	0	0	0	0	0	0	0	0	0	0
312	20.744	540.354	Unknown	[M+H]+		0.031	TRUE	null	null	null	null	null	null	999	FALSE	FALSE	FALSE	Unit NormalizedByInternalStandardPeakHeight by alignment ID=134	FALSE	FALSE	null	null	null	null	null	null	null	1461.94	540.35468:6310 541.35803:3370 542.36139:405	100.07243:145 100.07903:154 145.10211:3469 199.1514:10919 217.16095:15745 259.17123:6212 277.21729:112552 278.22293:12477 285.18811:10160 299.20374:9771 301.18295:1335 317.2099:1612 377.23636:6816 378.24686:1452 393.19186:1352 394.22476:1425 395.22867:2750 399.1817:1152 412.38181:3248 494.31573:1214 495.30267:23282 496.30658:3719 499.2695:2230 512.32501:36381 513.32764:5855 517.27869:124146 518.2…	0	0	0	0	0	0.00277948	0	0	0	0	0	0	0	0	0	0	0	0	0
313	29.317	543.4	Unknown	[M+H]+	similar chromatogram in higher mz_356	0.655	TRUE	null	null	null	null	null	null	999	FALSE	FALSE	FALSE	Unit NormalizedByInternalStandardPeakHeight by alignment ID=134	FALSE	FALSE	null	null	null	null	null	null	null	536.21	543.40082:6502 544.40417:1718 545.40753:249	141.11378:56818 282.28262:10962 310.3165:13972 341.02289:8964 355.07324:18323 356.07312:738 357.07092:72 371.10541:10759 445.12646:41 483.4122:881 519.4447:6796 535.479:3739	0	0	0	0.00796905	0.0172089	0.0204256	0	0	0.00880235	0.0177991	0	0.00896036	0.0228268	0	0.00982446	0.0208789	0	0.00619154	0.023606
314	29.065	549.488	Unknown	[M+H]+		0.264	TRUE	null	null	null	null	null	null	999	FALSE	FALSE	FALSE	Unit NormalizedByInternalStandardPeakHeight by alignment ID=134	FALSE	FALSE	null	null	null	null	null	null	null	9658.45	549.48877:658799 550.49212:242010 551.49548:41099	149.04832:6273 207.03345:2483 209.03075:1696 223.06586:37403 256.26749:123544 281.05276:65921 282.05438:12257 283.05328:7820 355.07236:14808 356.07462:3028 357.07648:1913 371.10623:44420 441.30289:17538 445.12701:23781 508.27988:1595	0	0	0	0.340077	0	0	0	0	0	0	0	0.170144	0	0	0.100544	0	0	0.176263	0
315	28.837	551.347	Unknown	[M+2H]2+	ion correlated with 352; ion correlated with 334; ion correlated with 324; ion correlated with 469	0.329	TRUE	null	null	null	null	null	null	999	FALSE	FALSE	FALSE	Unit NormalizedByInternalStandardPeakHeight by alignment ID=134	FALSE	FALSE	null	null	null	null	null	null	null	1801.62	551.34705:48376 552.3504:10691 553.35376:711	307.16776:1106 361.22418:922 468.39206:677 485.29633:6 512.41913:743 530.34052:7371	0	0	0	0.0249719	0.0244876	0.0261644	0	0	0	0	0	0	0	0	0	0	0	0	0
316	28.839	553.825	Unknown	[M+H]+	ion correlated with 336; ion correlated with 328	0.213	TRUE	null	null	null	null	null	null	999	FALSE	FALSE	FALSE	Unit NormalizedByInternalStandardPeakHeight by alignment ID=134	FALSE	FALSE	null	null	null	null	null	null	null	522.5	553.82672:5350 554.83007:1258 555.83343:176	89.50581:6065 90.50674:1480 103.95612:1058 110.01973:1288 111.02133:2416 141.11546:3089 141.96465:1294 144.98312:8130 146.98386:2166 182.98871:2466 270.32019:2297 279.09793:1999 280.26755:2211 284.33188:2245124 284.50369:92031 284.63263:1320 285.18625:103378 285.33557:478190 286.19122:8640 286.3396:26767 288.29187:1075 301.14285:3781 303.23297:35443 304.23871:2811 307.16766:360587 308.17142:51961…	0	0	0.00474699	0	0	0	0	0	0	0	0	0	0	0	0	0	0	0	0
317	28.838	556.304	Unknown	[M+2H]2+	ion correlated with 339; ion correlated with 330; ion correlated with 460	0.12	TRUE	null	null	null	null	null	null	999	FALSE	FALSE	FALSE	Unit NormalizedByInternalStandardPeakHeight by alignment ID=134	FALSE	FALSE	null	null	null	null	null	null	null	474.87	556.30524:8776 557.30859:2116 558.31195:217	89.50581:6065 90.50674:1480 103.95612:1058 110.01973:1288 111.02133:2416 141.11546:3089 141.96465:1294 144.98312:8130 146.98386:2166 182.98871:2466 270.32019:2297 279.09793:1999 280.26755:2211 284.33188:2245124 284.50369:92031 284.63263:1320 285.18625:103378 285.33557:478190 286.19122:8640 286.3396:26767 288.29187:1075 301.14285:3781 303.23297:35443 304.23871:2811 307.16766:360587 308.17142:51961…	0	0	0.00778719	0	0	0	0.0083652	0	0	0	0	0	0	0	0	0	0	0	0
318	28.837	556.444	Unknown	[M+H]+	ion correlated with 296; ion correlated with 341; ion correlated with 285	0.376	TRUE	null	null	null	null	null	null	999	FALSE	FALSE	FALSE	Unit NormalizedByInternalStandardPeakHeight by alignment ID=134	FALSE	FALSE	null	null	null	null	null	null	null	106.87	556.44489:7445 557.44824:2528 558.4516:353	307.16776:1190 351.19864:62 377.32532:1086 438.38242:1 485.29349:0 547.47382:30851 548.47986:10696 549.48486:7439 549.50275:7449 550.49835:1312	0	0	0	0	0.0034258	0.00377735	0	0	0	0.00323827	0	0	0.00454335	0	0	0.00385815	0	0	0.00442441
319	18.58	558.385	Unknown	[M+H]+	ion correlated with 342	0.376	TRUE	null	null	null	null	null	null	999	FALSE	FALSE	FALSE	Unit NormalizedByInternalStandardPeakHeight by alignment ID=134	FALSE	FALSE	null	null	null	null	null	null	null	106.89	558.38678:6820 559.39013:2496 560.39349:382	81.5189:7 100.07516:287 216.10371:11001 270.15094:2098 302.17645:1612 330.20715:1555 374.1965:10990 375.20001:1849	0	0	0	0	0.00313854	0.00289264	0	0	0	0.00395414	0	0	0.00376989	0	0	0.00350944	0	0	0.00350621
320	29.294	565.412	Unknown	[M+2H]2+	ion correlated with 313	0.651	TRUE	null	null	null	null	null	null	999	FALSE	FALSE	FALSE	Unit NormalizedByInternalStandardPeakHeight by alignment ID=134	FALSE	FALSE	null	null	null	null	null	null	null	876.5	565.41345:14118 566.4168:3504 567.42016:295	133.10301:1383 141.1138:1271 247.24657:3427 265.25574:9657 274.27762:1277 279.09659:2344 282.2804:572635 283.28391:107735 284.2872:3941 284.33231:174642 285.33682:19436 288.29446:2909 316.32462:1395 323.26456:1264 337.20786:1227 344.28442:1272 355.28152:1043 355.30032:1503 361.22556:2790 363.31592:1531 376.2637:1366 377.32669:8010 380.34106:1572 383.20697:5611 385.29541:1083 394.35593:4332 395.36…	0	0	0	0.00728765	0.0111564	0.0134892	0	0	0.0075834	0.011697	0	0.00873942	0.017184	0	0.00966248	0.0145697	0	0.00580318	0.0162346
321	28.839	565.568	Unknown	[M+H]+		0.221	TRUE	null	null	null	null	null	null	999	FALSE	FALSE	FALSE	Unit NormalizedByInternalStandardPeakHeight by alignment ID=134	FALSE	FALSE	null	null	null	null	null	null	null	265.5	565.56927:5489 566.57262:1793 567.57598:520	100.0756:63 284.33191:23057 285.33588:5122 307.16769:1526 351.19962:32 376.26303:46 377.32053:1407 438.38315:1 485.29645:42 529.33429:7 531.34418:482 547.47559:6066 548.48505:1107	0	0	0	0	0	0.00241778	0	0	0	0	0	0	0.00526974	0	0	0.00244091	0	0	0.00577319
322	19.663	570.328	Unknown	[M+NH4]+	adduct linked to 325_[M+Na]+	0.023	TRUE	null	null	null	null	null	null	999	FALSE	FALSE	FALSE	Unit NormalizedByInternalStandardPeakHeight by alignment ID=134	FALSE	FALSE	null	null	null	null	null	null	null	2459.33	570.328:36263 571.33135:15315 572.33471:1684	81.51935:11805 89.50667:2325 90.50709:2742 100.07662:1566 102.01421:1994 102.03398:2311 111.0192:3676 111.02568:1200 111.98701:1168 125.98695:7411 128.95131:5470 130.00894:5440 132.00616:1038 139.99083:2987 141.96063:3233 143.03922:1043 158.00314:22309 158.96274:6919 167.01556:4352 169.97911:6928 182.98633:3201 182.99522:1131 186.959:2517 197.13557:3581 215.14555:9922 233.15579:13093 234.16161:12…	0	0	0	0	0	0	0	0	0	0	0	0	0	0	0	0	0	0	0
323	19.219	572.307	Unknown	[M+NH4]+	adduct linked to 329_[M+Na]+	0.035	TRUE	null	null	null	null	null	null	999	FALSE	FALSE	FALSE	Unit NormalizedByInternalStandardPeakHeight by alignment ID=134	FALSE	FALSE	null	null	null	null	null	null	null	7033.57	572.30811:14957 573.31146:4498 574.31482:650	81.51962:11909 100.076:2671 102.01361:1063 102.03339:2866 111.02066:1841 125.98669:11955 128.95216:2223 130.01007:1882 139.99091:1540 141.1153:1788 141.96031:1485 151.037:1087 158.00388:9255 158.96368:2931 167.01466:7115 169.97958:3081 182.98825:1346 186.96013:1117 267.17801:1955 279.0994:1027 283.17279:2484 285.18677:8391 288.28952:1304 309.15057:13138 310.1546:1905 316.32452:4637 325.69968:2520…	0	0	0	0.00772099	0.00817658	0.00917805	0	0	0	0	0	0	0	0	0	0	0	0	0
324	28.837	573.36	Unknown	[M+2H]2+	ion correlated with 352; ion correlated with 334; ion correlated with 315; ion correlated with 469	0.337	TRUE	null	null	null	null	null	null	999	FALSE	FALSE	FALSE	Unit NormalizedByInternalStandardPeakHeight by alignment ID=134	FALSE	FALSE	null	null	null	null	null	null	null	1653.23	573.35968:55770 574.36303:25706 575.36639:1011	307.16776:1106 361.22418:922 468.39206:677 485.29633:6 512.41913:743 530.34052:7371 556.44421:653	0	0	0	0.0287888	0.0286181	0.0316951	0	0	0	0	0	0	0	0	0	0	0	0	0
325	19.664	575.283	Unknown	[M+Na]+	adduct linked to 322_[M+NH4]+	0.027	TRUE	null	null	null	null	null	null	999	FALSE	FALSE	FALSE	Unit NormalizedByInternalStandardPeakHeight by alignment ID=134	FALSE	FALSE	null	null	null	null	null	null	null	582.97	575.28308:270975 576.28643:89098 577.28979:8084	73.53196:1059 81.51961:14244 89.50632:2044 90.50694:3305 91.5047:1108 100.07688:1306 102.01215:2081 102.03362:3028 111.02106:4643 111.98626:1033 112.01823:1805 122.09856:1043 125.98731:8058 128.95193:5652 130.00841:4930 139.98973:2866 141.11595:1020 141.96065:3226 141.98695:1125 143.04224:1427 158.00319:25397 158.96284:7666 167.01495:4898 169.97945:8649 182.98792:3577 184.00485:1144 186.95554:176…	0	0	0	0	0	0	0	0	0	0	0	0	0	0	0	0	0	0	0
326	29.068	575.504	Unknown	[M+H]+	adduct linked to 335_[M+Na]+	0.748	TRUE	null	null	null	null	null	null	999	FALSE	FALSE	FALSE	Unit NormalizedByInternalStandardPeakHeight by alignment ID=134	FALSE	FALSE	null	null	null	null	null	null	null	14534.5	575.50464:55817 576.50799:13010 577.51135:38530	149.04683:20018 209.03206:3978 223.06491:89771 224.06744:12575 225.06757:7729 281.05197:149886 282.05338:33977 283.05154:23646 297.08844:94208 341.0206:18 355.07092:43639 356.07376:8350 357.07159:5915 371.10519:98170 372.10571:29075 383.21033:20867 429.09244:1180 445.1239:66719 507.27386:9 508.27747:1023	0	0	0.0659544	0.156019	0.636309	0.26072	0	0	0.0341161	0.478298	0	0.833412	0.261109	0.050782	0.199335	0.397739	0	0.863099	0.172057
327	29.081	575.748	Unknown	[M+H]+		0.283	TRUE	null	null	null	null	null	null	999	FALSE	FALSE	FALSE	Unit NormalizedByInternalStandardPeakHeight by alignment ID=134	FALSE	FALSE	null	null	null	null	null	null	null	1499.19	575.74805:30844 576.7514:22 577.75476:0	149.04639:7472 207.03297:2757 209.03394:1772 223.06595:41260 256.2663:96720 281.05203:69827 282.05435:14034 283.05191:8643 297.08578:40003 355.07089:15539 356.07367:3082 357.07043:2235 371.10287:48519 372.10477:12415 373.10468:8172 441.30008:10753 445.12292:26495 446.12195:7418 507.27524:1488 508.2836:2085	0	0	0	0	0.0141933	0	0	0	0	0.00393142	0	0.0160556	0	0	0	0.00303463	0	0.0235365	0
328	28.835	575.838	Unknown	[M+H]+	ion correlated with 336; ion correlated with 316	0.229	TRUE	null	null	null	null	null	null	999	FALSE	FALSE	FALSE	Unit NormalizedByInternalStandardPeakHeight by alignment ID=134	FALSE	FALSE	null	null	null	null	null	null	null	567.57	575.84009:6297 576.84344:3195 577.8468:225	89.50581:6065 90.50674:1480 103.95612:1058 110.01973:1288 111.02133:2416 141.11546:3089 141.96465:1294 144.98312:8130 146.98386:2166 182.98871:2466 270.32019:2297 279.09793:1999 280.26755:2211 284.33188:2245124 284.50369:92031 284.63263:1320 285.18625:103378 285.33557:478190 286.19122:8640 286.3396:26767 288.29187:1075 301.14285:3781 303.23297:35443 304.23871:2811 307.16766:360587 308.17142:51961…	0	0	0.00558736	0	0	0	0	0	0	0	0	0	0	0	0	0	0	0	0
329	19.217	577.262	Unknown	[M+Na]+	adduct linked to 323_[M+NH4]+	0.031	TRUE	null	null	null	null	null	null	999	FALSE	FALSE	FALSE	Unit NormalizedByInternalStandardPeakHeight by alignment ID=134	FALSE	FALSE	null	null	null	null	null	null	null	4085.82	577.26337:12630 578.26672:3200 579.27008:542	61.00537:1031 81.51943:11238 89.50614:2680 90.50652:2406 100.07655:1481 102.01332:3505 102.03265:2523 111.02051:4211 111.98562:1211 122.09912:1033 125.98666:8305 128.95119:5767 130.00842:5364 132.00591:1334 139.9894:2315 141.1158:2779 141.95969:4319 143.04092:1692 158.00304:26164 158.96275:8751 167.015:4792 169.97894:7022 182.987:4140 184.005:1142 186.95886:2419 215.10921:1451 267.17456:2273 267.…	0	0	0.0112061	0	0	0	0.00959695	0	0	0	0	0	0	0	0	0	0	0	0
330	28.832	578.316	Unknown	[M+2H]2+	ion correlated with 339; ion correlated with 317; ion correlated with 460	0.124	TRUE	null	null	null	null	null	null	999	FALSE	FALSE	FALSE	Unit NormalizedByInternalStandardPeakHeight by alignment ID=134	FALSE	FALSE	null	null	null	null	null	null	null	923.27	578.31549:10114 579.31884:4451 580.3222:323	89.50581:6065 90.50674:1480 103.95612:1058 110.01973:1288 111.02133:2416 141.11546:3089 141.96465:1294 144.98312:8130 146.98386:2166 182.98871:2466 270.32019:2297 279.09793:1999 280.26755:2211 284.33188:2245124 284.50369:92031 284.63263:1320 285.18625:103378 285.33557:478190 286.19122:8640 286.3396:26767 288.29187:1075 301.14285:3781 303.23297:35443 304.23871:2811 307.16766:360587 308.17142:51961…	0	0	0.00897405	0	0	0	0.00893291	0	0	0	0	0	0	0	0	0	0	0	0
331	29.271	587.427	Unknown	[M+2H]2+		0.647	TRUE	null	null	null	null	null	null	999	FALSE	FALSE	FALSE	Unit NormalizedByInternalStandardPeakHeight by alignment ID=134	FALSE	FALSE	null	null	null	null	null	null	null	497.25	587.42731:11470 588.43066:4024 589.43402:554	141.11551:1508 247.24536:2252 259.15869:1290 265.25522:7068 274.27908:1636 279.09811:2721 282.28036:467219 283.28394:85411 284.28735:3711 284.33234:205523 285.33658:24864 286.34006:1008 288.29477:3788 310.31308:1126 316.32681:1019 331.19495:1349 344.28302:1317 355.29489:1880 361.22516:3758 363.31604:1903 376.26624:1556 377.32651:5916 378.32941:1302 380.34387:1227 383.20688:8191 384.21143:1157 385…	0	0	0	0.00592109	0.00696497	0.00883534	0	0	0.00544623	0.0087648	0	0.00688855	0.0113807	0	0.00724725	0.00983734	0	0.00470989	0.0106499
332	29.345	589.485	Unknown	[M+H]+		0.147	TRUE	null	null	null	null	null	null	999	FALSE	FALSE	FALSE	Unit NormalizedByInternalStandardPeakHeight by alignment ID=134	FALSE	FALSE	null	null	null	null	null	null	null	705.78	589.48633:9225 590.48968:3747 591.49304:983	259.20914:30794 282.28107:10351 283.28537:811 284.33286:12373 285.33707:3665 333.24567:26357 335.26151:70885 336.26596:9101 361.22723:3538 383.20944:4519 485.29306:6323 486.2988:977 487.30786:47 502.32443:792 507.276:2704 548.47845:193 555.41095:1171	0	0	0	0	0	0	0	0	0	0	0	0	0	0	0	0	0	0	0
333	28.828	591.345	Unknown	[M+H]+	ion correlated with 133	0.124	TRUE	null	null	null	null	null	null	999	FALSE	FALSE	FALSE	Unit NormalizedByInternalStandardPeakHeight by alignment ID=134	FALSE	FALSE	null	null	null	null	null	null	null	2625.12	591.34723:7075 592.35058:5544 593.35394:880	89.50581:6065 90.50674:1480 103.95612:1058 110.01973:1288 111.02133:2416 141.11546:3089 141.96465:1294 144.98312:8130 146.98386:2166 182.98871:2466 270.32019:2297 279.09793:1999 280.26755:2211 284.33188:2245124 284.50369:92031 284.63263:1320 285.18625:103378 285.33557:478190 286.19122:8640 286.3396:26767 288.29187:1075 301.14285:3781 303.23297:35443 304.23871:2811 307.16766:360587 308.17142:51961…	0	0	0.00627779	0	0	0	0.00984926	0.0435474	0.152539	0.189547	0	0	0	0	0	0	0	0	0
334	28.815	595.373	Unknown	[M+2H]2+	ion correlated with 352; ion correlated with 315; ion correlated with 324; ion correlated with 469	0.333	TRUE	null	null	null	null	null	null	999	FALSE	FALSE	FALSE	Unit NormalizedByInternalStandardPeakHeight by alignment ID=134	FALSE	FALSE	null	null	null	null	null	null	null	1791.48	595.37219:46901 596.37554:20693 597.3789:998	307.16772:1128 361.22488:23 468.39212:406 512.41956:405 526.43311:1 530.34448:28595 556.44556:329 570.45789:4067 571.46259:529 575.41119:189	0	0	0	0.0242109	0.024685	0.0264051	0	0	0	0	0	0	0	0	0	0	0	0	0
335	28.991	597.487	Unknown	[M+Na]+	adduct linked to 326_[M+H]+	0.469	TRUE	null	null	null	null	null	null	999	FALSE	FALSE	FALSE	Unit NormalizedByInternalStandardPeakHeight by alignment ID=134	FALSE	FALSE	null	null	null	null	null	null	null	331.89	597.48657:7961 598.48992:3413 599.49328:546	133.08661:1567 133.09943:1562 284.33188:987362 285.33612:214392 311.26038:2001 337.18298:26514 383.2063:1975 398.24521:2881 399.31:118865 443.33527:170709 444.34033:25643 487.36124:152082 488.36728:24449 507.27231:1361270 508.27573:409712 509.28061:63465 510.28738:3647 523.26007:70193 531.38782:141140 532.39313:20027 559.51892:5636 570.45959:13080 571.46985:2403 575.41431:56744 576.42419:8681 587…	0	0	0.00706351	0	0.0061459	0	0.00631772	0	0	0.008485	0	0.00999619	0	0	0	0.0032048	0	0.0116617	0
336	28.812	597.851	Unknown	[M+H]+	ion correlated with 328; ion correlated with 316	0.202	TRUE	null	null	null	null	null	null	999	FALSE	FALSE	FALSE	Unit NormalizedByInternalStandardPeakHeight by alignment ID=134	FALSE	FALSE	null	null	null	null	null	null	null	543.43	597.85327:5913 598.85662:2579 599.85998:147	89.50604:5234 110.02056:1260 111.02059:2356 139.99034:1354 141.96112:1966 144.98315:5712 146.98119:1874 175.15016:1936 182.98718:2235 203.18304:1058 233.15578:2034 247.17329:2169 256.3046:1103 263.24347:1464 270.31833:4124 279.09836:1323 279.16379:1190 280.2666:5013 281.26584:1156 284.33191:3254458 284.42087:3354 284.5036:151636 284.63223:13756 285.18665:105671 285.22739:2118 285.33557:681471 285…	0	0	0.00524672	0	0	0	0	0	0	0	0	0	0	0	0	0	0	0	0
337	20.342	599.41	Unknown	[M+H]+		0.388	TRUE	null	null	null	null	null	null	999	FALSE	FALSE	FALSE	Unit NormalizedByInternalStandardPeakHeight by alignment ID=134	FALSE	FALSE	null	null	null	null	null	null	null	903.79	599.41339:7173 600.41674:3744 601.4201:451	81.51941:6604 100.07499:4034 102.01297:1839 102.03389:2390 111.01962:2412 125.98663:9893 128.9525:2148 130.00943:4789 139.98904:1377 141.11592:2099 141.9603:1246 143.03816:1008 149.06082:1693 158.00392:17004 158.96284:3122 167.01447:5572 169.97958:3123 182.98811:1700 184.00504:1006 288.29355:1257 289.14359:1031 294.24762:1584 316.32611:1230 344.28622:1992 344.32312:1281 345.20959:1431 380.24622:1…	0	0	0	0	0	0	0	0	0	0	0	0	0.00366079	0	0	0	0	0	0
338	29.32	599.411	Unknown	[M+H]+	similar chromatogram in higher mz_405	0.415	TRUE	null	null	null	null	null	null	999	FALSE	FALSE	FALSE	Unit NormalizedByInternalStandardPeakHeight by alignment ID=134	FALSE	FALSE	null	null	null	null	null	null	null	451.51	599.41174:9689 600.41509:13460 601.41845:2669	141.11574:14050 265.25504:770 335.26358:15184 493.43314:1002 545.40582:3609 547.4751:25846 548.47925:5486 549.49103:1016 575.50653:15963 576.5119:3456 577.52045:891 587.55316:471 589.43152:11997 590.43457:1816 593.4621:1077	0	0	0	0	0	0	0	0	0	0	0.00976228	0.00375125	0.00380467	0.00618665	0.00758013	0	0	0	0
339	28.81	600.329	Unknown	[M+2H]2+	ion correlated with 330; ion correlated with 317	0.124	TRUE	null	null	null	null	null	null	999	FALSE	FALSE	FALSE	Unit NormalizedByInternalStandardPeakHeight by alignment ID=134	FALSE	FALSE	null	null	null	null	null	null	null	388.2	600.33099:9987 601.33434:3488 602.3377:287	89.50604:5234 110.02056:1260 111.02059:2356 139.99034:1354 141.96112:1966 144.98315:5712 146.98119:1874 175.15016:1936 182.98718:2235 203.18304:1058 233.15578:2034 247.17329:2169 256.3046:1103 263.24347:1464 270.31833:4124 279.09836:1323 279.16379:1190 280.2666:5013 281.26584:1156 284.33191:3254458 284.42087:3354 284.5036:151636 284.63223:13756 285.18665:105671 285.22739:2118 285.33557:681471 285…	0	0	0.00886149	0	0	0	0.00818348	0	0	0	0	0	0	0	0	0	0	0	0
340	29.33	600.419	Unknown	[M+NH4]+	adduct linked to 351_[M+CH3OH+H]+	0.438	TRUE	null	null	null	null	null	null	999	FALSE	FALSE	FALSE	Unit NormalizedByInternalStandardPeakHeight by alignment ID=134	FALSE	FALSE	null	null	null	null	null	null	null	715.38	600.42023:18357 601.42358:7112 602.42694:1948	115.05495:1205 128.06325:1083 133.1013:66389 135.11801:12324 141.11569:16290 191.10838:94 215.10928:1095 267.17828:1801 282.28217:6956 301.18369:4210 335.26544:4741 523.30328:1261 547.47461:156384 548.47827:53022 549.48865:17909 561.49213:26484 562.49963:5540 575.50763:53483 576.51538:12590 577.52301:38330 578.52893:7502 589.52661:3223	0	0	0	0	0	0	0	0	0.0119018	0	0	0.0215981	0.0130275	0.00969484	0.092537	0.0202481	0	0	0
341	28.837	600.47	Unknown	[M+H]+	ion correlated with 296; ion correlated with 318; ion correlated with 285; ion correlated with 365	0.376	TRUE	null	null	null	null	null	null	999	FALSE	FALSE	FALSE	Unit NormalizedByInternalStandardPeakHeight by alignment ID=134	FALSE	FALSE	null	null	null	null	null	null	null	75.15	600.47113:7111 601.47448:2521 602.47784:473	285.33566:10 307.16776:1190 351.19864:60 377.32532:1109 438.38242:1 485.29349:0 547.47382:30851 548.47986:10696 549.48486:7439 549.50275:7449 550.49835:1312 575.41455:272 575.50415:63198 576.50873:29550 577.51746:7807	0	0	0	0	0.0032721	0.00342616	0	0	0	0.00287853	0	0	0.00423885	0	0	0.0035938	0	0	0.00408934
342	18.617	602.412	Unknown	[M+H]+	ion correlated with 319	0.376	TRUE	null	null	null	null	null	null	999	FALSE	FALSE	FALSE	Unit NormalizedByInternalStandardPeakHeight by alignment ID=134	FALSE	FALSE	null	null	null	null	null	null	null	92.92	602.41248:10248 603.41583:3747 604.41919:629	81.51937:8021 89.50586:1709 100.07581:3935 102.0126:2591 102.03326:2125 111.02047:1830 125.98654:9664 128.95163:3804 130.00905:4896 139.99016:1222 141.11385:1614 141.95947:2527 143.04083:1513 158.00296:20977 158.96257:5131 167.01337:4569 167.02168:1547 169.97928:4641 175.11589:1457 182.98776:2237 186.95894:1747 189.16495:11592 190.17059:1213 217.15965:31558 218.16402:2234 235.17172:5298 267.19852…	0	0	0	0	0.00471594	0.00404488	0	0	0	0.00604525	0	0	0.00524667	0	0	0.00502309	0	0	0.00445068
343	29.018	607.255	Unknown	[M+H]+	adduct linked to 358_[M+Na]+	0.57	TRUE	null	null	null	null	null	null	999	FALSE	FALSE	FALSE	Unit NormalizedByInternalStandardPeakHeight by alignment ID=134	FALSE	FALSE	null	null	null	null	null	null	null	449.32	607.25739:6054 608.26074:2769 609.2641:579	284.33237:393 321.18481:109832 383.20822:316391 441.30005:104218 517.37537:3671 561.30365:5009 561.40076:3746 587.55603:129 595.45947:514 605.42816:2612 607.25739:52832	0	0	0.00537123	0	0	0	0.0096691	0	0	0	0.0143634	0.00756373	0.0102783	0	0	0	0.0484522	0.0074392	0.0117158
344	29.22	607.257	Unknown	[M+Na]+	adduct linked to 354_[M+K]+	0.198	TRUE	null	null	null	null	null	null	999	FALSE	FALSE	FALSE	Unit NormalizedByInternalStandardPeakHeight by alignment ID=134	FALSE	FALSE	null	null	null	null	null	null	null	235.77	607.25677:11276 608.26012:5873 609.26348:1212	100.07635:1898 123.07961:1186 133.10188:1141 141.11522:3591 185.0825:1026 195.12498:2084 239.1526:2080 256.2662:1308 259.15683:7144 279.09702:3318 282.28439:2087 283.17776:1140 284.33191:223096 285.33578:31411 286.34195:1535 287.15317:1626 288.29199:2606 310.31693:1607 316.32379:1398 327.20535:1101 333.30295:1069 335.26218:3017 337.20593:1471 338.34518:4387 343.26529:4424 344.28006:2875 350.32727…	0	0	0	0	0	0	0	0	0	0	0	0	0	0	0	0	0	0	0.00508466
345	29.146	607.382	Unknown	[M+H]+		0.066	TRUE	null	null	null	null	null	null	999	FALSE	FALSE	FALSE	Unit NormalizedByInternalStandardPeakHeight by alignment ID=134	FALSE	FALSE	null	null	null	null	null	null	null	4274.09	607.38409:16969 608.38744:10328 609.3908:2128	89.50636:267 100.07555:925 103.95628:102 111.02048:391 139.99004:197 144.98285:702 146.98227:198 182.9881:167 256.26602:36 279.09772:538 288.2933:723 301.14401:220 316.32663:89 341.26981:350 361.22528:263 377.32468:5 383.20517:808 385.29626:113 398.24484:4891 399.24973:554 406.28232:1152 407.28961:189 419.22089:1285 425.21994:150 429.32126:651 439.36118:1034 440.36783:206 444.34286:353 473.34744:…	0	0	0.0150561	0.0045013	0.00345502	0.0042349	0.0119508	0	0	0	0	0	0	0	0	0	0	0	0
346	29.344	609.273	Unknown	[M+H]+	adduct linked to 360_[M+Na]+; similar chromatogram in higher mz_464	0.764	TRUE	null	null	null	null	null	null	999	FALSE	FALSE	FALSE	Unit NormalizedByInternalStandardPeakHeight by alignment ID=134	FALSE	FALSE	null	null	null	null	null	null	null	1170.29	609.2735:33973 610.27685:21662 611.28021:2613	265.25674:1274 282.28076:2733 507.27405:29789 508.27734:6880 545.40527:3584 547.47583:34585 548.48114:8867 575.50568:27576 576.51093:5878 577.52094:1248 587.55499:1480 589.43127:6852 590.43536:1040 603.53778:7091 604.54694:1532	0	0	0.0301437	0.0184654	0.0107362	0.0103581	0.0334725	0	0	0	0.0336008	0.0211267	0.0197416	0.0280217	0.014284	0.0203617	0.0910791	0	0.0117627
347	29.247	609.448	Unknown	[M+H]+		0.624	TRUE	null	null	null	null	null	null	999	FALSE	FALSE	FALSE	Unit NormalizedByInternalStandardPeakHeight by alignment ID=134	FALSE	FALSE	null	null	null	null	null	null	null	84.14	609.44092:8064 610.44427:2665 611.44763:0	141.11484:1617 259.16101:2475 274.27704:1490 279.09814:3157 282.28128:11711 283.28592:1211 284.33231:242064 285.33636:31051 286.33975:1018 288.29208:3609 310.31393:1475 316.32455:1595 344.28253:1655 355.29358:1953 361.22394:6458 363.31512:1707 376.26498:1631 377.3266:8143 380.34311:1306 383.20609:17611 384.20969:1735 394.35565:5024 398.24033:1054 399.2963:1141 399.314:1411 406.2851:1358 419.33224…	0	0	0	0.00416255	0.00486865	0.0056769	0	0	0	0.00530388	0	0.00943254	0.0130216	0	0.00461366	0.00564043	0	0.00294763	0.00886432
348	28.843	609.453	Unknown	[M+H]+	ion correlated with 407	0.628	TRUE	null	null	null	null	null	null	999	FALSE	FALSE	FALSE	Unit NormalizedByInternalStandardPeakHeight by alignment ID=134	FALSE	FALSE	null	null	null	null	null	null	null	415.99	609.45319:14401 610.45654:5250 611.4599:666	89.50581:6065 90.50674:1480 103.95612:1058 110.01973:1288 111.02133:2416 141.11546:3089 141.96465:1294 144.98312:8130 146.98386:2166 182.98871:2466 270.32019:2297 279.09793:1999 280.26755:2211 284.33188:2245124 284.50369:92031 284.63263:1320 285.18625:103378 285.33557:478190 286.19122:8640 286.3396:26767 288.29187:1075 301.14285:3781 303.23297:35443 304.23871:2811 307.16766:360587 308.17142:51961…	0	0	0.0127778	0.0172389	0.0160574	0.01516	0.0128648	0	0	0	0.105585	0.100878	0.0907585	0	0	0.00333728	0.0717075	0	0.0585691
349	29.341	611.469	Unknown	[M+H]+	ion correlated with 462	0.919	TRUE	null	null	null	null	null	null	999	FALSE	FALSE	FALSE	Unit NormalizedByInternalStandardPeakHeight by alignment ID=134	FALSE	FALSE	null	null	null	null	null	null	null	3158.2	611.47015:34380 612.4735:17773 613.47686:2457	265.25674:234 282.28076:1126 496.42862:16 501.38086:5218 502.38412:670 540.45135:1264 545.40527:12095 546.41101:1650 547.47583:3485 548.48114:979 559.52106:618 575.50568:1889 576.51093:123 577.52094:141 584.47699:1417 587.55499:937 589.43127:16105 590.43536:2453 609.2735:1211 611.47015:5447	0	0	0.0305055	0.0391667	0.0295349	0.0237987	0.0358243	0	0.0478162	0.0570347	0.178764	0.23497	0.261946	0.0248215	0.0445251	0.0378623	0.195797	0	0.107953
350	21.764	614.317	Unknown	[M+H]+		0.023	TRUE	null	null	null	null	null	null	999	FALSE	FALSE	FALSE	Unit NormalizedByInternalStandardPeakHeight by alignment ID=134	FALSE	FALSE	null	null	null	null	null	null	null	9314.56	614.32159:5844 615.32494:1555 616.3283:354	81.51878:1167 90.50739:112 100.07504:620 102.03473:362 111.02069:169 139.98981:62 158.96376:47 167.01485:92 169.97971:36 284.33194:546626 284.50369:11313 285.33566:116627 286.33923:5742 612.34265:0 614.32159:2438	0	0	0	0.00301665	0.00645598	0.00712967	0	0	0	0	0	0	0	0	0	0	0	0	0
351	29.314	615.389	Unknown	[M+CH3OH+H]+	adduct linked to 340_[M+NH4]+	0.085	TRUE	null	null	null	null	null	null	999	FALSE	FALSE	FALSE	Unit NormalizedByInternalStandardPeakHeight by alignment ID=134	FALSE	FALSE	null	null	null	null	null	null	null	382.46	615.3891:109326 616.39245:61290 617.39581:9586	265.25604:416 282.28052:203 369.17227:2372 465.40204:1515 507.27347:49647 545.34906:3729 546.35236:666 547.47662:3179 549.49268:962 562.40466:255 575.50629:9501 576.51355:2072 587.55634:44 600.48267:535 603.5415:643 609.34332:21964 610.34863:4084	0	0	0	0	0	0	0	0	0	0	0	0	0	0	0	0	0	0	0
352	28.793	617.386	Unknown	[M+2H]2+	ion correlated with 363; ion correlated with 334; ion correlated with 315; ion correlated with 324	0.31	TRUE	null	null	null	null	null	null	999	FALSE	FALSE	FALSE	Unit NormalizedByInternalStandardPeakHeight by alignment ID=134	FALSE	FALSE	null	null	null	null	null	null	null	786.42	617.38617:29172 618.38952:10826 619.39288:942	89.50663:1822 111.01995:1186 139.99026:1216 141.96008:1134 144.98059:1402 175.15056:1356 182.98637:1212 233.15926:1160 270.31808:4757 279.09827:1046 280.26648:2507 284.33231:1147796 285.33826:136529 286.34198:5808 287.34647:1577 298.35052:1459 299.20404:1375 303.23248:86664 304.23871:8189 307.17148:1340 316.32437:1224 321.18527:7930 322.1886:1042 344.28329:1163 358.36926:1718 361.22458:1264 372.3…	0	0	0	0.0150587	0.016475	0.0176957	0	0	0	0	0	0	0	0	0	0	0	0	0
353	28.785	623.251	Unknown	[M+H]+		0.252	TRUE	null	null	null	null	null	null	999	FALSE	FALSE	FALSE	Unit NormalizedByInternalStandardPeakHeight by alignment ID=134	FALSE	FALSE	null	null	null	null	null	null	null	275.89	623.25446:5299 624.25781:1886 625.26117:219	89.50651:2727 90.50594:1811 110.0218:1001 111.02097:3326 139.98987:2496 144.98355:4735 146.98199:1400 182.98871:1312 256.30255:1811 263.2421:1756 270.31805:8256 280.26633:5427 284.33179:2337700 284.41168:1000 285.33643:261324 286.3378:7080 286.36038:2754 287.34839:1083 287.7471:1224 287.76575:1032 298.3515:2279 301.14438:1817 358.37186:1306 379.34055:3434 383.2074:7686 384.21063:1341 425.21851:15…	0	0	0	0	0	0	0	0	0	0	0.0053389	0.00388606	0.00291832	0	0	0	0.0400992	0	0.00367634
354	29.215	623.288	Unknown	[M+K]+	similar chromatogram in higher mz_395; adduct linked to 344_[M+Na]+	0.333	TRUE	null	null	null	null	null	null	999	FALSE	FALSE	FALSE	Unit NormalizedByInternalStandardPeakHeight by alignment ID=134	FALSE	FALSE	null	null	null	null	null	null	null	239.2	623.28979:5654 624.29314:3195 625.2965:711	335.25717:17463 344.28082:1992 501.3317:2815 521.89111:979 533.46271:18441 541.39423:1435 547.47375:80883 548.47827:6688 549.48871:47858 550.49518:88734 551.50629:631 561.49194:60860 562.49707:15053 575.50513:352956 576.50867:144697 577.5174:46190 578.5246:1316 579.53204:712 603.53674:204956 604.54071:53610 605.54773:5834 612.47571:3576 623.43652:2319	0	0	0	0	0	0	0	0	0	0	0	0.00359119	0.00463935	0	0	0	0	0	0.0108392
355	29.389	625.269	Unknown	[M+H]+		0.198	TRUE	null	null	null	null	null	null	999	FALSE	FALSE	FALSE	Unit NormalizedByInternalStandardPeakHeight by alignment ID=134	FALSE	FALSE	null	null	null	null	null	null	null	264.38	625.26959:11056 626.27294:8676 627.2763:1111	89.50723:1536 100.07604:1216 103.95678:2428 105.95679:1006 111.0218:1211 139.9912:1159 141.11482:8853 144.98299:14089 146.98222:4140 256.26819:1060 270.28198:10268 279.09787:3139 282.28152:29571 283.28781:2900 284.33276:117688 285.33765:11228 288.29431:5229 301.07703:1057 316.32544:2051 341.27206:2708 355.28683:6161 369.29919:66931 370.30505:6808 377.32297:22994 378.32825:3645 379.34442:1328 383.…	0	0	0	0	0	0	0	0	0	0	0	0	0	0.0110012	0	0	0	0	0
356	29.317	625.304	Unknown	[M+H]+		0.221	TRUE	null	null	null	null	null	null	999	FALSE	FALSE	FALSE	Unit NormalizedByInternalStandardPeakHeight by alignment ID=134	FALSE	FALSE	null	null	null	null	null	null	null	188.82	625.3042:6456 626.30755:4281 627.31091:1273	141.11501:8931 281.05478:6458 282.28024:13277 283.28461:1459 288.29266:4897 439.38467:20895 441.33206:4586 441.83655:2305 507.27515:1398 507.87195:3710 521.88879:3147 523.86603:201 545.88049:266 551.90167:2032 573.49823:1031 609.27185:1136 609.94086:1426 611.46875:1491 612.47284:1101 615.49158:15187	0	0	0	0	0	0	0	0	0	0	0	0	0	0	0	0.00299006	0	0	0
357	29.207	625.448	Unknown	[M+H]+	adduct linked to 370_[M+K]+	0.205	TRUE	null	null	null	null	null	null	999	FALSE	FALSE	FALSE	Unit NormalizedByInternalStandardPeakHeight by alignment ID=134	FALSE	FALSE	null	null	null	null	null	null	null	129.22	625.44672:27160 626.45007:7114 627.45343:7645	141.11534:17480 310.31421:8859 335.26367:25218 501.33841:2316 521.4632:10316 533.45941:14717 541.41333:1129 547.47412:345386 548.47864:130805 549.48932:219190 550.49463:72019 551.50403:11015 561.49194:49163 562.49854:12025 575.50555:1003565 576.50909:403110 577.51746:206897 578.52582:56465 579.53479:3719 603.53699:276878 604.54095:118759 605.547:22747	0	0	0	0	0	0	0	0	0	0	0	0.0172496	0.0206481	0	0	0	0	0	0.0111154
358	29.012	629.238	Unknown	[M+Na]+	adduct linked to 343_[M+H]+	0.19	TRUE	null	null	null	null	null	null	999	FALSE	FALSE	FALSE	Unit NormalizedByInternalStandardPeakHeight by alignment ID=134	FALSE	FALSE	null	null	null	null	null	null	null	200.79	629.23932:13011 630.24267:6657 631.24603:921	141.11314:2152 284.33203:324169 285.33752:69213 383.20715:303679 399.3096:8897 507.27249:77391 508.27676:18531 517.37726:3212 547.47327:15376 548.47656:1269 553.22345:2404 559.52155:1942 561.40582:3196 579.2627:1010 587.55334:1540 605.42999:2396 607.25635:275539 608.25977:99180 609.2674:11955 615.58594:1469 619.44281:3316 629.23932:28642 629.48254:1169	0	0	0	0	0	0	0	0	0	0	0	0	0	0	0	0	0.0152008	0	0
359	29.197	629.477	Unknown	[M+H]+		0.136	TRUE	null	null	null	null	null	null	999	FALSE	FALSE	FALSE	Unit NormalizedByInternalStandardPeakHeight by alignment ID=134	FALSE	FALSE	null	null	null	null	null	null	null	550.91	629.47858:10598 630.48193:4331 631.48529:0	133.10242:80943 141.11592:180 282.28259:17409 310.31494:5973 335.2616:51409 336.2641:6263 349.23865:4442 489.36005:503 501.33487:2065 541.40747:1196 549.49072:2380 561.48969:13820 563.51263:5306 573.48993:5263 574.48712:1617 575.50531:92846 576.51178:28438 577.52002:15939 601.52649:5337 603.5376:45440 604.54388:13354 605.5531:6402 607.43817:152 609.45349:9656 610.45587:2799	0	0	0	0	0	0	0	0	0	0	0	0	0	0	0	0	0	0	0
360	29.351	631.255	Unknown	[M+Na]+	adduct linked to 346_[M+H]+	0.186	TRUE	null	null	null	null	null	null	999	FALSE	FALSE	FALSE	Unit NormalizedByInternalStandardPeakHeight by alignment ID=134	FALSE	FALSE	null	null	null	null	null	null	null	314.74	631.25586:13857 632.25921:8407 633.26257:603	281.05469:42978 282.28043:2911 355.07504:25496 507.27332:58313 508.27649:15750 547.47443:111906 548.48138:35436 549.48462:4225 553.26013:1150 570.46136:3390 575.51215:2589 577.5213:1842 587.55194:518 603.53931:2747 604.54138:760 609.27264:2001 610.27612:351 611.46942:3332 612.47546:884 613.4787:1338 615.58209:3592 616.58746:1071 617.12244:7283 618.12476:2863 619.12408:1902 631.25586:705	0	0	0	0	0	0	0	0	0	0	0	0	0	0	0	0	0	0	0
361	18.108	634.245	Unknown	[M+NH4]+	adduct linked to 362_[M+Na]+	0.624	TRUE	null	null	null	null	null	null	999	FALSE	FALSE	FALSE	Unit NormalizedByInternalStandardPeakHeight by alignment ID=134	FALSE	FALSE	null	null	null	null	null	null	null	328.74	634.24481:14271 635.24816:5678 636.25152:541	121.02902:94709 128.06303:3521 129.06865:7041 147.08133:7465 152.06445:4068 163.03882:126499 164.0428:5625 165.07152:5284 174.03429:2234 176.06567:1314 178.08092:4764 205.06631:2686 223.07712:6482 233.06264:1694 251.07091:67489 252.07443:6679 309.11273:1247 331.09473:28384 332.09912:2671 347.06937:1202	0	0	0	0.00736664	0.00671818	0.00582403	0	0	0.00643338	0.005859	0	0.00701847	0.00531171	0	0.00375492	0.00369784	0	0.00807847	0.00563094
362	18.105	639.2	Unknown	[M+Na]+	adduct linked to 361_[M+NH4]+	0.981	TRUE	null	null	null	null	null	null	999	FALSE	FALSE	FALSE	Unit NormalizedByInternalStandardPeakHeight by alignment ID=134	FALSE	FALSE	null	null	null	null	null	null	null	1627.03	639.20007:128317 640.20342:69428 641.20678:6808	128.0641:2658 141.11571:2443 147.08159:2983 152.06387:2289 163.03888:63962 164.04327:2440 165.06992:2959 174.03484:1378 223.07808:2750 251.07104:35628 252.07529:2815 309.11295:1047 309.29218:1 331.09503:41617 332.09872:3759 347.07062:1116	0	0	0.113855	0.0485738	0.0366622	0.0368767	0.112228	0.108745	0.0390172	0.0296387	0.105229	0.0366059	0.0318811	0.101262	0.0471619	0.0441727	0.0854227	0.0469087	0.0372768
363	28.77	639.4	Unknown	[M+2H]2+	ion correlated with 369; ion correlated with 352; ion correlated with 334	0.291	TRUE	null	null	null	null	null	null	999	FALSE	FALSE	FALSE	Unit NormalizedByInternalStandardPeakHeight by alignment ID=134	FALSE	FALSE	null	null	null	null	null	null	null	924.12	639.40027:17681 640.40362:8474 641.40698:558	89.50665:2125 90.50737:1113 100.07587:1692 111.02083:1884 123.07959:1240 139.99219:1202 141.11487:2161 141.96246:1051 182.99063:1423 256.30206:6975 270.31723:2313 279.09778:2068 279.16434:1014 281.29993:1195 284.33194:780292 285.33533:162466 286.34073:6060 288.29269:3312 299.20474:1905 303.2338:20300 304.23904:2303 316.32263:15328 317.32849:1845 321.1842:18752 322.18842:1749 329.16617:1139 330.34…	0	0	0	0.00912723	0.0101365	0.0103556	0	0	0	0	0	0	0	0	0	0	0	0	0
364	29.339	643.278	Unknown	[M+H]+		0.275	TRUE	null	null	null	null	null	null	999	FALSE	FALSE	FALSE	Unit NormalizedByInternalStandardPeakHeight by alignment ID=134	FALSE	FALSE	null	null	null	null	null	null	null	157.21	643.28009:13236 644.28344:7670 645.2868:1068	259.20337:28842 270.28067:1136 282.28244:3621 283.28586:448 284.33273:6683 310.31485:371 333.24747:26618 335.26111:68941 336.26532:8366 482.40833:1236 496.42584:463 497.43146:128 507.27539:5159 519.41345:3595 526.43427:1256 540.44965:2449 541.45428:492 570.45972:1150 584.47522:1977 585.47925:68 593.45923:6760 594.46735:1925 600.42102:1850 611.46954:141563 612.47314:49870 613.47638:5950 614.48737:…	0	0	0	0	0	0	0	0	0	0	0	0.00840648	0	0	0	0	0.00954472	0	0
365	28.837	644.498	Unknown	[M+H]+	ion correlated with 296; ion correlated with 318; ion correlated with 341; ion correlated with 285	0.357	TRUE	null	null	null	null	null	null	999	FALSE	FALSE	FALSE	Unit NormalizedByInternalStandardPeakHeight by alignment ID=134	FALSE	FALSE	null	null	null	null	null	null	null	109.58	644.49701:5765 645.50036:2484 646.50372:445	285.33566:10 307.16776:1190 351.19864:60 377.32532:1109 438.38242:1 485.29349:0 547.47382:30851 548.47986:10696 549.48486:7439 549.50275:7449 550.49835:1312 575.41455:272 575.50415:63198 576.50873:29550 577.51746:7807 603.5379:6800 604.54755:1600 609.45215:2765 610.45667:899	0	0	0	0	0.00265287	0.00258804	0	0	0	0	0	0	0.00363965	0	0	0.00298157	0	0	0.00330542
366	26.529	652.37	Unknown	[M+H]+		0.019	TRUE	null	null	null	null	null	null	999	FALSE	FALSE	FALSE	Unit NormalizedByInternalStandardPeakHeight by alignment ID=134	FALSE	FALSE	null	null	null	null	null	null	null	1888.18	652.37158:17168 653.37493:5002 654.37829:1047	81.51868:6723 81.52419:1937 100.07568:3619 102.01428:2112 102.03385:2527 111.01989:2967 111.98492:1003 125.98696:9073 128.95078:3773 130.00809:3682 139.99025:2272 141.11479:2430 141.95995:1927 143.04112:1000 158.00333:16137 158.9622:7157 167.01505:5783 169.97899:5625 182.989:1929 186.9586:2893 284.33319:9039 285.3371:1268 380.3389:1033 424.36578:4002 441.33322:1443 468.39371:3501 512.4184:1890 55…	0	0	0	0	0.0079002	0.0112423	0	0	0	0	0	0	0	0	0	0	0	0	0
367	29.384	653.265	Unknown	[M+H]+	similar chromatogram in higher mz_445	0.171	TRUE	null	null	null	null	null	null	999	FALSE	FALSE	FALSE	Unit NormalizedByInternalStandardPeakHeight by alignment ID=134	FALSE	FALSE	null	null	null	null	null	null	null	824.19	653.26416:7076 654.26751:5277 655.27087:1020	141.1149:4233 270.28052:2342 281.05362:910 408.37:3263 453.40042:1468 455.34747:3012 455.85013:1272 457.3526:1213 477.36066:2088 536.16809:1127 541.45258:2434 584.4751:6384 585.47852:2675 600.42047:1273 611.46838:23905 612.47296:6357 625.26971:1323	0	0	0	0	0	0	0	0	0	0	0	0	0	0	0	0.00327737	0	0	0
368	29.382	653.286	Unknown	[M+H]+		0.093	TRUE	null	null	null	null	null	null	999	FALSE	FALSE	FALSE	Unit NormalizedByInternalStandardPeakHeight by alignment ID=134	FALSE	FALSE	null	null	null	null	null	null	null	663.32	653.27942:9046 654.28277:6954 655.28613:994	141.11499:274 282.28149:9797 283.28433:1267 333.24783:41024 335.26224:109634 489.35754:889 507.27411:1074 547.47357:59035 548.47827:19314 549.48236:4578 563.50464:1114 573.48621:418 575.50458:176051 576.50854:76010 577.5166:17317 593.461:12323 594.46045:3559 600.41895:2064 603.53619:35463 604.54248:11789 605.55096:2240 611.46863:198662 612.47186:74323 613.47174:11080	0	0	0	0	0	0	0	0	0	0	0	0	0.00461689	0	0	0	0	0	0.00826446
369	28.747	661.413	Unknown	[M+2H]2+	ion correlated with 363; ion correlated with 352	0.26	TRUE	null	null	null	null	null	null	999	FALSE	FALSE	FALSE	Unit NormalizedByInternalStandardPeakHeight by alignment ID=134	FALSE	FALSE	null	null	null	null	null	null	null	640.68	661.41333:9999 662.41668:4405 663.42004:344	89.50652:1759 90.50631:1426 100.07535:1829 111.02094:3635 139.98965:2782 141.11472:2328 144.98352:2067 182.98816:1409 274.2775:1156 279.09604:1547 279.16458:1264 284.33179:313620 285.33557:47154 286.34268:2090 288.29254:6232 302.30695:1073 316.3222:32332 317.32828:2762 321.18619:2562 329.16669:1112 344.27847:7030 372.319:1170 383.20764:3252 403.23734:3228 406.28235:3291 425.21713:6919 448.29382:8…	0	0	0	0.00516152	0.00610785	0.00623261	0	0	0	0	0	0	0	0	0	0	0	0	0
370	29.285	663.458	Unknown	[M+K]+	adduct linked to 357_[M+H]+	0.306	TRUE	null	null	null	null	null	null	999	FALSE	FALSE	FALSE	Unit NormalizedByInternalStandardPeakHeight by alignment ID=134	FALSE	FALSE	null	null	null	null	null	null	null	379.12	663.4624:23612 664.46575:5247 665.46911:1161	141.11475:22104 545.40448:1515 547.47736:5767 549.49054:769 575.50665:18872 576.5119:3618 577.52051:1015 587.55359:309 589.43121:14225 590.43591:1824 603.5459:1460 609.27332:1199 611.46942:7310 612.47668:1504 613.48322:1063 633.45764:16601 634.46283:2621 663.4624:2775	0	0	0	0	0	0	0.0231195	0.0253332	0	0	0	0	0	0.0208299	0	0	0.0104713	0	0
371	29.323	669.295	Unknown	[M+H]+		0.171	TRUE	null	null	null	null	null	null	999	FALSE	FALSE	FALSE	Unit NormalizedByInternalStandardPeakHeight by alignment ID=134	FALSE	FALSE	null	null	null	null	null	null	null	387.69	669.29694:5977 670.30029:4444 671.30365:602	265.25629:502 282.28058:907 335.26456:12240 547.47528:37374 548.48096:10316 549.49115:2253 559.52185:1092 575.50806:9805 576.51349:2350 587.55414:1167 589.4317:7718 590.43622:1261 593.46259:1060 603.53876:1315 609.27386:3580 611.46924:33454 612.47369:8870 613.47821:1391 615.49432:560 633.45807:13311 634.46362:2432 637.27472:76	0	0	0	0	0	0	0	0	0	0	0	0	0	0	0	0	0.00698285	0	0.00590594
372	29.389	671.273	Unknown	[M+H]+		0.229	TRUE	null	null	null	null	null	null	999	FALSE	FALSE	FALSE	Unit NormalizedByInternalStandardPeakHeight by alignment ID=134	FALSE	FALSE	null	null	null	null	null	null	null	221.96	671.27332:12890 672.27667:13029 673.28003:2282	141.11433:147 270.28018:171 281.05301:4587 282.28122:7350 283.28793:709 335.26273:43243 547.4743:31272 548.47937:8820 549.48932:2428 573.48126:490 575.50409:102110 576.50848:42997 577.51715:9796 603.53644:22288 604.54199:7247 605.55017:1857 609.27283:1041 611.46814:79858 612.47247:26896 613.47955:3369 638.27283:107 659.25452:220 660.25549:120 671.27332:362	0	0	0	0	0	0	0	0	0	0	0	0	0	0	0	0	0	0	0.00581249
373	17.721	675.267	Unknown	[M+H]+		0.814	TRUE	null	null	null	null	null	null	999	FALSE	FALSE	FALSE	Unit NormalizedByInternalStandardPeakHeight by alignment ID=134	FALSE	FALSE	null	null	null	null	null	null	null	3804.46	675.26752:198594 676.27087:177604 677.27423:80232	81.51936:12121 89.50633:5644 90.50726:1821 100.07693:1922 102.0134:4287 102.03497:2677 111.02026:3137 111.98705:1088 122.09707:1127 125.98631:9753 128.95164:7636 130.00819:8011 132.00536:1313 139.99054:1902 141.11523:2146 141.9593:5672 143.04103:2368 158.00319:30875 158.96297:9474 167.01505:5345 169.9785:8191 172.17265:1337 182.98721:6216 184.00266:1180 186.95917:2794 225.09528:1048 244.26797:226…	0	0	0.176211	0.115338	0.106028	0.101437	0.182556	0	0	0.013392	0.266299	0.181276	0.132683	0	0	0.00240787	0.508087	0.134374	0.235168
374	28.724	683.426	Unknown	[M+H]+	ion correlated with 369	0.221	TRUE	null	null	null	null	null	null	999	FALSE	FALSE	FALSE	Unit NormalizedByInternalStandardPeakHeight by alignment ID=134	FALSE	FALSE	null	null	null	null	null	null	null	477.77	683.42664:6673 684.42999:3098 685.43335:462	90.50745:1479 100.07549:2902 111.02007:3831 123.08042:1727 139.98972:2915 141.11511:1452 141.96188:1229 144.98442:1937 169.9781:1206 182.98482:1114 279.09644:1546 279.16382:1186 284.33185:118962 285.3364:13779 288.29208:12048 289.29675:1562 316.28842:4639 316.32474:2919 344.2832:3477 361.22784:1034 372.31622:1371 383.20981:2358 406.28366:3803 441.33548:1021 448.29547:2144 584.36346:1057 595.37665…	0	0	0	0	0.00307094	0.00331989	0	0	0	0	0	0	0	0	0	0	0	0	0
375	29.228	683.452	Unknown	[M+H]+		0.547	TRUE	null	null	null	null	null	null	999	FALSE	FALSE	FALSE	Unit NormalizedByInternalStandardPeakHeight by alignment ID=134	FALSE	FALSE	null	null	null	null	null	null	null	677.53	683.45197:22418 684.45532:8818 685.45868:6622	141.1145:45908 501.33887:1933 507.27338:18177 547.4743:61686 548.48047:15152 549.48889:3537 575.50525:50695 576.51074:12215 577.52124:2328 603.53735:17489 604.54236:4192 615.49219:16119 615.586:1838 683.45197:3587	0	0	0.0198912	0.00472656	0.00345565	0.00377582	0.019179	0	0	0	0.0665326	0.00815824	0.0063973	0	0	0	0.0947551	0	0.0116597
376	29.244	685.289	Unknown	[M+H]+		0.178	TRUE	null	null	null	null	null	null	999	FALSE	FALSE	FALSE	Unit NormalizedByInternalStandardPeakHeight by alignment ID=134	FALSE	FALSE	null	null	null	null	null	null	null	267.25	685.29163:8772 686.29498:4443 687.29834:827	141.1144:49844 281.05307:60693 282.05597:8565 283.0437:3887 371.10815:193 383.20532:2965 501.33911:6012 547.47412:13596 548.47974:4407 575.50574:127 577.52563:363 603.53992:1113 604.54413:518 617.12122:15529 618.12152:5834 619.12006:3781 685.29163:48	0	0	0	0	0	0	0	0	0	0	0	0	0	0	0	0	0	0	0
377	29.234	688.517	Unknown	[M+H]+	ion correlated with 396	0.368	TRUE	null	null	null	null	null	null	999	FALSE	FALSE	FALSE	Unit NormalizedByInternalStandardPeakHeight by alignment ID=134	FALSE	FALSE	null	null	null	null	null	null	null	239.48	688.5238:12466 689.52715:2627 690.53051:951	133.10217:1066 141.11533:1802 195.12566:1961 239.1524:1542 256.26624:1208 259.1593:5357 279.09799:2659 281.056:2666 282.28424:1433 284.33224:220928 285.3364:29367 286.34274:1248 288.29147:2107 315.23813:1142 331.19537:1187 337.20493:1164 338.34604:1867 343.26709:2877 344.2738:1183 344.2886:1364 355.07388:1528 355.29044:1510 357.32172:1055 361.22174:21327 362.22668:2331 363.31357:2098 377.3262:110…	0	0	0	0	0.00573642	0.0059962	0	0	0	0.00541193	0	0	0.00679905	0	0	0.0057101	0	0	0.0067483
378	27.066	689.246	Unknown	[M+H]+		0.244	TRUE	null	null	null	null	null	null	999	FALSE	FALSE	FALSE	Unit NormalizedByInternalStandardPeakHeight by alignment ID=134	FALSE	FALSE	null	null	null	null	null	null	null	410.34	689.24982:7729 690.25317:3130 691.25653:1993	81.51901:6576 90.5074:1195 100.07559:4491 102.01661:1092 102.03342:2085 111.02048:2369 125.98641:10020 128.95135:3327 130.00763:3497 139.98964:2493 141.11465:2584 141.95999:1527 143.041:1165 158.0034:15754 158.96284:6055 167.0146:7040 169.97861:5152 182.98679:2018 184.0034:1123 186.95869:2490 284.33365:8826 285.3381:1241 301.14371:1388 556.44635:3727 600.47247:3497 644.50098:1205 688.24127:1239 6…	0	0	0	0	0	0	0	0	0	0	0	0	0	0	0	0	0	0	0.0034854
379	17.192	691.262	Unknown	[M+H]+		0.399	TRUE	null	null	null	null	null	null	999	FALSE	FALSE	FALSE	Unit NormalizedByInternalStandardPeakHeight by alignment ID=134	FALSE	FALSE	null	null	null	null	null	null	null	903.98	691.26477:8785 692.26812:4655 693.27148:1898	81.51937:13189 89.50581:5660 90.5071:1961 100.0762:1695 102.013:4054 102.03435:2924 111.0205:2857 111.98583:1033 125.98679:11207 128.95154:6279 130.00882:7641 139.98921:1283 141.11502:2664 141.95926:7209 143.04086:2414 158.00302:33377 158.96286:7947 167.0146:4774 169.97923:7335 182.98726:6587 184.00475:1140 186.95901:2227 229.12607:1069 240.23524:1245 247.13585:2255 288.293:2927 291.1983:6687 318…	0	0	0.00779527	0.00614089	0.00584225	0.00617935	0.00792076	0	0	0	0.0190857	0.0179921	0.0104913	0	0	0	0.0470912	0.00559931	0.0153542
380	29.331	691.276	Unknown	[M+H]+		0.12	TRUE	null	null	null	null	null	null	999	FALSE	FALSE	FALSE	Unit NormalizedByInternalStandardPeakHeight by alignment ID=134	FALSE	FALSE	null	null	null	null	null	null	null	530.65	691.27777:6259 692.28112:3666 693.28448:419	281.05469:42239 282.28043:3149 355.07504:24235 507.27332:52461 508.27649:5793 547.47443:126421 548.48138:40118 549.48462:4637 550.26477:76 553.26013:1143 559.51935:1400 570.46136:5072 575.51215:3063 577.5213:2219 587.55194:2243 603.53931:3480 604.54138:952 609.27264:2816 610.27612:403 611.46942:3372 612.47546:937 613.4787:1393 615.58209:5289 616.58746:1489 617.12244:7311 618.12476:2897 619.12408:…	0	0	0	0	0	0	0	0	0	0	0	0	0	0	0	0	0	0	0
381	15.417	693.365	Unknown	[2M+H]+	ion correlated with 230; adduct linked to 203_[M+H]+	0.031	TRUE	null	null	null	null	null	null	999	FALSE	FALSE	FALSE	Unit NormalizedByInternalStandardPeakHeight by alignment ID=134	FALSE	FALSE	null	null	null	null	null	null	null	26501.2	693.36566:40343 694.36901:24970 695.37237:3060	81.5199:7 89.50598:42 115.05495:2768 125.98669:167 128.06288:5520 131.08743:10981 141.07253:2135 141.9597:72 145.10214:4966 158.00375:163 165.0712:1713 169.97935:19 182.98692:157 185.13762:1339 241.12514:1105 283.17029:12050 284.17392:1407 301.18094:1912 311.16528:8927 312.16882:1011 329.17566:1332 348.18976:91 369.1683:97196 370.17184:10406 385.14407:1738	0	0	0.0357965	0.0150155	0.0138	0.0147782	0.0335908	0	0	0	0	0	0	0	0	0	0	0	0
382	19.623	694.402	Unknown	[M+NH4]+	adduct linked to 386_[M+Na]+	0.659	TRUE	null	null	null	null	null	null	999	FALSE	FALSE	FALSE	Unit NormalizedByInternalStandardPeakHeight by alignment ID=134	FALSE	FALSE	null	null	null	null	null	null	null	696.51	694.40179:37255 695.40514:23723 696.4085:3194	81.51925:263 90.50737:179 100.07565:778 102.03449:34 128.95245:46 141.96095:22 158.96381:62 169.97955:140 261.22336:1311 313.18088:4219 314.0845:1701 316.32162:9250 317.32614:1043 329.10278:321352 330.10699:51861 331.11282:3116 331.19229:1902 351.08694:6085 353.26956:4251 397.05594:44482 399.05298:8280 570.33038:9886 575.2876:6206 694.40179:13312	0	0	0	0.0192315	0.0214412	0.0216594	0	0	0.00875684	0.00957759	0	0.00354144	0.0132954	0	0.00637716	0.0087802	0	0.00581818	0.018705
383	19.286	694.403	Unknown	[M+H]+		0.523	TRUE	null	null	null	null	null	null	999	FALSE	FALSE	FALSE	Unit NormalizedByInternalStandardPeakHeight by alignment ID=134	FALSE	FALSE	null	null	null	null	null	null	null	463.84	694.40283:20863 695.40618:7905 696.40954:1315	81.51917:5 100.07597:38 119.08484:52421 141.11627:3998 158.00381:87 416.21664:491 432.24066:382 437.19571:2187 438.20004:406 460.27069:173	0	0	0	0.0107694	0.0117799	0.012246	0	0	0.00868831	0.014216	0	0.00692912	0.0136326	0	0	0	0	0.00843608	0.0229697
384	16.65	695.19	Unknown	[M+H]+	ion correlated with 188	0.043	TRUE	null	null	null	null	null	null	999	FALSE	FALSE	FALSE	Unit NormalizedByInternalStandardPeakHeight by alignment ID=134	FALSE	FALSE	null	null	null	null	null	null	null	4258.83	695.19299:5635 696.19634:3904 697.1997:1434	81.51935:6862 89.50652:3689 100.07553:1239 102.01284:4490 102.03364:1931 110.0195:1082 111.98519:1208 115.05449:1770 125.98606:14139 128.0634:2527 128.95152:4370 130.00858:8452 132.00529:1053 139.99155:1112 141.0723:2208 141.95934:6169 142.07838:1248 143.03972:2162 151.03835:1116 152.06363:3595 153.06958:1984 155.08757:1798 157.10292:2276 158.00316:26456 158.15617:2601 158.9623:5690 165.0724:4317…	0	0	0	0	0	0	0	0	0	0	0	0	0	0	0	0	0	0	0
385	19.284	699.357	Unknown	[M+H]+		0.57	TRUE	null	null	null	null	null	null	999	FALSE	FALSE	FALSE	Unit NormalizedByInternalStandardPeakHeight by alignment ID=134	FALSE	FALSE	null	null	null	null	null	null	null	530.02	699.35791:23990 700.36126:9296 701.36462:2010	141.11577:728 195.08398:2120 240.08055:1688 440.27094:2 460.27213:226 699.35791:5804	0	0	0.0212863	0.00422272	0.0026304	0.00278543	0.0165845	0.0136074	0.0032918	0.00317062	0.0240314	0	0.00334161	0	0	0	0.0114882	0.00274124	0.00567579
386	19.621	699.358	Unknown	[M+Na]+	adduct linked to 382_[M+NH4]+	0.682	TRUE	null	null	null	null	null	null	999	FALSE	FALSE	FALSE	Unit NormalizedByInternalStandardPeakHeight by alignment ID=134	FALSE	FALSE	null	null	null	null	null	null	null	956.44	699.35724:51532 700.36059:26849 701.36395:5211	81.51899:1210 89.50679:511 90.50648:99 100.07692:766 102.0136:508 102.03497:399 111.02049:573 112.01895:57 125.98658:33 128.95129:315 130.00853:340 139.98932:91 141.9604:265 158.96216:283 167.01474:344 169.97852:189 186.95908:293 313.18121:1871 316.32175:2453 329.10251:168747 330.10883:19489 351.08746:7421 353.26935:4636 358.16632:1302 397.05704:17739 413.19492:1004 439.17719:1254 575.2854:11449 …	0	0	0.0457236	0.00913243	0.0056866	0.00621646	0.0368333	0.0182622	0.00422227	0.00311169	0.0241595	0	0.00327224	0.0106369	0	0	0.011923	0	0.004675
387	18.199	706.36	Unknown	[M+H]+		0.066	TRUE	null	null	null	null	null	null	999	FALSE	FALSE	FALSE	Unit NormalizedByInternalStandardPeakHeight by alignment ID=134	FALSE	FALSE	null	null	null	null	null	null	null	1247.64	706.36041:9495 707.36376:6265 708.36712:1280	81.51908:7799 89.50488:1359 100.07561:3721 102.01357:3434 102.03425:2111 111.0208:1771 125.98643:9485 128.06355:1053 128.94949:2645 128.95705:1177 130.00879:5140 141.1144:1145 141.95905:2605 143.03986:1768 152.06459:1192 158.00311:19821 158.96321:4778 163.03865:57947 164.04422:2581 165.07249:1531 167.0141:5410 169.97913:4279 182.98723:2691 186.95679:1384 225.13115:1834 229.12634:1555 231.10246:12…	0	0	0	0	0.00436949	0.00914971	0	0.00712812	0.0114959	0.100142	0	0	0	0	0	0	0	0	0
388	21.413	706.433	Unknown	[M+NH4]+	ion correlated with 46; adduct linked to 391_[M+Na]+	0.023	TRUE	null	null	null	null	null	null	999	FALSE	FALSE	FALSE	Unit NormalizedByInternalStandardPeakHeight by alignment ID=134	FALSE	FALSE	null	null	null	null	null	null	null	14560	706.43353:11911 707.43688:7121 708.44024:969	141.11536:2326 205.12448:11420 229.12515:1212 245.1566:1252 251.07187:4975 257.15598:1914 299.20166:10527 300.20688:1194 345.2067:10790 346.2103:1565 367.189:7744 368.1933:1114 390.26459:484	0	0	0	0.00614851	0.00654296	0.00553877	0	0	0	0	0	0	0	0	0	0	0	0	0
389	19.59	710.109	Unknown	[M+H]+	ion correlated with 204	0.116	TRUE	null	null	null	null	null	null	999	FALSE	FALSE	FALSE	Unit NormalizedByInternalStandardPeakHeight by alignment ID=134	FALSE	FALSE	null	null	null	null	null	null	null	1818.81	710.10938:46138 711.11272:16891 712.11608:1958	225.05779:5318 240.07951:687 285.07828:1260 296.06805:263 313.07394:3487 314.07913:13321 329.10181:1527218 330.10736:292893 351.08426:185625 352.08939:20883 367.05536:1149 681.15692:29271 682.1629:4709 699.36267:1446 710.10938:78370	0	0	0	0	0	0	0	0.0466579	0.0193611	0.0242164	0	0	0	0	0	0	0	0	0
390	24.964	710.464	Unknown	[M+NH4]+	adduct linked to 394_[M+Na]+	0.07	TRUE	null	null	null	null	null	null	999	FALSE	FALSE	FALSE	Unit NormalizedByInternalStandardPeakHeight by alignment ID=134	FALSE	FALSE	null	null	null	null	null	null	null	1635.84	710.46674:11551 711.47009:4210 712.47345:215	81.51932:211 102.03445:3065 103.05549:7261 115.05508:13352 128.06325:11813 148.0536:17043 158.00429:90 158.96271:109 163.07817:6112 169.97932:135 177.09457:2307 189.09436:3195 203.12746:906 205.12256:20114 206.12732:1438 211.11411:17 217.12573:1511 219.13837:7371 220.14305:950 231.13858:19615 232.14548:1283 244.14804:913 245.15701:946 259.17178:457 284.33377:15 300.21011:698 301.21689:1559 301.39…	0	0	0	0	0	0	0	0	0	0	0	0	0	0	0	0	0	0	0
391	21.421	711.388	Unknown	[M+Na]+	adduct linked to 388_[M+NH4]+	0.023	TRUE	null	null	null	null	null	null	999	FALSE	FALSE	FALSE	Unit NormalizedByInternalStandardPeakHeight by alignment ID=134	FALSE	FALSE	null	null	null	null	null	null	null	20042	711.39026:7186 712.39361:5023 713.39697:660	141.11536:2326 205.12448:11420 229.12515:1212 245.1566:1252 251.07187:4975 257.15598:1914 299.20166:10527 300.20688:1194 345.2067:10790 346.2103:1565 367.189:7744 368.1933:1114 390.26459:484	0	0	0	0.00370959	0.00300566	0.00278564	0	0	0	0	0	0	0	0	0	0	0	0	0
392	17.662	715.346	Unknown	[M+H]+	ion correlated with 82	0.05	TRUE	null	null	null	null	null	null	999	FALSE	FALSE	FALSE	Unit NormalizedByInternalStandardPeakHeight by alignment ID=134	FALSE	FALSE	null	null	null	null	null	null	null	2230.25	715.34607:397784 716.34942:262024 717.35278:54412	115.05525:8071 128.06245:8784 141.06944:5108 145.06526:2054 152.06274:5433 153.06978:8412 157.06836:4423 165.07047:10079 166.0789:1737 169.06743:1527 169.10316:4599 173.06129:3300 178.07996:1245 179.08839:3064 181.06699:3600 182.07495:2755 183.08311:2139 189.06148:3053 191.1075:761 197.0981:10436 200.0869:4244 203.09836:476 203.11002:493 205.08707:911 213.13206:889 215.1071:17746 216.08087:1363 2…	0	0	0	0	0	0	0	0.402268	0.0510092	0.027852	0	0	0	0	0	0	0	0	0
393	17.026	715.347	Unknown	[M+H]+	ion correlated with 61; ion correlated with 83; ion correlated with 169	0.066	TRUE	null	null	null	null	null	null	999	FALSE	FALSE	FALSE	Unit NormalizedByInternalStandardPeakHeight by alignment ID=134	FALSE	FALSE	null	null	null	null	null	null	null	1853.74	715.34662:242972 716.34997:141888 717.35333:56769	115.0537:37062 128.06181:28181 129.06935:19863 131.05089:5022 139.05602:1425 141.07129:26303 142.07808:11729 145.06664:10885 149.05795:3963 149.09808:1081 152.06244:14711 153.06953:17353 154.07802:7108 155.08806:5203 157.06644:15214 161.06206:8879 163.0784:1599 165.0706:26939 165.0954:3274 166.0762:4272 167.08626:4620 168.08395:1138 169.06783:4310 169.10156:6105 171.08246:6298 173.06119:11318 174…	0	0	0	0	0	0	0	0.24571	0.0535047	0.0377313	0	0	0	0	0	0	0	0	0
394	24.96	715.42	Unknown	[M+Na]+	ion correlated with 47; ion correlated with 55; ion correlated with 129; adduct linked to 390_[M+NH4]+	0.085	TRUE	null	null	null	null	null	null	999	FALSE	FALSE	FALSE	Unit NormalizedByInternalStandardPeakHeight by alignment ID=134	FALSE	FALSE	null	null	null	null	null	null	null	5922.12	715.42096:11843 716.42431:4437 717.42767:862	81.51938:10275 89.50633:1723 90.50682:3013 91.5051:1004 100.07611:1099 102.0132:1320 102.0326:2027 102.03849:1002 111.02029:4585 111.98677:1287 112.01802:1670 115.05486:1397 125.98653:6770 128.95125:7968 130.00784:3572 139.98872:5245 141.11533:1497 141.96075:5134 141.98279:1110 158.00342:17199 158.9621:7071 167.01419:3350 169.97852:13186 182.98669:5849 186.95882:3784 191.10788:9240 205.12256:5322…	0	0	0	0	0	0	0	0.0119765	0.00324441	0.00291754	0	0	0	0	0	0	0	0	0
395	29.216	717.315	Unknown	[M+H]+		0.407	TRUE	null	null	null	null	null	null	999	FALSE	FALSE	FALSE	Unit NormalizedByInternalStandardPeakHeight by alignment ID=134	FALSE	FALSE	null	null	null	null	null	null	null	606.4	717.3172:5623 718.32055:2477 719.32391:494	141.1145:45927 501.33887:1932 507.27338:18258 547.4743:61798 548.48047:15185 549.48889:3545 575.50525:50736 576.51074:12229 577.52124:2331 603.53735:17498 604.54236:4194 615.49219:16158 615.586:1835 683.45197:3579	0	0	0.0049893	0.00573685	0.00486082	0.00457283	0.00665866	0	0	0	0.026964	0.0169418	0.00620628	0	0	0	0.0270716	0	0.00934981
396	29.231	732.551	Unknown	[M+H]+	ion correlated with 377; ion correlated with 410	0.376	TRUE	null	null	null	null	null	null	999	FALSE	FALSE	FALSE	Unit NormalizedByInternalStandardPeakHeight by alignment ID=134	FALSE	FALSE	null	null	null	null	null	null	null	232.95	732.55145:9310 733.5548:2603 734.55816:313	133.10217:1066 141.11533:1802 195.12566:1961 239.1524:1542 256.26624:1208 259.1593:5357 279.09799:2659 281.056:2666 282.28424:1433 284.33224:220928 285.3364:29367 286.34274:1248 288.29147:2107 315.23813:1142 331.19537:1187 337.20493:1164 338.34604:1867 343.26709:2877 344.2738:1183 344.2886:1364 355.07388:1528 355.29044:1510 357.32172:1055 361.22174:21327 362.22668:2331 363.31357:2098 377.3262:110…	0	0	0	0	0.00428441	0.00447803	0	0	0	0.00428906	0	0	0.00556488	0	0	0.00432934	0	0	0.00507877
397	14.552	736.188	Unknown	[M+H]+		0.143	TRUE	null	null	null	null	null	null	999	FALSE	FALSE	FALSE	Unit NormalizedByInternalStandardPeakHeight by alignment ID=134	FALSE	FALSE	null	null	null	null	null	null	null	3199.07	736.18878:15608 737.19213:8911 738.19549:965	81.51948:88 163.04247:5096 279.10269:5201 323.05911:1455 521.10828:154	0	0	0	0.00805694	0.00928435	0.00987556	0	0	0	0	0	0	0	0	0	0.00249675	0	0	0
398	28.969	737.404	Unknown	[M+H]+	ion correlated with 419; ion correlated with 411	0.14	TRUE	null	null	null	null	null	null	999	FALSE	FALSE	FALSE	Unit NormalizedByInternalStandardPeakHeight by alignment ID=134	FALSE	FALSE	null	null	null	null	null	null	null	485.94	737.40723:5093 738.41058:3825 739.41394:447	133.08653:1284 133.09966:1251 284.33203:988936 285.33664:214595 311.26306:1871 383.20776:1 398.24606:2689 399.30969:118993 443.33582:171306 444.34131:25742 487.36176:153048 488.3671:24653 507.27277:1349494 508.27634:406780 509.27838:63379 509.29843:45470 531.38812:142549 532.38989:20267 559.52069:6283 570.45734:14094 575.41547:58057 576.42346:8952 587.55414:4329 595.45819:17170 596.47095:3277 605…	0	0	0.00451871	0	0	0	0	0	0	0	0	0	0	0	0	0	0	0	0
399	20.284	738.423	Unknown	[M+NH4]+	ion correlated with 237; adduct linked to 400_[M+Na]+	0.074	TRUE	null	null	null	null	null	null	999	FALSE	FALSE	FALSE	Unit NormalizedByInternalStandardPeakHeight by alignment ID=134	FALSE	FALSE	null	null	null	null	null	null	null	517.95	738.42548:5227 739.42883:3258 740.43219:596	109.10167:10722 115.05637:940 165.0714:726 177.08969:10989 205.08835:1997 215.11053:2050 217.12543:2035 231.10526:1656 245.11925:4058 273.18692:1172 283.17215:1141 301.18182:1064 361.20178:3318 381.17093:4842 383.18384:14947 384.18942:1951	0	0	0	0.00269818	0	0	0	0	0.0879928	0.0837104	0	0	0	0	0	0	0	0	0
400	20.281	743.379	Unknown	[M+Na]+	ion correlated with 84; ion correlated with 240; adduct linked to 399_[M+NH4]+	0.132	TRUE	null	null	null	null	null	null	999	FALSE	FALSE	FALSE	Unit NormalizedByInternalStandardPeakHeight by alignment ID=134	FALSE	FALSE	null	null	null	null	null	null	null	4756.76	743.37836:24170 744.38171:14039 745.38507:6317	177.09436:9877 205.08812:1763 215.10959:1968 231.10448:1522 245.11967:4073 273.18701:1279 381.17166:1777 383.18359:19605 384.1882:1884 455.14725:1536	0	0	0.0214462	0.0106709	0.00550305	0.00515703	0.0211061	1.39633	0.376939	0.316958	0	0	0	0	0	0	0	0	0
401	29.243	743.437	Unknown	[M+H]+	similar chromatogram in higher mz_436	0.353	TRUE	null	null	null	null	null	null	999	FALSE	FALSE	FALSE	Unit NormalizedByInternalStandardPeakHeight by alignment ID=134	FALSE	FALSE	null	null	null	null	null	null	null	1548.56	743.4375:11089 744.44085:6508 745.44421:2323	141.11427:48444 282.28055:1570 501.33853:1893 507.27332:43747 547.47406:78232 548.4801:19894 549.49091:4670 575.50543:54373 576.51227:13813 577.51013:2757 577.53131:2648 603.53717:17914 604.54211:4229 615.4928:21997 615.58466:1562 629.48322:1047 683.45239:2544 743.4375:2207	0	0	0.00983919	0	0	0	0.0106424	0	0	0.00334108	0.122034	0.0466638	0.0401951	0	0	0	0.26573	0	0.0158703
402	18.562	747.386	Unknown	[2M+H]+	adduct linked to 250_[M+Na]+	0.132	TRUE	null	null	null	null	null	null	999	FALSE	FALSE	FALSE	Unit NormalizedByInternalStandardPeakHeight by alignment ID=134	FALSE	FALSE	null	null	null	null	null	null	null	1007.03	747.38757:5865 748.39092:6028 749.39428:1031	81.51942:8313 89.50612:1725 90.50671:1552 100.0765:1134 102.01402:1088 102.03255:3242 111.02091:2441 125.98684:4891 128.95097:3939 130.00888:2557 139.9897:1237 141.95976:2455 158.00323:11355 158.96252:3297 167.01535:2719 169.97859:3708 182.98738:3248 186.95882:1291 217.11131:8 227.09123:2788 247.60452:2455 270.151:6524 298.1828:4012 301.18146:3978 302.17621:54483 303.18225:4909 316.28754:10558 33…	0	0	0	0	0	0	0	0	0	0	0	0	0	0	0	0	0	0	0
403	19.648	748.501	Unknown	[M+H]+		0.372	TRUE	null	null	null	null	null	null	999	FALSE	FALSE	FALSE	Unit NormalizedByInternalStandardPeakHeight by alignment ID=134	FALSE	FALSE	null	null	null	null	null	null	null	8236.79	748.5011:37592 749.50445:21940 750.50781:2627	81.51926:12719 89.50697:1898 90.50796:2302 100.07625:1484 102.01359:2565 102.03163:2041 102.03804:1054 111.0202:4087 112.01928:1268 122.09914:1038 125.9866:8616 128.95157:4732 130.00883:6091 132.00468:1218 139.99074:1506 141.11526:1992 141.96101:3468 143.04251:1382 158.00266:24206 158.96245:7577 167.01404:4159 169.97925:8283 182.98874:3482 184.00494:1149 186.95859:2818 261.22421:4699 288.29538:13…	0	0	0.0333553	0.0457402	0.0468748	0.0480929	0.0313582	0	0	0	0	0	0	0	0	0	0	0	0
404	29.341	755.513	Unknown	[M+H]+		0.446	TRUE	null	null	null	null	null	null	999	FALSE	FALSE	FALSE	Unit NormalizedByInternalStandardPeakHeight by alignment ID=134	FALSE	FALSE	null	null	null	null	null	null	null	595.81	755.51465:9881 756.518:6106 757.52136:687	141.11626:18394 265.25809:311 282.28073:2404 333.24777:2789 335.26364:11829 496.42542:432 501.37939:11415 502.38739:1375 540.45093:2620 545.40491:18775 546.41095:2897 547.47601:14907 548.48077:4155 575.50781:13610 576.51331:3416 577.52094:969 584.47632:1889 589.4317:20413 590.43604:3182 593.46094:865 599.41431:1022 603.53601:1397 611.46979:33396 612.47375:9313 613.47681:1532 615.49762:656 633.457…	0	0	0	0	0	0	0	0	0	0	0.00995552	0.0137758	0.0189031	0	0	0	0.0098386	0	0.00548424
405	29.324	757.453	Unknown	[M+Na]+	adduct linked to 409_[M+K]+	0.31	TRUE	null	null	null	null	null	null	999	FALSE	FALSE	FALSE	Unit NormalizedByInternalStandardPeakHeight by alignment ID=134	FALSE	FALSE	null	null	null	null	null	null	null	731.19	757.45312:38678 758.45648:29342 759.45984:3774	265.25504:281 335.26358:3260 493.43314:92 507.27313:33569 547.4751:9006 548.47925:1558 575.50653:3406 576.5119:590 577.52045:29 603.54126:101 611.46875:5261 612.4729:1327 613.47876:702 633.45679:884 656.53369:18 677.48358:5469 678.48859:1252 709.43359:1848 710.44025:467 721.51044:7362 722.51593:1658 757.45312:6300	0	0	0	0	0	0	0	0	0	0	0.038971	0.0116697	0.0124894	0	0	0	0.0441616	0	0.00532936
406	28.958	769.633	Unknown	[M+H]+		0.093	TRUE	null	null	null	null	null	null	999	FALSE	FALSE	FALSE	Unit NormalizedByInternalStandardPeakHeight by alignment ID=134	FALSE	FALSE	null	null	null	null	null	null	null	3528.41	769.63409:65800 770.63744:35252 771.6408:4743	133.08482:1762 133.09827:1781 284.33249:314475 285.33725:79943 377.32553:4509 383.20596:16 398.24396:1993 399.30984:109027 443.33533:154776 444.34201:22224 487.3631:146476 488.36908:23448 507.27258:1334950 508.27621:405591 509.27985:68499 523.24756:57921 531.38782:147143 532.3941:20680 559.52161:3250 570.46106:6157 575.41498:49929 576.41992:7108 587.55206:1986 619.44312:14157 629.47864:1060 649.3…	0	0	0	0	0	0	0.0644275	0	0	0	0	0	0	0	0	0	0	0	0
407	28.837	771.507	Unknown	[M+H]+	ion correlated with 348	0.647	TRUE	null	null	null	null	null	null	999	FALSE	FALSE	FALSE	Unit NormalizedByInternalStandardPeakHeight by alignment ID=134	FALSE	FALSE	null	null	null	null	null	null	null	1447.43	771.50647:19242 772.50982:9458 773.51318:1252	144.98312:35 284.33188:69 284.50369:1594 286.3396:118 307.16766:4685 535.2998:3550 575.41327:13914 576.41815:2372 609.45319:4144 610.45935:876 619.43939:23345 620.4436:3997 663.46698:14200 664.47253:2489 707.49481:4138 771.50647:2167	0	0	0.0170737	0.0157856	0.0153913	0.0143227	0.019029	0	0	0	0.134128	0.0967112	0.0866004	0	0	0.002594	0.0882615	0	0.0567769
408	28.966	771.65	Unknown	[M+H]+		0.116	TRUE	null	null	null	null	null	null	999	FALSE	FALSE	FALSE	Unit NormalizedByInternalStandardPeakHeight by alignment ID=134	FALSE	FALSE	null	null	null	null	null	null	null	2746.45	771.65027:13552 772.65362:8676 773.65698:1440	133.08661:1567 133.09943:1562 284.33188:987362 285.33612:214392 311.26038:2001 337.18298:26514 383.2063:1975 398.24521:2881 399.31:118865 443.33527:170709 444.34033:25643 487.36124:152082 488.36728:24449 507.27231:1361270 508.27573:409712 509.28061:63465 510.28738:3647 523.26007:70193 531.38782:141140 532.39313:20027 559.51892:5636 570.45959:13080 571.46985:2403 575.41431:56744 576.42419:8681 587…	0	0	0.012025	0	0	0	0	0	0	0	0.0375798	0	0	0	0	0	0	0	0
409	29.341	773.524	Unknown	[M+K]+	adduct linked to 405_[M+Na]+	0.837	TRUE	null	null	null	null	null	null	999	FALSE	FALSE	FALSE	Unit NormalizedByInternalStandardPeakHeight by alignment ID=134	FALSE	FALSE	null	null	null	null	null	null	null	2035.11	773.5249:6614 774.52825:4738 775.53161:1203	265.25674:446 282.28076:1742 496.42862:128 501.38086:6063 502.38412:854 540.45135:1410 545.40527:13212 546.41101:1827 547.47583:8341 548.48114:2273 559.52106:1148 575.50568:4971 576.51093:1057 577.52094:288 584.47699:1167 587.55499:950 589.43127:16449 590.43536:2515 603.53778:597 604.54694:108 609.2735:1000 611.47015:5469 612.47656:1515 613.48657:467 615.4942:8529 633.45795:15135 634.46289:2729 6…	0	0	0.00586876	0.00772466	0.00631268	0.00475316	0.00764639	0	0.00997127	0.0122406	0.053781	0.0802875	0.0908288	0	0.00880424	0.00807484	0.0553747	0	0.0333658
410	29.255	776.576	Unknown	[M+H]+	ion correlated with 396	0.368	TRUE	null	null	null	null	null	null	999	FALSE	FALSE	FALSE	Unit NormalizedByInternalStandardPeakHeight by alignment ID=134	FALSE	FALSE	null	null	null	null	null	null	null	218.67	776.57806:7507 777.58141:1099 778.58477:946	133.10217:1066 141.11533:1802 195.12566:1961 239.1524:1542 256.26624:1208 259.1593:5357 279.09799:2659 281.056:2666 282.28424:1433 284.33224:220928 285.3364:29367 286.34274:1248 288.29147:2107 315.23813:1142 331.19537:1187 337.20493:1164 338.34604:1867 343.26709:2877 344.2738:1183 344.2886:1364 355.07388:1528 355.29044:1510 357.32172:1055 361.22174:21327 362.22668:2331 363.31357:2098 377.3262:110…	0	0	0	0	0.00345468	0.00339579	0	0	0	0.00347471	0	0	0.00434664	0	0	0.00357291	0	0	0.00410232
411	28.956	781.431	Unknown	[M+H]+	ion correlated with 450; ion correlated with 438; ion correlated with 419; ion correlated with 398	0.171	TRUE	null	null	null	null	null	null	999	FALSE	FALSE	FALSE	Unit NormalizedByInternalStandardPeakHeight by alignment ID=134	FALSE	FALSE	null	null	null	null	null	null	null	949.99	781.43085:8962 782.4342:5876 783.43756:990	107.08544:569 133.08661:1281 133.09943:1254 284.33188:986480 285.33612:214364 311.26038:1622 337.18298:26414 398.24521:2832 399.31:118854 443.33527:170459 444.34033:25629 487.36124:151967 488.36728:24440 507.27231:1306120 508.27573:397397 509.28061:62775 510.28738:3556 523.26007:70071 531.38782:141242 532.39313:20083 559.51892:5636 560.52716:966 570.45959:13030 571.46985:2403 575.41431:56135 576.…	0	0	0.00795205	0	0	0	0.00817351	0	0	0	0	0	0	0	0	0	0	0	0
412	29.238	794.726	Unknown	[M+H]+		0.213	TRUE	null	null	null	null	null	null	999	FALSE	FALSE	FALSE	Unit NormalizedByInternalStandardPeakHeight by alignment ID=134	FALSE	FALSE	null	null	null	null	null	null	null	4305.05	794.72552:69156 795.72887:28025 796.73223:4656	141.11562:18896 265.25458:8072 282.28043:8018 283.28433:788 335.26318:10883 495.44336:3859 521.45837:34101 522.46405:7782 535.47766:11581 536.48267:2566 547.47321:122792 548.47797:44535 549.48853:293651 550.49243:107487 551.49866:21792 552.50507:1332 571.46124:369 575.50476:145715 576.50861:56467 577.51953:125839 578.52466:45457 579.53113:5580 603.53607:91464 604.54108:33073 605.54956:10018 606.5…	0	0	0	0.0356986	0	0	0	0	0	0	0	0.00681492	0	0	0	0	0	0.0161576	0
413	28.968	797.666	Unknown	[M+H]+		0.116	TRUE	null	null	null	null	null	null	999	FALSE	FALSE	FALSE	Unit NormalizedByInternalStandardPeakHeight by alignment ID=134	FALSE	FALSE	null	null	null	null	null	null	null	5767.71	797.66504:50372 798.66839:37236 799.67175:5751	133.08661:1567 133.09943:1562 284.33188:987362 285.33612:214392 311.26038:2001 337.18298:26514 383.2063:1967 398.24521:2880 399.31:118865 443.33527:170709 444.34033:25643 487.36124:152082 488.36728:24449 507.27231:1361270 508.27573:409712 509.28061:63465 510.28738:3647 523.26007:70193 531.38782:141140 532.39313:20027 559.51892:5636 570.45959:13080 571.46985:2403 575.41431:56744 576.42419:8681 587…	0	0	0.0446947	0	0	0	0	0	0	0	0.0765142	0	0	0	0	0	0	0	0
414	28.9	799.535	Unknown	[M+H]+		0.267	TRUE	null	null	null	null	null	null	999	FALSE	FALSE	FALSE	Unit NormalizedByInternalStandardPeakHeight by alignment ID=134	FALSE	FALSE	null	null	null	null	null	null	null	1172.59	799.53638:6000 800.53973:2704 801.54309:633	133.08907:30107 134.08876:1108 134.10561:1159 149.09714:2841 171.10362:1322 171.119:1539 177.11246:4930 195.1237:6813 239.1503:5703 282.28064:2723 283.17786:2925 284.3316:738 285.33655:7905 310.31271:1099 327.20068:1255 335.25891:1753 371.23019:769 399.30832:26663 443.33463:51458 444.34039:7117 487.36148:17613 488.36697:3094 507.27213:213560 508.27805:57793 531.38879:3156 535.28912:1161 559.51685…	0	0	0	0	0	0	0	0	0	0	0	0	0	0	0	0	0	0	0.00270553
415	19.687	803.4	Unknown	[M+H]+	ion correlated with 264	0.023	TRUE	null	null	null	null	null	null	999	FALSE	FALSE	FALSE	Unit NormalizedByInternalStandardPeakHeight by alignment ID=134	FALSE	FALSE	null	null	null	null	null	null	null	9123.99	803.40186:6432 804.40521:4317 805.40857:619	165.07355:601 397.16742:1051 413.19391:8805 414.19763:1063 436.27408:1 457.18362:4253	0	0	0	0	0	0	0	0	0	0	0	0	0	0	0	0	0	0	0
416	28.861	820.74	Unknown	[M+H]+		0.24	TRUE	null	null	null	null	null	null	999	FALSE	FALSE	FALSE	Unit NormalizedByInternalStandardPeakHeight by alignment ID=134	FALSE	FALSE	null	null	null	null	null	null	null	2926.85	820.7403:255265 821.74365:349362 822.74701:108668	284.33185:31872 285.33536:1534 307.16843:1018 376.26471:277 468.39352:1251 485.29068:31923 486.29639:12203 502.31866:13099 503.32364:4774 512.41852:1200 523.24951:2180 526.43164:8762 527.43506:2293 528.43976:282 530.34717:21252 531.35425:8415 556.44476:1369 570.45782:11774 575.41431:294 600.47137:1244 609.4519:15388 610.45679:4029 614.48407:7376 615.48816:1506 625.3999:4040 626.40271:1232 658.510…	0	0	0	0.13177	0.0194997	0	0	0	0	0	0	0.0363848	0	0	0	0	0	0.0294648	0
417	29.236	820.742	Unknown	[M+H]+		0.353	TRUE	null	null	null	null	null	null	999	FALSE	FALSE	FALSE	Unit NormalizedByInternalStandardPeakHeight by alignment ID=134	FALSE	FALSE	null	null	null	null	null	null	null	13298.4	820.74115:1480822 821.7445:867579 822.74786:308730	141.11562:19397 265.25458:8589 282.28043:8504 283.28433:861 335.26318:10963 495.44336:4068 521.45837:36216 522.46405:8261 535.47766:12301 536.48267:2708 547.47321:130423 548.47797:47326 549.48853:311387 550.49243:114179 551.49866:23096 552.50507:1433 571.46124:616 575.50476:154365 576.50861:59905 577.51953:132805 578.52466:48100 579.53113:5886 603.53607:96272 604.54108:34958 605.54956:10538 606.5…	0	0	0	0.764411	0.12998	0	0	0	0	0.0813696	0	0.21343	0	0	0	0.0141642	0	0.192915	0
418	29.218	824.554	Unknown	[M+H]+		0.112	TRUE	null	null	null	null	null	null	999	FALSE	FALSE	FALSE	Unit NormalizedByInternalStandardPeakHeight by alignment ID=134	FALSE	FALSE	null	null	null	null	null	null	null	1954.66	824.55548:31542 825.55883:17889 826.56219:2758	133.10223:51215 141.11601:1181 282.28159:2979 310.31604:7019 335.25717:31628 344.28082:1218 501.3317:2800 521.46027:5950 521.89111:402 533.46271:7192 541.39423:2099 547.47375:319201 548.47827:95112 549.48871:196116 550.49518:44694 551.50629:6408 561.49194:28494 562.49707:5928 575.50513:985705 576.50867:412850 577.5174:181691 578.5246:34447 579.53204:3034 601.47662:1017 603.53674:323606 604.54071:…	0	0	0	0	0	0	0	0	0	0	0	0.0200329	0	0	0	0	0	0	0
419	28.938	825.458	Unknown	[M+H]+	ion correlated with 450; ion correlated with 438; ion correlated with 411	0.194	TRUE	null	null	null	null	null	null	999	FALSE	FALSE	FALSE	Unit NormalizedByInternalStandardPeakHeight by alignment ID=134	FALSE	FALSE	null	null	null	null	null	null	null	2036.44	825.4588:13341 826.46215:6359 827.46551:0	133.08441:1337 133.09705:1247 284.33221:985611 285.33597:214364 297.18884:2264 311.26245:1662 398.24371:2830 399.30975:118868 443.33493:170459 444.3396:25629 487.36099:151967 488.36597:24449 489.3699:2229 507.27222:1306120 507.50208:25786 508.27542:397396 509.27908:62775 510.2851:3556 523.25043:70169 531.38776:141140 532.39172:20080 559.52118:5636 560.5257:873 570.4599:13080 571.46796:2403 575.41…	0	0	0.011837	0	0	0	0.012638	0	0	0	0	0	0	0	0	0	0	0	0
420	29.286	825.48	Unknown	[M+H]+		0.434	TRUE	null	null	null	null	null	null	999	FALSE	FALSE	FALSE	Unit NormalizedByInternalStandardPeakHeight by alignment ID=134	FALSE	FALSE	null	null	null	null	null	null	null	1617.27	825.48615:7808 826.4895:5921 827.49286:9487	141.11458:47842 265.25488:882 282.45203:0 507.27399:133673 508.2774:28293 509.2807:2216 547.47546:27800 548.4801:7560 549.48883:1964 575.50604:6169 576.51178:2299 577.52045:849 603.53809:1496 604.54358:689 615.49945:14527 771.65271:173 797.6676:1371 798.67194:675 809.66815:132 810.67566:511 824.68652:106804 825.69019:5297	0	0	0.00692832	0	0	0	0.00730033	0	0	0	0.16513	0.0550934	0.0549929	0	0	0	0.121662	0	0.0125481
421	29.035	825.697	Unknown	[M+H]+		0.275	TRUE	null	null	null	null	null	null	999	FALSE	FALSE	FALSE	Unit NormalizedByInternalStandardPeakHeight by alignment ID=134	FALSE	FALSE	null	null	null	null	null	null	null	11976.4	825.69739:587138 826.70074:339633 827.7041:103485	149.04832:6273 207.03345:2483 209.03075:1696 223.06586:37403 256.26749:123544 281.05276:65921 282.05438:12257 283.05328:7820 355.07236:14808 356.07462:3028 357.07648:1913 371.10623:44420 441.30289:17538 445.12701:23781 508.27988:1595 571.47156:3205 806.73505:23632 820.74292:272698 821.74634:152844 822.75397:56358	0	0	0	0.303085	0.0210311	0	0	0	0	0.0163947	0.030791	0.0707834	0	0	0	0	0	0.0622028	0
422	29.014	827.495	Unknown	[M+H]+		0.275	TRUE	null	null	null	null	null	null	999	FALSE	FALSE	FALSE	Unit NormalizedByInternalStandardPeakHeight by alignment ID=134	FALSE	FALSE	null	null	null	null	null	null	null	2027.91	827.4953:27442 828.49865:7591 829.50201:47795	321.18481:109887 383.20822:303245 441.30005:104217 517.37537:2705 561.30365:4953 561.40076:2982 605.42816:2051 607.25739:52903 608.26208:13808 629.24316:3021 649.45837:2465 663.4707:719 693.48242:1225 707.48602:1418 707.51385:2635 717.51453:1255 737.50153:1241 746.42761:2546 751.52411:731 795.55518:237 827.4953:35739	0	0	0.0243495	0.00603557	0.00391558	0.00385859	0.0278779	0	0	0	0	0.0778579	0	0	0	0	0	0	0
423	29.203	827.496	Unknown	[M+H]+	adduct linked to 436_[M+K]+	0.341	TRUE	null	null	null	null	null	null	999	FALSE	FALSE	FALSE	Unit NormalizedByInternalStandardPeakHeight by alignment ID=134	FALSE	FALSE	null	null	null	null	null	null	null	5137.79	827.49481:336915 828.49816:164200 829.50152:208330	133.10336:29696 141.11429:52407 203.18269:1942 383.2052:2715 387.21918:3419 441.36874:19 493.43173:2401 501.336:11306 547.47443:47824 548.47925:13088 549.48712:3703 575.50647:40630 576.51154:9619 577.52209:2341 603.54059:4433 683.45197:1090 684.45953:430 709.43506:499 769.64172:611 771.65045:17927 772.65576:6553 795.65198:8498 796.65723:2588 797.66571:34236 798.6709:13239 799.67847:2086 809.67426…	0	0	0	0	0	0	0	0	0	0	0.339469	0.126773	0.12385	0	0	0	0.35178	0	0.0372383
424	28.866	829.509	Unknown	[M+H]+		0.837	TRUE	null	null	null	null	null	null	999	FALSE	FALSE	FALSE	Unit NormalizedByInternalStandardPeakHeight by alignment ID=134	FALSE	FALSE	null	null	null	null	null	null	null	7467.07	829.50916:192245 830.51251:135590 831.51587:21091	144.9826:35 284.33179:69 284.50363:1594 286.33917:121 307.16748:4685 485.29196:6475 486.29276:4190 502.32495:2955 530.35022:18132 535.29773:3569 575.41321:13914 576.41772:2362 609.45361:4146 610.45868:876 619.43933:23345 620.44397:3997 625.39972:1147 626.40527:2100 663.46692:14200 664.47241:2489 707.49481:4138 771.50653:2167 772.51038:640 829.50916:51141	0	0	0.170578	0.0569962	0.0451939	0.048194	0.181981	0.00721717	0	0	0.693008	0.252959	0.237963	0.0509918	0.0142427	0.0162673	0.434918	0.00312475	0.137823
425	29.211	829.51	Unknown	[M+H]+		0.275	TRUE	null	null	null	null	null	null	999	FALSE	FALSE	FALSE	Unit NormalizedByInternalStandardPeakHeight by alignment ID=134	FALSE	FALSE	null	null	null	null	null	null	null	1792.48	829.51154:25584 830.51489:7149 831.51825:1092	141.11514:29598 501.33963:1038 547.47937:7798 575.50641:23230 576.513:5119 577.52185:1383 603.53772:1876 629.4834:815 683.45276:935 731.60333:1175 743.43811:2146 743.62408:1490 769.63556:17398 770.64166:5548 771.64252:834 809.56592:2280 825.48761:1378	0	0	0	0	0	0	0.0250499	0	0	0	0	0	0	0	0	0	0	0	0
426	29.38	829.512	Unknown	[M+H]+		0.105	TRUE	null	null	null	null	null	null	999	FALSE	FALSE	FALSE	Unit NormalizedByInternalStandardPeakHeight by alignment ID=134	FALSE	FALSE	null	null	null	null	null	null	null	1249.42	829.5105:218400 830.51385:148260 831.51721:35727	141.11499:125 282.28149:9546 283.28433:1230 333.24783:40896 335.26224:108837 489.35754:944 507.27411:1011 547.47357:54742 548.47827:17932 549.48236:4219 563.50464:1017 573.48621:383 575.50458:162334 576.50854:70436 577.5166:15998 593.461:12314 594.46045:3555 600.41895:2064 603.53619:32995 604.54248:10960 605.55096:1998 611.46863:198662 612.47186:74311 613.47174:11022 677.46863:860 677.49689:882 6…	0	0	0	0	0	0	0	0	0	0	0	0	0.111467	0	0	0	0	0	0
427	29.153	843.489	Unknown	[M+H]+		0.171	TRUE	null	null	null	null	null	null	999	FALSE	FALSE	FALSE	Unit NormalizedByInternalStandardPeakHeight by alignment ID=134	FALSE	FALSE	null	null	null	null	null	null	null	931.7	843.48914:22040 844.49249:10153 845.49585:9411	133.10333:5274 141.11409:4857 259.15771:1770 279.09653:277 284.3324:58642 285.33597:11155 286.34213:285 355.2879:1116 361.22452:6430 362.22745:756 365.23407:8209 377.32764:4523 383.20599:17236 384.21167:1637 387.21793:2088 394.35684:4337 398.23547:4278 399.31033:1491 406.28391:1272 424.36707:425 438.3811:15839 439.36575:2263 439.38922:2430 443.33929:2148 468.39307:328 482.40762:19054 483.41125:28…	0	0	0	0	0	0	0	0	0	0	0	0.0139979	0.0132196	0	0	0	0.0343845	0	0
428	28.967	845.505	Unknown	[M+H]+		0.217	TRUE	null	null	null	null	null	null	999	FALSE	FALSE	FALSE	Unit NormalizedByInternalStandardPeakHeight by alignment ID=134	FALSE	FALSE	null	null	null	null	null	null	null	935	845.50385:7963 846.5072:4204 847.51056:2200	133.08661:1567 133.09943:1562 284.33188:987362 285.33612:214392 311.26038:2001 337.18298:26514 383.2063:1975 398.24521:2881 399.31:118865 443.33527:170709 444.34033:25643 487.36124:152082 488.36728:24449 507.27231:1361270 508.27573:409712 509.28061:63465 510.28738:3647 523.26007:70193 531.38782:141140 532.39313:20027 559.51892:5636 570.45959:13080 571.46985:2403 575.41431:56744 576.42419:8681 587…	0	0	0.00706572	0	0	0	0.00728074	0	0	0	0	0.0222927	0.0204923	0	0	0	0	0	0
429	28.86	846.757	Unknown	[M+H]+		0.403	TRUE	null	null	null	null	null	null	999	FALSE	FALSE	FALSE	Unit NormalizedByInternalStandardPeakHeight by alignment ID=134	FALSE	FALSE	null	null	null	null	null	null	null	5389.82	846.75708:11606 847.76043:7448 848.76379:1664	89.5053:1844 100.07566:2325 111.02013:1241 141.11392:6192 141.9604:1014 144.98378:3201 182.98666:1546 223.06772:1747 248.06293:1093 259.16037:1414 270.31985:2019 279.09546:3926 279.16608:1153 281.05423:3812 284.3316:2021926 284.50357:77914 285.33524:431278 286.33954:23704 288.29373:2281 312.36652:4350 316.32263:1387 344.28403:1092 361.22528:7475 362.23132:1004 363.31665:1151 372.31339:5207 376.26…	0	0	0	0	0.216872	0	0	0	0	0	0	0.201098	0.0551068	0	0	0.105002	0	0.167098	0.030298
430	29.229	846.758	Unknown	[M+H]+		0.69	TRUE	null	null	null	null	null	null	999	FALSE	FALSE	FALSE	Unit NormalizedByInternalStandardPeakHeight by alignment ID=134	FALSE	FALSE	null	null	null	null	null	null	null	23311.4	846.75836:44895 847.76171:18644 848.76507:3212	141.11446:54252 223.06932:9526 282.05655:1318 282.28378:7792 297.08804:1196 310.3129:9577 355.07483:7425 371.10645:16326 373.0899:1385 483.41339:2501 507.27512:5173 547.47357:523933 548.47723:188841 549.48474:47670 550.4884:4357 561.49316:21896 573.49188:3361 575.5061:53364 576.51465:15433 577.52179:46572 578.52753:10794 589.52728:4167 603.53674:74945 604.54193:27550 605.55194:20941 606.56165:332…	0	0	0	0	1.23893	0.520069	0.0106046	0.0146546	0.00364323	0.963114	0	1.07733	0.475778	0.00622353	0	0.779498	0	0.999552	0.284847
431	29.226	847.053	Unknown	[M+H]+		0.306	TRUE	null	null	null	null	null	null	999	FALSE	FALSE	FALSE	Unit NormalizedByInternalStandardPeakHeight by alignment ID=134	FALSE	FALSE	null	null	null	null	null	null	null	3684.72	847.05249:82415 848.05584:2140 849.0592:368	133.10217:1066 141.11533:1802 195.12566:1961 239.1524:1542 256.26624:1208 259.1593:5357 279.09799:2659 281.056:2666 282.28424:1433 284.33224:220928 285.3364:29367 286.34274:1248 288.29147:2107 315.23813:1142 331.19537:1187 337.20493:1164 338.34604:1867 343.26709:2877 344.2738:1183 344.2886:1364 355.07388:1528 355.29044:1510 357.32172:1055 361.22174:21327 362.22668:2331 363.31357:2098 377.3262:110…	0	0	0	0	0.0379249	0	0	0	0	0.0148456	0	0.013346	0	0	0	0.0116813	0	0.0212319	0
432	29.256	848.773	Unknown	[M+H]+		0.081	TRUE	null	null	null	null	null	null	999	FALSE	FALSE	FALSE	Unit NormalizedByInternalStandardPeakHeight by alignment ID=134	FALSE	FALSE	null	null	null	null	null	null	null	20862	848.77264:753583 849.77599:458170 850.77935:132857	141.11562:24719 265.25458:12597 282.28043:10609 283.28433:1440 335.26318:11319 495.44336:5418 521.45837:50937 522.46405:11601 535.47766:17104 536.48267:3634 547.47321:175706 548.47797:66299 549.48853:406925 550.49243:153796 551.49866:31879 552.50507:2061 571.46124:2833 575.50476:204135 576.50861:82456 577.51953:163166 578.52466:63281 579.53113:7635 603.53607:119892 604.54108:46449 605.54956:13371…	0	0	0	0.389005	0	0	0	0	0	0	0	0	0	0	0.425837	0	0	0	0
433	29.027	851.713	Unknown	[M+H]+		0.609	TRUE	null	null	null	null	null	null	999	FALSE	FALSE	FALSE	Unit NormalizedByInternalStandardPeakHeight by alignment ID=134	FALSE	FALSE	null	null	null	null	null	null	null	17580.5	851.71655:8906 852.7199:3525 853.72326:1143	177.11528:1102 207.03459:1317 256.26834:33899 281.0527:48471 282.05615:6818 284.33212:530 355.07425:8231 383.20715:65 485.11487:297386 509.28201:396 517.37366:492 559.52106:242 561.40552:505 575.41766:14504 576.42297:2410 605.43066:114 619.44421:9578 649.45856:290 663.4682:5876 693.48291:430 707.50153:3046 717.51398:1110 737.50702:438 751.52039:297 781.54187:298 839.65906:210	0	0	0	0	0.276044	0.100721	0.121929	0.132799	0	0.296839	0.0104599	0.378138	0	0.0408113	0	0	0	0.330548	0.0437484
434	29.047	853.727	Unknown	[M+H]+		0.066	TRUE	null	null	null	null	null	null	999	FALSE	FALSE	FALSE	Unit NormalizedByInternalStandardPeakHeight by alignment ID=134	FALSE	FALSE	null	null	null	null	null	null	null	19489.3	853.72906:288203 854.73241:166167 855.73577:30191	149.04832:6273 207.03345:2483 209.03075:1696 223.06586:37403 256.26749:123544 281.05276:65921 282.05438:12257 283.05328:7820 355.07236:14808 356.07462:3028 357.07648:1913 371.10623:44420 441.30289:17538 445.12701:23781 508.27988:1595 571.47156:3205 806.73505:23632 820.74292:272698 821.74634:152844 822.75397:56358 829.51227:752 848.77588:139618 849.78046:81919 850.78259:22453	0	0	0	0.148772	0	0	0	0	0	0	0	0	0	0	0.138032	0	0	0	0
435	29.143	861.537	Unknown	[M+H]+		0.267	TRUE	null	null	null	null	null	null	999	FALSE	FALSE	FALSE	Unit NormalizedByInternalStandardPeakHeight by alignment ID=134	FALSE	FALSE	null	null	null	null	null	null	null	2181.12	861.53595:15436 862.5393:5521 863.54266:1410	355.07257:320 419.22122:1645 420.2262:1036 473.34772:352 487.36215:14072 507.2731:181717 508.27682:53823 509.28412:6818 517.37402:414 531.39124:8518 570.4624:1564 575.4151:8533 575.44031:1 607.3847:3058 619.44507:5693 663.47137:2837 693.48145:170 707.49536:448 763.47479:708 797.46002:1671 797.96881:1403 819.47852:1659 829.50861:3997 831.53058:3714 843.49359:2042 861.53595:21809	0	0	0.0136967	0	0	0	0.011802	0	0	0	0.134953	0.0366081	0.0234439	0	0	0	0.186989	0	0.011072
436	29.229	865.488	Unknown	[M+K]+	adduct linked to 423_[M+H]+	0.116	TRUE	null	null	null	null	null	null	999	FALSE	FALSE	FALSE	Unit NormalizedByInternalStandardPeakHeight by alignment ID=134	FALSE	FALSE	null	null	null	null	null	null	null	982.75	865.48975:11346 866.4931:6104 867.49646:6643	133.10344:31081 141.11438:44983 383.20538:24276 384.2092:3481 443.33649:1985 501.34103:12971 507.2731:42593 508.27646:5979 547.47473:66588 548.47943:16811 549.49219:4033 575.50635:47418 576.51434:10748 603.53308:5326 615.49487:1877 629.47675:2419 683.45154:1087 684.45587:159 719.42126:3236 769.63367:1075 771.65082:26404 772.65613:8910 795.65277:11148 796.65875:3384 797.66669:52010 798.67053:19974…	0	0	0	0	0	0	0	0	0	0	0.0114316	0	0.00652805	0	0	0	0.0150485	0	0.00262118
437	29.358	867.689	Unknown	[M+H]+		0.213	TRUE	null	null	null	null	null	null	999	FALSE	FALSE	FALSE	Unit NormalizedByInternalStandardPeakHeight by alignment ID=134	FALSE	FALSE	null	null	null	null	null	null	null	2466.62	867.68762:123040 868.69097:69394 869.69433:24296	141.11516:5996 281.056:7987 282.28207:12732 355.07376:37979 477.86246:2 507.27502:4054 547.47357:316516 548.47736:118530 549.48767:97026 550.49451:25948 575.50482:847636 576.50854:335105 577.51526:104139 578.52478:17112 603.53705:100832 604.54291:37446 605.55164:5580 611.46893:11624 612.47449:3123 711.96014:15 825.69824:20760 826.70264:7795 827.70398:1406 829.73492:2193 851.71344:258001 852.71667…	0	0	0	0	0.0566198	0.0234878	0	0	0	0	0	0	0	0	0	0.038479	0	0	0.0111551
438	28.931	869.484	Unknown	[M+H]+	ion correlated with 460; ion correlated with 450; ion correlated with 419	0.213	TRUE	null	null	null	null	null	null	999	FALSE	FALSE	FALSE	Unit NormalizedByInternalStandardPeakHeight by alignment ID=134	FALSE	FALSE	null	null	null	null	null	null	null	2225.41	869.48413:18935 870.48748:15295 871.49084:2361	133.08441:1563 133.09705:1556 284.33221:987362 285.33597:214392 297.18884:2280 311.26245:1998 383.20642:1974 398.24371:2886 399.30975:118865 443.33493:170709 444.3396:25643 487.36099:152082 488.36597:24449 489.3699:2211 507.27222:1361270 507.50208:25786 508.27542:409712 509.27908:63465 510.2851:3634 523.25043:70193 531.38776:141140 532.39172:20017 559.52118:5636 570.4599:13080 571.46796:2403 575.…	0	0	0.0168005	0	0	0	0.0162735	0	0	0	0	0	0	0	0	0	0	0	0
439	29.332	869.724	Unknown	[M+H]+		0.062	TRUE	null	null	null	null	null	null	999	FALSE	FALSE	FALSE	Unit NormalizedByInternalStandardPeakHeight by alignment ID=134	FALSE	FALSE	null	null	null	null	null	null	null	12304.6	869.72418:214488 870.72753:137570 871.73089:158799	141.11475:4948 282.2807:124 547.47736:10671 549.49054:1465 575.41437:127 575.50665:34984 576.42249:196 576.5119:7746 577.52051:1921 603.5459:2833 611.46942:5104 612.47668:1161 613.48322:1230 619.44177:320 633.45764:861 634.46283:153 677.48395:11753 678.49023:2014 715.56915:1168 721.51184:9772 722.51733:1823 731.59692:2047 743.61877:2932 757.45685:1266 765.53918:6090 766.54272:1359 767.62238:1220 …	0	0	0	0	0	0	0.210013	0	0	0	0	0	0	0	0	0	0	0	0
440	29.198	869.724	Unknown	[M+H]+		0.058	TRUE	null	null	null	null	null	null	999	FALSE	FALSE	FALSE	Unit NormalizedByInternalStandardPeakHeight by alignment ID=134	FALSE	FALSE	null	null	null	null	null	null	null	11422.8	869.72504:177777 870.72839:80661 871.73175:73709	146.9825:1334 285.18765:21109 286.19156:1956 301.18582:214 332.19958:1507 341.26944:776 361.20462:2033 377.32315:4187 378.33032:687 385.29697:1065 406.28394:699 407.29333:128 425.38229:46 438.28802:59 443.33676:3867 485.29291:273 487.36084:5158 488.37103:326 493.29565:203 502.32053:69 530.34943:2720 532.36157:276 532.39752:907 535.30475:19942 536.30811:5112 538.32678:4172 560.38696:2999 562.41101…	0	0	0	0	0	0	0	0.179781	0	0	0	0	0	0.380385	0	0	0	0	0
441	28.857	874.787	Unknown	[M+H]+		0.453	TRUE	null	null	null	null	null	null	999	FALSE	FALSE	FALSE	Unit NormalizedByInternalStandardPeakHeight by alignment ID=134	FALSE	FALSE	null	null	null	null	null	null	null	2289.62	874.78809:134798 875.79144:193064 876.7948:47326	285.33542:4 307.16833:1190 351.19824:30 377.31555:1087 377.33194:1109 438.38113:1 486.29742:1479 487.29919:225 502.3208:1039 503.3255:833 507.27542:1654 523.25116:1268 531.34503:548 547.47345:30851 548.47742:10696 549.48871:7439 550.49219:1288 575.41541:274 575.50397:63198 576.50787:29550 577.51532:7807 603.53711:6800 604.54413:1588 609.45233:2769 610.45618:902 625.39471:171 771.50555:1527 772.51…	0	0	0	0	0.0620305	0	0	0	0	0	0	0.0897599	0.0256229	0	0	0.0417973	0	0.0809731	0.017076
442	29.234	874.789	Unknown	[M+H]+		0.64	TRUE	null	null	null	null	null	null	999	FALSE	FALSE	FALSE	Unit NormalizedByInternalStandardPeakHeight by alignment ID=134	FALSE	FALSE	null	null	null	null	null	null	null	13373.5	874.79309:5590 875.79644:2820 876.7998:592	141.11446:54250 223.06932:9524 282.05655:1319 282.28378:7807 297.08804:1196 310.3129:9583 355.07483:7425 371.10645:16326 373.0899:1385 483.41339:2501 507.27512:5172 547.47357:523931 548.47723:188841 549.48474:47670 550.4884:4357 561.49316:21896 573.49188:3361 575.5061:53362 576.51465:15434 577.52179:46572 578.52753:10795 589.52728:4169 603.53674:74944 604.54193:27550 605.55194:20940 606.56165:332…	0	0	0	0.0115914	0.34636	0.216233	0.00579602	0	0	0.281281	0	0.448921	0.228257	0.00713472	0	0.290177	0	0.473722	0.17336
443	28.966	879.744	Unknown	[M+H]+		0.295	TRUE	null	null	null	null	null	null	999	FALSE	FALSE	FALSE	Unit NormalizedByInternalStandardPeakHeight by alignment ID=134	FALSE	FALSE	null	null	null	null	null	null	null	6381.94	879.745:10803 880.74835:8035 881.75171:1774	133.08661:1567 133.09943:1562 284.33188:987362 285.33612:214392 311.26038:2001 337.18298:26514 383.2063:1975 398.24521:2881 399.31:118865 443.33527:170709 444.34033:25643 487.36124:152082 488.36728:24449 507.27231:1361270 508.27573:409712 509.28061:63465 510.28738:3647 523.26007:70193 531.38782:141140 532.39313:20027 559.51892:5636 570.45959:13080 571.46985:2403 575.41431:56744 576.42419:8681 587…	0	0	0.0095854	0	0	0	0.0705253	0	0	0	0.0265963	0	0	0	0	0	0	0	0
444	29.305	883.704	Unknown	[M+H]+		0.128	TRUE	null	null	null	null	null	null	999	FALSE	FALSE	FALSE	Unit NormalizedByInternalStandardPeakHeight by alignment ID=134	FALSE	FALSE	null	null	null	null	null	null	null	15107.9	883.70636:141520 884.70971:89690 885.71307:25129	141.11475:2054 377.32343:2029 457.35416:1297 473.34753:918 501.37827:3650 507.27371:163879 508.27704:33268 517.37488:1171 531.38397:260 547.47736:4371 549.49054:927 561.40009:805 575.50665:22421 576.5119:4447 577.52051:1417 587.55359:1305 589.43121:3286 590.43591:656 603.5459:1825 611.46942:3377 612.47668:768 613.48322:661 633.45764:8373 634.46283:1534 663.4624:1049 677.48395:13541 678.49023:2490…	0	0	0	0	0	0	0.138567	0.164059	0	0	0	0	0	0.190478	0	0	0	0	0
445	29.389	892.661	Unknown	[M+H]+		0.372	TRUE	null	null	null	null	null	null	999	FALSE	FALSE	FALSE	Unit NormalizedByInternalStandardPeakHeight by alignment ID=134	FALSE	FALSE	null	null	null	null	null	null	null	2464.74	892.6604:33829 893.66375:43540 894.66711:6676	141.11612:1507 151.09814:1820 195.12512:4890 239.15234:3384 270.28082:56059 271.28543:4907 279.09842:1987 281.05655:2094 282.28275:5271 283.17664:2359 284.33234:113565 285.33725:12507 288.29385:2147 316.3252:1060 327.20697:1116 331.19788:1151 344.28363:1290 347.3197:1510 354.34009:1429 355.07571:1881 355.2869:1248 361.21869:2013 363.31265:2099 364.34659:1715 369.30038:3425 371.23306:1026 377.3275…	0	0	0	0	0.0155671	0.0155472	0	0	0	0.018002	0	0	0.017875	0	0	0.0159027	0	0	0.0153528
446	29.219	892.799	Unknown	[M+H]+		0.182	TRUE	null	null	null	null	null	null	999	FALSE	FALSE	FALSE	Unit NormalizedByInternalStandardPeakHeight by alignment ID=134	FALSE	FALSE	null	null	null	null	null	null	null	1932.28	892.80029:75765 893.80364:36186 894.807:5589	141.1145:49264 501.33887:1883 547.4743:78343 548.48047:20467 549.48889:4798 575.50525:55540 576.51074:14096 577.52124:2759 603.53735:18472 604.54236:4297 615.49219:23179 615.586:1305 683.45197:1648 743.43805:2168 765.54559:1036 771.65369:5100 772.66132:1729 797.66711:23539 798.67358:8221 799.67145:2094 809.56445:1728 809.66888:9764 810.6723:3345 823.68201:183895 824.68542:108204 825.48511:1887 82…	0	0	0.0672258	0	0	0	0	0	0	0	0	0	0	0.0369576	0	0	0	0.0027602	0
447	28.959	897.754	Unknown	[M+H]+		0.14	TRUE	null	null	null	null	null	null	999	FALSE	FALSE	FALSE	Unit NormalizedByInternalStandardPeakHeight by alignment ID=134	FALSE	FALSE	null	null	null	null	null	null	null	20402	897.75427:760108 898.75762:699888 899.76098:228069	133.08661:2698 133.09943:2674 284.33188:495592 285.33612:113808 311.26038:923 337.18298:18206 383.2063:23 398.24521:2669 399.31:80409 443.33527:143102 444.34033:23441 487.36124:152764 488.36728:27338 507.27231:1276009 508.27573:385978 509.28061:67267 510.28738:3762 517.37592:26 523.26007:71495 531.38782:164150 532.39313:24393 535.29224:954 559.51892:2045 570.45959:15290 571.46985:2669 575.41431:6…	0	0	0.674439	0	0	0	0.0755717	0	0	0	0	0	0	0.203676	0	0	0	0	0
448	29.234	908.796	Unknown	[M+H]+		0.182	TRUE	null	null	null	null	null	null	999	FALSE	FALSE	FALSE	Unit NormalizedByInternalStandardPeakHeight by alignment ID=134	FALSE	FALSE	null	null	null	null	null	null	null	12847	908.79584:32502 909.79919:15380 910.80255:2555	141.11562:18720 265.25458:6528 282.28043:5174 283.28433:769 335.26318:10443 495.44336:2995 521.45837:27136 522.46405:6293 535.47766:9015 536.48267:1991 547.47321:83177 548.47797:34336 549.48853:182012 550.49243:72254 551.49866:16926 552.50507:708 571.46124:1754 575.50476:95480 576.50861:41640 577.51953:67542 578.52466:29900 579.53113:3832 603.53607:53998 604.54108:22224 605.54956:6148 606.55688:8…	0	0	0	0.0167776	0	0	0	0	0.00973127	0	0	0.0221717	0	0	0.13847	0	0	0.288552	0
449	28.967	911.734	Unknown	[M+H]+		0.078	TRUE	null	null	null	null	null	null	999	FALSE	FALSE	FALSE	Unit NormalizedByInternalStandardPeakHeight by alignment ID=134	FALSE	FALSE	null	null	null	null	null	null	null	30884	911.73486:65426 912.73821:58091 913.74157:24642	133.08661:2698 133.09943:2674 284.33188:495592 285.33612:113808 311.26038:923 337.18298:18206 383.2063:23 398.24521:2669 399.31:80409 443.33527:143102 444.34033:23441 487.36124:152764 488.36728:27338 507.27231:1276009 508.27573:385978 509.28061:67267 510.28738:3762 517.37592:26 523.26007:71495 531.38782:164150 532.39313:24393 535.29224:954 559.51892:2045 570.45959:15290 571.46985:2669 575.41431:6…	0	0	0.0580521	0	0	0	0	0	0	0	0	0	0	0	0	0	0	0	0
450	28.912	913.509	Unknown	[M+H]+	ion correlated with 460; ion correlated with 438; ion correlated with 419	0.202	TRUE	null	null	null	null	null	null	999	FALSE	FALSE	FALSE	Unit NormalizedByInternalStandardPeakHeight by alignment ID=134	FALSE	FALSE	null	null	null	null	null	null	null	3327.35	913.51044:23713 914.51379:14916 915.51715:2243	133.09894:3643 284.33191:478968 285.33594:109724 383.20935:15 398.2468:2604 399.31058:75191 443.33496:132127 444.34064:20379 485.29556:188312 487.36118:136989 488.36499:23802 507.27209:1200420 507.50095:34342 508.27557:364752 509.27856:62848 510.28326:3503 523.24829:65564 524.25165:9429 531.38739:161958 532.39215:24251 533.3974:1889 535.28815:1070 559.5246:1856 570.46368:15291 575.41418:67804 576…	0	0	0.02104	0	0	0	0.024805	0	0	0	0	0	0	0	0	0	0	0	0
451	29.35	913.751	Unknown	[M+H]+		0.074	TRUE	null	null	null	null	null	null	999	FALSE	FALSE	FALSE	Unit NormalizedByInternalStandardPeakHeight by alignment ID=134	FALSE	FALSE	null	null	null	null	null	null	null	3004.94	913.75024:107416 914.75359:58388 915.75695:9055	141.11446:15675 282.28131:3177 283.28656:289 284.33221:30626 285.33676:8448 335.26492:9936 383.20782:11757 485.29114:17342 486.29675:2921 487.3035:175 502.32007:4464 503.32443:912 530.34918:15413 547.4801:35 549.48999:5128 565.92151:95 575.50476:5422 576.50989:4878 577.51978:1427 578.52557:2201 587.93109:305 604.54248:60 611.46838:23388 612.47284:6077 613.48029:1247	0	0	0	0	0	0	0	0	0	0	0	0	0	0	0.064095	0	0	0.126441	0
452	28.861	934.81	Unknown	[M+H]+		0.089	TRUE	null	null	null	null	null	null	999	FALSE	FALSE	FALSE	Unit NormalizedByInternalStandardPeakHeight by alignment ID=134	FALSE	FALSE	null	null	null	null	null	null	null	3936.72	934.81018:6306 935.81353:8560 936.81689:2480	284.33185:31299 285.33536:1507 307.16843:1020 376.26471:252 468.39352:1251 485.29068:32069 486.29639:12117 502.31866:13021 503.32364:4702 512.41852:1200 523.24951:2127 526.43164:7879 527.43506:2156 528.43976:265 530.34717:21417 531.35425:8282 556.44476:1369 570.45782:11088 575.41431:283 600.47137:1244 609.4519:14021 610.45679:3712 614.48407:7002 615.48816:1458 625.3999:4063 626.40271:1230 658.510…	0	0	0	0.00325525	0	0	0	0	0	0	0	0	0	0	0.00710769	0	0	0.0220608	0
453	29.234	934.81	Unknown	[M+H]+		0.318	TRUE	null	null	null	null	null	null	999	FALSE	FALSE	FALSE	Unit NormalizedByInternalStandardPeakHeight by alignment ID=134	FALSE	FALSE	null	null	null	null	null	null	null	16306	934.81573:7726 935.81908:3869 936.82244:802	141.11482:10715 496.42563:2 501.37833:7641 502.38458:811 531.39008:67 540.44971:1057 545.40393:14724 546.40857:1935 547.47412:3059 548.48029:1294 549.48456:547 575.50598:4077 576.51373:790 577.52136:155 584.47559:951 589.43024:18645 590.43561:2783 603.5387:191 633.45685:16885 634.4635:2950 677.48425:12694 678.48804:2264 721.51086:6337 722.51611:1406 765.53729:2340 766.54547:566 905.76813:78	0	0	0	0.0672236	0	0	0	0	0	0	0.010284	0.0506378	0	0	0.184602	0	0	0.240766	0
454	29.341	935.578	Unknown	[M+H]+		0.566	TRUE	null	null	null	null	null	null	999	FALSE	FALSE	FALSE	Unit NormalizedByInternalStandardPeakHeight by alignment ID=134	FALSE	FALSE	null	null	null	null	null	null	null	1889.57	935.57928:5173 936.58263:4138 937.58599:738	115.05495:183 128.06325:145 133.1013:10709 141.11569:5795 267.17828:46 282.28217:863 301.18369:122 315.19925:1854 335.26544:2484 344.28659:206 439.38904:1776 482.40784:13534 483.31479:1354 490.86322:20 501.8544:10 512.4198:1283 520.34277:275 523.30328:1262 558.37817:119 576.33868:162 586.48401:29 609.34851:27844 611.46912:4644 612.47321:1307 613.38287:1145 806.72864:1186 820.60638:262 823.68298:3…	0	0	0	0	0	0	0	0	0.00335415	0.00433042	0.00793234	0.0358856	0.04591	0	0.00300881	0.00279756	0.00798783	0	0.0136906
455	29.338	936.689	Unknown	[M+H]+		0.508	TRUE	null	null	null	null	null	null	999	FALSE	FALSE	FALSE	Unit NormalizedByInternalStandardPeakHeight by alignment ID=134	FALSE	FALSE	null	null	null	null	null	null	null	1360.86	936.6875:28005 937.69085:23931 938.69421:4169	141.11516:1318 195.12343:1015 239.14987:1419 270.28024:200304 271.28436:22827 272.289:1306 279.09695:2480 281.056:1893 282.28207:5238 283.17786:1961 284.33212:132329 285.33728:15253 286.34305:1133 288.28738:1041 288.30185:1172 316.32272:1139 327.20541:1265 331.19305:1418 336.3306:1449 344.28262:2069 354.34128:1420 355.07376:2102 355.29236:2398 361.22318:1736 363.31482:1949 364.31226:1435 371.2329…	0	0	0	0	0.0128871	0.00966026	0	0	0	0.0153573	0	0.00610833	0.0115258	0	0	0.0106465	0	0.00793979	0.00970672
456	28.96	939.765	Unknown	[M+H]+		0.101	TRUE	null	null	null	null	null	null	999	FALSE	FALSE	FALSE	Unit NormalizedByInternalStandardPeakHeight by alignment ID=134	FALSE	FALSE	null	null	null	null	null	null	null	14834	939.7644:43394 940.76775:36940 941.77111:7975	149.09737:1203 285.3371:99695 297.18817:4573 315.1889:2438 337.18164:1872 399.31018:15878 443.33536:41299 487.36496:16188 507.27261:444966 508.27652:130939 509.28503:13155 531.3913:818 559.52124:163 571.4726:19093 572.47687:1945 587.55237:1086 609.4541:26971 611.4693:1306 615.58392:2041 616.58923:819 699.35187:74439 700.35565:27990 701.36591:3292 701.4657:265 781.43323:326 799.68188:2771 811.6814…	0	0	0	0.0224002	0	0	0	0	0	0	0	0	0	0	0.0541523	0	0	0	0
457	29.204	939.765	Unknown	[M+H]+		0.074	TRUE	null	null	null	null	null	null	999	FALSE	FALSE	FALSE	Unit NormalizedByInternalStandardPeakHeight by alignment ID=134	FALSE	FALSE	null	null	null	null	null	null	null	8495.56	939.76746:23269 940.77081:12792 941.77417:3382	141.11534:23257 310.31421:9541 335.26367:23975 501.33841:2791 521.4632:12150 533.45941:17384 541.41333:1170 547.47412:392668 548.47864:149288 549.48932:249690 550.49463:83580 551.50403:13081 561.49194:57489 562.49854:14163 575.50555:1162547 576.50909:460720 577.51746:236471 578.52582:65538 579.53479:4383 603.53699:323215 604.54095:137479 605.547:27015 625.44672:3061 683.45374:286 743.44757:24136 …	0	0	0	0	0	0	0	0	0	0	0	0.0147785	0	0	0.0967015	0	0	0	0
458	29.356	939.766	Unknown	[M+H]+		0.074	TRUE	null	null	null	null	null	null	999	FALSE	FALSE	FALSE	Unit NormalizedByInternalStandardPeakHeight by alignment ID=134	FALSE	FALSE	null	null	null	null	null	null	null	4816.06	939.76508:59492 940.76843:31303 941.77179:6683	282.28152:5098 333.24634:3173 335.2626:10437 521.45819:20913 522.46454:5014 523.47522:1601 535.47693:6918 536.47925:1686 547.47351:64438 548.47803:26694 549.48889:141966 550.49268:56197 551.49976:13178 571.46106:1286 575.505:74711 576.51019:32302 577.51984:52360 578.52466:23200 579.53101:3095 603.53607:41976 604.54065:17123 605.55072:4680 606.5556:707 609.2724:1124 611.46857:21014 612.47284:5783 …	0	0	0	0.0307101	0	0	0	0	0	0	0	0	0	0	0	0	0	0.109287	0
459	28.862	952.581	Unknown	[M+H]+	ion correlated with 469	0.372	TRUE	null	null	null	null	null	null	999	FALSE	FALSE	FALSE	Unit NormalizedByInternalStandardPeakHeight by alignment ID=134	FALSE	FALSE	null	null	null	null	null	null	null	3553.7	952.57977:36878 953.58312:69380 954.58648:10658	284.33185:18676 285.33536:492 307.16843:1020 376.26471:120 468.39352:1251 485.29068:31386 486.29639:12430 502.31866:13271 503.32364:4789 512.41852:1200 523.24951:2301 526.43164:6226 527.43506:2003 528.43976:210 530.34717:20778 531.35425:8421 556.44476:1282 570.45782:8757 575.41431:236 600.47137:1209 609.4519:15865 610.45679:3962 614.48407:5470 615.48816:1062 625.3999:3542 626.40271:1097 658.51093…	0	0	0	0.0190368	0.0159014	0.0149546	0	0	0	0	0	0	0	0	0	0	0	0	0
460	28.878	957.538	Unknown	[M+H]+	ion correlated with 450; ion correlated with 438	0.205	TRUE	null	null	null	null	null	null	999	FALSE	FALSE	FALSE	Unit NormalizedByInternalStandardPeakHeight by alignment ID=134	FALSE	FALSE	null	null	null	null	null	null	null	5251.37	957.53644:38314 958.53979:13034 959.54315:2192	133.09917:3598 284.33185:476725 285.33566:109175 383.2045:16 398.24823:2601 443.33569:132127 444.34256:20383 485.29514:188312 487.36053:137049 488.36499:23802 507.27191:1211554 507.50082:34342 508.27539:366593 509.27835:63192 510.28171:3511 523.24823:65587 524.25568:9413 531.3866:161958 532.39209:24304 535.28888:977 559.52161:1820 575.41315:67760 576.41785:10759 609.45453:14298 610.46027:3002 615…	0	0	0.0339962	0	0	0	0.036902	0	0	0	0	0	0	0	0	0	0	0	0
461	29.222	962.841	Unknown	[M+H]+		0.205	TRUE	null	null	null	null	null	null	999	FALSE	FALSE	FALSE	Unit NormalizedByInternalStandardPeakHeight by alignment ID=134	FALSE	FALSE	null	null	null	null	null	null	null	6042.46	962.84192:50592 963.84527:24744 964.84863:3900	133.10167:1101 141.11591:1986 259.15915:3882 274.28085:1353 279.0976:3015 282.28311:1048 284.33246:276618 285.33633:37780 286.3425:1585 288.29343:3281 310.3165:1565 316.32544:1490 331.19568:1429 337.20374:1034 338.34628:1686 343.26788:2246 355.28448:1103 361.2244:13276 362.23126:2096 376.26193:1034 377.32727:5775 380.34277:1393 383.20596:40396 384.21152:4598 394.35669:4070 399.31052:1989 406.2851…	0	0	0	0.026116	0	0	0	0	0.0137216	0	0	0.00392818	0	0	0.0236026	0	0	0.0127007	0
462	29.341	970.615	Unknown	[M+NH4]+	adduct linked to 463_[M+Na]+	0.899	TRUE	null	null	null	null	null	null	999	FALSE	FALSE	FALSE	Unit NormalizedByInternalStandardPeakHeight by alignment ID=134	FALSE	FALSE	null	null	null	null	null	null	null	22067.5	970.61517:17424 971.61852:12513 972.62188:2237	144.9834:4359 265.25674:1118 443.33646:1389 487.36298:2110 507.27405:149139 508.27734:31322 509.28165:2593 547.47583:43910 548.48114:10317 575.50568:49210 576.51093:11105 577.52094:1710 587.55499:1594 603.53778:16955 604.54694:3856 611.47015:64 613.48657:502 615.4942:4757 615.58728:1910 677.4845:7005 678.48883:1631 683.45282:1774 721.5119:9924 722.51782:1850 765.53931:7471 766.54291:2010 771.6521…	0	0	0.01546	0.0571415	0.0429163	0.0367962	0.0159718	0	0.0745639	0.0812885	0.0990341	0.332284	0.362529	0.0101715	0.0714836	0.0592015	0.104059	0	0.152153
463	29.341	975.569	Unknown	[M+Na]+	adduct linked to 462_[M+NH4]+	0.957	TRUE	null	null	null	null	null	null	999	FALSE	FALSE	FALSE	Unit NormalizedByInternalStandardPeakHeight by alignment ID=134	FALSE	FALSE	null	null	null	null	null	null	null	54718.8	975.57031:676008 976.57366:637142 977.57702:205886	89.50604:99 144.9834:5130 265.25674:1054 443.33646:1389 487.36298:2110 507.27405:149139 508.27734:31322 509.28165:2593 547.47583:43220 548.48114:10015 575.50568:50482 576.51093:11347 577.52094:1716 587.55499:1594 603.53778:16955 604.54694:3990 613.48657:446 615.4942:3436 615.58728:1927 677.4845:5830 678.48883:1402 683.45282:1774 721.5119:9924 722.51782:1850 765.53931:7471 766.54291:2010 771.65216…	0	0	0.599818	0.134152	0.0806766	0.0691405	0.742551	0.149676	0.167345	0.15778	2.27689	0.657611	0.592096	0.591686	0.156573	0.107069	2.44258	0	0.265286
464	29.341	975.885	Unknown	[M+H]+		0.217	TRUE	null	null	null	null	null	null	999	FALSE	FALSE	FALSE	Unit NormalizedByInternalStandardPeakHeight by alignment ID=134	FALSE	FALSE	null	null	null	null	null	null	null	2609.83	975.88666:56587 976.89001:8694 977.89337:444	141.11626:24593 265.25809:1356 282.28073:5156 333.24777:3701 335.26364:15728 501.37939:5222 502.38739:710 540.45093:299 545.40491:11426 546.41095:1647 547.47601:54140 548.48077:12859 575.50781:35848 576.51331:8128 577.52094:1986 589.4317:15026 590.43604:2335 593.46094:1119 599.41431:51 603.53601:3238 611.46979:37496 612.47375:10364 613.47681:2805 615.49762:1250 629.48187:1653 633.45782:16007 634.…	0	0	0	0	0	0	0	0	0	0	0.0570163	0	0.00413094	0	0	0	0.0572565	0	0
465	29.249	980.282	Unknown	[M+H]+		0.109	TRUE	null	null	null	null	null	null	999	FALSE	FALSE	FALSE	Unit NormalizedByInternalStandardPeakHeight by alignment ID=134	FALSE	FALSE	null	null	null	null	null	null	null	4726.14	980.2821:133007 981.28545:129559 982.28881:127667	141.11461:33522 281.05524:36940 282.28253:6224 310.31464:6342 355.07541:45718 495.44849:2603 521.46075:9001 547.47351:311704 548.47797:115753 549.48865:230703 550.49316:79016 551.50037:10462 575.505:1100465 576.50854:434447 577.51776:310001 578.52393:98741 579.53186:9679 603.5365:251053 604.54138:102250 605.54828:19814 799.68323:2029 800.6908:927 825.69812:59408 826.70209:23344 827.70966:4465 829…	0	0	0	0	0	0	0	0	0	0	0	0	0	0	0	0	0	0.0637794	0
466	29.363	980.714	Unknown	[M+H]+		0.376	TRUE	null	null	null	null	null	null	999	FALSE	FALSE	FALSE	Unit NormalizedByInternalStandardPeakHeight by alignment ID=134	FALSE	FALSE	null	null	null	null	null	null	null	642.91	980.71521:7730 981.71856:5533 982.72192:1320	141.11516:125 270.28024:1036 281.056:5604 282.28207:19376 284.33212:60307 285.33728:9836 286.34305:415 355.07376:71733 355.29236:421 361.22318:4756 377.32736:1498 383.20645:6894 391.34451:162 408.37009:2137 424.36621:1822 425.37003:199 439.38583:1154 446.8363:458 448.34714:104 452.39624:7970 468.84888:179 477.86246:611 478.36493:280 478.86115:4 482.40683:9140 485.29169:11888 485.8602:159 486.2956…	0	0	0	0	0.00355706	0.00306052	0	0	0	0.00553334	0	0	0.00387003	0	0	0.00317374	0	0	0.00341432
467	29.317	986.608	Unknown	[M+H]+		0.12	TRUE	null	null	null	null	null	null	999	FALSE	FALSE	FALSE	Unit NormalizedByInternalStandardPeakHeight by alignment ID=134	FALSE	FALSE	null	null	null	null	null	null	null	2195.46	986.61035:13980 987.6137:11489 988.61706:2344	151.11327:1456 215.10991:1883 267.17642:2854 273.18735:1205 282.28052:10010 331.19193:269108 335.2648:1598 451.28131:3973 493.29602:601 523.30463:4648 538.54175:1034 544.90564:50 545.88043:65 556.36658:252 558.38629:40 565.32239:133 565.5686:4261 567.89606:249 584.39276:942 591.36975:1931 609.34229:51567 610.34674:11995 611.36365:1525 613.37067:1068 821.74585:36524 825.6994:18960 826.70496:7621 8…	0	0	0	0	0	0	0	0	0	0.00770379	0	0	0.00314858	0	0	0	0	0	0
468	28.955	991.562	Unknown	[M+H]+		0.779	TRUE	null	null	null	null	null	null	999	FALSE	FALSE	FALSE	Unit NormalizedByInternalStandardPeakHeight by alignment ID=134	FALSE	FALSE	null	null	null	null	null	null	null	3484	991.56281:65818 992.56616:51862 993.56952:8602	133.08661:2698 133.09943:2674 284.33188:495592 285.33612:113808 311.26038:923 337.18298:18206 383.2063:23 398.24521:2669 399.31:80409 443.33527:143102 444.34033:23441 487.36124:152764 488.36728:27338 507.27231:1276009 508.27573:385978 509.28061:67267 510.28738:3762 517.37592:26 523.26007:71495 531.38782:164150 532.39313:24393 535.29224:954 559.51892:2045 570.45959:15290 571.46985:2669 575.41431:6…	0	0	0.0584003	0.00956192	0.0049006	0.00499566	0.070257	0	0	0	0.279744	0.076564	0.0587024	0.0167327	0.00522094	0.00343852	0.35743	0	0.0340339
469	28.858	996.609	Unknown	[M+H]+	ion correlated with 334; ion correlated with 315; ion correlated with 324	0.376	TRUE	null	null	null	null	null	null	999	FALSE	FALSE	FALSE	Unit NormalizedByInternalStandardPeakHeight by alignment ID=134	FALSE	FALSE	null	null	null	null	null	null	null	7086.61	996.60626:42817 997.60961:44015 998.61297:7421	284.33185:18666 285.33536:491 307.16843:1020 376.26471:119 468.39352:1251 485.29068:31387 486.29639:12430 502.31866:13271 503.32364:4789 512.41852:1200 523.24951:2302 526.43164:6226 527.43506:2003 528.43976:210 530.34717:20778 531.35425:8421 556.44476:1282 570.45782:8745 575.41431:236 600.47137:1208 609.4519:15863 610.45679:3962 614.48407:5463 615.48816:1061 625.3999:3542 626.40271:1097 658.51093…	0	0	0	0.0221023	0.0186767	0.0192785	0	0	0	0	0	0	0	0	0	0	0	0	0
[truncated: 198 more columns]
