# Supplementary material for: Functional divergence of CYP76AKs shapes the chemodiversity of abietane-type diterpenoids in genus Salvia
Source: Nat Commun. 2023 Aug 4;14:4696. doi: 10.1038/s41467-023-40401-y (PMC10403556; doi:10.1038/s41467-023-40401-y)
Supplement: Supplementary file 11 — Supplementary Data 8 [file 41467_2023_40401_MOESM11_ESM.xlsx]

## Sheet: Supplementary Data 8
Supplementary Data 8. Chemical Characterization of major ATDs from Salvia genus in both roots and leaves.
NO.	Retention time	m/z	Adduct type	Molecular formula	PPM	Identification
1	17.1	331.19	[M-H]-	C20H28O4	-1.5	7, 20-Dihydroxyabietaquinone
2	19.09	331.19	[M-H]-	C20H28O4	-2.4	16, 20-Dihydroxyabietaquinone
3	19.88	329.175	[M-H]-	C20H26O4	-1.2	7, 20-Dihydroxyabietaquinone
4	20.45	331.19	[M-H]-	C20H28O4	0	11, 20-Dihydroxysugiol
5	21.7	315.195	[M-H]-	C20H28O3	-0.3	20-Hydroxyabietaquinone
6	25.89	283.17	[M+H]+	C19H22O2	0	Miltironea
7	21.84	297.149	[M+H]+	C19H20O3	1.7	Cryptotanshinonea
8	24.84	295.134	[M+H]+	C19H18O3	0	Tanshinone ⅡAa
9	22.88	279.103	[M+H]+	C18H12O2	0	1, 2-Dihydrotanshinquinonea
10	19.88	279.103	[M+H]+	C18H14O3	0.4	Dihydrotanshinone I a
11	20.38	281.118	[M+H]+	C18H16O3	1.4	Methylenetanshinquinonea
12	21.31	277.087	[M+H]+	C18H12O3	-1.8	Tanshinone I a
13	17.13	297.113	[M+H]+	C18H18O4	-0.7	Przewaquinone C a
14	20.78	329.175	[M-H]-	C20H26O4	-0.9	7-Keto-royleanone
15	21.13	315.196	[M-H]-	C20H28O3	-0.3	Royleanone
16	21.54	315.195	[M-H]-	C20H28O3	-2.2	11-Hydroxysugiol a
17	21.72	331.191	[M-H]-	C20H28O3	-0.3	7-Hydroxyroyleanone
18	22.07	331.19	[M-H]-	C20H28O4	-2.7	6-Hydroxyroyleanone
19	22.9	329.175	[M-H]-	C20H26O4	-1.2	6-Keto-11-hydroxysugiol
20	24.5	317.211	[M-H]-	C20H30O3	-1.6	7, 11-Dihydroxyferruginol
21	24.48	331.19	[M-H]-	C20H28O4	-1.8	11, 14-Dihydroxysugiol
22	29.09	301.216	[M-H]-	C20H30O2	-2.7	11-Hydroxyferruginol
23	19.5	331.19	[M-H]-	C20H28O4	-2.1	20-Keto-2, 11-dihydroxyferruginol
24	19.98	329.175	[M-H]-	C20H26O4	-1.2	20-Keto-11-hydroxysugiol
25	23.84	331.19	[M-H]-	C20H28O4	-3.9	20-Keto-7-hydroxyferruginol
26	24.89	331.19	[M-H]-	C20H28O4	-2.1	20-Keto-6-hydroxyferruginol
27	27.17	373.2	[M-H]-	C22H30O5	-2.9	20-Keto-7-acetyferruginol
28	16.6	345.169	[M-H]-	C20H26O5	-2.3	2-Hydroxyisocarnosol
29	17.14	345.17	[M-H]-	C20H26O5	-3.5	7-Hydroxyisocarnosol
30	17.77	345.169	[M-H]-	C20H26O5	-2.6	6-Hydroxycarnosol
31	18.64	345.169	[M-H]-	C20H26O5	-3.8	7-Keto-carnosic acid
32	20.05	359.187	[M-H]-	C21H28O5	-3.3	7-Methoxycarnosol
33	20.41	359.185	[M-H]-	C21H28O5	-3.3	6-Methoxycarnosol
34	20.6	329.176	[M-H]-	C20H26O4	-1.8	Carnosol
35	22.8	331.19	[M-H]-	C20H28O4	-1.5	Carnosic acid a
36	24.61	345.206	[M-H]-	C21H30O4	-4.6	Methyl carnosate
a: Identification results confirmed by comparing reference standards.
