# Supplementary material for: Functional divergence of CYP76AKs shapes the chemodiversity of abietane-type diterpenoids in genus Salvia
Source: Nat Commun. 2023 Aug 4;14:4696. doi: 10.1038/s41467-023-40401-y (PMC10403556; doi:10.1038/s41467-023-40401-y)
Supplement: Supplementary file 12 — Supplementary Data 9 [file 41467_2023_40401_MOESM12_ESM.xlsx]

## Sheet: Supplementary Data 9
Supplementary Data 9. The number of CYP76AKs in all species.
Taxon	Acronym	CYP76AK1	CYP76AK2	CYP76AK3	CYP76AK5	CYP76AK6	CYP76AK22	CYP76AK7	CYP76AK8/18
Salvia 'Mystic Spires Blue'	SAMYS	0	0	0	0	0	1	3	1
Salvia farinacea 'Fairy Queen'	SAFAR	0	0	0	0	0	4	2	0
Salvia arborescens	SAARB	0	0	0	0	0	2	2	1
Salvia hispanica	SAHIS	0	0	0	0	0	2	1	3
Salvia tiliifolia	SATIL	0	0	0	0	0	4	3	0
Salvia tubifera	SATUB	0	0	0	0	0	2	1	0
Salvia caudata	SACAU	0	0	0	0	0	1	3	1
Salvia roscida	SAROS	0	0	0	0	0	2	1	0
Salvia mexicana	SAMEX	0	0	0	0	0	3	2	2
Salvia leucantha	SALEU	0	0	0	0	0	3	0	0
Salvia iodantha	SAIOD	0	0	0	1	0	1	0	1
Salvia miniata	SAMIN	0	0	0	0	0	1	7	0
Salvia coerulea	SACOE	0	0	0	0	0	1	4	2
Salvia splendens	SASPL	0	0	0	0	0	1	2	0
Salvia rypara	SARYP	0	0	0	0	0	1	1	2
Salvia urica	SAURI	0	0	0	0	0	2	3	0
Salvia biserrata	SABIS	0	0	0	0	0	0	2	0
Salvia circinnata	SACIR	0	0	0	0	0	0	4	0
Salvia coccinea 'Summer Jewel Pink'	SACOC	0	0	0	0	0	0	4	0
Salvia azurea	SAAZU	0	0	0	0	0	2	3	0
Salvia wagneriana	SAWAG	0	0	0	0	0	0	1	3
Salvia karwinskii	SAKAR	0	0	0	0	0	0	1	1
Salvia semiatrata	SASEM	0	1	0	1	0	4	5	5
Salvia adenophora	SAADE	0	0	1	1	0	1	0	0
Salvia madrensis	SAMAD	0	0	1	3	0	1	1	1
Salvia cinnabarina	SACIN	0	0	0	0	0	0	2	2
Salvia elegans	SAELE	0	0	0	1	0	0	5	2
Salvia uliginosa	SAULI	0	0	0	1	0	0	5	3
Salvia pachyphylla	SAPAC	0	0	0	1	0	2	1	3
Salvia apiana	SAAPI	0	0	0	2	0	3	1	1
Salvia columbariae	SACOL	0	0	0	1	0	1	1	1
Salvia castanea f. tomentosa-1	SACASV-1	1	1	1	1	0	0	0	0
Salvia castanea f. tomentosa-2	SACASV-2	2	3	2	1	0	0	0	0
Salvia castanea	SACAS	1	1	1	1	0	0	0	0
Salvia przewalskii	SAPRZ	1	2	1	1	0	0	0	0
Salvia digitaloides	SADIG	2	3	1	2	0	0	0	0
Salvia flava var. megalantha	SAFLAV	3	0	1	0	0	0	0	0
Salvia bulleyana	SABUL	1	0	1	1	0	0	0	0
Salvia bifidocalyx	SABIF	1	0	1	0	0	0	0	0
Salvia aerea-1	SAAER-1	1	1	0	0	0	0	0	0
Salvia aerea-2	SAAER-2	1	1	2	3	0	0	0	0
Salvia subpalmatinervis-1	SASUB-1	1	0	1	2	0	0	0	0
Salvia subpalmatinervis-2	SASUB-2	1	1	1	1	0	0	0	0
Salvia cynica	SACYN	1	0	1	1	0	0	0	0
Salvia tricuspis	SATRIC	2	0	1	1	0	0	0	0
Salvia roborowskii	SAROB	2	0	2	0	0	0	0	0
Salvia bowleyana var. subbipinnata	SABOWV	1	3	1	1	0	0	0	0
Salvia chinensis-1	SACHI-1	2	0	1	2	0	0	0	0
Salvia chinensis-2	SACHI-2	1	0	4	0	0	0	0	0
Salvia chinensis-3	SACHI-3	1	1	5	1	0	0	0	0
Salvia chinensis-4	SACHI-4	1	1	10	2	0	0	0	0
Salvia chinensis-5	SACHI-5	4	1	1	1	0	0	0	0
Salvia prionitis	SAPRI	2	0	2	2	0	0	0	0
Salvia cavaleriei	SACAV	1	3	4	1	0	0	0	0
Salvia yunnanensis	SAYUN	1	0	1	0	0	0	0	0
Salvia trijuga-1	SATRIJ-1	1	2	1	1	0	0	0	0
Salvia trijuga-2	SATRIJ-2	2	4	1	1	0	0	0	0
Salvia miltiorrhiza	SAMIL	1	1	1	1	0	0	0	0
Salvia plebeia	SAPLE	1	0	2	1	0	0	0	0
Salvia deserta	SADES	0	0	0	0	7	0	0	0
Salvia amplexicaulis	SAAMP	1	0	0	0	2	0	0	0
Salvia pratensis	SAPRA	0	0	0	0	3	0	0	0
Salvia nutans	SANUT	0	0	0	0	1	0	0	0
Salvia jurisicii	SAJUR	0	0	0	0	2	0	0	0
Salvia sclarea var. turkestanica 'Vatican Pink'	SASCLP	0	0	0	0	1	0	0	0
Salvia sclarea	SASCL	0	0	0	0	2	0	0	0
Salvia candidissima	SACAN	0	0	0	0	1	0	0	0
Salvia argentea	SAARG	0	0	0	0	0	0	0	0
Salvia viridis	SAVIR	0	0	0	0	0	0	0	0
Salvia canescens var. daghestanica	SADAG	0	0	0	0	6	0	0	0
Salvia verticillata	SAVER	0	0	0	0	4	0	0	0
Salvia namaensis	SANAM	0	0	1	0	8	0	0	0
Salvia roemeriana	SAROE	0	0	0	0	5	1	0	0
Salvia lyrata	SALYR	0	0	1	0	1	0	0	0
Salvia officinalis subsp. lavandulifolia	SALAV	0	0	0	0	2	0	0	0
Salvia officinalis	SAOFF	0	0	0	0	3	0	0	0
Salvia recognita	SAREC	0	0	0	0	3	0	0	0
Salvia rosmarinus	SAROSM	0	0	0	1	0	1	1	1
Salvia abrotanoides	SAABR	0	0	1	1	0	1	0	1
