# Supplementary material for: Functional divergence of CYP76AKs shapes the chemodiversity of abietane-type diterpenoids in genus Salvia
Source: Nat Commun. 2023 Aug 4;14:4696. doi: 10.1038/s41467-023-40401-y (PMC10403556; doi:10.1038/s41467-023-40401-y)
Supplement: Supplementary file 13 — Supplementary Data 10 [file 41467_2023_40401_MOESM13_ESM.xlsx]

## Sheet: Supplementary Data 10
Supplementary Data 10. Syntenic analysis of CYP76AK2/3/5 genes between five Salvia genomes (S. rosmarinus, S. miltiorrhiza, S. bowleyana, S. hispanica, and S. splendens) with N. cataria genome as a reference outside the genus. The syntenic relationships of different genes were represented in individual tables.
CYP76AK2
Salvia miltiorrhiza		Nepeta cataria	Nepeta cataria		Salvia rosmarinus	Salvia rosmarinus		Salvia officinalis		Salvia bowleyana		Salvia hispanica	Salvia hispanica		Salvia splendens	Salvia splendens	Salvia splendens	Salvia splendens
EVM0013615		g1140.t1	g22486.t1		1049.g273.t1	.				.		SHI_00005098-RA	.		Saspl_011864.T1	Saspl_003625.T1	.	.
EVM0026496		g1141.t1	g22485.t1		1049.g274.t1	.				.		SHI_00005097-RA	SHI_00011894-RA		Saspl_011863.T1	Saspl_003624.T1	Saspl_014628.T1	Saspl_005265.T1
EVM0015344		g1142.t1_g1143.t1_g1143.t1.1.5b2d4a2c	g22484.t1		1049.g275.t1	.				GWHGASIU036518		.	SHI_00011895-RA		.	.	Saspl_014629.T1	Saspl_005266.T1
EVM0001449		g1144.t1.2.5b2d4a2b	g22483.t1		1049.g276.t1	.				GWHGASIU036517		SHI_00005096-RA	SHI_00011897-RA		Saspl_011863.T1	Saspl_003623.T1	Saspl_014630.T1	Saspl_005268.T1
EVM0008094		g1145.t1	g22483.t1		1049.g277.t1	.				GWHGASIU036515		SHI_00005095-RA	SHI_00011897-RA		Saspl_011862.T1	Saspl_003622.T1	Saspl_014630.T1	Saspl_005268.T1
EVM0000734		g1145.t1	g22483.t1		1049.g277.t1	.				GWHGASIU036514		SHI_00005095-RA	SHI_00011897-RA		Saspl_011862.T1	Saspl_003622.T1	Saspl_014630.T1	Saspl_005268.T1
mrna_183766		.	.		.	.				.		.	.		.	.	.	.
EVM0005132		g1146.t1	g22480.t1.1.5b2d4a27		1049.g278.t1	1030.g126.t1				GWHGASIU036513		SHI_00005094-RA	SHI_00011899-RA		Saspl_011861.T1	Saspl_003621.T1	Saspl_014636.T1	Saspl_005269.T1
EVM0014108		g1147.t1	g22479.t1		1049.g279.t1	1030.g125.t1				GWHGASIU036512		SHI_00005093-RA	SHI_00011900-RA		Saspl_011860.T1	Saspl_003620.T1	.	Saspl_005270.T1
EVM0003025		g1148.t1	g22478.t1		.	1030.g124.t1				GWHGASIU036511		.	SHI_00011901-RA		.	.	Saspl_014637.T1	Saspl_005271.T1
EVM0027372		g1149.t1	g22477.t1		1049.g280.t1	1030.g123.t1				GWHGASIU036510		SHI_00005100-RA	SHI_00011902-RA		.	.	Saspl_014638.T1	Saspl_005273.T1
EVM0021211		g1150.t1	g22476.t1		.	.				GWHGASIU036508		SHI_00005091-RA	SHI_00011903-RA		Saspl_011859.T1	Saspl_003619.T1	Saspl_014639.T1	Saspl_005274.T1
EVM0024365		g1153.t1	g22475.t1		1049.g281.t1	1030.g122.t1				.		.	.		Saspl_011858.T1	Saspl_003618.T1	.	.
EVM0016790		g1151.t1	g22474.t1		1049.g282.t1	1030.g121.t1				GWHGASIU036507		.	SHI_00011904-RA		.	.	Saspl_014640.T1	Saspl_005275.T1
EVM0017530		g1152.t1	g22473.t1		1049.g283.t1	1030.g120.t1				GWHGASIU036506		SHI_00005090-RA	.		Saspl_011857.T1	Saspl_003617.T1	.	.
EVM0017680		g1154.t1	g22471.t1		1049.g285.t1	1030.g119.t1				GWHGASIU036505		SHI_00005087-RA	SHI_00011906-RA		Saspl_011855.T1	Saspl_003615.T1	.	.
EVM0005212		g1154.t1	g22470.t1		1049.g286.t1	1030.g118.t1				GWHGASIU036504		.	SHI_00011906-RA		.	.	Saspl_014642.T1	Saspl_005276.T1
EVM0020952		g1159.t1	g22469.t1		1049.g290.t1	1030.g117.t1				GWHGASIU036494		.	.		.	.	.	.
EVM0016873		.	.		.	.				.		.	.		.	.	.	.
EVM0001185		g1160.t1	g22460.t1		1049.g291.t1	.				GWHGASIU036485		.	.		.	.	.	.
EVM0012578		novel_model_175_5b2d4e4c	g22459.2.t1		1049.g292.t1	1030.g115.t1				GWHGASIU036484		.	.		.	.	.	.
EVM0005739		g1162.t1	g22459.1.t1		1049.g292.t1	1030.g114.t1				GWHGASIU036482		SHI_00005086-RA	.		Saspl_011854.T1	Saspl_003614.T1	.	.
EVM0023261		.	g22458.t1		.	1030.g113.t1				.		SHI_00005083-RA	.		Saspl_011853.T1	.	.	.
EVM0012627		g1163.t1	g22457.t1.2.5b2d4a27		1049.g293.t1	1030.g112.t1				GWHGASIU036476		SHI_00005082-RA	.		Saspl_011852.T1	Saspl_003609.T1	.	.
mrna_183554		.	.		.	.				.		.	.		.	.	.	.
EVM0000891		g1164.t1	g22456.t1		1049.g294.t1	1030.g111.t1				GWHGASIU036475		SHI_00005082-RA	.		Saspl_011852.T1	Saspl_003608.T1	.	.
EVM0020652		g1165.t1.1.5b2d4a2b	g22455.t1		1049.g296.t1	1030.g110.t1				GWHGASIU036473		SHI_00005081-RA	.		Saspl_011851.T1	Saspl_003607.T1	.	.
EVM0011042		g1166.t1	g22454.t1		1049.g297.t1	1030.g109.t1				GWHGASIU036472		SHI_00005080-RA	SHI_00011907-RA		Saspl_011850.T1	Saspl_003606.T1	Saspl_014643.T1	Saspl_005277.T1
EVM0014973		.	.		1049.g288.t1	.				.		.	.		.	.	.	.
EVM0012759		.	.		1049.g298.t1	.				GWHGASIU036471		SHI_00005080-RA	.		.	Saspl_003605.T1	.	.
EVM0011943		g1167.t1.1.5b2d4a2b	g22453.t1		1049.g302.t1	1030.g108.t1				GWHGASIU036470		SHI_00005079-RA	SHI_00011908-RA		Saspl_011849.T1	Saspl_003604.T1	Saspl_014644.T1	Saspl_005278.T1
EVM0012757		g1168.t1	g22452.t1.1.5b2d4a27		1049.g303.t1	1030.g108.t1				GWHGASIU036469		SHI_00005078-RA	SHI_00011908-RA		Saspl_011848.T1	Saspl_003604.T1	Saspl_014644.T1	Saspl_005278.T1
EVM0008705		.	.		.	.				.		.	.		.	.	.	.
EVM0024132		g1169.t1	g22451.t1		1049.g305.t1	1030.g102.t1				GWHGASIU036468		SHI_00005075-RA	SHI_00011909-RA		.	Saspl_003603.T1	Saspl_014646.T1	Saspl_005279.T1
EVM0025447		g1170.t1	g34422.t1		1049.g306.t1	.				GWHGASIU036467		.	SHI_00011910-RA		.	.	Saspl_014647.T1	Saspl_005281.T1
EVM0023559		g1171.t1	g34423.t1		.	.				GWHGASIU036466		SHI_00005074-RA	.		Saspl_011847.T1	.	.	.
EVM0003817		.	.		.	.				GWHGASIU036465		.	.		.	.	.	.
EVM0016203		g1172.t1	g22449.t1		.	.				GWHGASIU036464		SHI_00005072-RA	SHI_00011910-RA		Saspl_011845.T1	Saspl_003602.T1	Saspl_014648.T1	Saspl_005282.T1
EVM0025870		g1176.t1	g34426.t1		.	1030.g101.t1				GWHGASIU036463		SHI_00005071-RA	.		Saspl_011844.T1	Saspl_003601.T1	.	.
EVM0020198		g1175.t1	g34426.t1		.	.				GWHGASIU036462		SHI_00005071-RA	.		Saspl_011844.T1	Saspl_003601.T1	Saspl_014649.T1	Saspl_005283.T1
mrna_183570		.	.		.	.				.		.	.		.	.	.	.
EVM0006543		g1177.t1.1.5b2d4a2b	g34427.t1.2.5b2d4a2e		1049.g308.t1	1030.g99.t1				GWHGASIU036461		.	.		.	.	Saspl_014650.T1	.
EVM0023874		g1179.t1	g34429.t1		1049.g309.t1	1030.g97.t1				GWHGASIU036460		SHI_00005070-RA	.		Saspl_011843.T1	Saspl_003600.T1	.	.
EVM0017568		g1180.t1	g34430.t1		1049.g310.t1	1030.g96.t1				GWHGASIU036459		SHI_00005069-RA	SHI_00011912-RA		Saspl_011842.T1	.	Saspl_014651.T1	Saspl_005284.T1
EVM0017317		g1181.t1	g34431.t1.1.5b2d6aef		1049.g311.t1	1030.g95.t1				GWHGASIU036458		SHI_00005069-RA	SHI_00011913-RA		Saspl_011842.T1	Saspl_003599.T1	Saspl_014652.T1	.
EVM0017884		g1183.t1	g34432.t1		1049.g314.t1	1030.g93.t1				GWHGASIU036456		SHI_00005068-RA	.		Saspl_011841.T1	Saspl_003597.T1	.	.
EVM0005088		g1182.t1	.		1049.g313.t1	1030.g94.t1				GWHGASIU036457		.	.		Saspl_011842.T1	Saspl_003598.T1	.	.
EVM0006893		g1184.t1	g34433.t1		1049.g315.t1	.				GWHGASIU036455		SHI_00005067-RA	.		Saspl_018841.T1	Saspl_003597.T1	Saspl_014653.T1	.
EVM0023528		.	.		.	.				.		.	.		.	.	.	.
EVM0001926		g1185.t1	g34434.t1		1049.g316.t1	.				GWHGASIU036453		.	.		.	.	.	.
EVM0025337		g1186.t1	g34435.t1.1.5b2d4a2e		.	1030.g92.t1				.		.	SHI_00011914-RA		.	.	Saspl_014654.T1	.
EVM0003186		g1189.t1	g34436.t1		1049.g319.t1_1049.g318.t1	.				.		.	SHI_00011914-RA		.	.	.	.
EVM0006238		g1190.t1	g34437.t1		1049.g320.t1	1030.g91.t1				.		SHI_00005065-RA	SHI_00011915-RA		Saspl_018842.T1	Saspl_003596.T1	.	Saspl_005285.T1
EVM0018304		g1190.t1	g34438.t1		1049.g321.t1	1030.g90.t1				GWHGASIU036451		SHI_00005064-RA	SHI_00011916-RA		Saspl_018843.T1	Saspl_003595.T1	Saspl_014655.T1	.
EVM0027883		g1191.t1	g34440.t1		1049.g322.t1	.				GWHGASIU036450		SHI_00005063-RA	.		Saspl_018844.T1	Saspl_003594.T1	.	.
EVM0016706		g1192.t1	g34442.t1.1.5b2d4a2e		1049.g323.t1.1.5db21132	1030.g89.t1				GWHGASIU036449		SHI_00005062-RA	.		Saspl_018845.T1	Saspl_003593.T1	.	.
EVM0005643		g1194.t1	g34444.t1		1049.g324.t1	1030.g88.t1				GWHGASIU036448		SHI_00005061-RA	SHI_00011917-RA		Saspl_018846.T1	.	Saspl_014656.T1	Saspl_005286.T1
EVM0008037		g1195.t1	g34445.t1		1049.g325.t1	1030.g87.t1				GWHGASIU036447		SHI_00005060-RA	.		Saspl_018847.T1	Saspl_003592.T1	.	.
CYP76AK3
Salvia miltiorrhiza		Nepeta cataria	Nepeta cataria		Salvia rosmarinus	Salvia rosmarinus		Salvia officinalis		Salvia bowleyana		Salvia hispanica	Salvia hispanica		Salvia splendens	Salvia splendens	Salvia splendens	Salvia splendens
EVM0021531		g7759.t1	g2951.t1		.	.				.		SHI_00012481-RA	.		Saspl_030142.T1	Saspl_005781.T1	.	.
EVM0006192		g7760.t1.4.5b2d4a2d	g2950.t1		2743.g107.t1	2118.g64.t1				GWHGASIU037124		SHI_00012479-RA	.		Saspl_030141.T1	Saspl_005780.T1	.	.
EVM0025047		g7761.t1	.		2743.g108.t1	.				GWHGASIU037125		SHI_00012480-RA	.		.	Saspl_005779.T1	.	.
EVM0025155		g7761.t1	.		2743.g109.t1	.				GWHGASIU037125		SHI_00012480-RA	.		.	Saspl_005779.T1	.	.
EVM0010739		g7762.t1	g2949.t1		2743.g110.t1	.				GWHGASIU037123		SHI_00012478-RA	SHI_00018769-RA		Saspl_030140.T1	Saspl_005778.T1	.	.
EVM0002821		g7763.t1	g2948.t1		2743.g111.t1	.				GWHGASIU037122		SHI_00012477-RA	SHI_00018770-RA		Saspl_025300.T1	Saspl_005778.T1	.	Saspl_033808.T1
EVM0023744		g7764.t1	g2947.t1		2743.g112.t1	.				GWHGASIU037121		.	SHI_00018771-RA		.	.	.	Saspl_033807.T1
EVM0018902		g7765.t1.3.5b2d4a2d	g2946.t1		2743.g113.t1	2118.g62.t1				.		SHI_00012476-RA	SHI_00018772-RA		Saspl_025299.T1	Saspl_005777.T1	.	Saspl_033806.T1
EVM0010780		g7766.t1.3.5b2d4a2d	g2945.t1		2743.g114.t1	2118.g60.t1				GWHGASIU037120		SHI_00012475-RA	.		Saspl_025298.T1	Saspl_005776.T1	.	.
EVM0002527		.	.		1995.g32.t1.1.5db211cf	.				.		.	.		Saspl_025297.T1	Saspl_005775.T1	.	.
EVM0019141		.	.		1995.g33.t1	.				GWHGASIU037119		SHI_00022405-RA	.		Saspl_024804.T1	Saspl_012719.T1	.	.
EVM0025336		.	.		.	.				GWHGASIU037118		.	.		.	.	.	.
EVM0012075		.	.		1995.g33.t1	.				GWHGASIU037119		SHI_00022405-RA	.		.	Saspl_012719.T1	.	.
EVM0021833		g7771.t1	g2997.t1		1995.g31.t1	2118.g59.t1				GWHGASIU037117		SHI_00022398-RA	.		Saspl_024803.T1	Saspl_012718.T1	.	.
EVM0000132		g7769.t1	g2997.t1		1995.g31.t1	2118.g59.t1				GWHGASIU037116		SHI_00022394-RA	.		Saspl_024803.T1	Saspl_012718.T1	.	.
EVM0026239		.	.		.	.				GWHGASIU037115		.	.		.	.	.	.
EVM0015279		g7774.t1	g2999.t1		1995.g28.t1	.				.		SHI_00022383-RA	.		Saspl_024802.T1	Saspl_012717.T1	.	.
EVM0012090		g7775.t1	g3000.t1		1995.g27.t1	2118.g57.t1				GWHGASIU037114		SHI_00022382-RA	.		Saspl_024801.T1	Saspl_012716.T1	.	.
EVM0009228		.	.		1995.g26.t1	.				.		SHI_00022381-RA	.		Saspl_024800.T1	Saspl_012715.T1	.	.
EVM0004465		.	.		.	.				GWHGASIU037110		.	.		.	.	.	.
EVM0016372		.	.		.	.				GWHGASIU037110		.	.		.	.	.	.
mrna_280158		.	.		.	.				.		.	.		.	.	.	.
mrna_280390		.	.		.	.				.		.	.		.	.	.	.
EVM0015349		.	.		.	.				GWHGASIU037110		.	.		.	.	.	.
EVM0023728		.	.		.	.				GWHGASIU037110		.	.		.	.	.	.
EVM0020025		.	.		.	.				GWHGASIU037110		.	.		.	.	.	.
EVM0009137		.	.		.	.				GWHGASIU037110		.	.		.	.	.	.
mrna_280162		.	.		.	.				.		.	.		.	.	.	.
EVM0019663		.	.		.	2118.g54.t1				GWHGASIU037109		.	.		.	.	.	.
EVM0027089		.	.		.	2118.g54.t1				GWHGASIU037094		.	.		.	.	.	.
EVM0020962		.	.		.	2118.g54.t1				GWHGASIU037109		.	.		.	.	.	.
EVM0008846		g7791.t1	g3015.t1		.	.				GWHGASIU037108		SHI_00022364-RA	.		Saspl_024788.T1	.	Saspl_024367.T1	.
EVM0002819		g7790.t1	g3014.t1		2743.g28.t1	.				GWHGASIU037108		SHI_00022365-RA	.		Saspl_024789.T1	.	Saspl_024367.T1	.
EVM0022062		g7789.t1	g3013.t1		2743.g29.t1	.				GWHGASIU037107		SHI_00022366-RA	.		Saspl_024790.T1	.	Saspl_024366.T1	.
EVM0026083		g7787.t1	.		2743.g30.t1	.				GWHGASIU037106		SHI_00022367-RA	.		Saspl_024791.T1	Saspl_012701.T1	Saspl_024365.T1	.
EVM0013685		.	.		2743.g31.t1	.				GWHGASIU037105		SHI_00022368-RA	.		Saspl_024792.T1	Saspl_012702.T1	Saspl_024361.T1	.
EVM0006023		.	.		2743.g31.t1	.				GWHGASIU037104		SHI_00022370-RA	.		Saspl_024792.T1	Saspl_012705.T1	Saspl_024361.T1	.
EVM0024878		g7785.t1	g3012.t1		2743.g32.t1	.				GWHGASIU037103		SHI_00022371-RA	.		Saspl_024793.T1	Saspl_012706.T1	Saspl_024362.T1	.
EVM0006851		g7783.t1	g3011.t1		2743.g33.t1	.				GWHGASIU037102		SHI_00022372-RA	.		Saspl_024794.T1	Saspl_012707.T1	.	.
EVM0002054		g7782.t1	g3010.t1		.	.				GWHGASIU037101		SHI_00022375-RA	.		Saspl_024795.T1	Saspl_012710.T1	.	.
EVM0014036		g7779.t1	g3005.t1		.	2368.g24.t1				GWHGASIU037097		SHI_00022378-RA	SHI_00021329-RA		Saspl_024797.T1	Saspl_012712.T1	.	Saspl_010298.T1
EVM0008674		g7778.t1	g3004.t1		2743.g35.t1	.				GWHGASIU037096		SHI_00022379-RA	SHI_00021330-RA		Saspl_024798.T1	Saspl_012713.T1	.	Saspl_010297.T1
EVM0011016		g7777.t1	g3003.t1		2743.g36.t1	2368.g25.t1				GWHGASIU037095		SHI_00022380-RA	.		Saspl_024799.T1	Saspl_012714.T1	.	.
EVM0009453		.	.		.	2118.g54.t1				GWHGASIU037094		.	.		.	.	.	.
EVM0003499		.	.		.	.				.		.	.		.	.	.	.
EVM0008485		.	.		.	.				GWHGASIU037092		.	.		.	.	.	.
EVM0002222		g7793.t1	g3018.t1.1.5b2d4a23		2743.g25.t1	.				GWHGASIU037091		.	SHI_00021328-RA		.	Saspl_000434.T1	.	Saspl_010299.T1
EVM0010879		g7794.t1	g3020.t1		2743.g24.t1	2368.g19.t1				GWHGASIU037090		SHI_00022363-RA	SHI_00021327-RA		Saspl_024787.T1	Saspl_000435.T1	Saspl_024368.T1	Saspl_010300.T1
					2743.g23.t1	.				GWHGASIU037089		SHI_00022362-RA	.		Saspl_024786.T1	.	Saspl_024369.T1	.
					2743.g22.t1	2368.g17.t1_2368.g18.t1				GWHGASIU037088		SHI_00022361-RA	.		Saspl_024786.T1	.	Saspl_024370.T1	.
					2743.g21.t1	2368.g16.t1				GWHGASIU037087		SHI_00022360-RA	SHI_00021325-RA		Saspl_024787.T1	Saspl_000435.T1	Saspl_024368.T1	Saspl_010300.T1
					.	.				GWHGASIU037086		SHI_00022359-RA	.		Saspl_024785.T1	.	Saspl_024371.T1	.
					.	2368.g12.t1				GWHGASIU037085		SHI_00022358-RA	SHI_00021322-RA		Saspl_024784.T1	Saspl_000436.T1	.	Saspl_010302.T1
					2743.g19.t1	.				GWHGASIU037084		SHI_00022356-RA	.		.	.	.	.
					2743.g19.t1	.				GWHGASIU037083		.	SHI_00021323-RA		.	Saspl_000437.T1	.	.
					2743.g20.t1	.				GWHGASIU037082		SHI_00022357-RA	.		Saspl_024783.T1	.	Saspl_024372.T1	.
					2743.g18.t1	2368.g11.t1				GWHGASIU037081		SHI_00022355-RA	SHI_00021321-RA		Saspl_024782.T1	.	Saspl_024373.T1	.
					2743.g17.t1	.				GWHGASIU037080		SHI_00022354-RA	SHI_00021320-RA		Saspl_024780.T1	.	Saspl_024373.T1	Saspl_010303.T1
CYP76AK5
Salvia miltiorrhiza		Nepeta cataria	Nepeta cataria		Salvia rosmarinus	Salvia rosmarinus		Salvia officinalis		Salvia bowleyana		Salvia hispanica	Salvia hispanica		Salvia splendens	Salvia splendens	Salvia splendens	Salvia splendens
EVM0001331		.	.		1807.g41.t1	.				GWHGASIU042950		.	.		.	.	.
mrna_130542		.	.		.	.				.		.	.		.	.	.
EVM0000868		.	g43171.t1		.	.				GWHGASIU042964		SHI_00026274-RA	.		Saspl_029162.T1	.	Saspl_027317.T1
EVM0025463		.	.		.	.				GWHGASIU042970		SHI_00026279-RA	.		Saspl_029163.T1	Saspl_036202.T1	Saspl_027316.T1
EVM0012748		.	.		.	.				GWHGASIU042970		SHI_00026279-RA	.		Saspl_029163.T1	Saspl_036202.T1	Saspl_027316.T1
EVM0011537		g34563.t1	.		.	.				GWHGASIU042973		SHI_00026280-RA	.		Saspl_029164.T1	Saspl_036203.T1	.
EVM0019272		g34567.t1	.		1807.g40.t1	1139.g16.t1				.		.	.		.	Saspl_043514.T1	.
EVM0004114		.	g49913.t1		.	.				.		.	.		.	.	.
EVM0011952		g34571.t1	g49911.t1		1807.g39.t1	.				GWHGASIU042974		SHI_00026285-RA	.		Saspl_051836.T1	Saspl_036205.T1	Saspl_027314.T1
EVM0013567		g34571.t1	g49911.t1		1807.g39.t1	.				GWHGASIU042975		SHI_00026285-RA	.		Saspl_051836.T1	Saspl_036205.T1	Saspl_027314.T1
EVM0001715		g34571.t1	g49911.t1		1807.g39.t1	.				GWHGASIU042977		SHI_00026285-RA	.		Saspl_051836.T1	Saspl_036205.T1	Saspl_027314.T1
mrna_130958		.	.		.	.				.		.	.		.	.	.
EVM0010463		g34572.t1	g49908.t1		.	.				GWHGASIU042978		.	.		Saspl_051835.T1	Saspl_043515.T1	Saspl_027313.T1
EVM0022376		g34573.t1	g49910.t1		.	.				GWHGASIU043013		.	.		Saspl_051833.T1	Saspl_036207.T1	Saspl_027311.T1
EVM0001069		.	.		1807.g38.t1	.				GWHGASIU043014		SHI_00026287-RA	.		Saspl_051832.T1	Saspl_036208.T1	Saspl_027310.T1
mrna_131050		.	.		.	.				.		.	.		.	.	.
EVM0008058		g34575.t1	.		.	1139.g19.t1				GWHGASIU043016		SHI_00026296-RA	.		Saspl_051831.T1	.	.
mrna_130752		.	.		.	.				.		.	.		.	.	.
EVM0024044		g34576.t1	.		.	1139.g18.t1				GWHGASIU043019		SHI_00026296-RA	.		Saspl_051831.T1	.	Saspl_027309.T1
EVM0000982		g34576.t1	.		1807.g37.t1	1139.g17.t1				GWHGASIU043019		SHI_00026296-RA	SHI_00009362-RA		Saspl_051831.T1	Saspl_036209.T1	Saspl_027308.T1
EVM0027985		g34577.t1.1.5b2d4a2e	g40125.t1		1807.g36.t1	1139.g20.t1				GWHGASIU042990		SHI_00026297-RA	.		Saspl_051830.T1	Saspl_036210.T1	Saspl_027307.T1
mrna_131066		.	.		.	.				.		.	.		.	.	.
EVM0023550		.	.		.	.				.		.	.		.	.	.
EVM0026990		g34578.t1	g40122.t1		1807.g35.t1	.				GWHGASIU042996		SHI_00026300-RA	.		Saspl_051829.T1	.	Saspl_027305.T1
EVM0016542		.	.		.	.				GWHGASIU042999		.	.		.	.	.
mrna_131024		.	.		.	.				.		.	.		.	.	.
EVM0006991		.	.		.	.				.		.	.		.	.	.
EVM0004911		g34580.t1	g40121.t1		1807.g21.t1	1139.g21.t1				GWHGASIU043001		.	SHI_00009359-RA		Saspl_051354.T1	.	.
EVM0012171		g34581.t1	g40119.t1		1807.g22.t1	1139.g23.t1				GWHGASIU043003		.	SHI_00009359-RA		Saspl_051353.T1	.	.
EVM0026004		g34582.t1	g40118.t1		1807.g23.t1	1139.g24.t1				.		SHI_00026303-RA	SHI_00009358-RA		.	Saspl_036211.T1	Saspl_027304.T1
EVM0024639		.	.		.	.				.		.	.		.	.	.
EVM0017131		.	.		1807.g45.t1	.				.		SHI_00026269-RA	.		.	.	Saspl_027320.T1
EVM0007648		.	.		1807.g44.t1	.				.		SHI_00026270-RA	.		.	.	Saspl_027319.T1
EVM0004492		.	.		1807.g43.t1.1.5db211ba	.				.		SHI_00026273-RA	.		.	.	Saspl_027318.T1
EVM0010041		.	.		.	.				.		.	.		.	.	.
EVM0003934		.	g40115.t1		1807.g41.t1	.				.		.	.		.	.	.
EVM0020488		.	.		.	.				.
EVM0005699		.	.		.	.				GWHGASIU043294
