# Supplementary material for: Functional divergence of CYP76AKs shapes the chemodiversity of abietane-type diterpenoids in genus Salvia
Source: Nat Commun. 2023 Aug 4;14:4696. doi: 10.1038/s41467-023-40401-y (PMC10403556; doi:10.1038/s41467-023-40401-y)
Supplement: Supplementary file 14 — Supplementary Data 11 [file 41467_2023_40401_MOESM14_ESM.xlsx]

## Sheet: Supplementary Data 11
Supplementary Data 11. Sequence information of all CYP76AK ancestors.
Name	Sequence (5' to 3')
ancNode 1	ATGCAAGTTTTTATTGTTTTGTCTTTGGCATTTTTGGCTGCATGGGTTGTTTCAAGATGGTCTGATTCAAGAAGA AGAGGTGGTGGTGGTGAATTGCCACCAGGTCCACCAAGATTGCCAATCATCGGTAACATGTTGCAATTGGGTCAA AACCCACATAAGTCTTTGGCTCAATTGGCAAAGACTTACGGTCCATTGATGTCATTGAAGTTGGGTAACCAATTC GCTGTTGTTGTTTCTTCACCAGAAATGGCAAGAGAAATCTTGCAAAAGCAAGGTTTGGTTTTCTCTAAACCTTTT ACTCCAAATGCTGTTTGTGTTTTGGGTCATGATGAAATCTCAATGAACATGTTGCCAGCTTCTTCAAACCAATGG AAGAAATTGAGAAGAATCG…
ancNode 2	ATGCAAGTTTTTATTGTTTTGTCTTTGGCATTTTTGGCTGCATGGGTTGTTTCAAGATGGTCTGATTCAAGAAGA AGAGGTTCTGGTGGTGAATTACCACCAGGTCCACCAAGATTGCCAATCATCGGTAACATGTTGCAATTGGGTCAA AACCCACATAAGTCATTGGCTCAATTGGCAAAGACTTACGGTCCATTGATGTCTTTGAGATTGGGTAACCAATTT GCTGTTGTTGTTTCTTCACCAGAAATGGCAAGAGAAGTTTTGCAAAAGCATGGTTTGGTTTTCTCTAAGCCTTTT ACTCCAAATGCTGTTTGTGTTTTGGGTCATGATGAAATCTCTATGAACATGTTGCCAGCTACATCAAACATCTGG AAGAAATTGAGAAGAGTTG…
ancNode 3	ATGCAAGTTTTTATTGTTTTGTCTTTGGCATTTTTGGCTGCATGGGTTGTTTCAAGATGGTCTGATTCAAGAAGA AGAGGTGGTGGTGGTGAATTACCACCAGGTCCACCAAGATTGCCAATCATCGGTAACATGTTGCAATTGGGTCAA AACCCACATAAGTCTTTGGCTCAATTGGCAAAGACTTACGGTCCATTGATGTCATTGAGATTGGGTAACCAATTT GCTGTTGTTGTTTCTTCACCAGAAATGGCAAGAGAAGTTTTGCAAAAGCATGGTTTGGTTTTCTCTAAGCCTTTT ACTCCAAATGCTGTTTGTGTTTTGGGTCATGATGAAATCTCTATGAACATGTTGCCAGCTACATCAAACATCTGG AAGAAATTGAGAAGAGTTG…
ancNode 4	ATGCAAGTTTTTATTGTTTTGTCTTTGGCATTTTTGGCTGCATGGGTTGTTTCAAGATGGTCTGATTCAAGAAGA AGAGGTGGTGGTGGTGAATTGCCACCAGGTCCACCAAGATTGCCAATCATCGGTAACATGTTGCAATTGGGTCAA AACCCACATAAGTCTTTGGCTCATTTGGCAAAGACTTATGGTCCATTGATGTCATTGAGATTGGGTAACCAATTT GCTGTTGTTGTTTCTTCACCAGAAATGGCAAGAGAAGTTTTGCAAAAGCATGGTTTGGTTTTCTCTAAGCCTTTT ACTCCAAATGCTGTTTGTGTTTTGGGTCATGATGAAATCTCTATGAACATGTTGCCAGCTACATCAGATATTTGG AAGAAATTGAGAAGAGTTG…
ancNode 5	ATGCAAGTTTTTATTGTTTTGTCTTTGGCATTTTTGGCTGCATGGGTTGTTTCAAGATGGTCTGATTCAAGAAGA AGAGGTGGTGGTGGTGAATTGCCACCAGGTCCACCAAGATTGCCAATCGTTGGTAACATCTTGCAATTGGGTCAA AACCCACATAAGTCTTTCGCTCATTTGGCAAAGACTTACGGTCCATTGATGTCATTGAGATTGGGTAACCAATTT GCTGTTGTTGTTTCTTCACCAGAAATGGCAACTGAAGTTTTGCAAAAGCATGGTTTGGTTTTCTCTAAGCCTTTT ACTCCAAATGCTGTTTGTGTTTTGGGTCATGATGAAATCTCTATGAACATGTTGCCAGCTACTTCAGATATTTGG AAGAAATTGAGAAGAGTTG…
ancNode 6	ATGGATGTTTTTATTGTTTTGTCTTTGGCATTTTTGGCTGCATGGGTTGTTTCAAGATGGTCTGATTCAAGAAGA AGAGGTGGTGGTGGTGAATTGCCACCAGGTCCACCACCATTGCCAATCGTTGGTAACATCTTGCAATTGGGTCAA AACCCACATAAGTCTTTCGCTCAATTGGCAAAGACTTACGGTCCATTGATGTCATTGAGATTGGGTAACCAATTT GCTGTTGTTGTTTCTTCACCAGAAATGGCAACAGAAGTTTTGCAAAAGCATGGTCATGTTTTCTCTAAGAGATCA ATCCCAAATGCTGTTTGTGTTCATGGTCATGATGAAATCTCTATGAACATGTTGCCAGCTACTTCAGATATCTGG AAGAAATTGAGAAGAGTTG…
