# Supplementary material for: Functional divergence of CYP76AKs shapes the chemodiversity of abietane-type diterpenoids in genus Salvia
Source: Nat Commun. 2023 Aug 4;14:4696. doi: 10.1038/s41467-023-40401-y (PMC10403556; doi:10.1038/s41467-023-40401-y)
Supplement: Supplementary file 15 — Supplementary Data 12 [file 41467_2023_40401_MOESM15_ESM.xlsx]

## Sheet: Supplementary Data 12
Supplementary Data 12. Primers used in this study.
Name	Taxon	Application	Sequence (5' to 3')
SmCYP76AK1-F	S. miltiorrhiza	Yeast vector	aatttttgaaaattcgaattcATGCAAGTTTTAATAGTTGCATCCCTAGC
SmCYP76AK1-R	S. miltiorrhiza	Yeast vector	tccatcgatactagtgcggccgcCTAAACCTTGACGGGAATAGCTTTGAGA
SmCYP76AK2-F	S. miltiorrhiza	Yeast vector	aatttttgaaaattcgaattcATGCAAGTCTTGATCGTTGTATCCCTAG
SmCYP76AK2-R	S. miltiorrhiza	Yeast vector	tccatcgatactagtgcggccgcTCAAAAAACCTTGATGGGAGTAGCTTTG
SmCYP76AK3-F	S. miltiorrhiza	Yeast vector	aatttttgaaaattcgaattcATGCAAATTTTTATTCTTCTTTCGCTAGCCC
SmCYP76AK3-R	S. miltiorrhiza	Yeast vector	tccatcgatactagtgcggccgcTCAAACCTTGATGGGAATCGCCC
SmCYP76AK5-F	S. miltiorrhiza	Yeast vector	aatttttgaaaattcgaattcATGCAAGTTTACATTCTTCTCTCGTTGG
SmCYP76AK5-R	S. miltiorrhiza	Yeast vector	tccatcgatactagtgcggccgcTTAAAGCTTGATAGGAATAGCCCAAAGAGG
SoCYP76AK6-F	S. officinalis	Yeast vector	aatttttgaaaattcgaattcATGCAAGTTCTCATCCTTCTTTCTCTGG
SoCYP76AK6-R	S. officinalis	Yeast vector	tccatcgatactagtgcggccgcTCAAACTTTGATGGGAATAGCTCTTAGGG
SaCYP76AK7-F	S. apiana	Yeast vector	aatttttgaaaattcgaattcATGGACGCTTTTGTTGTTTTTGTCCT
SaCYP76AK7-R	S. apiana	Yeast vector	tccatcgatactagtgcggccgcTCAAACCTTGATGGGTTTAGCCCT
ScCYP76AK7-F	S. columbariae	Yeast vector	aatttttgaaaattcgaattcATGGACGCTTTTGTTGTTTTTGTCCT
ScCYP76AK7-R	S. columbariae	Yeast vector	tccatcgatactagtgcggccgcTCAAACCTTGATGGGTTTAGCCCT
SpCYP76AK7-F	S. pachyphylla	Yeast vector	aatttttgaaaattcgaattcATGGACGCTTTTGTTGTTTTTGTCCT
SpCYP76AK7-R	S. pachyphylla	Yeast vector	tccatcgatactagtgcggccgcTCAAACCTTGATGGGTTTAGCCCT
SrCYP76AK7-F	S. rosmarinus	Yeast vector	aatttttgaaaattcgaattcATGGATGCTTTTGTTGTTTTCTCCCTG
SrCYP76AK7-R	S. rosmarinus	Yeast vector	tccatcgatactagtgcggccgcTCAAACCTTGATGGGTTTAGCCCT
SrCYP76AK8-F	S. rosmarinus	Yeast vector	aatttttgaaaattcgaattcATGCAATTGTTCATTATTCTATCCCTAGCCTTTAT
SrCYP76AK8-R	S. rosmarinus	Yeast vector	tccatcgatactagtgcggccgcTCAAACCTTGATGGGAACAGCCC
SaCYP76AK18-F	S. apiana	Yeast vector	aatttttgaaaattcgaattcATGCAACTCTTGATTGTTCTATCCCTGG
SaCYP76AK18-R	S. apiana	Yeast vector	tccatcgatactagtgcggccgcTCAAACCTTGGTGGGAATAGCTCT
ScCYP76AK18-F	S. columbariae	Yeast vector	aatttttgaaaattcgaattcATGCAACTCTTGATTGTTCTATCCCTGG
ScCYP76AK18-R	S. columbariae	Yeast vector	tccatcgatactagtgcggccgcTCAAACCTTGGTGGGAATAGCTCT
SpCYP76AK18-F	S. pachyphylla	Yeast vector	aatttttgaaaattcgaattcATGCAACTCTTGATTGTTCTATCCCTGG
SpCYP76AK18-R	S. pachyphylla	Yeast vector	tccatcgatactagtgcggccgcTCAAACCTTGGTGGGAATAGCTCT
SaCYP76AK22-F	S. apiana	Yeast vector	aatttttgaaaattcgaattcATGCAACTTCTTATTCTTCTTTCCTTTGCC
SaCYP76AK22-R	S. apiana	Yeast vector	tccatcgatactagtgcggccgcTTAAAAAATGATGGGAATAGCTTTGAGGGGG
ScCYP76AK22-F	S. columbariae	Yeast vector	aatttttgaaaattcgaattcATGCAACCTCTTATTCTTCTTTCCATTGCC
ScCYP76AK22-R	S. columbariae	Yeast vector	tccatcgatactagtgcggccgcTTAAACCATGATAGGAATAGCTTTGAGCGG
SpCYP76AK22-F	S. pachyphylla	Yeast vector	aatttttgaaaattcgaattcATGCAACTTCTTATTCTTCTTTCCTTTGCC
SpCYP76AK22-R	S. pachyphylla	Yeast vector	tccatcgatactagtgcggccgcTTAAAAAATGATGGGAATAGCTTTGAGGGGG
SmCYP76AH3-F	S. miltiorrhiza	Yeast vector	aggagaaaaaaccccggatccATGGATTCTTTCTCTCTTCTGGCTGC
SmCYP76AH3-R	S. miltiorrhiza	Yeast vector	caacttctgttccatgtcgacTCATGCCTTATACGGAACGATCCTG
